# Supplementary material for: GWAS of thyroid stimulating hormone highlights pleiotropic effects and inverse association with thyroid cancer
Source: Nat Commun. 2020 Aug 7;11:3981. doi: 10.1038/s41467-020-17718-z (PMC7414135; doi:10.1038/s41467-020-17718-z)
Supplement: Supplementary file 4 — Supplementary Dataset 1 [file 41467_2020_17718_MOESM4_ESM.xlsx]

## Sheet: SData1_Novel_TSH_Loci
Novel TSH loci that have been identified in the meta-analysis of the HUNT study, the MGI biobank and the ThyroidOmics consortium. Note. GWAS summary statisitics are with respect to alternative allele (Alt)
							HUNT+MGI+ThyroidOmics							HUNT (sample size = 55,342 )						MGI (sample size = 10,085 )				ThyroidOmics Consortium
locus Index	rsID	Position(GRCh37)	Ref	Alt	Func.refGene	Gene.refGene	Allele frequncy**	N (total sample size)	Effect*	SE of Effect***	P-value	Direction of Effects (HUNT, MGI, Thyroidomics)	P-value heterogeneity	Allele frequncy**	Allele count**	Effect*	SE of Effect***	P-value	imputationInfo_HUNT	Allele frequncy**	Effect*	SE of Effect***	P-value	Allele frequncy**	Effect*	SE of Effect***	P-value	N (sample size)	P-value heterogeneity
1	rs12743883	1:22513011	A	G	intergenic	WNT4;MIR4418	0.592311	116445	0.0311	0.00477262	1.00069e-10	+++	0.5675	0.590999	65414.1	0.034	0.00737767	4.05577e-06	0.97902	0.594001	0.041513	0.014696	0.00473978	0.5934	0.0264	0.00680781	0.000100301	51018	0.9405
2	rs11583886	1:51451499	G	A	intergenic	CDKN2C;MIR4421	0.306108	116445	-0.0348	0.00497571	3.83098e-12	---	0.9746	0.281559	31164	-0.0334506	0.00801928	3.02895e-05	0.98767	0.311363	-0.036906	0.0157711	0.0193023	0.3317	-0.0353	0.00680781	2.53603e-07	51018	0.1986
3	rs12029562	1:68166425	G	A	downstream	GNG12	0.525061	116445	-0.0295	0.00456953	1.65881e-10	---	0.8062	0.525124	58122.8	-0.0262754	0.00719541	0.000260529	0.99904	0.526029	-0.027232	0.014489	0.0602065	0.5248	-0.0324	0.00639521	4.58541e-07	51018	0.3796
4	rs2993047	1:218685055	G	A	ncRNA_intronic	C1orf143;MIR548F3	0.591769	116445	-0.0327	0.00467107	3.70993e-12	---	0.2337	0.590528	65362	-0.0367924	0.00729182	4.51824e-07	0.99862	0.592861	-0.050641	0.0146498	0.000548869	0.5929	-0.0258	0.00660151	8.58428e-05	51018	0.1373
5	rs6721104	2:25994220	A	C	intronic	ASXL2	0.035739	117474	0.0866	0.01249	4.45118e-12	+++	0.9765	0.0385834	4270.56	0.0888965	0.0186709	1.92412e-06	0.99968	0.0301368	0.079378	0.0414535	0.0555375	0.0338	0.0858	0.0178447	1.56978e-06	52047	0.7759
6	rs10186921	2:43644556	C	T	intronic	THADA	0.541555	117474	0.0404	0.00467107	3.13059e-18	+++	0.2177	0.51517	57021	0.0493124	0.00717466	6.28045e-12	0.99758	0.562766	0.042827	0.0143052	0.00276224	0.5655	0.0325	0.00649836	4.76449e-07	52047	0.7416
7	rs62174422	2:169554118	T	G	intronic	CERS6	0.0390441	117474	-0.0832	0.0123885	2.09027e-11	---	0.5624	0.0298016	3298.56	-0.101934	0.0214784	2.07588e-06	0.97238	0.0368344	-0.068472	0.0377539	0.0697665	0.0493	-0.0753	0.0161943	3.17135e-06	52047	0.1085
8	rs6717283	2:242516105	A	G	intergenic	BOK;THAP4	0.142398	116443	0.0456	0.00670198	1.04214e-11	+++	0.8183	0.126485	13999.8	0.0456497	0.0108062	2.396e-05	0.99987	0.151815	0.034071	0.0199902	0.0883462	0.1578	0.048	0.00918023	1.56997e-07	51016	0.8787
9	rs9865818	3:188072513	A	G	intronic	LPP	0.430765	119715	-0.026	0.00467107	3.41834e-08	---	0.446	0.424453	46980.2	-0.0284479	0.00750764	0.000151137	0.93498	0.454447	-0.040176	0.01428	0.00491162	0.4328	-0.0213	0.00649836	0.00104604	54288	0.831
10	rs4571283	4:177705862	G	A	intronic	VEGFC	0.874914	107389	0.0451	0.00761588	2.72107e-09	+?+	0.5651	0.882921	97725.2	0.0402592	0.0112002	0.000324997	0.99524	NA	NA	NA	NA	0.8664	0.0489	0.0100054	1.12278e-06	52047	0.2707
11	rs77994712	5:58373418	C	G	intronic	PDE4D	0.0519435	118501	-0.0657	0.0108653	1.44368e-09	---	0.5289	0.0482264	5337.89	-0.0537057	0.016991	0.00157319	0.97089	0.060466	-0.092102	0.0309143	0.00289593	0.0542	-0.069	0.0153691	6.76058e-06	53074	0.4585
12	rs751171	6:168819800	T	C	intergenic	DACT2;SMOC2	0.338265	119715	0.033	0.00487416	1.03728e-11	+++	0.6626	0.337161	37318.4	0.0379906	0.00773837	9.13629e-07	0.96242	0.329593	0.024458	0.0154406	0.113216	0.341	0.0309	0.00660151	2.9047e-06	54288	0.6898
13	rs4719486	7:2329497	G	A	intronic	SNX8	0.419306	119715	-0.0272	0.00467107	8.43537e-09	---	0.1157	0.417993	46265.2	-0.0196178	0.00728318	0.00706905	0.99223	0.404472	-0.053779	0.0148337	0.000289941	0.4234	-0.0281	0.00660151	1.89814e-05	54288	0.08247
14	rs700750	7:46753491	C	A	intergenic	LOC730338;TNS3	0.642712	119715	0.0339	0.00477262	7.89872e-13	+++	0.8435	0.67174	74350.9	0.0373701	0.00764545	1.01921e-06	0.99839	0.611056	0.032846	0.0147804	0.0262845	0.619	0.0316	0.00639521	7.55073e-07	54288	0.762
15	rs2979181	8:8323088	A	T	intergenic	PRAG1;CLDN23	0.495724	119715	-0.0359	0.00548343	3.81978e-11	---	0.2569	0.505976	56003.4	-0.0502239	0.0125911	6.63952e-05	0.999	0.476202	-0.046688	0.014272	0.00107426	0.4889	-0.0299	0.00649836	4.35685e-06	54288	0.8589
16	rs72682433	8:120112818	T	C	intronic	COLEC10	0.0973352	119715	0.0419	0.00761588	4.21791e-08	+++	0.6755	0.0890203	9853.12	0.048656	0.0127267	0.000131763	0.99253	0.106549	0.050684	0.0229915	0.0275163	0.1041	0.0358	0.0102117	0.000448946	54288	0.8447
17	rs1045774	9:127032607	A	G	intronic	NEK6	0.383797	119715	0.0323	0.00467107	3.87478e-12	+++	0.369	0.38883	43037.3	0.0402585	0.007357	4.44651e-08	0.99808	0.377154	0.023397	0.0146016	0.109095	0.3799	0.028	0.00639521	1.20552e-05	54288	0.8213
18	rs546738875	12:549670	C	G	intronic	CCDC77	0.00319008	65427	0.3902	0.0613332	1.94709e-10	+-?	0.112	0.00366474	405.628	0.407996	0.0613952	3.02368e-11	0.93968	0.000585374	-0.12544	0.330002	0.70387	NA	NA	NA	NA	NA	NA
18	rs7966590	12:570840	G	A	intronic	B4GALNT3	0.550025	117977	0.0386	0.0051788	5.93445e-14	+++	0.1215	0.544054	60218.1	0.0489511	0.00749085	6.37036e-11	0.93521	0.587605	0.041549	0.0156425	0.00791838	0.5491	0.0271	0.007633	0.000395706	52550	0.2203
18	rs145153320	12:665822	C	T	nonsynonymous SNV	B4GALNT3	0.00250271	55342	0.4887	0.0729094	2.04272e-11	+??	1	0.00250271	277.01	0.488742	0.0718057	1.00039e-11	0.99981	NA	NA	NA	NA	NA	NA	NA	NA	NA	NA
19	rs10878986	12:69831694	T	C	intergenic	YEATS4;FRS2	0.385376	119715	-0.0269	0.00487416	2.39901e-08	---	0.7717	0.380954	42165.6	-0.0232525	0.0074179	0.00172057	0.99186	0.362137	-0.033787	0.0148819	0.0232103	0.3942	-0.0286	0.00680781	2.4316e-05	54288	0.9109
20	rs3184504	12:111884608	T	C	nonsynonymous SNV	SH2B3	0.518234	119715	-0.0298	0.00456953	7.37396e-11	---	0.8844	0.521969	57773.7	-0.0272165	0.00723895	0.000170101	0.99946	0.509767	-0.03401	0.0142067	0.0166831	0.516	-0.0309	0.00629206	1.06247e-06	54288	0.7883
21	rs4393429	13:111191813	T	C	intronic	RAB20	0.256433	119715	-0.03	0.0051788	8.75211e-09	---	0.08415	0.241919	26776.5	-0.0312751	0.00842952	0.00020711	0.99505	0.276505	-0.061132	0.0157561	0.000105161	0.2675	-0.0228	0.00711725	0.00127364	54288	0.3624
22	rs74888443	15:36001394	C	T	ncRNA_intronic	DPH6-AS1	0.0535796	119715	0.0604	0.0108653	2.69753e-08	+++	0.4068	0.0466077	5158.72	0.0699382	0.0183349	0.000136466	0.86659	0.0556619	0.015624	0.0362929	0.666848	0.0603	0.0615	0.0141314	1.32307e-05	54288	0.8308
23	rs35587648	17:47418178	G	A	intronic	ZNF652	0.382805	119715	0.0323	0.00467107	4.53006e-12	+++	0.2918	0.387973	42942.4	0.0260382	0.00738781	0.0004243	0.99915	0.374388	0.051761	0.0148578	0.000496718	0.3791	0.0334	0.00639521	2.0393e-07	54288	0.3985
24	rs1801690	17:64208285	C	G	nonsynonymous SNV	APOH	0.0591187	119715	-0.0648	0.00974833	2.76274e-11	---	0.3849	0.0633188	7008.38	-0.0789828	0.014776	9.02389e-08	0.99992	0.0533961	-0.070629	0.0315312	0.0251154	0.0559	-0.0514	0.0137188	0.000180482	54288	0.5908
25	rs72978712	19:2634823	T	C	intronic	GNG7	0.203586	115129	0.0438	0.00680352	9.41708e-11	+++	0.9695	0.174483	19312.5	0.0420269	0.0099939	2.60782e-05	0.89527	0.206495	0.046592	0.0207077	0.024473	0.2354	0.0449	0.00990227	6.51939e-06	49702	0.1116
26	rs10421676	19:55772412	A	G	intergenic	PPP6R1;HSPBP1	0.597923	117475	0.0273	0.00477262	1.04687e-08	+++	0.9711	0.569405	63024	0.0259534	0.00731433	0.000387735	0.98462	0.600744	0.028845	0.0150467	0.0552681	0.6277	0.0281	0.00670466	3.05949e-05	52048	0.9314
27	rs6085658	20:6685377	C	T	intergenic	CASC20;LINC01713	0.400085	119715	-0.0291	0.00477262	1.31778e-09	---	0.6369	0.39526	43749	-0.0241832	0.00763425	0.00153641	0.9244	0.388265	-0.024965	0.0156616	0.110949	0.4072	-0.0333	0.00649836	2.91537e-07	54288	0.9562
28	rs5997969	22:31790014	T	C	intergenic	LINC01521;DRG1	0.664919	119715	-0.0267	0.00487416	4.37033e-08	---	0.3847	0.658541	72889.9	-0.0202158	0.00758713	0.0077106	0.99335	0.660188	-0.01966	0.0152959	0.198721	0.6723	-0.0334	0.00680781	8.46974e-07	54288	0.6318
*Effect is with regard to Alt allele and the unit is one standard deviation (s.d.) of TSH levels
**Allele frequncy and allele count are with regard to Alt allele
***SE is for standard error
