# Supplementary material for: GWAS of thyroid stimulating hormone highlights pleiotropic effects and inverse association with thyroid cancer
Source: Nat Commun. 2020 Aug 7;11:3981. doi: 10.1038/s41467-020-17718-z (PMC7414135; doi:10.1038/s41467-020-17718-z)
Supplement: Supplementary file 5 — Supplementary Dataset 2 [file 41467_2020_17718_MOESM5_ESM.xlsx]

## Sheet: SData2_known_TSH_Loci
Previously reported TSH loci that are signficiant in the meta-analysis of HUNT, MGI and ThyroidOmics with P < 5E-8.Note. GWAS summary statisitics are with respect to Alt Allele
							HUNT+MGI+ThyroidOmics							HUNT (sample size = 55,342 )						MGI (sample size = 10,085 )				ThyroidOmics Consortium
locus Index	rsID	Position(GRCh37)	Ref	Alt	Func.refGene	Gene.refGene	Allele frequncy**	N (total sample size)	Effect*	SE of Effect***	P-value	Direction of Effects (HUNT, MGI, Thyroidomics)	P-value heterogeneity	Allele frequncy**	Allele count**	Effect*	SE of Effect***	P-value	imputationInfo_HUNT	Allele frequncy**	Effect*	SE of Effect***	P-value	Allele frequncy**	Effect*	SE of Effect***	P-value	N (sample size)	P-value heterogeneity
1	rs12027702	1:19747103	G	T	intronic	CAPZB	0.327229	106360	0.0677	0.0051788	3.95121e-39	+?+	0.243	0.321724	35609.7	0.0610101	0.00768894	2.10863e-15	0.9989	NA	NA	NA	NA	0.3332	0.073	0.00680781	1.39996e-26	51018	0.4476
1	rs12138950	1:19839115	A	C	intergenic	CAPZB;LOC105378614	0.153685	116445	-0.1159	0.00639734	1.82536e-72	---	0.7162	0.158847	17581.8	-0.120591	0.00980512	9.1926e-35	0.99761	0.153109	-0.10333	0.0195039	1.19542e-07	0.1482	-0.1145	0.00918023	8.74505e-36	51018	0.155
2	rs334725	1:61610049	G	A	intronic	NFIA	0.94644	116445	0.1592	0.0106622	2.9439e-50	+++	0.4106	0.945603	104663	0.144756	0.0159406	1.07629e-19	0.99373	0.922905	0.15149	0.0364848	3.31917e-05	0.952	0.1737	0.0151628	1.70364e-30	51018	0.009497
3	rs17020122	1:108357391	C	T	intronic	VAV3	0.0908714	116445	0.1124	0.00812361	1.96361e-43	+++	0.3957	0.0974222	10783.1	0.114125	0.0121029	4.12003e-21	0.99985	0.0836143	0.14232	0.0255538	2.62554e-08	0.0852	0.1044	0.0117589	6.81967e-19	51018	0.2731
4	rs9678281	2:1418192	C	G	synonymous SNV	TPO	0.38268	117474	0.0382	0.0051788	1.02082e-13	+++	0.7877	0.385245	42640.5	0.0350648	0.00755527	3.46558e-06	0.95547	0.37882	0.046591	0.0157541	0.00311063	0.3807	0.0393	0.00752985	2.00596e-07	52047	0.2753
5	rs13020935	2:217625679	G	A	intergenic	IGFBP5;TNP1	0.720016	117474	0.0957	0.00507725	2.97356e-78	+++	3.321e-05	0.705827	78123.7	0.122448	0.00789921	3.39997e-54	0.99867	0.721071	0.060465	0.0163258	0.000213756	0.7349	0.0806	0.00711725	2.20771e-29	52047	0.7057
5	rs6724073	2:218236786	T	C	ncRNA_intronic	DIRC3	0.264092	117474	-0.0525	0.00568652	2.48265e-20	---	0.5833	0.268799	29751.8	-0.0505667	0.00848424	2.52121e-09	0.90364	0.262474	-0.070797	0.0184569	0.000125887	0.2594	-0.0508	0.00814874	4.79942e-10	52047	0.3533
5	rs3731890	2:220025308	C	T	intronic	NHEJ1	0.626986	117474	0.0283	0.00487416	7.01861e-09	+++	0.3313	0.650362	71984.7	0.037032	0.00761484	1.1554e-06	0.98073	0.618889	0.021722	0.0149442	0.146101	0.6037	0.0226	0.00680781	0.000848701	52047	0.6453
6	rs310755	3:12251424	G	A	intergenic	SYN2;PPARG	0.751884	119715	-0.0553	0.00528034	1.30538e-25	---	0.1003	0.760874	84216.6	-0.0606034	0.00843443	6.70883e-13	0.99544	0.742836	-0.081835	0.0164102	6.23723e-07	0.7444	-0.0462	0.0072204	1.6492e-10	54288	0.5959
7	rs11926459	3:149212082	T	C	intronic	TM4SF4	0.43097	119715	-0.034	0.00456953	1.47396e-13	---	0.9201	0.433868	48022.3	-0.0331833	0.00726033	4.86588e-06	0.99449	0.408979	-0.039665	0.0147463	0.00715994	0.4321	-0.0335	0.00629206	1.24582e-07	54288	0.6629
8	rs13100823	3:185514088	C	T	intronic	IGF2BP2	0.298223	119715	-0.0489	0.00497571	8.44766e-23	---	0.1354	0.288771	31962.3	-0.0545442	0.0079309	6.09411e-12	0.99983	0.307685	-0.070962	0.0155782	5.29388e-06	0.3061	-0.0406	0.00680781	2.18832e-09	54288	0.3062
9	rs59381142	3:193916181	G	A	intergenic	HES1;LINC02036	0.243379	117475	-0.0588	0.00558498	8.83077e-26	---	0.8386	0.248071	27457.4	-0.0575968	0.00857775	1.88476e-11	0.94121	0.219588	-0.069241	0.0183987	0.000168643	0.243	-0.058	0.00783929	1.02516e-13	52048	0.7527
10	rs11732089	4:149665602	T	C	intergenic	NR3C2;LOC105377480	0.195816	117474	-0.1176	0.00578807	6.76558e-93	---	0.3887	0.188652	20880.8	-0.1258	0.00920455	1.59409e-42	0.99241	0.193406	-0.099771	0.0179545	2.81669e-08	0.2039	-0.115	0.00783929	1.67985e-48	52047	0.3259
11	rs2928167	5:76477820	A	G	intronic	PDE8B	0.133877	118501	-0.138	0.00700661	1.86176e-85	---	0.001372	0.124769	13810	-0.158661	0.0110404	7.87347e-47	0.97678	0.132687	-0.071168	0.0215467	0.000960245	0.1436	-0.1356	0.00979912	2.33053e-43	53074	0.5666
11	rs1479567	5:76528022	G	A	intronic	PDE8B	0.394258	118501	0.1639	0.00467107	1.44456e-269	+++	9.649e-08	0.383467	42443.7	0.197007	0.00742954	6.21323e-155	0.99913	0.381686	0.1414	0.0146016	4.41738e-22	0.4079	0.1436	0.00639521	2.54949e-110	53074	0.1122
12	rs1265091	6:31108129	C	T	downstream	PSORS1C1	0.187386	113078	0.0553	0.00710816	4.97223e-15	+++	0.5628	0.176822	19571.4	0.0610529	0.0140903	1.47103e-05	0.44993	0.176306	0.037414	0.0184288	0.0423602	0.202	0.0571	0.00887078	1.23726e-10	47651	0.01395
12	rs3104389	6:32595097	C	A	intergenic	HLA-DRB1;HLA-DQA1	0.424294	65427	0.0623	0.00903751	5.83852e-12	++?	0.4183	0.443538	49092.5	0.0671778	0.0107517	4.15435e-10	0.44968	0.318691	0.051612	0.015947	0.00121426	NA	NA	NA	NA	NA	NA
13	rs1317983	6:43806335	T	C	intergenic	VEGFA;LINC01512	0.692743	119715	0.0994	0.00507725	2.37345e-86	+++	0.03135	0.686722	76009.1	0.114388	0.00772369	1.26106e-49	0.99818	0.679177	0.078782	0.0158184	6.44698e-07	0.7014	0.0908	0.00711725	1.50957e-37	54288	0.007221
13	rs34046483	6:43835886	G	A	intergenic	VEGFA;LINC01512	0.0725445	115737	0.0772	0.0102561	5.74005e-14	+++	0.05456	0.0731619	8097.85	0.0785847	0.0148791	1.281e-07	0.86837	0.0753644	0.14632	0.0322878	5.91248e-06	0.0713	0.0603	0.015266	7.84399e-05	50310	0.9792
13	rs9381266	6:43905037	T	C	ncRNA_exonic	LINC01512	0.242166	119715	-0.0809	0.00528034	5.1111e-52	---	0.2432	0.226603	25081.3	-0.0893667	0.00857058	1.86417e-25	0.99702	0.242871	-0.093196	0.0168804	3.45499e-08	0.2579	-0.0726	0.0072204	4.97291e-24	54288	0.06818
14	rs2242602	6:87805210	A	T	upstream	CGA	0.286042	119715	0.0428	0.00497571	1.57802e-17	+++	0.1673	0.292706	32397.9	0.0493467	0.00789838	4.16535e-10	0.99798	0.283614	0.061118	0.0158194	0.000112423	0.2797	0.0342	0.00691096	7.68847e-07	54288	0.7297
15	rs9497965	6:148521292	C	T	intergenic	SAMD5;SASH1	0.386508	119715	0.0402	0.00467107	9.73298e-18	+++	0.493	0.370882	41050.8	0.0331315	0.00754968	1.14153e-05	0.97535	0.395855	0.044875	0.0143263	0.00173945	0.4007	0.0444	0.00639521	4.66562e-12	54288	0.1204
16	rs59148743	6:166038536	T	C	intronic	PDE10A	0.298515	117851	-0.0493	0.00507725	6.48723e-22	---	0.6115	0.293657	32503.2	-0.044156	0.00799301	3.30742e-08	0.9754	0.298736	-0.044851	0.0161479	0.00548713	0.3036	-0.0543	0.00711725	3.41552e-14	52424	0.0888
16	rs2983511	6:166043959	G	C	intronic	PDE10A	0.307107	117851	-0.1155	0.00497571	1.38695e-120	---	0.006889	0.302618	33495	-0.132361	0.00781732	2.62133e-64	0.99956	0.306306	-0.12657	0.0154526	2.90646e-16	0.312	-0.1006	0.00680781	1.60173e-49	52424	0.1309
17	rs56009477	8:23356964	A	G	intergenic	ENTPD4;SLC25A37	0.150079	119715	-0.0612	0.00639734	1.39947e-21	---	0.3134	0.137567	15226.5	-0.0728646	0.0104799	3.58118e-12	0.99874	0.156187	-0.065585	0.019517	0.000780916	0.1617	-0.0524	0.00866448	1.24782e-09	54288	0.8877
18	rs73234178	8:32439151	G	A	intronic	NRG1	0.251909	119715	-0.064	0.0051788	1.54781e-34	---	0.07625	0.247167	27357.5	-0.076524	0.00834887	4.91851e-20	0.9958	0.254829	-0.074553	0.0162675	4.64204e-06	0.2562	-0.0528	0.00711725	1.70257e-13	54288	0.3084
19	rs6989821	8:70362415	T	C	intergenic	LINC01603;SULF1	0.29189	119715	0.031	0.00497571	6.91567e-10	+++	0.1271	0.273535	30276	0.0180703	0.0081271	0.0261849	0.98665	0.303203	0.033912	0.0155682	0.0294126	0.3085	0.0395	0.00680781	6.0848e-09	54288	0.1318
20	rs118039499	8:133771635	A	C	intronic	TMEM71	0.022646	114163	-0.1812	0.0168565	6.29744e-27	---	0.1405	0.0221486	2451.49	-0.200277	0.0248242	7.15837e-16	0.96559	0.0212484	-0.086777	0.0517837	0.0938188	0.0235	-0.1837	0.0247557	1.19099e-13	48736	0.01274
20	rs117764941	8:133848532	G	A	intronic	PHF20L1	0.0178143	65427	-0.2567	0.0267064	7.75726e-22	--?	0.9552	0.0189987	2102.86	-0.256191	0.0276794	2.12923e-20	0.90336	0.0113148	-0.26122	0.0850753	0.00214309	NA	NA	NA	NA	NA	NA
21	rs1373851	9:3902718	C	T	intronic	GLIS3	0.943523	119715	-0.0611	0.0105607	6.08546e-09	---	0.6983	0.943976	104483	-0.0594363	0.015762	0.000162687	0.99049	0.934705	-0.033254	0.0374685	0.374812	0.9447	-0.0669	0.0147502	5.80928e-06	54288	0.9817
21	rs7873463	9:4221298	A	C	intronic	GLIS3	0.732354	119715	-0.0504	0.0051788	1.13896e-22	---	0.08976	0.749892	83001.1	-0.0648011	0.00836111	9.1672e-15	0.98961	0.712841	-0.047007	0.0162253	0.00377314	0.7181	-0.0411	0.00691096	2.79336e-09	54288	0.2567
21	rs10814915	9:4290544	T	C	intronic	GLIS3	0.553179	119715	-0.0517	0.00456953	1.32651e-29	---	0.03757	0.549617	60833.8	-0.0660891	0.00720792	4.77631e-20	0.9992	0.55647	-0.044438	0.0145182	0.00221243	0.5562	-0.0421	0.00629206	2.18428e-11	54288	0.3584
22	rs9298749	9:16214340	A	C	intronic	C9orf92	0.394162	119715	0.0313	0.00477262	5.79196e-11	+++	0.1102	0.377745	41810.4	0.0269884	0.00748921	0.000313799	0.97442	0.387149	0.0069114	0.0150929	0.647014	0.4122	0.0393	0.00660151	2.80326e-09	54288	0.1909
23	rs925488	9:100546391	G	A	ncRNA_intronic	PTCSC2	0.659737	119715	0.0583	0.00477262	4.95264e-34	+++	6.792e-14	0.662137	73288	0.0684662	0.00758876	1.84606e-19	0.9999	0.64353	0.15537	0.014892	2.36539e-25	0.6603	0.0316	0.00660151	1.40444e-06	54288	6.249e-11
24	rs544873	9:136143212	G	A	intronic	ABO	0.366656	119715	0.0412	0.00467107	2.04234e-18	+++	0.1506	0.382732	42362.3	0.0313853	0.0073831	2.12846e-05	0.99999	0.370253	0.034828	0.0147834	0.018494	0.3496	0.05	0.00649836	1.71034e-14	54288	0.0004471
25	rs11592436	10:8575583	C	G	intergenic	LINC00708;LOC105376398	0.170732	119715	0.0432	0.00599116	7.42981e-13	+++	0.6196	0.176357	19519.9	0.0449631	0.00942451	1.83438e-06	0.99844	0.170724	0.058253	0.0187433	0.00188878	0.165	0.0388	0.00835504	3.64103e-06	54288	0.13
25	rs7083359	10:8682679	C	T	intergenic	LOC105376398;LOC105755953	0.302981	119715	-0.0318	0.00497571	1.41704e-10	---	0.1681	0.29204	32324.1	-0.0204738	0.00785913	0.00918479	0.99966	0.310699	-0.03265	0.0153823	0.0338176	0.3127	-0.0401	0.00680781	3.24007e-09	54288	0.7401
26	rs4933466	10:89849519	A	G	intergenic	PTEN;RNLS	0.397787	119715	-0.035	0.00477262	1.37338e-13	---	0.4451	0.400115	44286.3	-0.0276168	0.00745582	0.000212181	0.97372	0.397318	-0.04101	0.0150758	0.00653611	0.3955	-0.0395	0.00649836	1.68856e-09	54288	0.05563
27	rs10748781	10:101283330	C	A	intergenic	GOT1;LINC01475	0.579527	119715	-0.0584	0.00477262	6.20318e-35	---	0.02262	0.58642	64907.3	-0.0664988	0.0073662	1.75555e-19	0.98294	0.560684	-0.085089	0.0148538	1.04302e-08	0.576	-0.0467	0.00660151	1.85863e-12	54288	0.2349
28	rs12284404	11:45228686	G	A	intronic	PRDM11	0.29828	119715	-0.0679	0.00507725	2.72156e-41	---	0.03888	0.329378	36456.9	-0.0772366	0.00765807	6.3941e-24	0.99825	0.262097	-0.031517	0.0163037	0.0532521	0.2733	-0.0667	0.00711725	4.37e-21	54288	0.7316
29	rs4445669	11:115045237	T	C	UTR3	CADM1	0.535887	119715	0.0383	0.00456953	4.59124e-17	+++	0.8493	0.528384	58483.7	0.0383038	0.00717158	9.24084e-08	0.99979	0.550074	0.03081	0.0142258	0.0303502	0.5409	0.0397	0.00629206	2.15379e-10	54288	0.7707
30	rs61938844	12:96583858	G	A	intergenic	LTA4H;ELK3	0.0288011	112388	0.1861	0.0166534	6.13923e-29	+++	0.0846	0.0304773	3373.35	0.215464	0.0219257	8.61626e-23	0.9106	0.0228681	0.19726	0.058353	0.000726393	0.0281	0.1379	0.0273344	4.31816e-07	46961	0.5445
30	rs10735341	12:96604447	A	G	intronic	ELK3	0.878918	119715	0.0463	0.00690507	1.75962e-11	+++	0.2148	0.890902	98608.6	0.0611164	0.0115151	1.11139e-07	0.99953	0.863857	0.024461	0.0207127	0.237639	0.8695	0.0412	0.00918023	7.87459e-06	54288	0.3142
31	rs7318607	13:24776196	G	A	intronic	SPATA13	0.642794	119715	0.0409	0.00487416	8.0853e-17	+++	0.4024	0.645464	71442.5	0.0419309	0.00767035	4.58677e-08	0.96296	0.624888	0.02131	0.0154466	0.167736	0.6434	0.0439	0.00680781	1.07733e-10	54288	0.7968
32	rs11156905	14:36569520	G	A	ncRNA_intronic	LINC00609	0.623383	119715	-0.0441	0.00467107	3.9837e-21	---	0.3192	0.637531	70564.5	-0.0390535	0.00746835	1.7025e-07	0.99998	0.605404	-0.030788	0.0143795	0.0322919	0.6123	-0.0504	0.00639521	4.95904e-15	54288	0.6426
32	rs116909374	14:36738361	C	T	intergenic	PTCSC3;MBIP	0.0347963	110650	-0.1692	0.0149271	7.93584e-30	---	0.2117	0.0335881	3717.66	-0.191906	0.0212177	1.50181e-19	0.88323	0.0351324	-0.11741	0.0382985	0.00217662	0.0362	-0.1605	0.0240336	2.57139e-11	45223	0.4763
33	rs141751376	14:81107361	T	C	intronic	CEP128	0.000552744	55342	1.3695	0.164605	8.67646e-17	+??	1	0.000552744	61.1799	1.36951	0.162069	2.90807e-17	0.88457	NA	NA	NA	NA	NA	NA	NA	NA	NA	NA
33	rs179256	14:81438070	T	G	intronic	TSHR	0.910386	119715	-0.0668	0.00792052	2.82279e-17	---	0.5268	0.916259	101415	-0.0784027	0.0129696	1.49304e-09	0.99928	0.900694	-0.056124	0.0242536	0.0206863	0.9062	-0.0611	0.0106243	1.01581e-08	54288	0.5935
33	rs8020969	14:81586674	C	T	intronic	TSHR	0.233899	119715	-0.0583	0.00538189	2.35727e-27	---	0.1392	0.240074	26572.3	-0.0697736	0.00843792	1.35028e-16	0.99783	0.224234	-0.03617	0.017005	0.0334454	0.2294	-0.0536	0.0074267	4.78227e-13	54288	0.08242
33	rs121908872	14:81610059	G	A	nonsynonymous SNV	TSHR	0.000696812	55342	1.6294	0.139929	2.34561e-31	+??	1	0.000696812	77.126	1.62944	0.13776	2.79437e-32	0.97796	NA	NA	NA	NA	NA	NA	NA	NA	NA	NA
33	rs139352934	14:81610228	G	A	nonsynonymous SNV	TSHR	0.00197123	55342	1.1001	0.0829623	4.16277e-40	+??	1	0.00197123	218.184	1.10009	0.0817254	2.65824e-41	0.99747	NA	NA	NA	NA	NA	NA	NA	NA	NA	NA
33	rs12893151	14:81619945	C	A	intergenic	TSHR;GTF2A1	0.207452	119715	-0.0556	0.00578807	6.6994e-22	---	0.05164	0.197616	21873	-0.0576202	0.00906798	2.09442e-10	0.99077	0.215409	-0.015623	0.0175938	0.374592	0.216	-0.0624	0.00804559	7.30898e-15	54288	0.05922
33	rs191633940	14:81665357	T	A	intronic	GTF2A1	0.000937494	65427	-0.7868	0.110887	1.28155e-12	--?	0.7813	0.000949757	105.123	-0.77318	0.119625	1.02399e-10	0.94576	0.000870203	-0.85446	0.267183	0.00138808	NA	NA	NA	NA	NA	NA
34	rs6575306	14:93565216	A	G	intronic	ITPK1	0.201478	119715	0.0783	0.00568652	2.21039e-42	+++	0.01357	0.189512	20975.9	0.0994351	0.00917112	2.17191e-27	0.9987	0.204041	0.067526	0.0177656	0.000145045	0.2132	0.0649	0.00783929	8.94728e-17	54288	0.2187
35	rs12590163	14:105223525	T	C	intronic	SIVA1	0.441724	119715	-0.0387	0.00467107	1.52884e-16	---	0.4494	0.429098	47494.3	-0.0447954	0.00728675	7.87048e-10	0.98321	0.429316	-0.043517	0.0149884	0.00369885	0.4569	-0.0329	0.00649836	4.37959e-07	54288	0.477
36	rs17477923	15:49711185	T	C	intronic	FAM227B	0.252839	119715	-0.0729	0.00528034	8.29534e-44	---	0.0792	0.24292	26887.4	-0.066147	0.00844389	4.73667e-15	0.99897	0.244492	-0.046177	0.0166544	0.00556861	0.2645	-0.0826	0.00711725	2.05006e-31	54288	0.006754
37	rs1348005	15:89113482	A	G	intergenic	DET1;LINC01586	0.324588	119715	-0.057	0.00487416	1.08836e-31	---	0.3025	0.328372	36345.5	-0.0570452	0.00763515	7.93453e-14	0.99781	0.313991	-0.034855	0.0155913	0.0254079	0.3227	-0.0611	0.00670466	1.16276e-19	54288	0.1878
38	rs1045476	16:4015313	A	G	UTR3	ADCY9	0.827865	119715	-0.0427	0.00619425	4.39094e-12	---	0.5158	0.836341	92569.6	-0.0341157	0.00979454	0.000495581	0.98109	0.808081	-0.043365	0.0192678	0.0244302	0.8229	-0.049	0.00845818	7.08886e-09	54288	0.9981
39	rs30233	16:14400309	G	A	ncRNA_intronic	MIR193BHG	0.556632	119715	-0.0256	0.00467107	3.28852e-08	+--	8.497e-06	0.538851	59642.2	0.00113855	0.00724898	0.875194	0.98363	0.55533	-0.031633	0.0150628	0.0357474	0.575	-0.0454	0.00639521	1.3528e-12	54288	0.7152
40	rs58722186	16:79751591	C	T	intergenic	MAF;MAFTRR	0.32998	119715	-0.0907	0.00487416	4.21041e-78	---	0.9169	0.344807	38164.6	-0.0927708	0.00756597	1.45606e-34	0.995	0.30826	-0.092218	0.0154305	2.36097e-09	0.3189	-0.0887	0.00670466	2.10651e-39	54288	0.006207
41	rs116956554	17:44699851	G	A	ncRNA_intronic	NSFP1	0.179849	109630	0.0471	0.00680352	3.49257e-12	+?+	0.621	0.173227	19173.5	0.043702	0.00958604	5.14175e-06	0.9774	NA	NA	NA	NA	0.1866	0.0503	0.00928337	6.68862e-08	54288	0.5334
42	rs1157994	17:59338574	A	G	intronic	BCAS3	0.962508	105574	0.0989	0.0134039	1.58216e-13	+?+	0.345	0.969505	107309	0.117158	0.0233929	5.492e-07	0.792	NA	NA	NA	NA	0.9548	0.0904	0.015988	1.51523e-08	50232	0.08852
43	rs1042678	17:70122108	G	A	UTR3	SOX9	0.444947	119715	0.0487	0.00456953	1.99288e-26	+++	0.001851	0.453275	50170.3	0.0550207	0.00722177	2.56174e-14	0.99615	0.421572	8.4939e-05	0.0144438	0.995312	0.4408	0.0531	0.00629206	3.79319e-17	54288	0.7627
43	rs12942923	17:70380850	G	A	intergenic	LINC02003;LINC00673	0.527628	119715	-0.0429	0.00456953	5.89249e-21	---	0.2272	0.511173	56578.7	-0.0445004	0.00719689	6.27799e-10	0.99399	0.521715	-0.019322	0.0145121	0.183077	0.5455	-0.0462	0.00629206	2.27113e-13	54288	0.1179
44	rs10415188	19:5295567	A	G	intronic	PTPRS	0.713278	115129	-0.0384	0.00528034	2.20565e-13	---	0.1991	0.71322	78942.1	-0.0356698	0.00793924	7.02767e-06	0.99818	0.720873	-0.065045	0.0156968	3.44346e-05	0.7118	-0.0348	0.00752985	4.33781e-06	49702	0.9343
44	rs4804416	19:7223848	T	G	intronic	INSR	0.441015	117369	0.0548	0.00456953	1.77755e-32	+++	0.7446	0.446736	49446.5	0.0546341	0.00726077	5.28964e-14	0.99982	0.427729	0.064887	0.0142499	5.33511e-06	0.4375	0.0529	0.00639521	1.14813e-16	51942	0.44
44	rs28133	19:8327502	T	C	downstream	CERS4	0.904589	115129	-0.0656	0.00852979	1.25053e-14	---	0.6079	0.899509	99561.2	-0.064727	0.012	6.89299e-08	0.99378	0.880664	-0.042281	0.0271051	0.118825	0.9151	-0.0721	0.0129967	2.92187e-08	49702	0.774
45	rs1203949	20:22605697	T	C	intergenic	LINC01384;LINC01747	0.769069	119715	0.0599	0.00538189	2.88063e-28	+++	0.009733	0.772079	85456.7	0.0621212	0.00859074	4.7881e-13	0.9988	0.751314	0.10722	0.0175004	9.28759e-10	0.7693	0.0497	0.0074267	2.50338e-11	54288	0.8377
46	.	23:3612081	A	G	intergenic	NONE;NONE	0.3823	36501	0.0458	0.00710816	1.27311e-10	??+	1	NA	NA	NA	NA	NA	NA	NA	NA	NA	NA	0.3823	0.0458	0.0070141	6.99883e-11	36501	0.7604
*Effect is with regard to Alt allele and the unit is one standard deviation (s.d.) of TSH levels
**Allele frequncy and allele count are with regard to Alt allele
***SE is for standard error
