# Supplementary material for: GWAS of thyroid stimulating hormone highlights pleiotropic effects and inverse association with thyroid cancer
Source: Nat Commun. 2020 Aug 7;11:3981. doi: 10.1038/s41467-020-17718-z (PMC7414135; doi:10.1038/s41467-020-17718-z)
Supplement: Supplementary file 6 — Supplementary Dataset 3 [file 41467_2020_17718_MOESM6_ESM.xlsx]

## Sheet: SData3_FineMapping_SuSiE
Fine-mapping results reported by SuSiE for 72 TSH loci. The number of causal variants and the corresponding 95% credible sets have been estimated for each TSH locus
chrom	startpos (GRCh37)	endpos (GRCh37)	Number of Causal	95% Credible Set
1	107857391	108857391	1	1:108355719_C/T,1:108357003_T/C,1:108357573_A/G,1:108357797_C/A,1:108358108_A/T,1:108359505_T/C,1:108359789_T/C,1:108359790_A/G,1:108362107_C/A,1:108376004_G/C
1	19247103	20339115	3	1:19841174_G/A,1:19843576_A/G;1:19731281_G/A,1:19740823_G/T,1:19747103_G/T,1:19749894_C/T,1:19750871_C/A,1:19750909_G/T,1:19751333_T/C,1:19754727_C/A,1:19755256_G/A,1:19755388_C/A,1:19768571_A/G,1:19769243_C/T,1:19771438_C/T,1:19771925_C/T;1:19925482_G/A,1:19925759_C/T,1:19931367_G/T,1:19954014_G/T,1:19956522_G/T,1:19958608_C/T,1:19958925_T/A,1:19959507_A/G,1:19961679_A/G,1:19964098_C/T,1:1996462…
1	218185055	219185055	1	1:218652990_A/T,1:218654734_G/A,1:218682119_A/G,1:218685055_G/A
1	22013011	23013011	1	1:22513011_A/G
1	50951499	51951499	1	1:51042925_G/A,1:51188594_T/C,1:51191820_C/T,1:51201102_A/C,1:51216584_C/T,1:51219166_T/C,1:51236592_C/T,1:51241057_C/A,1:51241620_T/C,1:51259579_T/C,1:51317374_T/G,1:51319346_T/C,1:51407584_T/C,1:51414317_G/A,1:51437247_A/G,1:51451499_G/A,1:51452563_A/G,1:51457021_T/A,1:51478336_T/A,1:51479319_A/G,1:51479997_G/A
1	61110049	62110049	5	1:61637986_TA/T;1:61609529_A/C,1:61610049_G/A,1:61613188_T/C,1:61616247_G/C,1:61617072_A/G,1:61617094_G/A,1:61617519_C/G,1:61619463_A/G,1:61620496_A/G,1:61620993_C/G,1:61622287_A/C;1:61577808_T/A,1:61637986_TA/T;1:61562010_C/T,1:61564612_A/G,1:61564904_G/A,1:61565220_T/G,1:61566331_C/T,1:61567925_A/T,1:61608473_C/G,1:61609529_A/C,1:61622287_A/C,1:61625872_C/T,1:61632029_G/A,1:61639107_A/T,1:61639…
1	67666425	68666425	1	1:68155632_A/G,1:68160761_G/A,1:68162927_G/T,1:68163295_C/T,1:68166425_G/A,1:68166786_C/T,1:68167491_C/T,1:68170255_C/A,1:68173264_C/T,1:68175092_C/T,1:68184270_C/T,1:68185234_T/C,1:68186626_T/C,1:68189166_G/A,1:68189965_G/A,1:68192830_C/T,1:68194511_C/T,1:68195279_G/A,1:68196548_T/C,1:68233044_G/A,1:68241777_A/G,1:68247614_A/G
2	169054118	170054118	1	2:169530983_A/G,2:169531627_G/T,2:169532029_G/A,2:169535153_G/T,2:169536639_T/C,2:169537201_G/A,2:169542866_G/A,2:169548250_G/A,2:169548908_T/C,2:169549821_A/G,2:169551748_T/G,2:169551891_A/G,2:169554118_T/G,2:169555260_T/C,2:169555804_A/G,2:169566465_G/A,2:169570908_A/G,2:169575564_T/A,2:169576260_C/G,2:169581446_C/T,2:169584787_G/A
2	217125679	220541433	3	2:218236786_T/C;2:217620733_G/A,2:217623226_T/G,2:217623249_T/G,2:217625523_G/A,2:217625679_G/A;2:219993736_T/C,2:219994018_T/C,2:219994245_G/A,2:219995147_C/T,2:219995186_G/T,2:219995893_A/G,2:219996573_T/C,2:219996616_G/C,2:219997134_C/T,2:219998125_A/C,2:219999502_T/C,2:220002534_C/A,2:220002812_A/C,2:220003241_T/A,2:220005958_T/C,2:220006172_A/G,2:220006583_C/T,2:220007414_C/T,2:220008113_C/T…
2	242016105	243016105	1	2:242510982_G/A,2:242511083_C/T,2:242515516_C/T,2:242516105_A/G,2:242516498_C/A,2:242517518_C/T,2:242520800_G/A,2:242528430_C/A,2:242544925_A/G,2:242546309_C/A,2:242546363_C/T,2:242547104_G/A,2:242547375_A/C,2:242548898_T/C,2:242555080_G/T,2:242557028_G/C
2	25494220	26494220	1	2:25937744_A/G,2:25938040_G/A,2:25941241_T/C,2:25944038_G/T,2:25946392_C/T,2:25974505_A/G,2:25978187_A/G,2:25980924_G/A,2:25981413_C/T,2:25983150_C/A,2:25985771_C/T,2:25986242_C/A,2:25988915_G/C,2:25994220_A/C,2:25995917_A/G,2:25996086_A/G,2:25996591_A/T,2:26003131_C/T,2:26003283_G/A,2:26004183_G/A,2:26004249_C/T,2:26009456_C/T,2:26009619_A/G,2:26012686_C/T,2:26013037_A/G,2:26013584_CAA/C,2:26016…
2	43144556	44144556	1	2:43644556_C/T,2:43649780_A/C,2:43658423_C/A,2:43688496_C/T,2:43709366_C/G,2:43711925_A/G
2	918192	1918192	1	2:1418192_C/G,2:1427578_T/C,2:1429019_T/C,2:1429277_C/A,2:1430209_T/C,2:1430509_A/G,2:1430614_G/A,2:1430821_A/G,2:1432547_C/G,2:1432564_G/A
3	11751424	12751424	1	3:12251424_G/A
3	148712082	149712082	1	3:149207517_T/C,3:149208167_T/C,3:149209853_T/A,3:149210099_C/G,3:149212082_T/C,3:149212479_C/A,3:149217816_C/T,3:149218470_G/T,3:149219590_C/A,3:149219668_C/T,3:149220109_T/C,3:149225582_C/A,3:149226442_A/T
3	185014088	186014088	1	3:185505787_C/T,3:185505984_G/A,3:185506857_T/G,3:185506892_C/T,3:185507299_A/T,3:185508029_C/T,3:185508591_T/C,3:185510006_G/A,3:185510190_T/C,3:185510613_T/G,3:185511687_G/T,3:185513296_T/A,3:185513392_A/G,3:185513646_G/C,3:185514088_C/T,3:185514189_G/A,3:185514223_C/A,3:185514393_T/C,3:185514931_T/C,3:185515610_G/C,3:185515635_G/A,3:185516520_G/A,3:185518241_G/C,3:185518910_G/A,3:185518921_G/A…
3	187572513	188572513	1	3:188072513_A/G,3:188077586_C/T,3:188080163_C/G,3:188082919_T/C,3:188084682_G/T,3:188087628_C/T,3:188088118_C/G,3:188088261_A/G,3:188088318_T/C,3:188088640_C/G,3:188088800_A/C,3:188091928_G/A,3:188096230_C/T,3:188096457_G/A,3:188098035_T/A,3:188099242_G/A,3:188100256_G/T,3:188101739_T/C,3:188106379_A/G,3:188108642_G/C,3:188109833_G/C,3:188121263_A/G,3:188122978_C/T,3:188128794_C/T,3:188128979_G/A…
3	193416181	194416181	1	3:193916181_G/A,3:193918634_C/T,3:193918848_T/G
4	149165602	150165602	4	4:149658569_A/AT;4:149639865_G/A,4:149646538_T/C,4:149652610_C/G,4:149653160_C/G,4:149659873_T/G,4:149660145_A/G,4:149662580_C/G,4:149664898_C/T;4:149639865_G/A,4:149646538_T/C,4:149652610_C/G,4:149653160_C/G,4:149659873_T/G,4:149660145_A/G,4:149660723_G/A,4:149662580_C/G,4:149664898_C/T;4:149639865_G/A,4:149646538_T/C,4:149652610_C/G,4:149653160_C/G,4:149659873_T/G,4:149660145_A/G,4:149660723_G/…
5	57873418	58873418	1	5:58373418_C/G
5	75977820	77028022	7	5:76521868_T/C;5:76479833_T/C;5:76581592_C/CT;5:76873448_G/C;5:76479806_A/T;5:76551177_C/T,5:76578975_A/T,5:76601514_G/A,5:76660002_A/G;5:76574318_G/A,5:76586994_G/A,5:76591101_C/T,5:76593518_C/A,5:76594229_A/G,5:76598292_T/C,5:76599677_A/C,5:76600072_A/G,5:76601192_A/G,5:76604149_A/G,5:76604429_C/T,5:76605590_G/A,5:76605804_T/C,5:76608798_C/T,5:76620850_G/A,5:76637861_T/C
6	148021292	149021292	2	6:148533113_G/A;6:148521292_C/T,6:148535313_C/A,6:148537065_T/C,6:148537736_C/T,6:148542357_C/T
6	165538536	166543959	1	6:166043862_T/C,6:166043959_G/C,6:166046483_C/G,6:166047034_A/G
6	168319800	169319800	1	6:168809901_T/G,6:168810725_A/G,6:168811992_A/C,6:168812011_A/G,6:168812017_T/G,6:168812846_C/T,6:168814455_T/G,6:168814600_A/G,6:168816483_A/C,6:168819212_G/A,6:168819800_T/C,6:168832091_C/T,6:168834623_C/T,6:168847175_T/C,6:168852101_C/T,6:168865769_A/T,6:168868237_C/T,6:168877549_C/T
6	30608129	33093690	2	6:31108129_C/T,6:31227667_G/A,6:31228346_G/A,6:31229415_A/G,6:31230515_C/G,6:31230667_T/A,6:31232447_G/A,6:31233066_C/T,6:31233906_G/A,6:31234835_C/T,6:31235338_A/C,6:31235769_T/C,6:31244235_G/A;6:32572048_G/T,6:32594441_A/G
6	43306335	44405037	3	6:43905816_G/C;6:43834027_G/A,6:43835886_G/A,6:43838039_C/T,6:43838596_C/G;6:43805362_T/A,6:43805502_G/C,6:43806335_T/C,6:43806609_G/A,6:43809802_T/C
6	87305210	88305210	1	6:87803671_G/C,6:87803954_G/A,6:87804222_A/G,6:87805210_A/T,6:87805592_C/T,6:87805890_T/G,6:87807180_A/G,6:87808289_A/G,6:87808430_A/T
7	1829497	2829497	2	7:2324748_G/A,7:2324783_G/C,7:2324976_T/A,7:2326816_C/T,7:2329497_G/A,7:2330496_A/G,7:2332880_G/T,7:2332968_G/T,7:2333057_A/G,7:2333542_A/G,7:2334025_G/C,7:2338087_C/A,7:2340117_A/G,7:2345091_T/C;7:2302131_G/C,7:2306794_C/T,7:2310193_A/G,7:2313607_T/C,7:2313649_C/T,7:2315324_G/A,7:2317429_A/G,7:2319129_G/A,7:2322338_G/A,7:2322403_G/A
7	46253491	47253491	1	7:46723510_T/C,7:46726963_T/C,7:46741843_C/T,7:46753491_C/A,7:46753553_C/G,7:46753684_C/G
8	119612818	120612818	1	8:120081573_C/T,8:120082923_G/A,8:120085494_T/C,8:120095427_C/T,8:120096204_C/T,8:120096271_C/G,8:120098888_G/A,8:120100059_C/T,8:120111411_T/C,8:120112818_T/C,8:120125201_G/A,8:120199903_C/T
8	133271635	134348532	4	8:133882026_G/A;8:133771635_A/C,8:133849655_G/C,8:133881471_C/T,8:133883671_C/T,8:133883905_G/T;8:133848532_G/A,8:133869543_A/G,8:133881996_G/A,8:133899051_G/A,8:133930184_T/C,8:133950217_G/T;8:133918166_T/C,8:133918769_A/G,8:133924488_G/A,8:133925118_A/G,8:133925797_A/C,8:133931183_T/C,8:133935443_A/G,8:133936972_A/G,8:133938622_C/T,8:133942688_A/G,8:133946089_T/C,8:133946199_T/C,8:133946299_A/C…
8	22856964	23856964	1	8:23347851_T/C,8:23356964_A/G
8	31939151	32939151	1	8:32433013_A/G,8:32433104_T/C,8:32433604_C/T,8:32433617_G/A,8:32436280_G/A,8:32437118_T/C,8:32437234_C/T,8:32437539_G/A,8:32437929_A/C,8:32437977_A/G,8:32439151_G/A,8:32440790_A/G,8:32441559_T/A,8:32442144_A/G,8:32442356_A/G,8:32442446_A/C,8:32442627_A/G,8:32447277_G/A,8:32448495_G/C,8:32449533_G/C
8	69862415	70862415	1	8:70354420_C/G,8:70354973_G/A,8:70355029_A/G,8:70356419_A/T,8:70356451_T/C,8:70356990_T/C,8:70358349_A/G,8:70358522_C/T,8:70358628_A/C,8:70358701_G/T,8:70358865_A/G,8:70358869_G/A,8:70360952_G/A,8:70362415_T/C,8:70362479_C/T,8:70363113_T/C,8:70363469_A/C,8:70363678_G/C,8:70365008_G/A,8:70365025_A/G,8:70367248_T/C
8	7823088	8823088	1	8:8304502_G/A,8:8310508_G/C,8:8310923_G/A,8:8316637_C/T,8:8317615_A/T,8:8317887_G/T,8:8319963_G/C,8:8323088_A/T,8:8373485_A/G,8:8373557_C/T,8:8373956_A/G,8:8380224_A/G,8:8380471_G/C,8:8380530_T/C,8:8382705_A/G,8:8384647_C/G
9	100046391	101046391	1	9:100535203_C/G,9:100535267_C/T,9:100537455_T/C,9:100537577_G/A,9:100537802_A/C,9:100538470_A/G,9:100538923_A/G,9:100540541_C/T,9:100541473_T/C,9:100542176_A/G,9:100544868_C/T,9:100546040_C/T,9:100546219_C/T,9:100546391_G/A,9:100546600_C/T,9:100547627_G/C,9:100548934_C/T,9:100549013_A/G,9:100550028_T/C,9:100550375_T/A,9:100552559_C/T,9:100561486_C/T
9	126532607	127532607	1	9:127017337_G/A,9:127021532_G/C,9:127022266_G/T,9:127023263_G/A,9:127025040_A/G,9:127026282_G/T,9:127027750_G/A,9:127027810_A/G,9:127029630_A/G,9:127029736_G/A,9:127032607_A/G,9:127034358_G/C,9:127036667_G/A,9:127037796_A/G,9:127044135_G/C,9:127052586_G/T,9:127057420_T/C,9:127070221_T/C,9:127073312_T/C,9:127075021_T/C,9:127084074_C/T,9:127084132_T/C,9:127095574_A/G,9:127100824_C/T,9:127116102_T/G…
9	135643212	136643212	1	9:136141870_C/T,9:136142203_A/C,9:136142217_T/G,9:136142355_G/A,9:136143120_A/G,9:136143121_T/C,9:136143212_G/A,9:136145118_C/T,9:136145471_A/G,9:136145484_A/T,9:136146046_G/A,9:136146077_T/G,9:136146227_A/T,9:136146431_C/T,9:136146664_T/A,9:136147160_C/T,9:136149098_T/A,9:136149399_G/A,9:136149500_T/C,9:136149830_G/A,9:136151806_T/C,9:136153875_C/T,9:136154168_T/C,9:136154304_C/T,9:136154867_G/T
9	15714340	16714340	1	9:16212992_A/G,9:16214340_A/C
9	3402718	4790544	3	9:4290544_T/C;9:4221298_A/C;9:3875260_T/C,9:3876097_A/G,9:3876302_G/C,9:3887708_G/A,9:3887750_A/G,9:3890459_T/C,9:3890478_A/G,9:3891692_A/T,9:3892739_C/T,9:3893167_G/A,9:3893436_G/A,9:3893819_A/G,9:3893947_T/C,9:3894195_T/G,9:3894770_T/C,9:3895995_T/C,9:3896311_A/T,9:3896597_T/C,9:3900622_C/A,9:3900690_A/G,9:3900857_G/A,9:3901081_C/T,9:3902718_C/T,9:3904518_T/C
10	100783330	101783330	1	10:101283330_C/A
10	8075583	9182679	1	10:8547514_T/A,10:8547640_T/C,10:8558324_A/T,10:8558833_C/T,10:8562861_C/T,10:8563465_G/T,10:8563834_A/G,10:8563896_C/T,10:8565657_C/T,10:8565710_C/T,10:8565952_G/T,10:8567253_A/C,10:8568235_G/C,10:8568535_T/C,10:8568626_A/G,10:8570065_G/C,10:8570692_A/C,10:8572890_A/G,10:8573879_C/T,10:8574776_T/C,10:8574942_G/A,10:8575123_T/C,10:8575583_C/G,10:8576469_A/G,10:8576489_T/G,10:8576721_C/T,10:857902…
10	89349519	90349519	1	10:89849519_A/G
11	114545237	115545237	1	11:115045237_T/C,11:115053011_A/G,11:115053508_G/C,11:115061533_T/C
11	44728686	45728686	1	11:45227567_C/T,11:45227830_C/T,11:45228686_G/A
12	111384608	112384608	1	12:111833788_G/A,12:111865049_C/G,12:111884608_T/C,12:111932800_C/T,12:112007756_C/T
12	49670	1165822	3	12:570840_G/A,12:570947_A/G;12:576618_G/A,12:665822_C/T;12:297279_G/A,12:549670_C/G
12	69331694	70331694	1	12:69827658_G/T,12:69828534_C/T,12:69831694_T/C
12	96083858	97104447	2	12:96583858_G/A;12:96586167_G/T,12:96592673_C/T,12:96596222_A/C,12:96604447_A/G,12:96607107_C/A
13	110691813	111691813	1	13:111189856_A/G,13:111190022_G/C,13:111190266_T/C,13:111190318_C/G,13:111190362_G/A,13:111190414_A/G,13:111191413_A/G,13:111191435_C/T,13:111191576_G/A,13:111191771_A/G,13:111191795_G/A,13:111191813_T/C,13:111192421_A/G,13:111193558_C/T,13:111193672_G/A,13:111193959_A/G,13:111194795_C/T,13:111194852_T/C,13:111194867_T/C,13:111194962_C/A,13:111197369_C/G,13:111197560_G/A,13:111199363_A/G,13:11119…
13	24276196	25276196	2	13:24773803_C/T,13:24775834_C/A,13:24776196_G/A,13:24781241_A/G,13:24781248_A/T,13:24781256_T/C,13:24781679_A/G,13:24782011_T/C,13:24782103_G/A,13:24782367_G/A,13:24782397_A/G,13:24782560_G/A,13:24782729_C/T,13:24782963_C/T,13:24782996_C/G,13:24783023_T/C,13:24783674_T/C,13:24784888_C/G,13:24785469_C/T,13:24786576_G/A,13:24786577_T/C,13:24788197_G/A;13:24772780_C/G,13:24773305_G/T,13:24774647_C/T…
14	104723525	105723525	1	14:105200377_T/G,14:105201596_T/C,14:105207134_A/G,14:105208879_C/G,14:105211426_G/A,14:105212399_T/C,14:105213343_A/G,14:105213978_T/G,14:105214479_T/C,14:105217921_A/G,14:105218476_A/G,14:105219467_A/G,14:105219976_T/C,14:105220210_G/A,14:105223457_C/T,14:105223525_T/C,14:105240885_C/G
14	36036181	37238361	2	14:36738361_C/T;14:36529799_A/C,14:36532576_G/C,14:36534827_C/T,14:36535249_G/A,14:36536181_A/C,14:36541662_G/A,14:36541848_G/A,14:36542593_G/A,14:36542709_G/A,14:36544493_C/A,14:36548662_A/G,14:36550705_G/A,14:36557691_G/C,14:36558077_T/C,14:36558089_A/G,14:36558634_C/A,14:36558667_T/C,14:36559531_C/T,14:36562099_C/G,14:36562145_C/T,14:36562602_G/A,14:36563924_G/A,14:36564947_T/G,14:36565695_C/T…
14	80607361	82165357	8	14:81231257_T/C;14:82100608_T/C;14:81495533_C/G,14:81610228_G/A;14:81586674_C/T,14:81586934_T/C,14:81587002_T/C,14:81587006_G/T,14:81587649_C/A,14:81587887_A/C,14:81587924_A/G,14:81588015_G/T,14:81588054_A/G,14:81588245_C/G,14:81588915_A/G,14:81588958_A/C,14:81588995_T/C,14:81589806_T/C,14:81590016_G/A,14:81591037_C/T,14:81592717_A/G,14:81594028_C/A;14:81107361_T/C,14:81668157_T/C;14:81538375_A/G…
14	93065216	94065216	1	14:93555503_G/A,14:93555531_A/G,14:93558453_G/T,14:93560151_G/A,14:93562855_C/T,14:93563789_T/C,14:93563833_A/G,14:93564091_T/C,14:93564280_G/A,14:93564647_A/G,14:93565216_A/G,14:93566155_T/A,14:93566800_A/G,14:93567618_G/A,14:93567817_T/C,14:93567867_A/T,14:93567879_A/C,14:93568152_G/A,14:93568477_G/A,14:93568741_G/A,14:93568844_G/A,14:93569228_G/A,14:93569531_T/G,14:93569679_G/A,14:93569778_G/T…
15	35501394	36501394	1	15:35950544_C/A,15:35951063_G/T,15:35952985_G/A,15:35958479_C/A,15:35958591_G/A,15:35959636_G/A,15:35962399_C/T,15:35972042_T/C,15:35977794_G/A,15:36001394_C/T,15:36006022_G/A,15:36013432_T/G,15:36016895_A/G
15	49211185	50211185	2	15:49711185_T/C,15:49735297_T/C;15:49630863_TTGGCCTGCCTTGC/T,15:49665733_ATC/A,15:49714364_C/T,15:49986258_TG/T
15	88613482	89613482	1	15:89110081_C/T,15:89113138_G/C,15:89113450_C/G,15:89113877_T/C,15:89115831_G/A,15:89115862_G/A,15:89116714_C/T
16	13900309	14900309	1	16:14399793_C/T,16:14400013_T/C,16:14400309_G/A,16:14401962_G/A,16:14402265_T/C,16:14402337_T/C,16:14404222_G/T,16:14404681_C/G,16:14404699_C/A,16:14404700_A/G,16:14405428_C/T,16:14405930_G/A,16:14409502_C/G,16:14409658_G/A,16:14412536_T/C,16:14414525_G/A,16:14418381_C/T,16:14418744_C/T,16:14437023_C/T,16:14440757_A/G
16	3515313	4515313	1	16:4015313_A/G,16:4015316_A/G,16:4019350_C/T
16	79251591	80251591	6	16:79754433_TA/T;16:79749276_G/A;16:79755011_A/AT;16:79739978_G/C,16:79742390_T/C,16:79744148_A/G,16:79745241_A/G,16:79745487_A/G,16:79745606_A/T,16:79745896_G/A,16:79747855_A/G,16:79748076_G/C,16:79748485_T/C,16:79748962_C/T,16:79749005_C/G,16:79749280_G/C,16:79751591_C/T;16:79742193_G/T,16:79742441_T/C,16:79744134_T/G,16:79745619_A/G,16:79749031_T/C,16:79750512_A/G,16:79750617_T/C,16:79753625_G…
17	44199851	45199851	1	17:44699851_G/A,17:44762589_G/A,17:44773783_A/G,17:44787312_C/T,17:44787313_G/C,17:44790203_A/G,17:44793503_A/G,17:44795469_C/T,17:44797919_C/T,17:44801784_G/A,17:44809001_A/G,17:44812188_C/T,17:44817408_C/T,17:44818276_T/C,17:44819565_C/T,17:44822662_A/G,17:44824213_T/G,17:44826056_C/G,17:44828931_G/A,17:44830414_T/C,17:44837217_A/C,17:44843136_C/T,17:44847707_C/G,17:44847834_T/G,17:44857352_T/C…
17	46918178	47918178	1	17:47328183_C/T,17:47379486_T/C,17:47418178_G/A,17:47422510_C/T,17:47423740_C/T,17:47424681_C/A,17:47440466_A/G,17:47448346_G/A,17:47453444_A/G,17:47454507_C/T,17:47454515_G/T
17	58838574	59838574	1	17:59326870_A/C,17:59329595_G/A,17:59338574_A/G,17:59339867_A/G,17:59344639_C/T
17	63708285	64708285	1	17:64130794_G/A,17:64131710_A/G,17:64131902_C/T,17:64132167_A/G,17:64132846_G/A,17:64134683_T/G,17:64138784_G/A,17:64140668_G/A,17:64146314_G/A,17:64150102_GA/G,17:64150230_G/A,17:64157855_T/C,17:64165083_A/C,17:64176115_T/A,17:64181796_C/T,17:64183713_A/G,17:64186988_C/T,17:64190684_A/C,17:64190920_G/T,17:64191160_A/G,17:64198640_T/C,17:64206768_A/G,17:64208285_C/G,17:64241706_G/A,17:64243880_C/…
17	69622108	70880850	2	17:70375639_C/G,17:70376177_G/T,17:70380850_G/A,17:70382098_T/C,17:70382170_A/G,17:70382694_T/C,17:70382817_G/A,17:70382918_T/G,17:70383061_G/A,17:70383958_T/C,17:70383982_G/A,17:70384005_A/C,17:70384499_T/C,17:70385154_T/C,17:70385176_A/G;17:70118699_G/A,17:70119245_C/G,17:70120551_A/C,17:70121339_A/G,17:70122108_G/A,17:70123028_T/A,17:70125665_A/C,17:70127536_T/C,17:70127808_G/A
19	2134823	3134823	1	19:2634823_T/C
19	55272412	56272412	1	19:55737816_G/A,19:55739689_G/A,19:55770794_T/C,19:55770829_A/G,19:55772412_A/G,19:55772453_C/G,19:55773284_A/G,19:55777143_T/C,19:55787869_C/T
20	22105697	23105697	1	20:22585427_G/A,20:22589565_G/A,20:22590550_C/T,20:22590552_G/T,20:22591986_G/A,20:22593366_T/C,20:22594958_G/A,20:22595256_A/G,20:22595643_T/C,20:22596589_T/C,20:22596635_C/G,20:22596825_T/C,20:22596879_T/C,20:22596893_G/T,20:22600978_A/C,20:22602363_C/T,20:22604772_G/A,20:22605697_T/C,20:22614132_G/A,20:22616143_T/C,20:22624285_T/C,20:22632419_C/T
20	6185377	7185377	1	20:6682651_C/T,20:6683382_A/G,20:6683811_T/C,20:6685377_C/T,20:6686426_A/G
22	31290014	32290014	1	22:32198110_A/G
23	3112081	4112081	1	X:3612202_T/C,X:3612271_T/C,X:3612424_A/G,X:3612546_T/C,X:3612845_T/C,X:3613191_T/C,X:3613202_C/T,X:3613223_T/C,X:3613573_C/A,X:3613756_T/C,X:3614086_G/A,X:3614627_G/C,X:3614787_G/A,X:3614818_C/T,X:3615796_C/T,X:3615808_C/T,X:3617893_A/G
*for 2 out fo 74 loci (SNX8 and VEGFC), SuSie failed to identify reliable causal signals
