# Supplementary material for: GWAS of thyroid stimulating hormone highlights pleiotropic effects and inverse association with thyroid cancer
Source: Nat Commun. 2020 Aug 7;11:3981. doi: 10.1038/s41467-020-17718-z (PMC7414135; doi:10.1038/s41467-020-17718-z)
Supplement: Supplementary file 8 — Supplementary Dataset 5 [file 41467_2020_17718_MOESM8_ESM.xlsx]

## Sheet: SData5_DEPICT_geneprioritize
Gene prioritization by DEPICT based on functional similarity to other genes among TSH loci
Locus	Nr of genes in locus	Chromosome and position	GWAS P value	Ensembl gene ID	Gene symbol	Nominal P value	Gene closest to lead SNP	Top cis eQTL SNP (Westra et al. Nature Genetics 2014)	False discovery rate
rs10055474;rs10070420;rs1056586;rs116500470;rs12514112;rs12522013;rs12523579;rs13166933;rs13170328;rs13189385;rs146724945;rs147887934;rs148535205;rs173706;rs186822670;rs2127387;rs2928167;rs55668338;rs60436694;rs62364279;rs72765147;rs76629065;rs76769037;rs7716880;rs7726487;rs7732130;rs77682056;rs77898149;rs992807	5	chr5:76325076-76916436	7.06e-270	ENSG00000132846	ZBED3	0.000223	TRUE	-	<=0.01
rs10055474;rs10070420;rs1056586;rs116500470;rs12514112;rs12522013;rs12523579;rs13166933;rs13170328;rs13189385;rs146724945;rs147887934;rs148535205;rs173706;rs186822670;rs2127387;rs2928167;rs55668338;rs60436694;rs62364279;rs72765147;rs76629065;rs76769037;rs7716880;rs7726487;rs7732130;rs77682056;rs77898149;rs992807	5	chr5:76325076-76916436	7.06e-270	ENSG00000113231	PDE8B	0.03	TRUE	rs163034	<0.20
rs10055474;rs10070420;rs1056586;rs116500470;rs12514112;rs12522013;rs12523579;rs13166933;rs13170328;rs13189385;rs146724945;rs147887934;rs148535205;rs173706;rs186822670;rs2127387;rs2928167;rs55668338;rs60436694;rs62364279;rs72765147;rs76629065;rs76769037;rs7716880;rs7726487;rs7732130;rs77682056;rs77898149;rs992807	5	chr5:76325076-76916436	7.06e-270	ENSG00000250802	-	0.53	TRUE	-	>0.20
rs10055474;rs10070420;rs1056586;rs116500470;rs12514112;rs12522013;rs12523579;rs13166933;rs13170328;rs13189385;rs146724945;rs147887934;rs148535205;rs173706;rs186822670;rs2127387;rs2928167;rs55668338;rs60436694;rs62364279;rs72765147;rs76629065;rs76769037;rs7716880;rs7726487;rs7732130;rs77682056;rs77898149;rs992807	5	chr5:76325076-76916436	7.06e-270	ENSG00000164252	AGGF1	0.72	FALSE	rs17569720	>0.20
rs10055474;rs10070420;rs1056586;rs116500470;rs12514112;rs12522013;rs12523579;rs13166933;rs13170328;rs13189385;rs146724945;rs147887934;rs148535205;rs173706;rs186822670;rs2127387;rs2928167;rs55668338;rs60436694;rs62364279;rs72765147;rs76629065;rs76769037;rs7716880;rs7726487;rs7732130;rs77682056;rs77898149;rs992807	5	chr5:76325076-76916436	7.06e-270	ENSG00000164253	WDR41	0.72	TRUE	rs441102	>0.20
rs11759742;rs12199716;rs12664766;rs142848043;rs2057273;rs2983507;rs2983511;rs4709949;rs56228667;rs73024127;rs9364808;rs9365898	1	chr6:165740776-166075588	1.39e-120	ENSG00000112541	PDE10A	0.28	TRUE	rs7740635;rs9347080	>0.20
rs10028139;rs115371738;rs11732089;rs2358900;rs2358908;rs4435727;rs9683403	1	chr4:148999913-149365850	6.77e-93	ENSG00000151623	NR3C2	0.000944	TRUE	rs4835111;rs3846307	<=0.01
rs10948097;rs13201802;rs142848532;rs34046483;rs62401199;rs72862280;rs747337;rs881858;rs9462932	1	chr6:43737921-43754224	1.53e-86	ENSG00000112715	VEGFA	9.43e-08	TRUE	rs9472113;rs9472113	<=0.01
rs145240171;rs11575121;rs13020935;rs1861628;rs2541400;rs3732015;rs55933209	1	chr2:217536828-217560248	4.11e-79	ENSG00000115461	IGFBP5	1.69e-05	TRUE	rs6726232;rs2024486	<=0.01
rs117225199;rs11866972;rs4352060;rs72806442;rs73575083;rs74805471;rs75546024;rs75845171;rs76075303;rs79852919;rs9932329	1	chr16:79627735-79634611	2.62e-78	ENSG00000178573	MAF	8.59e-05	TRUE	rs2287974	<=0.01
rs10799824;rs116779160;rs12027702;rs114585454;rs115672787;rs138924642;rs149294202;rs2745213;rs35542350;rs3790741;rs58231562;rs60523880;rs61765106;rs6669496;rs4912067;rs72653940;rs75797435;rs79657438	8	chr1:19542158-19984945	4.96e-73	ENSG00000158747	NBL1	0.000408	TRUE	rs10917493;rs10917493	<=0.01
rs10799824;rs116779160;rs12027702;rs114585454;rs115672787;rs138924642;rs149294202;rs2745213;rs35542350;rs3790741;rs58231562;rs60523880;rs61765106;rs6669496;rs4912067;rs72653940;rs75797435;rs79657438	8	chr1:19542158-19984945	4.96e-73	ENSG00000077549	CAPZB	0.000528	TRUE	rs12091047	<=0.01
rs10799824;rs116779160;rs12027702;rs114585454;rs115672787;rs138924642;rs149294202;rs2745213;rs35542350;rs3790741;rs58231562;rs60523880;rs61765106;rs6669496;rs4912067;rs72653940;rs75797435;rs79657438	8	chr1:19542158-19984945	4.96e-73	ENSG00000162482	AKR7A3	0.35	TRUE	rs4912069	>0.20
rs10799824;rs116779160;rs12027702;rs114585454;rs115672787;rs138924642;rs149294202;rs2745213;rs35542350;rs3790741;rs58231562;rs60523880;rs61765106;rs6669496;rs4912067;rs72653940;rs75797435;rs79657438	8	chr1:19542158-19984945	4.96e-73	ENSG00000173436	MINOS1	0.72	TRUE	rs6701316;rs4912122	>0.20
rs10799824;rs116779160;rs12027702;rs114585454;rs115672787;rs138924642;rs149294202;rs2745213;rs35542350;rs3790741;rs58231562;rs60523880;rs61765106;rs6669496;rs4912067;rs72653940;rs75797435;rs79657438	8	chr1:19542158-19984945	4.96e-73	ENSG00000040487	PQLC2	0.87	FALSE	-	>0.20
rs10799824;rs116779160;rs12027702;rs114585454;rs115672787;rs138924642;rs149294202;rs2745213;rs35542350;rs3790741;rs58231562;rs60523880;rs61765106;rs6669496;rs4912067;rs72653940;rs75797435;rs79657438	8	chr1:19542158-19984945	4.96e-73	ENSG00000053371	AKR7A2	0.93	FALSE	rs2227295	>0.20
rs10799824;rs116779160;rs12027702;rs114585454;rs115672787;rs138924642;rs149294202;rs2745213;rs35542350;rs3790741;rs58231562;rs60523880;rs61765106;rs6669496;rs4912067;rs72653940;rs75797435;rs79657438	8	chr1:19542158-19984945	4.96e-73	ENSG00000053372	MRTO4	0.97	FALSE	-	>0.20
rs10799824;rs116779160;rs12027702;rs114585454;rs115672787;rs138924642;rs149294202;rs2745213;rs35542350;rs3790741;rs58231562;rs60523880;rs61765106;rs6669496;rs4912067;rs72653940;rs75797435;rs79657438	8	chr1:19542158-19984945	4.96e-73	ENSG00000127463	KIAA0090	0.99	FALSE	rs2274003	>0.20
rs11755845;rs13211044;rs4711755	1	chr6:43968317-43972887	1.7e-52	ENSG00000181577	C6orf223	0.03	TRUE	-	<0.20
rs332823;rs334725;rs57134116	1	chr1:61330931-61928465	2.94e-50	ENSG00000162599	NFIA	2.24e-05	TRUE	rs1572312	<=0.01
rs12148716;rs12903199;rs17477923;rs28391660;rs7164396;rs75598941	7	chr15:49280673-50475014	8.3e-44	ENSG00000140285	FGF7	0.0041	TRUE	-	<0.05
rs12148716;rs12903199;rs17477923;rs28391660;rs7164396;rs75598941	7	chr15:49280673-50475014	8.3e-44	ENSG00000138593	SECISBP2L	0.22	TRUE	-	>0.20
rs12148716;rs12903199;rs17477923;rs28391660;rs7164396;rs75598941	7	chr15:49280673-50475014	8.3e-44	ENSG00000104043	ATP8B4	0.45	FALSE	rs12050709	>0.20
rs12148716;rs12903199;rs17477923;rs28391660;rs7164396;rs75598941	7	chr15:49280673-50475014	8.3e-44	ENSG00000156958	GALK2	0.91	FALSE	rs6493363;rs10851475;rs11853754	>0.20
rs12148716;rs12903199;rs17477923;rs28391660;rs7164396;rs75598941	7	chr15:49280673-50475014	8.3e-44	ENSG00000166200	COPS2	0.94	FALSE	-	>0.20
rs12148716;rs12903199;rs17477923;rs28391660;rs7164396;rs75598941	7	chr15:49280673-50475014	8.3e-44	ENSG00000166262	C15orf33	0.96	TRUE	-	>0.20
rs12148716;rs12903199;rs17477923;rs28391660;rs7164396;rs75598941	7	chr15:49280673-50475014	8.3e-44	ENSG00000104047	DTWD1	0.98	TRUE	-	>0.20
rs114607222;rs11576851;rs12120601;rs12138353;rs12144019;rs17020127;rs2878516;rs59226361	1	chr1:108113782-108507766	1.9e-43	ENSG00000134215	VAV3	0.01	TRUE	rs12039221;rs17019881	<0.20
rs35835377;rs4900175;rs8018905;rs8019199;rs80266331	7	chr14:93389425-93695561	5.68e-43	ENSG00000100605	ITPK1	0.03	TRUE	rs1043542	<0.20
rs35835377;rs4900175;rs8018905;rs8019199;rs80266331	7	chr14:93389425-93695561	5.68e-43	ENSG00000165943	MOAP1	0.24	FALSE	rs1046099	>0.20
rs35835377;rs4900175;rs8018905;rs8019199;rs80266331	7	chr14:93389425-93695561	5.68e-43	ENSG00000258730	ITPK1-AS1	0.43	FALSE	-	>0.20
rs35835377;rs4900175;rs8018905;rs8019199;rs80266331	7	chr14:93389425-93695561	5.68e-43	ENSG00000100604	CHGA	0.55	FALSE	rs11845290	>0.20
rs35835377;rs4900175;rs8018905;rs8019199;rs80266331	7	chr14:93389425-93695561	5.68e-43	ENSG00000153485	C14orf109	0.78	TRUE	-	>0.20
rs35835377;rs4900175;rs8018905;rs8019199;rs80266331	7	chr14:93389425-93695561	5.68e-43	ENSG00000170270	C14orf142	0.92	FALSE	rs10132640	>0.20
rs35835377;rs4900175;rs8018905;rs8019199;rs80266331	7	chr14:93389425-93695561	5.68e-43	ENSG00000012963	UBR7	0.93	FALSE	-	>0.20
rs10769116;rs117043818;rs12284404;rs148266262;rs36023335;rs75479062;rs80330657	4	chr11:45115564-45422078	2.72e-41	ENSG00000019485	PRDM11	0.02	TRUE	-	<0.20
rs10769116;rs117043818;rs12284404;rs148266262;rs36023335;rs75479062;rs80330657	4	chr11:45115564-45422078	2.72e-41	ENSG00000214934	-	0.07	TRUE	rs3740787	>0.20
rs10769116;rs117043818;rs12284404;rs148266262;rs36023335;rs75479062;rs80330657	4	chr11:45115564-45422078	2.72e-41	ENSG00000254651	-	0.27	TRUE	-	>0.20
rs10769116;rs117043818;rs12284404;rs148266262;rs36023335;rs75479062;rs80330657	4	chr11:45115564-45422078	2.72e-41	ENSG00000019505	SYT13	0.39	TRUE	rs7937459	>0.20
rs10748781;rs11190147;rs78902573	1	chr10:101292690-101296278	6.2e-35	ENSG00000119919	NKX2-3	0.07	TRUE	-	<0.20
rs10096055;rs10111842;rs2439302;rs4489283;rs4733328;rs73234178;rs76853943	1	chr8:31496902-32622548	1.55e-34	ENSG00000157168	NRG1	0.04	FALSE	rs2439302;rs2439286;rs12547858;rs398021;rs13251119	<0.20
rs12002967;rs76995732;rs10983513;rs79733232;rs80260796;rs925488	7	chr9:100263462-100707138	4.95e-34	ENSG00000178919	FOXE1	0.001	TRUE	-	<=0.01
rs12002967;rs76995732;rs10983513;rs79733232;rs80260796;rs925488	7	chr9:100263462-100707138	4.95e-34	ENSG00000136925	TSTD2	0.41	FALSE	-	>0.20
rs12002967;rs76995732;rs10983513;rs79733232;rs80260796;rs925488	7	chr9:100263462-100707138	4.95e-34	ENSG00000136929	HEMGN	0.57	TRUE	rs3780420;rs3780420	>0.20
rs12002967;rs76995732;rs10983513;rs79733232;rs80260796;rs925488	7	chr9:100263462-100707138	4.95e-34	ENSG00000136842	TMOD1	0.71	FALSE	-	>0.20
rs12002967;rs76995732;rs10983513;rs79733232;rs80260796;rs925488	7	chr9:100263462-100707138	4.95e-34	ENSG00000136937	NCBP1	0.9	FALSE	rs7865885	>0.20
rs12002967;rs76995732;rs10983513;rs79733232;rs80260796;rs925488	7	chr9:100263462-100707138	4.95e-34	ENSG00000136936	XPA	0.9	TRUE	rs10217225	>0.20
rs12002967;rs76995732;rs10983513;rs79733232;rs80260796;rs925488	7	chr9:100263462-100707138	4.95e-34	ENSG00000136932	C9orf156	0.95	FALSE	rs7853349	>0.20
rs1346490;rs2396186;rs4804405;rs4804413	1	chr19:7112266-7294011	1.04e-32	ENSG00000171105	INSR	1.94e-05	TRUE	rs459883	<=0.01
rs13329353;rs145156869	1	chr15:89054790-89089906	1.04e-31	ENSG00000140543	DET1	0.12	TRUE	rs12915845;rs752278	>0.20
rs116909374;rs2254613;rs2899846;rs398745;rs4633621	1	chr14:36767770-36789882	7.94e-30	ENSG00000151332	MBIP	0.43	TRUE	-	>0.20
rs10814823;rs10814915;rs10973998;rs10974411;rs1373851;rs2027393;rs2380909;rs6476808;rs7045481;rs72690085;rs72691834;rs74742357;rs75042880;rs751592;rs78319790;rs7861718;rs7873463	3	chr9:3824127-4348392	1.33e-29	ENSG00000107249	GLIS3	0.00212	FALSE	rs10758547;rs806053;rs10974485	<0.05
rs10814823;rs10814915;rs10973998;rs10974411;rs1373851;rs2027393;rs2380909;rs6476808;rs7045481;rs72690085;rs72691834;rs74742357;rs75042880;rs751592;rs78319790;rs7861718;rs7873463	3	chr9:3824127-4348392	1.33e-29	ENSG00000237009	GLIS3-AS1	0.01	TRUE	-	<0.20
rs10814823;rs10814915;rs10973998;rs10974411;rs1373851;rs2027393;rs2380909;rs6476808;rs7045481;rs72690085;rs72691834;rs74742357;rs75042880;rs751592;rs78319790;rs7861718;rs7873463	3	chr9:3824127-4348392	1.33e-29	ENSG00000228322	-	0.66	TRUE	-	>0.20
rs10735341;rs61938844	2	chr12:96588160-96794338	6.14e-29	ENSG00000111145	ELK3	1.56e-07	TRUE	rs17025377	<=0.01
rs10735341;rs61938844	2	chr12:96588160-96794338	6.14e-29	ENSG00000059758	CDK17	0.01	FALSE	-	<0.20
rs1203952;rs1209523;rs61520093;rs7265807	1	chr20:22561643-22566093	1.26e-28	ENSG00000125798	FOXA2	0.000493	TRUE	-	<=0.01
rs116656348;rs12894596;rs144726378;rs10498542;rs11159482;rs150370869;rs2114702;rs35899127;rs3783949;rs56369010;rs61980877;rs6574647;rs7144481;rs7157900;rs75235317;rs8006100;rs8010611	5	chr14:80943330-81902809	1.49e-27	ENSG00000165409	TSHR	3.2e-06	TRUE	rs1957547	<=0.01
rs116656348;rs12894596;rs144726378;rs10498542;rs11159482;rs150370869;rs2114702;rs35899127;rs3783949;rs56369010;rs61980877;rs6574647;rs7144481;rs7157900;rs75235317;rs8006100;rs8010611	5	chr14:80943330-81902809	1.49e-27	ENSG00000140022	STON2	6.77e-05	TRUE	-	<=0.01
rs116656348;rs12894596;rs144726378;rs10498542;rs11159482;rs150370869;rs2114702;rs35899127;rs3783949;rs56369010;rs61980877;rs6574647;rs7144481;rs7157900;rs75235317;rs8006100;rs8010611	5	chr14:80943330-81902809	1.49e-27	ENSG00000165417	GTF2A1	0.13	TRUE	-	>0.20
rs116656348;rs12894596;rs144726378;rs10498542;rs11159482;rs150370869;rs2114702;rs35899127;rs3783949;rs56369010;rs61980877;rs6574647;rs7144481;rs7157900;rs75235317;rs8006100;rs8010611	5	chr14:80943330-81902809	1.49e-27	ENSG00000247694	-	0.86	TRUE	-	>0.20
rs116656348;rs12894596;rs144726378;rs10498542;rs11159482;rs150370869;rs2114702;rs35899127;rs3783949;rs56369010;rs61980877;rs6574647;rs7144481;rs7157900;rs75235317;rs8006100;rs8010611	5	chr14:80943330-81902809	1.49e-27	ENSG00000100629	CEP128	0.97	TRUE	rs10132409	>0.20
rs117764941;rs118039499;rs2739067;rs79496463	4	chr8:133584320-134147147	6.3e-27	ENSG00000042832	TG	0.000386	TRUE	-	<=0.01
rs117764941;rs118039499;rs2739067;rs79496463	4	chr8:133584320-134147147	6.3e-27	ENSG00000129292	PHF20L1	0.21	FALSE	rs180204;rs885113	>0.20
rs117764941;rs118039499;rs2739067;rs79496463	4	chr8:133584320-134147147	6.3e-27	ENSG00000165071	TMEM71	0.91	TRUE	rs1895807	>0.20
rs117764941;rs118039499;rs2739067;rs79496463	4	chr8:133584320-134147147	6.3e-27	ENSG00000129295	LRRC6	1	FALSE	rs10110735	>0.20
rs11652463;rs1042678;rs11657132;rs12452541;rs12942923	4	chr17:70067183-70588943	1.99e-26	ENSG00000125398	SOX9	0.000529	TRUE	-	<=0.01
rs11652463;rs1042678;rs11657132;rs12452541;rs12942923	4	chr17:70067183-70588943	1.99e-26	ENSG00000227036	-	0.06	TRUE	-	<0.20
rs11652463;rs1042678;rs11657132;rs12452541;rs12942923	4	chr17:70067183-70588943	1.99e-26	ENSG00000234899	-	0.19	TRUE	-	>0.20
rs11652463;rs1042678;rs11657132;rs12452541;rs12942923	4	chr17:70067183-70588943	1.99e-26	ENSG00000226101	-	0.75	TRUE	-	>0.20
rs115313983;rs4074131;rs59381142	1	chr3:193920805-193967942	8.83e-26	ENSG00000225742	-	1.24e-05	TRUE	-	<=0.01
rs310755;rs310757;rs62242087	3	chr3:12045862-12475855	1.31e-25	ENSG00000132170	PPARG	0.00131	TRUE	rs2596829;rs11923427	<0.05
rs310755;rs310757;rs62242087	3	chr3:12045862-12475855	1.31e-25	ENSG00000157150	TIMP4	0.39	TRUE	-	>0.20
rs310755;rs310757;rs62242087	3	chr3:12045862-12475855	1.31e-25	ENSG00000157152	SYN2	0.71	FALSE	rs310758	>0.20
rs11711477;rs13100823;rs150111048;rs4686704;rs7616221	2	chr3:185361527-185542844	8.45e-23	ENSG00000073792	IGF2BP2	0.0012	TRUE	-	<0.05
rs11711477;rs13100823;rs150111048;rs4686704;rs7616221	2	chr3:185361527-185542844	8.45e-23	ENSG00000163915	C3orf65	0.00847	FALSE	-	<0.05
rs56009477;rs6557672	2	chr8:23154702-23315208	1.4e-21	ENSG00000134013	LOXL2	1.29e-05	TRUE	-	<=0.01
rs56009477;rs6557672	2	chr8:23154702-23315208	1.4e-21	ENSG00000197217	ENTPD4	0.89	FALSE	rs6557672	>0.20
rs6724073	1	chr2:218148742-218621316	2.48e-20	ENSG00000231672	DIRC3	0.00558	TRUE	-	<0.05
rs529565	1	chr9:136131053-136150617	1.88e-18	ENSG00000175164	ABO	0.07	TRUE	rs9411463	>0.20
rs10186921;rs35064085;rs7588221	2	chr2:43393800-43823185	3.13e-18	ENSG00000152518	ZFP36L2	7.39e-06	TRUE	rs10176241	<=0.01
rs10186921;rs35064085;rs7588221	2	chr2:43393800-43823185	3.13e-18	ENSG00000115970	THADA	0.97	TRUE	-	>0.20
rs2328856;rs79708723;rs9497965	1	chr6:148593440-148873186	9.73e-18	ENSG00000111961	SASH1	0.000423	TRUE	rs9386223;rs9498028	<=0.01
rs2787917;rs2242602;rs76566092;rs7751001	10	chr6:87647024-88411927	1.58e-17	ENSG00000135334	AKIRIN2	0.00122	TRUE	rs16879675	<0.05
rs2787917;rs2242602;rs76566092;rs7751001	10	chr6:87647024-88411927	1.58e-17	ENSG00000188994	ZNF292	0.00912	TRUE	-	<0.05
rs2787917;rs2242602;rs76566092;rs7751001	10	chr6:87647024-88411927	1.58e-17	ENSG00000135346	CGA	0.16	TRUE	-	>0.20
rs2787917;rs2242602;rs76566092;rs7751001	10	chr6:87647024-88411927	1.58e-17	ENSG00000168830	HTR1E	0.65	TRUE	-	>0.20
rs2787917;rs2242602;rs76566092;rs7751001	10	chr6:87647024-88411927	1.58e-17	ENSG00000203872	C6orf163	0.93	FALSE	rs9353480	>0.20
rs2787917;rs2242602;rs76566092;rs7751001	10	chr6:87647024-88411927	1.58e-17	ENSG00000135336	ORC3	0.97	FALSE	-	>0.20
rs2787917;rs2242602;rs76566092;rs7751001	10	chr6:87647024-88411927	1.58e-17	ENSG00000111850	C6orf162	0.98	FALSE	rs12661729;rs9344704	>0.20
rs2787917;rs2242602;rs76566092;rs7751001	10	chr6:87647024-88411927	1.58e-17	ENSG00000146282	RARS2	0.98	FALSE	rs7741825	>0.20
rs2787917;rs2242602;rs76566092;rs7751001	10	chr6:87647024-88411927	1.58e-17	ENSG00000203871	C6orf164	0.99	FALSE	-	>0.20
rs2787917;rs2242602;rs76566092;rs7751001	10	chr6:87647024-88411927	1.58e-17	ENSG00000213204	C6orf165	1	FALSE	-	>0.20
rs4445669	1	chr11:115039938-115375675	4.59e-17	ENSG00000182985	CADM1	0.00947	FALSE	-	<0.05
rs7318364;rs9511147	1	chr13:24734861-24896096	5.66e-17	ENSG00000182957	SPATA13	4.2e-05	TRUE	rs947227	<=0.01
rs12590163	3	chr14:105190523-105262088	1.53e-16	ENSG00000142208	AKT1	4.46e-05	FALSE	rs4983559;rs4983559	<=0.01
rs12590163	3	chr14:105190523-105262088	1.53e-16	ENSG00000185100	ADSSL1	0.0014	FALSE	rs10133301;rs4983377	<0.05
rs12590163	3	chr14:105190523-105262088	1.53e-16	ENSG00000184990	SIVA1	0.91	TRUE	rs1132975;rs7142772	>0.20
rs141735698;rs147007574;rs28133	1	chr19:8271620-8327305	1.25e-14	ENSG00000090661	CERS4	0.11	TRUE	rs7258249	>0.20
rs149363012;rs4980917;rs7955258;rs7966590	2	chr12:498439-672675	5.93e-14	ENSG00000139044	B4GALNT3	0.000305	TRUE	-	<=0.01
rs149363012;rs4980917;rs7955258;rs7966590	2	chr12:498439-672675	5.93e-14	ENSG00000120647	CCDC77	0.97	FALSE	rs11608938	>0.20
rs12151527;rs1546588;rs73170227;rs79567737;rs9678281	2	chr2:946554-1547483	1.02e-13	ENSG00000115705	TPO	0.03	TRUE	-	<0.20
rs12151527;rs1546588;rs73170227;rs79567737;rs9678281	2	chr2:946554-1547483	1.02e-13	ENSG00000172554	SNTG2	0.16	FALSE	-	>0.20
rs4933466	1	chr10:89622870-89731687	1.37e-13	ENSG00000171862	PTEN	0.15	TRUE	-	>0.20
rs11926459	1	chr3:149191761-149221068	1.47e-13	ENSG00000169903	TM4SF4	0.09	TRUE	rs1403724	>0.20
rs1157994	1	chr17:58755172-59470198	1.58e-13	ENSG00000141376	BCAS3	0.00946	FALSE	-	<0.05
rs10407521;rs10408836;rs10415188	1	chr19:5173977-5340814	2.21e-13	ENSG00000105426	PTPRS	9.11e-06	TRUE	-	<=0.01
rs11592436;rs35062044;rs7083359	1	chr10:8301294-8310268	7.43e-13	ENSG00000232170	-	0.36	TRUE	-	>0.20
rs700750	1	chr7:46820971-46823041	7.9e-13	ENSG00000242948	EPS15P1	0.31	TRUE	-	>0.20
rs112920033;rs116956554;rs55979424	13	chr17:43471275-44896082	3.49e-12	ENSG00000120071	KIAA1267	0.000457	FALSE	rs4630591	<=0.01
rs112920033;rs116956554;rs55979424	13	chr17:43471275-44896082	3.49e-12	ENSG00000159314	ARHGAP27	0.00164	FALSE	rs1230079	<0.05
rs112920033;rs116956554;rs55979424	13	chr17:43471275-44896082	3.49e-12	ENSG00000225190	PLEKHM1	0.01	FALSE	-	<0.20
rs112920033;rs116956554;rs55979424	13	chr17:43471275-44896082	3.49e-12	ENSG00000185294	-	0.02	TRUE	-	<0.20
rs112920033;rs116956554;rs55979424	13	chr17:43471275-44896082	3.49e-12	ENSG00000256762	STH	0.09	TRUE	-	>0.20
rs112920033;rs116956554;rs55979424	13	chr17:43471275-44896082	3.49e-12	ENSG00000108379	WNT3	0.24	FALSE	rs199500	>0.20
rs112920033;rs116956554;rs55979424	13	chr17:43471275-44896082	3.49e-12	ENSG00000120088	CRHR1	0.37	FALSE	rs242556	>0.20
rs112920033;rs116956554;rs55979424	13	chr17:43471275-44896082	3.49e-12	ENSG00000185829	ARL17A	0.56	FALSE	-	>0.20
rs112920033;rs116956554;rs55979424	13	chr17:43471275-44896082	3.49e-12	ENSG00000186868	MAPT	0.65	FALSE	rs8079695;rs4792890	>0.20
rs112920033;rs116956554;rs55979424	13	chr17:43471275-44896082	3.49e-12	ENSG00000073969	NSF	0.85	TRUE	rs183211;rs7224296	>0.20
rs112920033;rs116956554;rs55979424	13	chr17:43471275-44896082	3.49e-12	ENSG00000204650	-	0.86	FALSE	-	>0.20
rs112920033;rs116956554;rs55979424	13	chr17:43471275-44896082	3.49e-12	ENSG00000214401	-	0.93	FALSE	-	>0.20
rs112920033;rs116956554;rs55979424	13	chr17:43471275-44896082	3.49e-12	ENSG00000167159	C17orf69	0.96	FALSE	-	>0.20
rs2993047	1	chr1:218519577-218617961	3.71e-12	ENSG00000092969	TGFB2	0.000397	TRUE	-	<=0.01
rs11583886;rs3176468;rs3850872;rs56272614	3	chr1:50883222-51440305	3.83e-12	ENSG00000142700	DMRTA2	0.02	TRUE	-	<0.20
rs11583886;rs3176468;rs3850872;rs56272614	3	chr1:50883222-51440305	3.83e-12	ENSG00000123080	CDKN2C	0.23	TRUE	rs17392154;rs4131141	>0.20
rs11583886;rs3176468;rs3850872;rs56272614	3	chr1:50883222-51440305	3.83e-12	ENSG00000185104	FAF1	0.91	FALSE	rs12566635	>0.20
rs1045774	3	chr9:127019885-127177723	3.87e-12	ENSG00000119408	NEK6	0.00486	FALSE	rs4838131	<0.05
rs1045774	3	chr9:127019885-127177723	3.87e-12	ENSG00000227200	-	0.69	TRUE	-	>0.20
rs1045774	3	chr9:127019885-127177723	3.87e-12	ENSG00000136930	PSMB7	1	FALSE	-	>0.20
rs1045476;rs2532022;rs4785953	1	chr16:4012657-4166186	4.39e-12	ENSG00000162104	ADCY9	4.78e-06	TRUE	rs2239313	<=0.01
rs6721104;rs7420152	2	chr2:25960557-26205618	4.45e-12	ENSG00000143970	ASXL2	0.02	FALSE	rs17047143	<0.20
rs6721104;rs7420152	2	chr2:25960557-26205618	4.45e-12	ENSG00000084731	KIF3C	0.59	TRUE	-	>0.20
rs35587648	4	chr17:47280153-47439835	4.53e-12	ENSG00000198740	ZNF652	0.00222	TRUE	-	<0.05
rs35587648	4	chr17:47280153-47439835	4.53e-12	ENSG00000173868	PHOSPHO1	0.00898	FALSE	rs11650975	<0.05
rs35587648	4	chr17:47280153-47439835	4.53e-12	ENSG00000108798	ABI3	0.03	FALSE	-	<0.20
rs35587648	4	chr17:47280153-47439835	4.53e-12	ENSG00000167083	GNGT2	0.4	FALSE	rs7222840	>0.20
rs9973493	3	chr2:242498136-242613272	1.03e-11	ENSG00000176720	BOK	0.000349	TRUE	rs6716290	<=0.01
rs9973493	3	chr2:242498136-242613272	1.03e-11	ENSG00000176946	THAP4	0.41	FALSE	rs7558942	>0.20
rs9973493	3	chr2:242498136-242613272	1.03e-11	ENSG00000168397	ATG4B	0.85	FALSE	-	>0.20
rs751171	1	chr6:168841831-169073984	1.04e-11	ENSG00000112562	SMOC2	0.0075	TRUE	rs9455680	<0.05
rs10588703	1	chr14:85860223-85886418	1.33e-11	ENSG00000259107	-	0.82	TRUE	-	>0.20
rs17249675;rs28484879;rs62174435;rs6757373	1	chr2:169312372-169631644	1.94e-11	ENSG00000172292	CERS6	0.14	TRUE	rs4667582	>0.20
rs1801690	2	chr17:63631656-64225556	2.76e-11	ENSG00000091583	APOH	0.25	TRUE	-	>0.20
rs1801690	2	chr17:63631656-64225556	2.76e-11	ENSG00000154240	CEP112	1	FALSE	-	>0.20
rs2955578;rs2979181	8	chr8:8097891-9271224	3.82e-11	ENSG00000182319	-	7.3e-07	TRUE	rs867757	<=0.01
rs2955578;rs2979181	8	chr8:8097891-9271224	3.82e-11	ENSG00000173281	PPP1R3B	4.13e-06	FALSE	rs330905;rs330905	<=0.01
rs2955578;rs2979181	8	chr8:8097891-9271224	3.82e-11	ENSG00000254235	-	8.35e-05	FALSE	-	<=0.01
rs2955578;rs2979181	8	chr8:8097891-9271224	3.82e-11	ENSG00000147324	MFHAS1	0.00115	FALSE	rs565203	<0.05
rs2955578;rs2979181	8	chr8:8097891-9271224	3.82e-11	ENSG00000253887	-	0.00463	FALSE	-	<0.05
rs2955578;rs2979181	8	chr8:8097891-9271224	3.82e-11	ENSG00000253426	-	0.48	FALSE	-	>0.20
rs2955578;rs2979181	8	chr8:8097891-9271224	3.82e-11	ENSG00000173295	-	0.78	TRUE	-	>0.20
rs2955578;rs2979181	8	chr8:8097891-9271224	3.82e-11	ENSG00000104626	ERI1	0.9	FALSE	rs13263364;rs10099612	>0.20
rs9298749	1	chr9:16416404-16870841	5.79e-11	ENSG00000173068	BNC2	0.07	TRUE	rs10962474	>0.20
rs17696736;rs3184504	16	chr12:111471828-112947717	7.37e-11	ENSG00000198324	FAM109A	2.44e-06	FALSE	rs2239195	<=0.01
rs17696736;rs3184504	16	chr12:111471828-112947717	7.37e-11	ENSG00000111252	SH2B3	0.00246	TRUE	rs2239195	<0.05
rs17696736;rs3184504	16	chr12:111471828-112947717	7.37e-11	ENSG00000111275	ALDH2	0.00324	FALSE	rs16941669	<0.05
rs17696736;rs3184504	16	chr12:111471828-112947717	7.37e-11	ENSG00000204842	ATXN2	0.02	FALSE	rs3809278	<0.20
rs17696736;rs3184504	16	chr12:111471828-112947717	7.37e-11	ENSG00000111271	ACAD10	0.12	FALSE	rs634389	>0.20
rs17696736;rs3184504	16	chr12:111471828-112947717	7.37e-11	ENSG00000135148	TRAFD1	0.25	FALSE	rs10492014	>0.20
rs17696736;rs3184504	16	chr12:111471828-112947717	7.37e-11	ENSG00000111249	CUX2	0.25	FALSE	-	>0.20
rs17696736;rs3184504	16	chr12:111471828-112947717	7.37e-11	ENSG00000173064	C12orf51	0.25	FALSE	-	>0.20
rs17696736;rs3184504	16	chr12:111471828-112947717	7.37e-11	ENSG00000179295	PTPN11	0.27	FALSE	-	>0.20
rs17696736;rs3184504	16	chr12:111471828-112947717	7.37e-11	ENSG00000198270	TMEM116	0.53	FALSE	rs7295294	>0.20
rs17696736;rs3184504	16	chr12:111471828-112947717	7.37e-11	ENSG00000089022	MAPKAPK5	0.58	FALSE	rs12580246;rs12426312	>0.20
rs17696736;rs3184504	16	chr12:111471828-112947717	7.37e-11	ENSG00000089234	BRAP	0.72	FALSE	-	>0.20
rs17696736;rs3184504	16	chr12:111471828-112947717	7.37e-11	ENSG00000089248	ERP29	0.98	TRUE	rs7970397;rs7310545	>0.20
rs17696736;rs3184504	16	chr12:111471828-112947717	7.37e-11	ENSG00000234608	C12orf47	0.99	FALSE	-	>0.20
rs17696736;rs3184504	16	chr12:111471828-112947717	7.37e-11	ENSG00000111300	NAA25	0.99	FALSE	rs16941724	>0.20
rs17696736;rs3184504	16	chr12:111471828-112947717	7.37e-11	ENSG00000229186	ADAM1	1	FALSE	-	>0.20
rs72978712;rs73918049	1	chr19:2511218-2702746	9.42e-11	ENSG00000176533	GNG7	0.09	TRUE	rs6510696	>0.20
rs12743883	1	chr1:22446461-22470462	1e-10	ENSG00000162552	WNT4	0.000857	TRUE	rs6688182	<=0.01
rs114285740	1	chr1:107682629-108026080	1.26e-10	ENSG00000162631	NTNG1	0.08	TRUE	rs521721;rs6692050	>0.20
rs2667788	2	chr1:68150744-68299150	1.4e-10	ENSG00000172380	GNG12	1.28e-05	TRUE	rs787539	<=0.01
rs2667788	2	chr1:68150744-68299150	1.4e-10	ENSG00000116717	GADD45A	0.000142	FALSE	rs10889708;rs12120849	<=0.01
rs751800	2	chr9:100831557-100954922	3.28e-10	ENSG00000106789	CORO2A	0.000772	FALSE	rs942165;rs1435259	<=0.01
rs751800	2	chr9:100831557-100954922	3.28e-10	ENSG00000106785	TRIM14	0.98	TRUE	rs10818454	>0.20
rs10957494;rs6992749	1	chr8:70378859-70573150	4.45e-10	ENSG00000137573	SULF1	0.02	TRUE	-	<0.20
rs235720;rs6085658	1	chr20:6748311-6760910	1.32e-09	ENSG00000125845	BMP2	3.45e-05	TRUE	-	<=0.01
rs152695;rs77994712	1	chr5:58264865-59817947	1.44e-09	ENSG00000113448	PDE4D	0.05	FALSE	rs7712937;rs298021;rs829451;rs1529842;rs294483	<0.20
rs1995083;rs4571283	1	chr4:177604689-177713881	2.72e-09	ENSG00000150630	VEGFC	1.47e-07	TRUE	-	<=0.01
rs4268628	1	chr13:111175417-111214080	6.65e-09	ENSG00000139832	RAB20	0.02	TRUE	rs4773208	<0.20
rs3731890	6	chr2:219867568-220074373	7.02e-09	ENSG00000163501	IHH	0.00324	FALSE	-	<0.05
rs3731890	6	chr2:219867568-220074373	7.02e-09	ENSG00000144567	FAM134A	0.25	FALSE	-	>0.20
rs3731890	6	chr2:219867568-220074373	7.02e-09	ENSG00000158552	ZFAND2B	0.33	FALSE	rs885854	>0.20
rs3731890	6	chr2:219867568-220074373	7.02e-09	ENSG00000115649	CNPPD1	0.34	FALSE	-	>0.20
rs3731890	6	chr2:219867568-220074373	7.02e-09	ENSG00000213901	SLC23A3	0.54	TRUE	rs1127101	>0.20
rs3731890	6	chr2:219867568-220074373	7.02e-09	ENSG00000181378	CCDC108	0.99	FALSE	-	>0.20
rs4719486	2	chr7:2281857-2393953	8.44e-09	ENSG00000106266	SNX8	0.89	FALSE	-	>0.20
rs4719486	2	chr7:2281857-2393953	8.44e-09	ENSG00000106268	NUDT1	0.96	TRUE	rs1637728;rs7782956	>0.20
rs10421676	3	chr19:55738002-55791751	1.05e-08	ENSG00000105063	PPP6R1	0.17	TRUE	rs10419308	>0.20
rs10421676	3	chr19:55738002-55791751	1.05e-08	ENSG00000180089	TMEM86B	0.49	FALSE	rs13343928	>0.20
rs10421676	3	chr19:55738002-55791751	1.05e-08	ENSG00000133265	HSPBP1	0.94	FALSE	-	>0.20
rs10878986	1	chr12:69864129-69973562	2.4e-08	ENSG00000166225	FRS2	0.00239	TRUE	rs17813407	<0.05
rs74888443	1	chr15:35838396-36151202	2.7e-08	ENSG00000248079	-	0.57	TRUE	-	>0.20
rs30233	1	chr16:14173145-14360629	3.29e-08	ENSG00000186260	MKL2	0.44	TRUE	rs4238665	>0.20
rs9865818	1	chr3:187871072-188608460	3.42e-08	ENSG00000145012	LPP	1.51e-10	TRUE	rs6659	<=0.01
rs72682433	2	chr8:120007691-120257913	4.22e-08	ENSG00000147676	MAL2	2.79e-06	FALSE	-	<=0.01
rs72682433	2	chr8:120007691-120257913	4.22e-08	ENSG00000184374	COLEC10	0.01	FALSE	rs4295687	<0.20
rs2273251;rs5997969	15	chr22:31530795-32303001	4.37e-08	ENSG00000254835	-	0.000338	FALSE	-	<=0.01
rs2273251;rs5997969	15	chr22:31530795-32303001	4.37e-08	ENSG00000182541	LIMK2	0.0043	FALSE	rs2079431;rs715510;rs2899164;rs5749232	<0.05
rs2273251;rs5997969	15	chr22:31530795-32303001	4.37e-08	ENSG00000100100	PIK3IP1	0.00509	FALSE	rs2040533	<0.05
rs2273251;rs5997969	15	chr22:31530795-32303001	4.37e-08	ENSG00000100105	PATZ1	0.02	FALSE	rs4603880	<0.20
rs2273251;rs5997969	15	chr22:31530795-32303001	4.37e-08	ENSG00000184708	EIF4ENIF1	0.21	FALSE	rs2006771	>0.20
rs2273251;rs5997969	15	chr22:31530795-32303001	4.37e-08	ENSG00000240529	-	0.23	TRUE	-	>0.20
rs2273251;rs5997969	15	chr22:31530795-32303001	4.37e-08	ENSG00000241878	PISD	0.28	FALSE	-	>0.20
rs2273251;rs5997969	15	chr22:31530795-32303001	4.37e-08	ENSG00000183530	PRR14L	0.47	FALSE	-	>0.20
rs2273251;rs5997969	15	chr22:31530795-32303001	4.37e-08	ENSG00000100150	DEPDC5	0.56	FALSE	-	>0.20
rs2273251;rs5997969	15	chr22:31530795-32303001	4.37e-08	ENSG00000138942	RNF185	0.58	FALSE	-	>0.20
rs2273251;rs5997969	15	chr22:31530795-32303001	4.37e-08	ENSG00000228839	-	0.61	FALSE	-	>0.20
rs2273251;rs5997969	15	chr22:31530795-32303001	4.37e-08	ENSG00000100078	PLA2G3	0.68	FALSE	-	>0.20
rs2273251;rs5997969	15	chr22:31530795-32303001	4.37e-08	ENSG00000198089	SFI1	0.9	FALSE	rs4820045;rs5753582;rs4820045	>0.20
rs2273251;rs5997969	15	chr22:31530795-32303001	4.37e-08	ENSG00000185721	DRG1	0.94	TRUE	rs2413054	>0.20
rs2273251;rs5997969	15	chr22:31530795-32303001	4.37e-08	ENSG00000213888	-	0.96	FALSE	-	>0.20
rs7405669	4	chr17:43186335-43247406	5.04e-08	ENSG00000186834	HEXIM1	0.0011	FALSE	-	<0.05
rs7405669	4	chr17:43186335-43247406	5.04e-08	ENSG00000161714	PLCD3	0.01	FALSE	rs721579	<0.20
rs7405669	4	chr17:43186335-43247406	5.04e-08	ENSG00000181513	ACBD4	0.8	FALSE	rs1906342	>0.20
rs7405669	4	chr17:43186335-43247406	5.04e-08	ENSG00000168517	HEXIM2	0.99	TRUE	-	>0.20
rs1557522	1	chr11:57364860-57382326	5.11e-08	ENSG00000149131	SERPING1	0.18	TRUE	rs11229080	>0.20
rs78560767;rs8092112	1	chr18:57102442-57364574	5.9e-08	ENSG00000183287	CCBE1	4.83e-06	FALSE	-	<=0.01
rs166775;rs6447531;rs7681304	2	chr4:40337346-40632892	6.35e-08	ENSG00000163694	RBM47	0.000576	FALSE	rs13132427	<=0.01
rs166775;rs6447531;rs7681304	2	chr4:40337346-40632892	6.35e-08	ENSG00000174343	CHRNA9	0.68	TRUE	rs9993439	>0.20
rs978332	1	chr13:50656307-51298199	6.75e-08	ENSG00000176124	DLEU1	0.99	FALSE	rs7981648;rs2066586	>0.20
rs2358905	1	chr4:150075447-150199275	1.26e-07	ENSG00000248210	-	0.61	TRUE	-	>0.20
rs1743964	1	chr6:134490384-134639250	1.32e-07	ENSG00000118515	SGK1	1.86e-08	FALSE	-	<=0.01
rs7306508	1	chr12:53342655-53346685	1.62e-07	ENSG00000111057	KRT18	8.43e-05	TRUE	rs2638511;rs12229517	<=0.01
rs34751092;rs3796407;rs6850464	1	chr4:23756664-23905712	1.8e-07	ENSG00000109819	PPARGC1A	0.03	TRUE	rs11941854	<0.20
rs1044474	11	chr15:40731920-41099675	1.83e-07	ENSG00000169105	CHST14	0.000585	FALSE	rs2444302	<=0.01
rs1044474	11	chr15:40731920-41099675	1.83e-07	ENSG00000140320	BAHD1	0.00423	FALSE	rs731497	<0.05
rs1044474	11	chr15:40731920-41099675	1.83e-07	ENSG00000137880	GCHFR	0.01	FALSE	rs2304580	<0.20
rs1044474	11	chr15:40731920-41099675	1.83e-07	ENSG00000188277	C15orf62	0.02	FALSE	-	<0.20
rs1044474	11	chr15:40731920-41099675	1.83e-07	ENSG00000245849	-	0.35	FALSE	-	>0.20
rs1044474	11	chr15:40731920-41099675	1.83e-07	ENSG00000104129	DNAJC17	0.49	FALSE	rs11070297	>0.20
rs1044474	11	chr15:40731920-41099675	1.83e-07	ENSG00000128891	C15orf57	0.63	TRUE	rs2412531	>0.20
rs1044474	11	chr15:40731920-41099675	1.83e-07	ENSG00000137812	CASC5	0.68	FALSE	-	>0.20
rs1044474	11	chr15:40731920-41099675	1.83e-07	ENSG00000137824	FAM82A2	0.88	FALSE	rs11633269	>0.20
rs1044474	11	chr15:40731920-41099675	1.83e-07	ENSG00000051180	RAD51	0.92	FALSE	-	>0.20
rs1044474	11	chr15:40731920-41099675	1.83e-07	ENSG00000166133	RPUSD2	0.97	FALSE	rs7182231	>0.20
rs72731013	1	chr14:77582911-77725838	2.18e-07	ENSG00000165548	TMEM63C	0.5	FALSE	rs1011183	>0.20
rs13016716	7	chr2:70189395-70529222	2.23e-07	ENSG00000116005	PCYOX1	0.04	FALSE	-	<0.20
rs13016716	7	chr2:70189395-70529222	2.23e-07	ENSG00000179818	PCBP1-AS1	0.05	FALSE	rs3732264	<0.20
rs13016716	7	chr2:70189395-70529222	2.23e-07	ENSG00000169564	PCBP1	0.12	TRUE	-	>0.20
rs13016716	7	chr2:70189395-70529222	2.23e-07	ENSG00000116001	TIA1	0.38	FALSE	rs7571106;rs7571106	>0.20
rs13016716	7	chr2:70189395-70529222	2.23e-07	ENSG00000231327	-	0.54	FALSE	-	>0.20
rs13016716	7	chr2:70189395-70529222	2.23e-07	ENSG00000035141	FAM136A	0.98	FALSE	-	>0.20
rs13016716	7	chr2:70189395-70529222	2.23e-07	ENSG00000115998	C2orf42	1	FALSE	rs7585058	>0.20
rs74862209	1	chr3:25215823-25639423	2.25e-07	ENSG00000077092	RARB	0.00114	FALSE	rs2164475	<0.05
rs6053733	1	chr20:5731039-5845020	2.54e-07	ENSG00000171984	C20orf196	0.78	FALSE	rs1294707	>0.20
rs17398234;rs7012332	4	chr8:66514694-67012751	3.7e-07	ENSG00000205268	PDE7A	0.00123	FALSE	rs870077	<0.05
rs17398234;rs7012332	4	chr8:66514694-67012751	3.7e-07	ENSG00000066855	MTFR1	0.84	FALSE	rs7002953	>0.20
rs17398234;rs7012332	4	chr8:66514694-67012751	3.7e-07	ENSG00000104442	ARMC1	0.88	FALSE	rs10087366	>0.20
rs17398234;rs7012332	4	chr8:66514694-67012751	3.7e-07	ENSG00000147570	DNAJC5B	0.9	TRUE	-	>0.20
rs739009	4	chr22:32329507-32555309	3.78e-07	ENSG00000100170	SLC5A1	0.16	TRUE	-	>0.20
rs739009	4	chr22:32329507-32555309	3.78e-07	ENSG00000205856	C22orf42	0.33	FALSE	-	>0.20
rs739009	4	chr22:32329507-32555309	3.78e-07	ENSG00000128245	YWHAH	0.55	FALSE	rs9621371	>0.20
rs739009	4	chr22:32329507-32555309	3.78e-07	ENSG00000128254	C22orf24	0.74	FALSE	-	>0.20
rs74963250	3	chr14:104394799-104647231	3.79e-07	ENSG00000066735	KIF26A	0.000204	TRUE	-	<=0.01
rs74963250	3	chr14:104394799-104647231	3.79e-07	ENSG00000166183	ASPG	0.09	FALSE	-	>0.20
rs74963250	3	chr14:104394799-104647231	3.79e-07	ENSG00000156414	TDRD9	0.83	FALSE	rs6576012	>0.20
rs11830537	3	chr12:48128455-48226915	4.17e-07	ENSG00000079337	RAPGEF3	5.06e-05	TRUE	-	<=0.01
rs11830537	3	chr12:48128455-48226915	4.17e-07	ENSG00000061273	HDAC7	0.000609	FALSE	rs12815308;rs12821733	<=0.01
rs11830537	3	chr12:48128455-48226915	4.17e-07	ENSG00000211584	SLC48A1	0.55	FALSE	rs3782908	>0.20
rs11577617	3	chr1:33722146-33896653	4.42e-07	ENSG00000134686	PHC2	7.83e-06	FALSE	-	<=0.01
rs11577617	3	chr1:33722146-33896653	4.42e-07	ENSG00000160094	ZNF362	0.000981	FALSE	rs12034407	<=0.01
rs11577617	3	chr1:33722146-33896653	4.42e-07	ENSG00000233246	-	1	TRUE	-	>0.20
rs73559503;rs9531009	1	chr13:80446721-80492079	4.71e-07	ENSG00000229175	-	0.82	TRUE	-	>0.20
rs115315671	1	chr12:49159975-49182820	4.88e-07	ENSG00000174233	ADCY6	4.34e-07	TRUE	rs7311091	<=0.01
rs3110042	1	chr8:110098850-110131813	5.27e-07	ENSG00000174417	TRHR	0.45	TRUE	-	>0.20
rs112516138;rs28722173;rs72649507	2	chr1:19230774-19536770	5.45e-07	ENSG00000169991	IFFO2	1.09e-06	TRUE	-	<=0.01
rs112516138;rs28722173;rs72649507	2	chr1:19230774-19536770	5.45e-07	ENSG00000127481	UBR4	0.73	FALSE	-	>0.20
rs35344559	1	chr2:217735495-217736362	5.82e-07	ENSG00000223874	-	1	TRUE	-	>0.20
rs8125336	1	chr20:48697663-48770335	6.88e-07	ENSG00000240849	TMEM189	0.00404	TRUE	-	<0.05
rs406079	1	chr8:81397854-81438500	6.94e-07	ENSG00000205189	ZBTB10	0.04	TRUE	-	<0.20
rs12892248	2	chr14:36985602-36992221	7.36e-07	ENSG00000136352	NKX2-1	7.49e-05	TRUE	-	<=0.01
rs12892248	2	chr14:36985602-36992221	7.36e-07	ENSG00000253563	NKX2-1-AS1	0.07	FALSE	-	<0.20
rs71455526	1	chr15:66994670-67074338	7.7e-07	ENSG00000137834	SMAD6	2e-05	TRUE	rs11071904	<=0.01
rs679805	1	chr13:80910111-80915086	8.34e-07	ENSG00000136158	SPRY2	9.27e-06	TRUE	-	<=0.01
rs12440014	5	chr15:78799906-78933587	1.01e-06	ENSG00000188266	AGPHD1	0.03	FALSE	-	<0.20
rs12440014	5	chr15:78799906-78933587	1.01e-06	ENSG00000080644	CHRNA3	0.54	FALSE	-	>0.20
rs12440014	5	chr15:78799906-78933587	1.01e-06	ENSG00000117971	CHRNB4	0.69	TRUE	-	>0.20
rs12440014	5	chr15:78799906-78933587	1.01e-06	ENSG00000169684	CHRNA5	0.82	FALSE	rs12591557	>0.20
rs12440014	5	chr15:78799906-78933587	1.01e-06	ENSG00000041357	PSMA4	1	FALSE	rs7164594;rs931794	>0.20
rs2160755	1	chr19:31765851-31840453	1.04e-06	ENSG00000121297	TSHZ3	0.02	TRUE	rs10418984;rs6510186	<0.20
rs62621812	5	chr7:126986844-127732661	1.32e-06	ENSG00000048405	ZNF800	0.73	TRUE	rs1361948	>0.20
rs62621812	5	chr7:126986844-127732661	1.32e-06	ENSG00000197157	SND1	0.9	FALSE	rs6973092;rs7458839;rs4731386	>0.20
rs62621812	5	chr7:126986844-127732661	1.32e-06	ENSG00000106331	PAX4	0.94	FALSE	-	>0.20
rs62621812	5	chr7:126986844-127732661	1.32e-06	ENSG00000179562	GCC1	0.96	FALSE	rs806219	>0.20
rs62621812	5	chr7:126986844-127732661	1.32e-06	ENSG00000106328	FSCN3	1	FALSE	-	>0.20
rs249616	4	chr5:139487362-139682706	1.37e-06	ENSG00000185129	PURA	2.84e-06	FALSE	rs2429310	<=0.01
rs249616	4	chr5:139487362-139682706	1.37e-06	ENSG00000120306	C5orf32	0.00749	FALSE	-	<0.05
rs249616	4	chr5:139487362-139682706	1.37e-06	ENSG00000182700	IGIP	0.2	TRUE	-	>0.20
rs249616	4	chr5:139487362-139682706	1.37e-06	ENSG00000113068	PFDN1	0.87	FALSE	rs10041530	>0.20
rs739717	1	chr16:2732498-2759031	1.44e-06	ENSG00000167977	KCTD5	0.08	FALSE	rs1859255	>0.20
rs111606523	1	chr5:660883-693510	1.54e-06	ENSG00000171368	TPPP	0.17	TRUE	-	>0.20
rs2460507	1	chr5:76145826-76217475	1.57e-06	ENSG00000171643	S100Z	0.3	TRUE	rs1320308	>0.20
rs34010125	1	chr3:32993066-32997841	1.58e-06	ENSG00000183813	CCR4	0.3	TRUE	rs7613051	>0.20
rs179785	1	chr11:2465914-2870221	1.59e-06	ENSG00000053918	KCNQ1	7.08e-05	FALSE	rs2237888	<=0.01
rs1158404	1	chr11:45670427-45687172	1.7e-06	ENSG00000175264	CHST1	0.00363	TRUE	-	<0.05
rs2243073	1	chr5:76114758-76131140	2.01e-06	ENSG00000164251	F2RL1	5.79e-06	TRUE	-	<=0.01
rs17198582	1	chr2:227599757-227664475	2.04e-06	ENSG00000169047	IRS1	0.000524	TRUE	rs16822638;rs17248529	<=0.01
rs61888886	5	chr11:56949221-57138073	2.09e-06	ENSG00000149115	TNKS1BP1	5.05e-08	TRUE	-	<=0.01
rs61888886	5	chr11:56949221-57138073	2.09e-06	ENSG00000134817	APLNR	3.82e-05	FALSE	-	<=0.01
rs61888886	5	chr11:56949221-57138073	2.09e-06	ENSG00000149136	SSRP1	0.73	FALSE	-	>0.20
rs61888886	5	chr11:56949221-57138073	2.09e-06	ENSG00000109991	P2RX3	0.92	FALSE	rs2156460	>0.20
rs61888886	5	chr11:56949221-57138073	2.09e-06	ENSG00000183908	LRRC55	0.97	FALSE	rs3741089	>0.20
rs2302533;rs2727572	1	chr7:151253210-151574210	2.1e-06	ENSG00000106617	PRKAG2	0.01	FALSE	rs8961;rs7806203;rs4726107	<0.20
rs17569414;rs8048025;rs8055448	1	chr16:9847261-10276611	2.28e-06	ENSG00000183454	GRIN2A	0.1	TRUE	rs4781593;rs8046099	>0.20
rs78712823	1	chr2:191894302-192016322	2.45e-06	ENSG00000138378	STAT4	0.55	TRUE	rs12463658	>0.20
rs680531	1	chr1:168664697-168698502	2.99e-06	ENSG00000143196	DPT	0.13	TRUE	-	>0.20
rs2629647	1	chr1:207131310-207143970	3.06e-06	ENSG00000162897	FCAMR	0.98	FALSE	-	>0.20
rs59219863	1	chr2:1792885-2335032	3.08e-06	ENSG00000186487	MYT1L	0.78	FALSE	rs7563788;rs2288180	>0.20
rs113711970	1	chr11:13298199-13408813	3.21e-06	ENSG00000133794	ARNTL	0.02	TRUE	-	<0.20
rs17885785	3	chr11:2150342-2182571	3.26e-06	ENSG00000167244	IGF2	0.000241	FALSE	-	<=0.01
rs17885785	3	chr11:2150342-2182571	3.26e-06	ENSG00000099869	IGF2-AS	0.0065	TRUE	-	<0.05
rs17885785	3	chr11:2150342-2182571	3.26e-06	ENSG00000254647	INS	0.22	FALSE	-	>0.20
rs643506	4	chr11:111597632-111794446	3.36e-06	ENSG00000109846	CRYAB	0.00277	FALSE	-	<0.05
rs643506	4	chr11:111597632-111794446	3.36e-06	ENSG00000137713	PPP2R1B	0.88	TRUE	rs647080	>0.20
rs643506	4	chr11:111597632-111794446	3.36e-06	ENSG00000255561	FDXACB1	0.97	FALSE	-	>0.20
rs643506	4	chr11:111597632-111794446	3.36e-06	ENSG00000137720	C11orf1	0.99	FALSE	rs11214028	>0.20
rs10181006	1	chr2:40339286-40838193	3.45e-06	ENSG00000183023	SLC8A1	0.000803	TRUE	-	<=0.01
rs77440721	1	chr6:166322290-166401527	3.59e-06	ENSG00000223414	LINC00473	0.02	TRUE	-	<0.20
rs12124723	1	chr1:237205505-238129359	3.79e-06	ENSG00000198626	RYR2	0.25	TRUE	-	>0.20
rs11724104	2	chr4:151185594-151936879	3.81e-06	ENSG00000181541	MAB21L2	0.05	TRUE	-	<0.20
rs11724104	2	chr4:151185594-151936879	3.81e-06	ENSG00000198589	LRBA	0.19	FALSE	rs6817154;rs1504786	>0.20
rs11350473	2	chr9:100961311-101471479	4.41e-06	ENSG00000095383	TBC1D2	0.000772	TRUE	rs7855855	<=0.01
rs11350473	2	chr9:100961311-101471479	4.41e-06	ENSG00000136928	GABBR2	0.34	FALSE	rs1544205	>0.20
rs34703964;rs7592578	2	chr2:191273081-191399448	4.41e-06	ENSG00000151690	MFSD6	0.79	FALSE	-	>0.20
rs34703964;rs7592578	2	chr2:191273081-191399448	4.41e-06	ENSG00000189362	TMEM194B	0.96	TRUE	-	>0.20
rs55717031	1	chr3:138724648-139076065	4.74e-06	ENSG00000175110	MRPS22	1	FALSE	rs1602628	>0.20
rs28482886	1	chr20:31290493-31331814	5.25e-06	ENSG00000149600	COMMD7	0.22	TRUE	rs6057638	>0.20
rs6590334	1	chr11:128328656-128457437	5.68e-06	ENSG00000134954	ETS1	0.00221	FALSE	rs624168;rs8705	<0.05
rs183233581	1	chr13:74260226-74708394	6.14e-06	ENSG00000118922	KLF12	0.02	TRUE	rs9530244;rs9573282	<0.20
rs148360362	2	chr1:243419320-244014381	6.58e-06	ENSG00000117020	AKT3	0.36	TRUE	-	>0.20
rs148360362	2	chr1:243419320-244014381	6.58e-06	ENSG00000054282	SDCCAG8	0.98	FALSE	rs2275155	>0.20
rs12216896	1	chr9:136080664-136084630	6.61e-06	ENSG00000171102	OBP2B	0.76	FALSE	-	>0.20
rs34536443	8	chr19:10381517-10580305	6.63e-06	ENSG00000161847	RAVER1	0.08	FALSE	rs281417	>0.20
rs34536443	8	chr19:10381517-10580305	6.63e-06	ENSG00000065989	PDE4A	0.15	FALSE	-	>0.20
rs34536443	8	chr19:10381517-10580305	6.63e-06	ENSG00000105376	ICAM5	0.16	FALSE	rs12720218	>0.20
rs34536443	8	chr19:10381517-10580305	6.63e-06	ENSG00000105397	TYK2	0.44	FALSE	rs11879191	>0.20
rs34536443	8	chr19:10381517-10580305	6.63e-06	ENSG00000090339	ICAM1	0.57	FALSE	-	>0.20
rs34536443	8	chr19:10381517-10580305	6.63e-06	ENSG00000105371	ICAM4	0.59	FALSE	rs281437;rs281437	>0.20
rs34536443	8	chr19:10381517-10580305	6.63e-06	ENSG00000076662	ICAM3	0.68	TRUE	rs7409490	>0.20
rs34536443	8	chr19:10381517-10580305	6.63e-06	ENSG00000105401	CDC37	0.91	FALSE	rs17697965	>0.20
rs12144143	1	chr1:16370247-16383803	6.71e-06	ENSG00000184908	CLCNKB	0.00196	TRUE	-	<0.05
rs2521787	1	chr17:35306175-35414170	6.9e-06	ENSG00000108270	AATF	0.8	TRUE	rs1045056	>0.20
rs113012117	1	chr10:21068902-21463116	7.13e-06	ENSG00000078114	NEBL	0.00335	TRUE	rs11813945	<0.05
rs28667523	2	chr14:92582466-92630755	7.17e-06	ENSG00000165934	CPSF2	0.95	TRUE	-	>0.20
rs28667523	2	chr14:92582466-92630755	7.17e-06	ENSG00000183648	NDUFB1	0.96	FALSE	rs3814833	>0.20
rs3103778	1	chr1:40420802-40435638	7.44e-06	ENSG00000168389	MFSD2A	0.93	TRUE	rs4233484	>0.20
rs4687529	1	chr3:193853934-193856521	7.67e-06	ENSG00000114315	HES1	1.15e-05	TRUE	rs9848411	<=0.01
rs138479559	1	chr1:44870866-45117396	8.07e-06	ENSG00000187147	RNF220	0.34	TRUE	-	>0.20
rs10040776	1	chr5:78073032-78281910	8.22e-06	ENSG00000113273	ARSB	0.97	FALSE	rs163126;rs163133	>0.20
rs60563487	1	chr15:99192200-99507759	8.31e-06	ENSG00000140443	IGF1R	1.17e-06	TRUE	rs2654980;rs1815009	<=0.01
rs11260984	1	chr1:18434240-18704977	8.5e-06	ENSG00000117154	IGSF21	0.76	FALSE	rs223192	>0.20
rs144639455	1	chr2:217730-266398	8.97e-06	ENSG00000035115	SH3YL1	0.00313	FALSE	-	<0.05
rs62260494	4	chr3:57327727-57678816	9.03e-06	ENSG00000174839	FAM116A	1.42e-06	FALSE	-	<=0.01
rs62260494	4	chr3:57327727-57678816	9.03e-06	ENSG00000168374	ARF4	0.52	FALSE	rs7637647	>0.20
rs62260494	4	chr3:57327727-57678816	9.03e-06	ENSG00000174840	PDE12	0.93	FALSE	rs2121741	>0.20
rs62260494	4	chr3:57327727-57678816	9.03e-06	ENSG00000174844	DNAH12	0.97	TRUE	rs11707134	>0.20
rs59484978	1	chr7:129470572-129592789	9.08e-06	ENSG00000186591	UBE2H	4.11e-06	TRUE	rs12534061	<=0.01
rs114550913	1	chr2:43864412-43995126	9.46e-06	ENSG00000152527	PLEKHH2	3.49e-05	FALSE	rs10174938	<=0.01
rs139450722	4	chr10:101909851-102090243	9.6e-06	ENSG00000107593	PKD2L1	0.65	FALSE	-	>0.20
rs139450722	4	chr10:101909851-102090243	9.6e-06	ENSG00000196072	BLOC1S2	0.76	TRUE	rs4919432	>0.20
rs139450722	4	chr10:101909851-102090243	9.6e-06	ENSG00000095485	CWF19L1	0.93	FALSE	rs11597086	>0.20
rs139450722	4	chr10:101909851-102090243	9.6e-06	ENSG00000107566	ERLIN1	0.97	FALSE	-	>0.20
rs77834434	2	chr3:150570271-151154860	9.84e-06	ENSG00000144893	MED12L	0.34	TRUE	-	>0.20
rs77834434	2	chr3:150570271-151154860	9.84e-06	ENSG00000239265	CLRN1-AS1	0.98	FALSE	-	>0.20
rs4590677	2	chr1:150954493-150980851	9.97e-06	ENSG00000143412	ANXA9	0.11	TRUE	-	>0.20
rs4590677	2	chr1:150954493-150980851	9.97e-06	ENSG00000143409	FAM63A	0.16	FALSE	-	>0.20
