# Supplementary material for: GWAS of thyroid stimulating hormone highlights pleiotropic effects and inverse association with thyroid cancer
Source: Nat Commun. 2020 Aug 7;11:3981. doi: 10.1038/s41467-020-17718-z (PMC7414135; doi:10.1038/s41467-020-17718-z)
Supplement: Supplementary file 9 — Supplementary Dataset 6 [file 41467_2020_17718_MOESM9_ESM.xlsx]

## Sheet: SData6_DEPICT_geneset
Gene set enrichment test results among TSH loci from DEPICT
Original gene set ID	Original gene set description	Nominal P value	False discovery rate	Reconstituted gene set Z score gene 1	Reconstituted gene set Z score gene 2	Reconstituted gene set Z score gene 3	Reconstituted gene set Z score gene 4	Reconstituted gene set Z score gene 5	Reconstituted gene set Z score gene 6	Reconstituted gene set Z score gene 7	Reconstituted gene set Z score gene 8	Reconstituted gene set Z score gene 9	Reconstituted gene set Z score gene 10
ENSG00000117984	CTSD PPI subnetwork	2.78e-07	<0.01	TPO (6.1)	FOXE1 (5.4)	TSHR (5.2)	RNF185 (3.7)	RAB20 (3.1)	VEGFA (2.9)	NKX2-1 (2.8)	NKX2-1-AS1 (2.6)	MAF (2.5)	FCAMR (2.5)
GO:0042327	positive regulation of phosphorylation	3.22e-07	<0.01	ATP8B4 (2.7)	FGF7 (2.6)	NKX2-3 (2.6)	GLIS3 (2.5)	COLEC10 (2.4)	ADCY6 (2.3)	NR3C2 (2.2)	ZNF800 (2.2)	SH2B3 (2.1)	LPP (2.1)
GO:0045937	positive regulation of phosphate metabolic process	3.45e-07	<0.01	NKX2-3 (2.8)	ATP8B4 (2.7)	FGF7 (2.5)	ADCY6 (2.5)	COLEC10 (2.4)	ZNF800 (2.4)	GLIS3 (2.4)	SH2B3 (2.2)	NR3C2 (2.1)	LPP (2.1)
GO:0010562	positive regulation of phosphorus metabolic process	3.45e-07	<0.01	NKX2-3 (2.8)	ATP8B4 (2.7)	FGF7 (2.5)	ADCY6 (2.5)	COLEC10 (2.4)	ZNF800 (2.4)	GLIS3 (2.4)	SH2B3 (2.2)	NR3C2 (2.1)	LPP (2.1)
GO:0009968	negative regulation of signal transduction	4.38e-07	<0.01	SGK1 (3.7)	SPRY2 (3.0)	ENSG00000227036 (2.6)	HES1 (2.6)	AGPHD1 (2.5)	ELK3 (2.5)	BMP2 (2.4)	PHC2 (2.4)	KIF26A (2.4)	KLF12 (2.3)
GO:0001934	positive regulation of protein phosphorylation	8.84e-07	<0.01	ATP8B4 (2.7)	GLIS3 (2.6)	COLEC10 (2.6)	FGF7 (2.5)	NKX2-3 (2.3)	ADCY6 (2.1)	CCBE1 (2.1)	NR3C2 (2.1)	PURA (2.1)	S100Z (2.0)
GO:0046332	SMAD binding	1.23e-06	<0.01	SMAD6 (4.9)	ELK3 (3.9)	SPRY2 (3.6)	TSHZ3 (3.3)	ZFP36L2 (3.1)	SGK1 (3.0)	AKIRIN2 (3.0)	HES1 (2.9)	KIAA1267 (2.8)	IRS1 (2.7)
ENSG00000141646	SMAD4 PPI subnetwork	1.49e-06	<0.01	HES1 (3.7)	KIAA1267 (3.6)	AKIRIN2 (3.4)	ATXN2 (3.2)	ZFP36L2 (3.1)	FAM116A (2.9)	PCBP1 (2.9)	HEXIM1 (2.7)	UBE2H (2.5)	PURA (2.3)
GO:0031401	positive regulation of protein modification process	3e-06	<0.01	S100Z (3.8)	NKX2-3 (2.7)	ENSG00000245849 (2.5)	COLEC10 (2.5)	GLIS3 (2.3)	STH (2.1)	FGF7 (2.1)	PSMB7 (2.1)	ARNTL (1.9)	AKIRIN2 (1.9)
GO:0005912	adherens junction	3.12e-06	<0.01	KRT18 (5.1)	LPP (4.1)	IFFO2 (3.7)	PLCD3 (3.6)	TNKS1BP1 (3.5)	CRYAB (3.4)	PRKAG2 (3.2)	MAL2 (3.0)	LIMK2 (3.0)	TBC1D2 (2.9)
MP:0008803	abnormal placental labyrinth vasculature morphology	3.19e-06	<0.01	CPSF2 (2.9)	LIMK2 (2.8)	VEGFA (2.7)	F2RL1 (2.7)	ARHGAP27 (2.6)	LRBA (2.6)	KRT18 (2.6)	RBM47 (2.5)	LPP (2.5)	HES1 (2.4)
ENSG00000146950	SHROOM2 PPI subnetwork	3.96e-06	<0.01	TNKS1BP1 (3.3)	PURA (3.1)	ADCY9 (2.8)	UBE2H (2.7)	ASXL2 (2.7)	PRR14L (2.5)	SECISBP2L (2.5)	PPP6R1 (2.4)	LPP (2.4)	PTPN11 (2.4)
MP:0011090	partial perinatal lethality	4.1e-06	<0.01	IGF2 (4.1)	SMAD6 (3.6)	IGFBP5 (3.2)	RARB (3.1)	HES1 (3.1)	GLIS3 (3.1)	PDE7A (3.0)	TNKS1BP1 (2.8)	APLNR (2.8)	NRG1 (2.8)
ENSG00000161202	DVL3 PPI subnetwork	4.84e-06	<0.01	HES1 (4.9)	CUX2 (3.1)	KLF12 (3.1)	TNKS1BP1 (3.0)	ENSG00000227036 (2.7)	ENSG00000225742 (2.6)	FOXA2 (2.6)	KIF26A (2.5)	PATZ1 (2.5)	IFFO2 (2.4)
GO:0070161	anchoring junction	5.57e-06	<0.01	KRT18 (4.9)	MAL2 (4.0)	IFFO2 (3.9)	LPP (3.7)	CRYAB (3.5)	PLCD3 (3.5)	LIMK2 (3.4)	TNKS1BP1 (3.4)	F2RL1 (3.3)	GNG12 (3.2)
MP:0000383	abnormal hair follicle orientation	6.07e-06	<0.01	NKX2-1 (5.5)	TBC1D2 (4.6)	TG (3.8)	TPO (3.7)	WNT4 (2.7)	MAF (2.7)	RBM47 (2.7)	ENSG00000229175 (2.7)	ENSG00000227036 (2.7)	IGF1R (2.5)
MP:0001712	abnormal placenta development	8.99e-06	<0.01	IGF2 (3.2)	F2RL1 (3.0)	FOXA2 (3.0)	TBC1D2 (2.9)	LIMK2 (2.8)	VEGFC (2.6)	PISD (2.6)	VEGFA (2.4)	BAHD1 (2.4)	SH3YL1 (2.4)
ENSG00000175793	SFN PPI subnetwork	1.21e-05	<0.01	KRT18 (4.0)	TNKS1BP1 (3.5)	MAL2 (3.5)	MBIP (3.2)	LIMK2 (3.2)	HES1 (3.2)	SH3YL1 (3.1)	BOK (2.8)	PLCD3 (2.7)	RBM47 (2.7)
GO:0016323	basolateral plasma membrane	1.24e-05	<0.01	CLCNKB (4.8)	KRT18 (3.4)	F2RL1 (3.4)	SLC8A1 (3.3)	CRYAB (3.2)	PRKAG2 (3.1)	LPP (2.7)	TBC1D2 (2.7)	RAPGEF3 (2.7)	TMEM116 (2.6)
GO:0070411	I-SMAD binding	1.26e-05	<0.01	BMP2 (3.2)	AKIRIN2 (3.1)	PDE4D (2.8)	VEGFA (2.7)	KCTD5 (2.6)	KCNQ1 (2.6)	SMAD6 (2.5)	KIAA1267 (2.5)	BOK (2.4)	ALDH2 (2.3)
GO:0032270	positive regulation of cellular protein metabolic process	1.37e-05	<0.01	ENSG00000245849 (2.9)	S100Z (2.8)	FGF7 (2.3)	GLIS3 (2.1)	BLOC1S2 (2.1)	STH (2.1)	PSMB7 (2.1)	TRAFD1 (2.0)	NKX2-3 (2.0)	PTPN11 (1.9)
ENSG00000153071	DAB2 PPI subnetwork	1.57e-05	<0.01	AKT1 (2.9)	NKX2-1-AS1 (2.8)	ABI3 (2.5)	PTPRS (2.5)	AKR7A3 (2.4)	GNGT2 (2.4)	ITPK1 (2.3)	CORO2A (2.2)	ARHGAP27 (2.2)	ENSG00000227200 (2.1)
ENSG00000078399	HOXA9 PPI subnetwork	1.64e-05	<0.01	TG (3.9)	TPO (3.7)	RARB (3.7)	IGF2BP2 (3.5)	DMRTA2 (3.2)	BNC2 (3.2)	NKX2-3 (2.9)	PDE8B (2.7)	KIF26A (2.7)	AKIRIN2 (2.6)
ENSG00000120709	FAM53C PPI subnetwork	1.67e-05	<0.01	ADCY9 (3.2)	B4GALNT3 (2.9)	UBE2H (2.8)	LPP (2.7)	TNKS1BP1 (2.6)	KRT18 (2.5)	C12orf51 (2.5)	IGF2BP2 (2.4)	IGF1R (2.4)	ANXA9 (2.4)
ENSG00000068615	REEP1 PPI subnetwork	1.77e-05	<0.01	TNKS1BP1 (3.0)	ADCY9 (2.8)	UBE2H (2.8)	B4GALNT3 (2.6)	LPP (2.6)	KRT18 (2.5)	C12orf51 (2.4)	IGF1R (2.4)	PURA (2.4)	IGF2BP2 (2.3)
MP:0011098	complete embryonic lethality during organogenesis	1.81e-05	<0.01	SMAD6 (4.4)	APLNR (4.1)	VEGFC (3.7)	SLC8A1 (3.3)	VEGFA (3.2)	ELK3 (3.2)	LPP (3.2)	BMP2 (3.1)	EIF4ENIF1 (2.9)	ATXN2 (2.8)
MP:0001698	decreased embryo size	1.87e-05	<0.01	EIF4ENIF1 (3.0)	KIAA1267 (3.0)	IGF2 (2.9)	ATXN2 (2.8)	UBE2H (2.8)	ZBTB10 (2.7)	IGF2BP2 (2.6)	SMAD6 (2.5)	PTPN11 (2.5)	LPP (2.4)
MP:0003717	pallor	1.91e-05	<0.01	HEMGN (7.4)	ICAM4 (5.3)	VEGFA (3.2)	ZNF292 (2.9)	MFHAS1 (2.8)	VEGFC (2.7)	ZFP36L2 (2.7)	SMAD6 (2.5)	C12orf51 (2.3)	TMOD1 (2.3)
ENSG00000065882	TBC1D1 PPI subnetwork	2.08e-05	<0.01	ADCY9 (3.2)	UBE2H (3.1)	TNKS1BP1 (2.9)	C12orf51 (2.7)	KRT18 (2.6)	LPP (2.6)	PURA (2.5)	IGF1R (2.5)	ASXL2 (2.5)	SECISBP2L (2.4)
GO:0017015	regulation of transforming growth factor beta receptor signaling pathway	2.28e-05	<0.01	C3orf65 (3.9)	NKX2-1-AS1 (3.4)	ENSG00000214934 (3.3)	ENSG00000231327 (2.9)	CCBE1 (2.8)	HEXIM1 (2.6)	IFFO2 (2.6)	IGF2-AS (2.5)	AKT3 (2.5)	ADCY9 (2.4)
GO:0010906	regulation of glucose metabolic process	2.55e-05	<0.01	ENSG00000254235 (4.1)	PPP1R3B (3.5)	LINC00473 (3.3)	TPO (3.3)	PDE4D (3.2)	SMOC2 (3.1)	TG (2.9)	TSHR (2.7)	PTEN (2.7)	TIMP4 (2.6)
KEGG_ADHERENS_JUNCTION	KEGG_ADHERENS_JUNCTION	2.57e-05	<0.01	LPP (3.7)	GNG12 (3.4)	SPRY2 (2.9)	AKIRIN2 (2.8)	IGF2BP2 (2.8)	HES1 (2.8)	CAPZB (2.5)	CCBE1 (2.5)	BOK (2.5)	IGF1R (2.4)
ENSG00000137171	KLC4 PPI subnetwork	2.62e-05	<0.01	ADCY9 (2.9)	UBE2H (2.9)	TNKS1BP1 (2.8)	LPP (2.8)	KRT18 (2.8)	IGF2BP2 (2.6)	ANXA9 (2.5)	PURA (2.4)	PTPN11 (2.4)	B4GALNT3 (2.4)
ENSG00000166949	SMAD3 PPI subnetwork	2.88e-05	<0.01	ZFP36L2 (4.7)	EIF4ENIF1 (4.5)	AKIRIN2 (4.2)	HES1 (3.5)	PCBP1 (3.3)	ZNF362 (3.2)	PHC2 (3.1)	CDK17 (3.1)	KIAA1267 (3.1)	RAVER1 (3.0)
GO:0005925	focal adhesion	2.88e-05	<0.01	KRT18 (4.5)	LPP (4.5)	PRKAG2 (3.3)	IFFO2 (3.2)	GNG12 (3.2)	CRYAB (3.0)	TBC1D2 (2.9)	TGFB2 (2.8)	PLCD3 (2.8)	SLC8A1 (2.8)
ENSG00000115170	ACVR1 PPI subnetwork	2.97e-05	<0.01	IHH (3.7)	SH3YL1 (3.5)	SMAD6 (3.1)	NRG1 (3.1)	FRS2 (2.6)	MFHAS1 (2.5)	IGF1R (2.5)	NEK6 (2.5)	DRG1 (2.3)	PRDM11 (2.3)
GO:0005160	transforming growth factor beta receptor binding	3.1e-05	<0.01	SMAD6 (6.5)	ZNF362 (3.9)	BMP2 (3.8)	RARB (3.5)	ELK3 (3.2)	MAF (2.9)	ZFP36L2 (2.8)	NEK6 (2.7)	AKT3 (2.7)	PDE4D (2.6)
MP:0001718	abnormal visceral yolk sac morphology	3.12e-05	<0.01	BMP2 (3.8)	APOH (3.6)	SMAD6 (3.3)	NEBL (3.3)	SLC8A1 (3.2)	VEGFA (3.1)	IGF2 (3.1)	FOXA2 (3.1)	PPP1R3B (3.0)	RYR2 (2.8)
GO:0008301	DNA binding, bending	3.45e-05	<0.01	FOXA2 (3.6)	IHH (3.3)	TPO (3.2)	DMRTA2 (3.1)	RARB (3.1)	NKX2-1 (3.0)	IGF2BP2 (2.7)	BMP2 (2.7)	RNF220 (2.6)	ETS1 (2.5)
ENSG00000100393	EP300 PPI subnetwork	3.62e-05	<0.01	ZFP36L2 (4.4)	HES1 (4.3)	SPRY2 (3.7)	ZNF362 (3.2)	SGK1 (3.1)	KIAA1267 (3.1)	ELK3 (3.0)	LINC00473 (2.8)	PCBP1 (2.8)	ZBTB10 (2.8)
GO:0003705	RNA polymerase II distal enhancer sequence-specific DNA binding transcription factor activity	3.8e-05	<0.01	FOXA2 (6.2)	IHH (4.4)	TPO (4.3)	BMP2 (3.7)	HES1 (3.7)	RARB (3.4)	TG (3.3)	SOX9 (3.0)	SGK1 (3.0)	ENSG00000231327 (3.0)
ENSG00000129250	KIF1C PPI subnetwork	4.17e-05	<0.01	TNKS1BP1 (3.2)	PTPN11 (2.9)	SECISBP2L (2.8)	ANXA9 (2.7)	C15orf62 (2.6)	IGF2BP2 (2.5)	PPP6R1 (2.5)	ATXN2 (2.5)	PURA (2.4)	B4GALNT3 (2.3)
GO:0010035	response to inorganic substance	4.41e-05	<0.01	SGK1 (2.9)	ADSSL1 (2.7)	LINC00473 (2.7)	COLEC10 (2.5)	TMOD1 (2.4)	C22orf24 (2.4)	HEMGN (2.3)	SLC48A1 (2.3)	TG (2.3)	C20orf196 (2.2)
GO:0009894	regulation of catabolic process	4.65e-05	<0.01	SNX8 (2.9)	DEPDC5 (2.7)	MKL2 (2.6)	C6orf164 (2.6)	FCAMR (2.6)	C15orf62 (2.5)	SASH1 (2.4)	PTEN (2.4)	RNF220 (2.3)	ENSG00000228839 (2.3)
GO:0019838	growth factor binding	4.68e-05	<0.01	SERPING1 (4.6)	LOXL2 (4.6)	IGF2 (4.5)	SULF1 (4.2)	APLNR (3.8)	SMAD6 (3.3)	SMOC2 (3.3)	VEGFC (3.1)	PCYOX1 (3.0)	CHST1 (3.0)
ENSG00000107404	DVL1 PPI subnetwork	4.75e-05	<0.01	INSR (3.5)	KLF12 (3.3)	HES1 (3.0)	KCTD5 (3.0)	SPRY2 (2.8)	PATZ1 (2.8)	AKIRIN2 (2.8)	CADM1 (2.7)	SPATA13 (2.6)	SMAD6 (2.6)
MP:0003659	abnormal lymph circulation	5.06e-05	<0.01	APLNR (5.0)	ABI3 (3.7)	NKX2-1 (3.3)	CCBE1 (3.2)	ENSG00000259107 (3.1)	NR3C2 (2.9)	SULF1 (2.7)	ELK3 (2.7)	KIF26A (2.7)	RAPGEF3 (2.6)
ENSG00000175387	SMAD2 PPI subnetwork	5.08e-05	<0.01	ZNF362 (3.2)	IGF1R (3.1)	ATXN2 (3.0)	ELK3 (2.9)	FRS2 (2.8)	PHC2 (2.8)	AKIRIN2 (2.7)	PCBP1 (2.6)	PDE7A (2.5)	ASXL2 (2.5)
GO:0005924	cell-substrate adherens junction	5.11e-05	<0.01	LPP (4.5)	KRT18 (4.3)	PRKAG2 (3.5)	CRYAB (3.4)	IFFO2 (3.2)	SLC8A1 (3.1)	GNG12 (3.1)	TGFB2 (2.9)	ENSG00000182319 (2.9)	PLCD3 (2.8)
ENSG00000105699	LSR PPI subnetwork	5.66e-05	<0.01	ADCY9 (3.0)	UBE2H (3.0)	LPP (2.6)	TNKS1BP1 (2.5)	C15orf62 (2.5)	ANXA9 (2.5)	C12orf51 (2.4)	IGF1R (2.4)	KRT18 (2.4)	ATXN2 (2.4)
GO:0048771	tissue remodeling	5.74e-05	<0.01	PKD2L1 (2.9)	SMOC2 (2.9)	ZNF800 (2.8)	C22orf24 (2.7)	LRRC55 (2.6)	ARSB (2.6)	C3orf65 (2.5)	ENSG00000254235 (2.4)	SULF1 (2.3)	TG (2.3)
MP:0002092	abnormal eye morphology	5.78e-05	<0.01	DMRTA2 (4.9)	HES1 (4.3)	PTPRS (3.4)	IGF1R (3.1)	SMAD6 (2.9)	CHRNA3 (2.7)	MAB21L2 (2.7)	SOX9 (2.6)	TGFB2 (2.5)	RARB (2.4)
GO:0071495	cellular response to endogenous stimulus	5.79e-05	<0.01	C6orf223 (3.8)	CLCNKB (3.5)	IHH (3.2)	CCBE1 (3.2)	EPS15P1 (2.8)	SPATA13 (2.6)	S100Z (2.6)	BCAS3 (2.6)	ADCY6 (2.5)	INSR (2.5)
GO:0033673	negative regulation of kinase activity	5.9e-05	<0.01	SPRY2 (3.8)	SGK1 (3.2)	GADD45A (2.6)	NKX2-1-AS1 (2.4)	ENSG00000214934 (2.4)	ZBTB10 (2.4)	SDCCAG8 (2.3)	HES1 (2.2)	ENSG00000214401 (2.1)	P2RX3 (2.0)
GO:0048534	hemopoietic or lymphoid organ development	5.91e-05	<0.01	HEMGN (3.8)	NKX2-3 (3.4)	HDAC7 (3.0)	PIK3IP1 (2.8)	ICAM4 (2.8)	PDE7A (2.6)	CCR4 (2.5)	MFHAS1 (2.5)	ZFP36L2 (2.4)	ATP8B4 (2.3)
MP:0004076	abnormal vitelline vascular remodeling	6.12e-05	<0.01	SMAD6 (4.0)	NKX2-1 (3.4)	ELK3 (3.3)	NEBL (3.2)	APLNR (2.9)	KIF26A (2.9)	PDE7A (2.8)	ZNF652 (2.7)	VEGFA (2.7)	RAPGEF3 (2.6)
MP:0005602	decreased angiogenesis	6.49e-05	<0.05	APLNR (4.3)	VEGFC (4.1)	ELK3 (3.8)	CHST1 (3.7)	LOXL2 (3.5)	SH2B3 (3.5)	ETS1 (3.2)	RAPGEF3 (3.0)	IGFBP5 (2.8)	IFFO2 (2.7)
MP:0003408	increased width of hypertrophic chondrocyte zone	6.51e-05	<0.05	TPO (5.4)	TG (5.4)	SMOC2 (4.0)	MAB21L2 (3.8)	NBL1 (3.6)	MAF (3.1)	STON2 (3.0)	BMP2 (2.9)	IRS1 (2.8)	BNC2 (2.7)
ENSG00000138696	BMPR1B PPI subnetwork	6.52e-05	<0.05	XPA (4.5)	SMAD6 (4.1)	FAM116A (2.8)	IHH (2.7)	SH3YL1 (2.6)	MAL2 (2.6)	BMP2 (2.5)	IRS1 (2.4)	PLCD3 (2.3)	NKX2-1 (2.2)
ENSG00000174292	TNK1 PPI subnetwork	6.8e-05	<0.05	SH3YL1 (4.4)	ADSSL1 (3.6)	KCNQ1 (2.8)	IFFO2 (2.8)	C6orf223 (2.6)	DMRTA2 (2.6)	ENSG00000182319 (2.4)	MAL2 (2.4)	IGFBP5 (2.4)	ARHGAP27 (2.4)
ENSG00000204673	AKT1S1 PPI subnetwork	6.82e-05	<0.05	TNKS1BP1 (2.7)	PTPN11 (2.7)	ANXA9 (2.7)	KRT18 (2.6)	SECISBP2L (2.6)	B4GALNT3 (2.4)	LPP (2.3)	LRBA (2.3)	FAM136A (2.3)	ITPK1-AS1 (2.1)
ENSG00000163486	SRGAP2 PPI subnetwork	7.03e-05	<0.05	ADCY9 (3.2)	TNKS1BP1 (3.1)	PRR14L (3.0)	ASXL2 (2.9)	LPP (2.8)	SECISBP2L (2.6)	INSR (2.6)	IGF1R (2.4)	PURA (2.4)	KRT18 (2.4)
MP:0001914	hemorrhage	7.74e-05	<0.05	VEGFC (3.7)	APLNR (3.3)	SERPING1 (3.3)	ELK3 (3.0)	LOXL2 (2.8)	SULF1 (2.6)	TSHZ3 (2.6)	LPP (2.6)	DPT (2.6)	SASH1 (2.6)
GO:0051348	negative regulation of transferase activity	7.77e-05	<0.05	SPRY2 (3.7)	SGK1 (3.2)	GADD45A (2.5)	SDCCAG8 (2.4)	ZBTB10 (2.3)	SASH1 (2.1)	HES1 (2.1)	PFDN1 (2.1)	ENSG00000214401 (2.1)	P2RX3 (2.0)
ENSG00000116106	EPHA4 PPI subnetwork	8.14e-05	<0.05	ASPG (4.4)	SOX9 (4.1)	IFFO2 (3.7)	SMAD6 (3.6)	PLEKHH2 (3.3)	CADM1 (3.2)	VEGFA (3.2)	CHST1 (3.0)	APLNR (2.9)	NR3C2 (2.7)
GO:0030055	cell-substrate junction	8.84e-05	<0.05	LPP (4.3)	KRT18 (4.1)	IFFO2 (3.5)	PLCD3 (3.4)	PRKAG2 (3.4)	TBC1D2 (3.2)	CRYAB (3.2)	TGFB2 (3.1)	SLC8A1 (3.1)	F2RL1 (3.0)
ENSG00000105662	CRTC1 PPI subnetwork	9.75e-05	<0.05	UBE2H (3.1)	ADCY9 (3.0)	TNKS1BP1 (2.8)	LPP (2.6)	KRT18 (2.5)	B4GALNT3 (2.5)	ATXN2 (2.5)	IGF2BP2 (2.4)	C12orf51 (2.4)	ANXA9 (2.3)
MP:0002891	increased insulin sensitivity	9.76e-05	<0.05	INS (4.7)	ADCY6 (2.9)	IGF2-AS (2.7)	IGFBP5 (2.7)	PDE4D (2.6)	TM4SF4 (2.6)	TIMP4 (2.5)	IGF2 (2.4)	CHGA (2.3)	CHRNA3 (2.3)
MP:0002672	abnormal branchial arch artery morphology	9.85e-05	<0.05	RARB (4.4)	SMAD6 (4.2)	PPP1R3B (3.8)	ENSG00000225742 (3.3)	IGF1R (3.2)	BMP2 (2.9)	MKL2 (2.8)	WNT4 (2.6)	TMOD1 (2.6)	NEBL (2.6)
ENSG00000004975	DVL2 PPI subnetwork	0.000101	<0.05	ENSG00000182319 (3.3)	RAVER1 (3.1)	BOK (3.0)	PATZ1 (2.9)	TNKS1BP1 (2.9)	AKIRIN2 (2.9)	LRRC55 (2.7)	SPRY2 (2.6)	ZBTB10 (2.5)	SPATA13 (2.3)
MP:0000266	abnormal heart morphology	0.000113	<0.05	NEBL (4.7)	VEGFA (4.0)	RYR2 (4.0)	TMOD1 (3.8)	SLC8A1 (3.7)	NRG1 (3.3)	PPP1R3B (3.2)	BMP2 (3.1)	SULF1 (3.0)	FGF7 (2.8)
MP:0001633	poor circulation	0.000118	<0.05	RYR2 (4.8)	NEBL (4.3)	SLC8A1 (3.2)	VEGFC (3.1)	ENSG00000225742 (2.7)	ADCY6 (2.7)	UBE2H (2.6)	PRKAG2 (2.5)	ABI3 (2.4)	RARB (2.4)
ENSG00000103126	AXIN1 PPI subnetwork	0.000118	<0.05	PFDN1 (3.3)	ARNTL (3.2)	AKIRIN2 (2.9)	IFFO2 (2.8)	SMAD6 (2.7)	PTPRS (2.5)	COPS2 (2.3)	EIF4ENIF1 (2.3)	SPRY2 (2.3)	AKT1 (2.2)
ENSG00000113712	CSNK1A1 PPI subnetwork	0.000119	<0.05	PDE4D (2.3)	ARNTL (2.3)	RAVER1 (2.3)	THADA (2.2)	CHRNA3 (2.2)	ENSG00000254835 (2.1)	FAM116A (2.0)	GCC1 (2.0)	AKIRIN2 (2.0)	PPP6R1 (2.0)
MP:0003229	abnormal vitelline vasculature morphology	0.00012	<0.05	VEGFA (4.7)	SMAD6 (4.6)	ETS1 (4.0)	VEGFC (3.8)	RAPGEF3 (3.2)	ELK3 (3.2)	APLNR (3.2)	HES1 (3.0)	ZFP36L2 (2.9)	KIAA1267 (2.7)
ENSG00000102010	BMX PPI subnetwork	0.000123	<0.05	VEGFC (3.5)	NRG1 (3.3)	ELK3 (3.3)	VEGFA (3.0)	CDK17 (3.0)	FGF7 (2.6)	COLEC10 (2.5)	HDAC7 (2.5)	ADSSL1 (2.2)	ADCY6 (2.2)
MP:0001716	abnormal placenta labyrinth morphology	0.000126	<0.05	KRT18 (4.1)	VEGFA (3.5)	PPP1R3B (2.8)	RAB20 (2.8)	ARHGAP27 (2.6)	IGF2 (2.6)	KLF12 (2.6)	LIMK2 (2.5)	RBM47 (2.4)	ASXL2 (2.4)
ENSG00000100815	TRIP11 PPI subnetwork	0.000132	<0.05	PTPN11 (3.2)	ANXA9 (3.1)	ASXL2 (3.1)	TNKS1BP1 (2.9)	ITPK1-AS1 (2.6)	ADCY9 (2.6)	SECISBP2L (2.5)	LPP (2.5)	INSR (2.4)	C12orf51 (2.3)
MP:0001882	abnormal lactation	0.000133	<0.05	DIRC3 (4.0)	IGFBP5 (3.5)	LPP (3.4)	CGA (3.4)	SGK1 (3.1)	TRHR (3.1)	FGF7 (3.0)	IRS1 (2.9)	VEGFA (2.6)	CADM1 (2.5)
ENSG00000163513	TGFBR2 PPI subnetwork	0.000134	<0.05	SMAD6 (4.3)	ELK3 (3.6)	SH2B3 (3.5)	SGK1 (3.1)	NEK6 (3.1)	ZFP36L2 (2.9)	ENSG00000182319 (2.7)	AKIRIN2 (2.6)	GNG12 (2.4)	FGF7 (2.4)
MP:0006355	abnormal sixth branchial arch artery morphology	0.000139	<0.05	RARB (4.6)	APLNR (4.5)	IGFBP5 (4.2)	SMAD6 (3.3)	NKX2-1 (3.2)	PHC2 (3.0)	WNT4 (2.5)	BCAS3 (2.5)	ENSG00000233246 (2.5)	CHST1 (2.5)
REACTOME_DEVELOPMENTAL_BIOLOGY	REACTOME_DEVELOPMENTAL_BIOLOGY	0.000142	<0.05	PHC2 (3.1)	IGFBP5 (3.1)	IGF2 (2.8)	LOXL2 (2.7)	PTPRS (2.6)	KIF26A (2.5)	CADM1 (2.5)	BOK (2.4)	ADCY6 (2.4)	IGF2BP2 (2.4)
GO:0007179	transforming growth factor beta receptor signaling pathway	0.000143	<0.05	C3orf65 (3.7)	ENSG00000214934 (3.6)	KIAA1267 (3.2)	IFFO2 (3.0)	ELK3 (2.6)	FAM116A (2.5)	SMOC2 (2.4)	NKX2-1-AS1 (2.4)	IRS1 (2.4)	ZNF362 (2.4)
ENSG00000130396	MLLT4 PPI subnetwork	0.000145	<0.05	TNKS1BP1 (3.1)	ENSG00000182319 (3.0)	YWHAH (2.9)	PDE10A (2.7)	BOK (2.6)	KRT18 (2.6)	IFFO2 (2.5)	ICAM5 (2.4)	MAL2 (2.3)	NEK6 (2.2)
MP:0001719	absent vitelline blood vessels	0.000146	<0.05	SMAD6 (5.4)	ELK3 (4.3)	APLNR (3.9)	VEGFA (3.6)	SH2B3 (3.5)	ZFP36L2 (3.5)	VEGFC (3.1)	BMP2 (3.1)	SLC8A1 (3.1)	ABI3 (3.1)
ENSG00000109072	SEBOX PPI subnetwork	0.000154	<0.05	SULF1 (4.2)	APOH (4.1)	GADD45A (3.7)	COLEC10 (3.5)	GLIS3 (3.4)	VEGFA (3.3)	TGFB2 (3.1)	LOXL2 (3.0)	IGFBP5 (3.0)	PLEKHH2 (2.7)
REACTOME_VEGF_LIGAND:RECEPTOR_INTERACTIONS	REACTOME_VEGF_LIGAND:RECEPTOR_INTERACTIONS	0.000168	<0.05	VEGFC (5.0)	APLNR (4.8)	CHST1 (4.4)	TPO (3.9)	VEGFA (3.8)	C6orf223 (3.5)	SMAD6 (3.3)	CCBE1 (3.2)	TG (3.0)	LOXL2 (3.0)
REACTOME_SIGNALING_BY_VEGF	REACTOME_SIGNALING_BY_VEGF	0.000168	<0.05	VEGFC (5.0)	APLNR (4.8)	CHST1 (4.4)	TPO (3.9)	VEGFA (3.8)	C6orf223 (3.5)	SMAD6 (3.3)	CCBE1 (3.2)	TG (3.0)	LOXL2 (3.0)
ENSG00000105974	CAV1 PPI subnetwork	0.000177	<0.05	PLCD3 (3.0)	CORO2A (2.9)	AKT1 (2.8)	VEGFA (2.7)	PHC2 (2.7)	HES1 (2.6)	PDE4D (2.5)	TNKS1BP1 (2.5)	KRT18 (2.5)	F2RL1 (2.3)
GO:0048545	response to steroid hormone stimulus	0.000178	<0.05	ENSG00000240529 (4.0)	CGA (3.7)	ENSG00000225742 (3.1)	IHH (2.9)	TRHR (2.5)	GADD45A (2.3)	LINC00473 (2.2)	ADCY6 (2.2)	ASPG (2.1)	IGFBP5 (2.1)
MP:0005244	hemopericardium	0.000181	<0.05	SERPING1 (3.6)	KRT18 (3.4)	LOXL2 (3.2)	APLNR (3.2)	HTR1E (2.7)	NKX2-3 (2.6)	IGFBP5 (2.6)	BOK (2.6)	F2RL1 (2.6)	RYR2 (2.5)
MP:0001614	abnormal blood vessel morphology	0.000182	<0.05	APLNR (6.4)	VEGFC (5.2)	ELK3 (4.5)	CHST1 (3.9)	KIF26A (3.4)	SULF1 (3.3)	ETS1 (3.2)	IGF2 (3.0)	INSR (2.9)	SH2B3 (2.9)
GO:0005913	cell-cell adherens junction	0.000184	<0.05	KRT18 (4.2)	MAL2 (3.7)	CADM1 (3.2)	LIMK2 (3.0)	IGF1R (2.8)	SLC8A1 (2.6)	CRYAB (2.5)	BOK (2.5)	F2RL1 (2.5)	PRKAG2 (2.5)
GO:0048729	tissue morphogenesis	0.000188	<0.05	WNT3 (3.3)	WNT4 (3.2)	IRS1 (3.0)	TSHZ3 (2.9)	B4GALNT3 (2.9)	IGF1R (2.7)	ENSG00000254235 (2.7)	HES1 (2.7)	VEGFC (2.6)	APLNR (2.5)
ENSG00000123836	PFKFB2 PPI subnetwork	0.000188	<0.05	TRIM14 (2.8)	PTPN11 (2.7)	FAM136A (2.5)	GTF2A1 (2.5)	LPP (2.5)	ADCY9 (2.5)	C6orf163 (2.5)	ZBTB10 (2.5)	CCBE1 (2.4)	CORO2A (2.4)
MP:0003641	small lung	0.00019	<0.05	TSHZ3 (4.4)	PLEKHH2 (4.2)	TGFB2 (3.9)	IRS1 (3.4)	BNC2 (3.2)	PTPRS (3.0)	LOXL2 (2.9)	LPP (2.8)	PHF20L1 (2.7)	DMRTA2 (2.7)
GO:0090092	regulation of transmembrane receptor protein serine/threonine kinase signaling pathway	0.000196	<0.05	LPP (2.9)	SULF1 (2.9)	C3orf65 (2.9)	SMAD6 (2.9)	BMP2 (2.8)	VEGFC (2.8)	ENSG00000225742 (2.7)	LOXL2 (2.6)	IGF2-AS (2.6)	ENSG00000254235 (2.5)
GO:0070412	R-SMAD binding	0.000197	<0.05	HES1 (3.1)	MAPKAPK5 (2.7)	DET1 (2.6)	AKIRIN2 (2.6)	RNF185 (2.4)	ENSG00000229175 (2.3)	RNF220 (2.2)	FAM116A (2.2)	ZFP36L2 (2.2)	PHC2 (2.1)
MP:0005325	abnormal renal glomerulus morphology	0.000201	<0.05	GADD45A (4.1)	SERPING1 (3.5)	SGK1 (3.5)	RAPGEF3 (3.4)	IGFBP5 (3.1)	HES1 (3.0)	KRT18 (2.8)	VEGFC (2.8)	IGF2 (2.6)	VEGFA (2.5)
GO:0032870	cellular response to hormone stimulus	0.000205	<0.05	CLCNKB (3.9)	C6orf223 (3.3)	EPS15P1 (3.0)	IHH (3.0)	CCBE1 (2.8)	INSR (2.8)	BCAS3 (2.8)	LINC00473 (2.7)	SPATA13 (2.7)	ADCY6 (2.6)
ENSG00000156675	RAB11FIP1 PPI subnetwork	0.000207	<0.05	ADCY9 (3.3)	TNKS1BP1 (3.3)	PRR14L (3.0)	SECISBP2L (2.9)	PURA (2.8)	LPP (2.7)	FAM63A (2.6)	ANXA9 (2.5)	C12orf51 (2.5)	PTPN11 (2.5)
MP:0000477	abnormal intestine morphology	0.000217	<0.05	IGF2 (5.0)	MAB21L2 (4.4)	IGF2BP2 (4.3)	VEGFC (3.7)	COLEC10 (3.3)	IHH (3.3)	KRT18 (3.2)	LOXL2 (3.0)	SLC5A1 (2.9)	SMOC2 (2.9)
MP:0003446	renal hypoplasia	0.000226	<0.05	RARB (5.1)	IGF2-AS (4.8)	IGF2 (4.1)	SULF1 (3.4)	IGF1R (3.2)	CHST1 (3.0)	KRT18 (3.0)	NBL1 (2.9)	IGF2BP2 (2.8)	SMAD6 (2.7)
MP:0004505	decreased renal glomerulus number	0.00023	<0.05	WNT4 (4.0)	VEGFA (3.6)	BMP2 (3.3)	RARB (3.3)	CADM1 (3.1)	SMAD6 (2.8)	IGF2 (2.8)	PPP1R3B (2.7)	TMEM189 (2.6)	CHST1 (2.6)
ENSG00000065361	ERBB3 PPI subnetwork	0.000237	<0.05	SPRY2 (3.7)	VAV3 (3.2)	HES1 (3.1)	UBE2H (2.9)	RAPGEF3 (2.7)	PHC2 (2.6)	ZFP36L2 (2.4)	SOX9 (2.4)	CDK17 (2.4)	HDAC7 (2.4)
MP:0004883	abnormal vascular wound healing	0.000237	<0.05	TIMP4 (3.3)	KRT18 (3.1)	BOK (3.0)	SPATA13 (2.9)	IGF2 (2.9)	SPRY2 (2.4)	ICAM1 (2.2)	KLF12 (2.2)	WNT4 (2.2)	HES1 (2.2)
REACTOME_SIGNALING_BY_TGF_BETA	REACTOME_SIGNALING_BY_TGF_BETA	0.00024	<0.05	ELK3 (4.6)	SMAD6 (4.3)	ZNF362 (4.2)	SH2B3 (3.5)	CDK17 (3.3)	ZFP36L2 (3.1)	KIAA1267 (3.0)	DET1 (2.6)	ABI3 (2.5)	ARHGAP27 (2.5)
GO:0005520	insulin-like growth factor binding	0.000243	<0.05	SULF1 (5.3)	NBL1 (4.6)	LOXL2 (4.6)	SMOC2 (4.3)	TGFB2 (4.2)	SERPING1 (3.6)	IGF2 (3.5)	DIRC3 (3.3)	VEGFC (3.2)	IRS1 (3.0)
MP:0011086	partial postnatal lethality	0.000244	<0.05	IGF2 (4.3)	NFIA (3.4)	MAB21L2 (3.2)	HES1 (3.2)	IGF1R (3.1)	SPRY2 (2.9)	ZFP36L2 (2.8)	IRS1 (2.7)	FGF7 (2.7)	BMP2 (2.7)
ENSG00000099308	MAST3 PPI subnetwork	0.000248	<0.05	ADCY9 (3.2)	LPP (3.2)	ASXL2 (3.1)	TNKS1BP1 (2.9)	PURA (2.9)	PRR14L (2.7)	ANXA9 (2.7)	KRT18 (2.6)	FAM63A (2.6)	SECISBP2L (2.6)
ENSG00000197822	OCLN PPI subnetwork	0.00025	<0.05	CDK17 (3.6)	PRKAG2 (3.2)	UBE2H (3.1)	ARNTL (2.8)	CORO2A (2.8)	ENSG00000229175 (2.8)	ENSG00000245849 (2.6)	FAM109A (2.6)	PFDN1 (2.4)	LPP (2.4)
ENSG00000163558	PRKCI PPI subnetwork	0.000258	<0.05	PTPRS (3.3)	MOAP1 (3.2)	CORO2A (2.9)	SECISBP2L (2.9)	C5orf32 (2.6)	C15orf57 (2.6)	CRYAB (2.5)	KIF3C (2.5)	LPP (2.4)	ZBTB10 (2.4)
KEGG_PATHWAYS_IN_CANCER	KEGG_PATHWAYS_IN_CANCER	0.000268	<0.05	PDE7A (3.7)	WNT4 (3.1)	HES1 (3.0)	ICAM1 (2.9)	ETS1 (2.7)	IRS1 (2.7)	ZFP36L2 (2.6)	SPRY2 (2.6)	SMAD6 (2.4)	ZNF362 (2.4)
ENSG00000023734	STRAP PPI subnetwork	0.000271	<0.05	DET1 (4.5)	MAPKAPK5 (3.4)	AKIRIN2 (2.7)	C2orf42 (2.7)	ZNF362 (2.6)	ABI3 (2.5)	NR3C2 (2.4)	PHC2 (2.3)	EIF4ENIF1 (2.2)	MBIP (2.2)
GO:0016791	phosphatase activity	0.000277	<0.05	FAM116A (3.4)	WDR41 (3.0)	ITPK1 (3.0)	ENSG00000173295 (2.8)	CORO2A (2.7)	TG (2.7)	SGK1 (2.5)	CDK17 (2.4)	SPRY2 (2.4)	SH2B3 (2.3)
GO:0001568	blood vessel development	0.000279	<0.05	APLNR (4.9)	VEGFC (4.0)	SULF1 (3.1)	CHST1 (2.9)	LOXL2 (2.9)	VEGFA (2.7)	TNKS1BP1 (2.7)	ELK3 (2.7)	GLIS3-AS1 (2.7)	KIF26A (2.6)
KEGG_FOCAL_ADHESION	KEGG_FOCAL_ADHESION	0.00028	<0.05	LOXL2 (5.2)	APLNR (4.3)	VEGFC (3.6)	LPP (3.6)	ETS1 (3.2)	IRS1 (2.9)	DPT (2.9)	ELK3 (2.9)	SULF1 (2.6)	ADCY6 (2.6)
ENSG00000168036	CTNNB1 PPI subnetwork	0.000287	<0.05	UBE2H (3.9)	ENSG00000182319 (3.1)	PTPRS (3.1)	MAL2 (2.9)	IFFO2 (2.8)	SPRY2 (2.7)	CAPZB (2.7)	HES1 (2.6)	BMP2 (2.5)	SOX9 (2.5)
GO:0042803	protein homodimerization activity	0.000291	<0.05	MAF (2.9)	KRT18 (2.7)	AKR7A2 (2.7)	KCNQ1 (2.6)	AKR7A3 (2.5)	ALDH2 (2.5)	GNG7 (2.5)	FOXA2 (2.5)	ZFP36L2 (2.5)	SH2B3 (2.2)
GO:0000981	sequence-specific DNA binding RNA polymerase II transcription factor activity	0.000291	<0.05	HES1 (6.1)	ZFP36L2 (4.6)	IHH (4.1)	SMAD6 (3.3)	BMP2 (3.2)	SGK1 (3.2)	RARB (3.1)	VEGFA (3.1)	NFIA (3.0)	FOXA2 (2.8)
MP:0002724	enhanced wound healing	0.000296	<0.05	TBC1D2 (3.9)	LOXL2 (3.7)	KRT18 (3.4)	FGF7 (3.2)	TGFB2 (3.0)	ELK3 (2.6)	ETS1 (2.3)	DMRTA2 (2.1)	CORO2A (2.1)	MED12L (2.1)
GO:0008013	beta-catenin binding	0.000302	<0.05	KRT18 (3.4)	HES1 (2.9)	KLF12 (2.9)	F2RL1 (2.8)	TNKS1BP1 (2.8)	SPATA13 (2.6)	PTPRS (2.3)	B4GALNT3 (2.3)	C6orf163 (2.3)	BCAS3 (2.3)
GO:0043434	response to peptide hormone stimulus	0.000304	<0.05	INS (3.7)	CLCNKB (3.0)	TIMP4 (2.6)	IHH (2.5)	ENSG00000254235 (2.5)	PPP2R1B (2.4)	ENSG00000250802 (2.3)	CHGA (2.2)	INSR (2.2)	ADCY6 (2.2)
MP:0004921	decreased placenta weight	0.000306	<0.05	KRT18 (4.4)	IGF2 (3.4)	VEGFA (3.4)	LOXL2 (3.2)	ADSSL1 (3.2)	IGF2-AS (2.9)	HES1 (2.9)	IGF2BP2 (2.9)	PISD (2.7)	SGK1 (2.6)
GO:0035295	tube development	0.000306	<0.05	RARB (2.9)	HES1 (2.8)	CADM1 (2.8)	VEGFC (2.7)	PLEKHH2 (2.7)	KRT18 (2.6)	NBL1 (2.6)	FOXA2 (2.6)	NKX2-1 (2.5)	SMAD6 (2.4)
ENSG00000078061	ARAF PPI subnetwork	0.000316	<0.05	PDE7A (3.5)	KRT18 (3.1)	AKT1 (2.4)	CORO2A (2.3)	MAL2 (2.1)	ITPK1 (2.1)	LPP (2.0)	TNKS1BP1 (1.9)	TPPP (1.9)	ZFAND2B (1.8)
GO:0051271	negative regulation of cellular component movement	0.000316	<0.05	ENSG00000173295 (3.9)	IFFO2 (3.3)	ENSG00000240529 (2.5)	NKX2-1-AS1 (2.4)	ENSG00000254235 (2.4)	C15orf33 (2.3)	RARB (2.2)	CCBE1 (2.1)	APLNR (2.1)	CDK17 (2.0)
MP:0001711	abnormal placenta morphology	0.000328	<0.05	VEGFA (4.7)	PPP1R3B (4.4)	PISD (3.5)	INSR (3.3)	COLEC10 (3.0)	DNAJC17 (2.9)	IRS1 (2.7)	IGF2 (2.7)	F2RL1 (2.6)	KRT18 (2.5)
ENSG00000171681	ATF7IP PPI subnetwork	0.000333	<0.05	BAHD1 (3.4)	TNKS1BP1 (3.1)	TIA1 (2.9)	BOK (2.9)	PATZ1 (2.7)	UBR4 (2.6)	LOXL2 (2.5)	PTPRS (2.5)	TSTD2 (2.3)	INSR (2.2)
ENSG00000136352	NKX2-1 PPI subnetwork	0.000334	<0.05	FRS2 (3.9)	TPO (2.9)	TG (2.9)	KCTD5 (2.8)	RAVER1 (2.7)	KIAA1267 (2.7)	FOXE1 (2.7)	RBM47 (2.6)	ITPK1 (2.6)	MFHAS1 (2.5)
ENSG00000099250	NRP1 PPI subnetwork	0.00034	<0.05	VEGFC (4.8)	CCBE1 (4.1)	SMAD6 (4.1)	APLNR (3.6)	VEGFA (3.5)	TPO (3.3)	TNKS1BP1 (3.3)	IGFBP5 (3.1)	SPRY2 (3.0)	CHST1 (2.9)
GO:0010675	regulation of cellular carbohydrate metabolic process	0.000342	<0.05	ENSG00000254235 (4.2)	PDE4D (3.9)	PPP1R3B (3.3)	C6orf164 (3.1)	TG (3.1)	LINC00473 (3.1)	TPO (2.9)	TIMP4 (2.7)	SMOC2 (2.7)	EPS15P1 (2.6)
GO:0006109	regulation of carbohydrate metabolic process	0.000353	<0.05	ENSG00000254235 (3.9)	PDE4D (3.8)	PPP1R3B (3.3)	LINC00473 (3.1)	C6orf164 (3.1)	TG (3.0)	TPO (2.9)	ENSG00000254835 (2.7)	TIMP4 (2.5)	IGIP (2.5)
GO:0043408	regulation of MAPK cascade	0.000357	<0.05	GLIS3-AS1 (3.3)	IFFO2 (3.1)	ARHGAP27 (2.5)	S100Z (2.4)	SPRY2 (2.4)	ENSG00000182319 (2.4)	NFIA (2.2)	SPATA13 (2.2)	STH (2.1)	STON2 (2.1)
GO:0048732	gland development	0.000371	<0.05	WNT4 (3.5)	KRT18 (3.1)	IRS1 (3.1)	IGFBP5 (3.0)	CGA (2.8)	NKX2-1 (2.8)	ENSG00000225742 (2.6)	IGF1R (2.5)	TSHZ3 (2.4)	HES1 (2.3)
GO:0001968	fibronectin binding	0.000386	<0.05	SULF1 (5.8)	LOXL2 (5.6)	VEGFC (3.3)	SMOC2 (3.1)	GLIS3 (3.0)	TGFB2 (2.8)	IGFBP5 (2.6)	TSHR (2.5)	SERPING1 (2.5)	CORO2A (2.4)
GO:0008134	transcription factor binding	0.000387	<0.05	SMAD6 (3.7)	HES1 (3.7)	ZFP36L2 (3.5)	AKIRIN2 (3.3)	BMP2 (3.2)	EIF4ENIF1 (3.0)	KIAA1267 (2.8)	ATXN2 (2.8)	HEXIM1 (2.8)	PATZ1 (2.6)
GO:0001944	vasculature development	0.00039	<0.05	APLNR (4.8)	VEGFC (4.0)	SULF1 (3.2)	LOXL2 (2.9)	GLIS3-AS1 (2.9)	CHST1 (2.8)	VEGFA (2.7)	ELK3 (2.7)	HES1 (2.5)	IGFBP5 (2.5)
ENSG00000112658	SRF PPI subnetwork	0.000398	<0.05	SH2B3 (3.7)	ZFP36L2 (3.2)	ELK3 (3.0)	LPP (3.0)	HES1 (2.9)	ADCY6 (2.9)	PPP6R1 (2.8)	ENSG00000229175 (2.7)	TNKS1BP1 (2.7)	PHC2 (2.5)
ENSG00000152518	ZFP36L2 PPI subnetwork	0.000406	<0.05	ADCY9 (3.5)	PRR14L (3.1)	ASXL2 (2.8)	LPP (2.8)	PURA (2.8)	C15orf62 (2.7)	TNKS1BP1 (2.7)	INSR (2.6)	SECISBP2L (2.6)	C12orf51 (2.5)
MP:0000416	sparse hair	0.00041	<0.05	INS (5.2)	ANXA9 (4.0)	PRDM11 (3.0)	IGIP (3.0)	F2RL1 (2.4)	IFFO2 (2.3)	BOK (2.3)	PQLC2 (2.2)	AKR7A2 (2.2)	MAL2 (2.2)
ENSG00000133216	EPHB2 PPI subnetwork	0.000412	<0.05	CDK17 (2.7)	TNKS1BP1 (2.5)	HES1 (2.4)	BAHD1 (2.3)	PFDN1 (2.2)	PDE7A (2.1)	SH3YL1 (2.1)	ELK3 (2.0)	VEGFA (2.0)	SMAD6 (2.0)
MP:0000260	abnormal angiogenesis	0.000414	<0.05	APLNR (4.4)	ETS1 (3.7)	KIF26A (3.6)	ELK3 (3.6)	VEGFC (3.3)	TPO (3.3)	RAPGEF3 (3.3)	SULF1 (3.1)	CHST1 (3.0)	SERPING1 (3.0)
GO:0051247	positive regulation of protein metabolic process	0.000416	<0.05	FGF7 (2.5)	ENSG00000245849 (2.4)	S100Z (2.3)	DNAJC17 (2.2)	STH (2.2)	BLOC1S2 (2.1)	GLIS3 (2.1)	TRAFD1 (2.0)	SLC48A1 (1.8)	PSMB7 (1.8)
GO:0051270	regulation of cellular component movement	0.000422	<0.05	VEGFC (3.4)	APLNR (3.3)	FGF7 (3.2)	CCBE1 (3.1)	MKL2 (2.7)	GLIS3 (2.6)	SULF1 (2.5)	SERPING1 (2.5)	NEK6 (2.5)	ENSG00000254235 (2.5)
GO:0030336	negative regulation of cell migration	0.000426	<0.05	ENSG00000173295 (4.1)	NKX2-1-AS1 (3.2)	IFFO2 (2.9)	ENSG00000254235 (2.3)	APLNR (2.3)	CCBE1 (2.2)	VEGFC (2.1)	ENSG00000240529 (2.0)	RARB (2.0)	C15orf33 (2.0)
GO:0006469	negative regulation of protein kinase activity	0.000429	<0.05	SPRY2 (3.8)	SGK1 (3.1)	GADD45A (2.4)	ZBTB10 (2.3)	SDCCAG8 (2.3)	NKX2-1-AS1 (2.2)	P2RX3 (2.2)	ENSG00000214401 (2.2)	ENSG00000227200 (2.1)	HES1 (2.1)
GO:0007568	aging	0.000434	<0.05	ENSG00000240529 (5.1)	ENSG00000227200 (3.7)	C6orf223 (3.2)	TMEM189 (2.6)	GADD45A (2.5)	ZFP36L2 (2.3)	ENSG00000225742 (2.2)	PIK3IP1 (2.1)	ENSG00000228839 (2.1)	ICAM4 (2.0)
ENSG00000112062	MAPK14 PPI subnetwork	0.000441	<0.05	VEGFA (3.9)	SPRY2 (3.6)	SGK1 (3.2)	ZFP36L2 (3.0)	ADSSL1 (2.9)	SMAD6 (2.4)	MOAP1 (2.3)	ETS1 (2.3)	RAVER1 (2.2)	PTPN11 (2.2)
ENSG00000163347	CLDN1 PPI subnetwork	0.000447	<0.05	KRT18 (4.4)	MAL2 (3.4)	OBP2B (3.1)	SASH1 (3.1)	ANXA9 (2.8)	ATXN2 (2.7)	SH3YL1 (2.5)	APLNR (2.4)	GNG12 (2.4)	BNC2 (2.4)
REACTOME_TRANSCRIPTIONAL_REGULATION_OF_WHITE_ADIPOCYTE_DIFFERENTIATION	REACTOME_TRANSCRIPTIONAL_REGULATION_OF_WHITE_ADIPOCYTE_DIFFERENTIATION	0.00045	<0.05	TIMP4 (6.5)	PPARG (5.9)	PPP2R1B (3.0)	PISD (2.7)	MBIP (2.7)	EIF4ENIF1 (2.6)	C6orf162 (2.5)	C12orf51 (2.4)	MAPKAPK5 (2.3)	SH2B3 (2.3)
GO:0014031	mesenchymal cell development	0.000451	<0.05	ENSG00000227036 (4.2)	RARB (3.7)	ENSG00000254235 (3.2)	TSHZ3 (3.1)	CADM1 (2.9)	C3orf65 (2.8)	KIF26A (2.7)	HES1 (2.6)	ENSG00000182319 (2.6)	ENSG00000228839 (2.6)
MP:0000280	thin ventricular wall	0.000452	<0.05	PPP1R3B (3.9)	SMAD6 (3.7)	NEBL (3.6)	RYR2 (3.4)	SLC8A1 (3.4)	LPP (3.2)	ELK3 (3.0)	UBE2H (2.7)	VEGFC (2.6)	ARHGAP27 (2.4)
MP:0004875	increased mean systemic arterial blood pressure	0.000456	<0.05	NKX2-1-AS1 (3.5)	NRG1 (3.2)	FGF7 (3.1)	NKX2-1 (3.0)	NEK6 (2.8)	VEGFC (2.6)	B4GALNT3 (2.5)	SNX8 (2.4)	SPATA13 (2.3)	ENSG00000227200 (2.2)
ENSG00000182533	CAV3 PPI subnetwork	0.000457	<0.05	PPP1R3B (3.7)	TMOD1 (3.6)	GNGT2 (3.0)	ITPK1 (2.8)	NEBL (2.7)	RYR2 (2.7)	ADSSL1 (2.7)	ABI3 (2.6)	PRKAG2 (2.4)	NRG1 (2.4)
ENSG00000141736	ERBB2 PPI subnetwork	0.000457	<0.05	HDAC7 (3.2)	ENSG00000182319 (3.0)	CDK17 (2.9)	KCNQ1 (2.9)	NEK6 (2.9)	TNKS1BP1 (2.9)	ELK3 (2.9)	PPP6R1 (2.6)	VAV3 (2.6)	SPATA13 (2.4)
GO:0090100	positive regulation of transmembrane receptor protein serine/threonine kinase signaling pathway	0.000476	<0.05	IGF2-AS (2.7)	IGF2 (2.6)	SMAD6 (2.6)	ENSG00000229175 (2.6)	ENSG00000185294 (2.3)	RNF185 (2.2)	LPP (2.1)	IHH (2.0)	FDXACB1 (2.0)	WNT4 (1.9)
MP:0003984	embryonic growth retardation	0.000482	<0.05	BMP2 (3.5)	SMAD6 (3.4)	HES1 (3.0)	VEGFA (3.0)	LPP (3.0)	PPP1R3B (2.9)	UBE2H (2.8)	EIF4ENIF1 (2.7)	UBR4 (2.6)	SPRY2 (2.3)
MP:0011099	complete lethality throughout fetal growth and development	0.000501	<0.05	LRBA (4.3)	VEGFC (3.8)	IGFBP5 (3.5)	VEGFA (3.3)	ICAM4 (3.0)	IGF1R (2.9)	ELK3 (2.7)	COLEC10 (2.7)	SMAD6 (2.7)	ZFP36L2 (2.6)
MP:0001732	postnatal growth retardation	0.000508	<0.05	SOX9 (3.4)	ZFP36L2 (3.4)	PHF20L1 (3.0)	INS (3.0)	IGF2BP2 (2.9)	IGFBP5 (2.8)	IRS1 (2.8)	CHRNA3 (2.7)	SGK1 (2.6)	MAB21L2 (2.5)
ENSG00000129152	MYOD1 PPI subnetwork	0.000508	<0.05	SMAD6 (7.0)	HES1 (4.7)	BMP2 (3.3)	SGK1 (3.0)	IRS1 (2.7)	MAF (2.6)	SOX9 (2.6)	ZNF362 (2.6)	HEXIM1 (2.5)	WNT4 (2.4)
GO:0071900	regulation of protein serine/threonine kinase activity	0.000517	<0.05	SPRY2 (3.3)	RAPGEF3 (3.0)	ENSG00000227200 (2.9)	ARHGAP27 (2.4)	NEK6 (2.4)	GADD45A (2.3)	ZBTB10 (2.2)	TMEM71 (2.1)	TYK2 (2.0)	ZNF800 (1.9)
MP:0000536	hydroureter	0.00052	<0.05	IGF2 (4.7)	HES1 (3.9)	TGFB2 (3.5)	IGF2BP2 (3.4)	RARB (3.3)	IGF2-AS (2.9)	SPRY2 (2.9)	SLC23A3 (2.7)	SMAD6 (2.6)	SOX9 (2.4)
ENSG00000150093	ITGB1 PPI subnetwork	0.000532	<0.05	LOXL2 (4.7)	LPP (3.9)	VEGFC (3.6)	APLNR (3.3)	SERPING1 (3.3)	ADCY6 (2.9)	SULF1 (2.5)	CRYAB (2.5)	TGFB2 (2.4)	KRT18 (2.4)
GO:0033674	positive regulation of kinase activity	0.000533	<0.05	NEK6 (2.7)	STON2 (2.6)	WDR41 (2.6)	BOK (2.6)	PTPN11 (2.2)	ATP8B4 (2.2)	PRDM11 (2.2)	LRRC55 (2.2)	KCNQ1 (2.0)	CCBE1 (2.0)
ENSG00000126001	CEP250 PPI subnetwork	0.000535	<0.05	ANXA9 (3.1)	ASXL2 (2.9)	LPP (2.8)	ADCY9 (2.8)	TNKS1BP1 (2.7)	SECISBP2L (2.6)	FAM136A (2.4)	KRT18 (2.3)	PTPN11 (2.3)	PRR14L (2.2)
GO:0007178	transmembrane receptor protein serine/threonine kinase signaling pathway	0.000543	<0.05	VEGFC (3.4)	C3orf65 (3.0)	SMAD6 (3.0)	NRG1 (3.0)	SULF1 (2.8)	IRS1 (2.8)	LOXL2 (2.8)	BMP2 (2.7)	IGF2 (2.7)	SMOC2 (2.6)
ENSG00000107560	RAB11FIP2 PPI subnetwork	0.000561	<0.05	ANXA9 (4.6)	C15orf62 (2.7)	LRBA (2.4)	FAM63A (2.4)	TNKS1BP1 (2.3)	ADCY9 (2.3)	KRT18 (2.3)	RAVER1 (2.3)	FAM136A (2.2)	IGF1R (2.2)
MP:0005358	abnormal incisor morphology	0.000562	<0.05	IRS1 (4.4)	CADM1 (4.0)	SMAD6 (3.4)	PTPRS (3.0)	NBL1 (3.0)	SOX9 (2.6)	FOXE1 (2.6)	NKX2-1 (2.6)	ARSB (2.5)	CHST14 (2.5)
ENSG00000137693	YAP1 PPI subnetwork	0.000575	<0.05	PDE4D (4.0)	KRT18 (2.6)	KLF12 (2.6)	TNKS1BP1 (2.4)	IGF2BP2 (2.4)	PTPRS (2.3)	STON2 (2.3)	S100Z (2.3)	IFFO2 (2.1)	NRG1 (2.1)
MP:0000410	waved hair	0.000578	<0.05	TG (3.3)	TBC1D2 (2.8)	FOXE1 (2.4)	GNG12 (2.1)	F2RL1 (2.0)	ANXA9 (1.9)	TPO (1.9)	BMP2 (1.9)	RBM47 (1.9)	TSHR (1.8)
GO:0046849	bone remodeling	0.00058	<0.05	TPO (3.2)	TG (3.0)	PCBP1-AS1 (2.6)	SMOC2 (2.6)	ARSB (2.6)	STH (2.4)	COLEC10 (2.4)	ENSG00000254835 (2.4)	P2RX3 (2.3)	C22orf24 (2.2)
MP:0005292	improved glucose tolerance	0.000588	<0.05	INS (6.9)	CHGA (4.1)	PPARG (4.0)	PPP2R1B (3.6)	TM4SF4 (3.3)	TIMP4 (3.1)	ENSG00000250802 (2.8)	IGFBP5 (2.7)	ADCY6 (2.6)	CHRNA3 (2.6)
MP:0002875	decreased erythrocyte cell number	0.000588	<0.05	HEMGN (8.7)	ICAM4 (5.0)	SLC48A1 (3.3)	GADD45A (3.0)	TSHR (3.0)	C12orf51 (2.9)	COLEC10 (2.9)	TG (2.7)	TMEM86B (2.6)	TMOD1 (2.6)
GO:0030140	trans-Golgi network transport vesicle	0.000589	<0.05	RBM47 (3.4)	MFSD6 (3.1)	GALK2 (2.9)	C5orf32 (2.7)	RNF185 (2.7)	GLIS3 (2.7)	PLEKHM1 (2.3)	BNC2 (2.2)	TBC1D2 (2.2)	RARB (2.1)
MP:0000063	decreased bone mineral density	0.000592	<0.05	IGFBP5 (4.6)	INS (3.6)	CLCNKB (3.6)	BMP2 (3.5)	LOXL2 (3.5)	SOX9 (3.4)	IHH (3.3)	HES1 (2.9)	VEGFC (2.8)	SLC23A3 (2.8)
ENSG00000174485	DENND4A PPI subnetwork	0.000596	<0.05	TNKS1BP1 (3.0)	B4GALNT3 (2.8)	FAM136A (2.7)	LPP (2.7)	PTPN11 (2.6)	C15orf62 (2.5)	ASXL2 (2.4)	SECISBP2L (2.4)	ANXA9 (2.3)	KIF3C (2.3)
GO:0048010	vascular endothelial growth factor receptor signaling pathway	0.000614	<0.05	VEGFC (3.4)	RAPGEF3 (3.2)	CCBE1 (3.1)	NR3C2 (2.9)	CHST1 (2.8)	ELK3 (2.6)	ENSG00000229175 (2.6)	GLIS3-AS1 (2.3)	TNKS1BP1 (2.3)	ARL17A (2.3)
GO:0010627	regulation of intracellular protein kinase cascade	0.000632	<0.05	IFFO2 (3.4)	ICAM3 (3.0)	ZBTB10 (2.8)	S100Z (2.4)	TYK2 (2.3)	SPRY2 (2.3)	SPATA13 (2.2)	SH2B3 (2.2)	STH (2.2)	HDAC7 (2.0)
ENSG00000128052	KDR PPI subnetwork	0.000633	<0.05	VEGFC (3.8)	APLNR (3.5)	CDK17 (3.4)	ELK3 (3.3)	ETS1 (2.9)	VEGFA (2.8)	NKX2-1 (2.7)	SH2B3 (2.6)	ABI3 (2.6)	C6orf223 (2.6)
MP:0001636	irregular heartbeat	0.000636	<0.05	SLC8A1 (6.8)	RYR2 (5.4)	NEBL (4.7)	SMAD6 (4.3)	KCNQ1 (2.8)	SULF1 (2.7)	RARB (2.7)	FGF7 (2.6)	CRYAB (2.5)	APLNR (2.4)
ENSG00000134070	IRAK2 PPI subnetwork	0.000645	<0.05	ACAD10 (3.3)	CERS4 (2.8)	ARSB (2.6)	INSR (2.4)	CNPPD1 (2.4)	TMEM189 (2.3)	ENSG00000185294 (2.3)	ENSG00000254835 (2.1)	ENSG00000223874 (2.1)	MFSD6 (2.1)
GO:0016324	apical plasma membrane	0.000646	<0.05	SLC5A1 (5.7)	CLCNKB (4.2)	SLC23A3 (3.2)	TMEM116 (3.1)	KCNQ1 (2.8)	C5orf32 (2.8)	RBM47 (2.7)	RAPGEF3 (2.5)	KRT18 (2.3)	SH3YL1 (2.3)
GO:0005911	cell-cell junction	0.000658	<0.05	MAL2 (5.6)	KRT18 (4.4)	F2RL1 (3.7)	CRYAB (3.7)	LIMK2 (3.4)	SH3YL1 (3.0)	APLNR (2.9)	PLCD3 (2.7)	NEBL (2.7)	IFFO2 (2.6)
ENSG00000151422	FER PPI subnetwork	0.000663	<0.05	SH3YL1 (3.6)	C6orf223 (3.1)	GALK2 (2.9)	STON2 (2.9)	TNKS1BP1 (2.7)	B4GALNT3 (2.5)	ELK3 (2.5)	MTFR1 (2.4)	KRT18 (2.3)	CDK17 (2.3)
MP:0005293	impaired glucose tolerance	0.000672	<0.05	CHGA (7.3)	INS (6.1)	SYT13 (4.3)	C22orf42 (4.2)	FOXA2 (3.6)	TIMP4 (3.5)	CGA (3.1)	DPT (2.8)	PPP2R1B (2.7)	ADCY9 (2.6)
GO:0042578	phosphoric ester hydrolase activity	0.000674	<0.05	LINC00473 (4.0)	SGK1 (3.4)	PDE8B (3.4)	WDR41 (3.3)	CORO2A (3.1)	ITPK1 (2.9)	ADCY9 (2.8)	PDE4D (2.7)	CDK17 (2.4)	FAM116A (2.4)
GO:2000146	negative regulation of cell motility	0.000676	<0.05	ENSG00000173295 (4.0)	IFFO2 (2.9)	NKX2-1-AS1 (2.9)	ENSG00000240529 (2.4)	ENSG00000254235 (2.3)	APLNR (2.3)	C15orf33 (2.1)	CCBE1 (2.1)	RARB (2.1)	VEGFC (2.1)
GO:0045177	apical part of cell	0.000682	<0.05	SLC5A1 (5.3)	CLCNKB (4.0)	SLC23A3 (3.7)	TMEM116 (3.4)	C5orf32 (3.3)	RBM47 (3.1)	F2RL1 (2.7)	KRT18 (2.6)	SH3YL1 (2.4)	AKR7A3 (2.4)
GO:0071363	cellular response to growth factor stimulus	0.00069	<0.05	VEGFC (3.2)	P2RX3 (3.0)	CCBE1 (2.8)	KLF12 (2.3)	ELK3 (2.3)	FRS2 (2.2)	SPATA13 (2.1)	BMP2 (2.1)	CHST1 (2.1)	SPRY2 (2.0)
ENSG00000120509	PDZD11 PPI subnetwork	0.000696	<0.05	ANXA9 (3.3)	LPP (3.0)	KRT18 (2.7)	ADCY9 (2.3)	PPP6R1 (2.3)	SECISBP2L (2.3)	CCBE1 (2.2)	TNKS1BP1 (2.2)	STH (2.2)	ZFAND2B (2.1)
MP:0004969	pale kidney	0.000705	<0.05	LINC00473 (3.0)	RAB20 (3.0)	PDE4D (2.9)	ENSG00000240529 (2.5)	PLEKHH2 (2.5)	THADA (2.3)	ENSG00000250802 (2.3)	TGFB2 (2.3)	NFIA (2.3)	MAF (2.2)
GO:0030097	hemopoiesis	0.000727	<0.05	HEMGN (3.8)	HDAC7 (3.0)	ICAM4 (2.8)	PIK3IP1 (2.7)	CCR4 (2.5)	ZFP36L2 (2.5)	PDE7A (2.4)	NKX2-3 (2.4)	ATP8B4 (2.4)	ENSG00000232170 (2.4)
MP:0004841	abnormal small intestine crypts of Lieberkuhn morphology	0.000733	<0.05	ENSG00000248210 (2.7)	COLEC10 (2.7)	C6orf223 (2.6)	KCNQ1 (2.6)	ENSG00000229175 (2.6)	ENSG00000228839 (2.5)	SULF1 (2.5)	AKR7A3 (2.5)	LINC00473 (2.4)	TM4SF4 (2.4)
GO:0045860	positive regulation of protein kinase activity	0.000734	<0.05	NEK6 (2.7)	BOK (2.5)	LRRC55 (2.4)	ATP8B4 (2.3)	STON2 (2.3)	PTPN11 (2.1)	WDR41 (2.1)	KCNQ1 (2.1)	BAHD1 (2.0)	TYK2 (2.0)
ENSG00000119888	EPCAM PPI subnetwork	0.000737	<0.05	SLC5A1 (4.0)	NR3C2 (3.8)	F2RL1 (3.8)	KRT18 (3.6)	CORO2A (3.2)	TM4SF4 (2.8)	NKX2-3 (2.8)	AKR7A3 (2.8)	RBM47 (2.6)	MAL2 (2.5)
GO:0048514	blood vessel morphogenesis	0.000742	<0.05	APLNR (4.5)	VEGFC (4.1)	GLIS3-AS1 (3.4)	RAPGEF3 (3.2)	TNKS1BP1 (3.0)	SULF1 (3.0)	CHST1 (3.0)	ELK3 (2.9)	VEGFA (2.8)	LOXL2 (2.7)
GO:0051347	positive regulation of transferase activity	0.000752	<0.05	BOK (2.5)	STON2 (2.5)	NEK6 (2.5)	PRDM11 (2.5)	WDR41 (2.4)	PTPN11 (2.2)	ATP8B4 (2.2)	ENSG00000214934 (2.1)	LRRC55 (2.0)	KCNQ1 (1.9)
MP:0011091	complete prenatal lethality	0.000754	<0.05	VEGFA (3.9)	BMP2 (3.3)	WNT3 (3.3)	SASH1 (3.1)	KIAA1267 (3.0)	VEGFC (3.0)	LPP (2.8)	PPP1R3B (2.6)	CAPZB (2.6)	UBR4 (2.5)
MP:0002192	hydrops fetalis	0.000761	<0.05	KIF26A (3.7)	BMP2 (3.4)	SMAD6 (3.3)	TSHZ3 (3.3)	IGFBP5 (2.9)	RAPGEF3 (2.8)	VEGFA (2.6)	SULF1 (2.5)	FGF7 (2.5)	APLNR (2.4)
GO:0006917	induction of apoptosis	0.000765	<0.05	ENSG00000214934 (3.4)	BLOC1S2 (3.2)	STAT4 (2.6)	GADD45A (2.5)	IFFO2 (2.3)	TG (2.3)	ITPK1-AS1 (2.3)	SDCCAG8 (2.2)	FRS2 (2.2)	MFHAS1 (2.1)
KEGG_ENDOMETRIAL_CANCER	KEGG_ENDOMETRIAL_CANCER	0.000769	<0.05	KCTD5 (2.5)	C6orf223 (2.5)	BCAS3 (2.5)	UBE2H (2.4)	RBM47 (2.4)	NFIA (2.4)	ZNF362 (2.3)	PURA (2.2)	PDE7A (2.1)	KCNQ1 (2.1)
GO:0072659	protein localization in plasma membrane	0.000782	<0.05	RAPGEF3 (3.4)	SLC48A1 (3.0)	PTPN11 (3.0)	MAL2 (2.4)	TBC1D2 (2.3)	BLOC1S2 (2.3)	PURA (2.3)	SECISBP2L (2.3)	BOK (2.3)	DNAJC17 (2.2)
GO:0035924	cellular response to vascular endothelial growth factor stimulus	0.00081	<0.05	VEGFC (3.4)	RAPGEF3 (3.4)	ENSG00000229175 (3.2)	NR3C2 (2.8)	CHST1 (2.8)	CCBE1 (2.8)	ELK3 (2.6)	SH2B3 (2.4)	HDAC7 (2.4)	ARL17A (2.3)
ENSG00000171105	INSR PPI subnetwork	0.000812	<0.05	PPARG (4.3)	AKT1 (3.3)	PHC2 (3.2)	COMMD7 (3.0)	BAHD1 (2.8)	FRS2 (2.6)	LPP (2.5)	MAF (2.2)	APOH (2.2)	TIMP4 (2.2)
KEGG_MTOR_SIGNALING_PATHWAY	KEGG_MTOR_SIGNALING_PATHWAY	0.000821	<0.05	BCAS3 (3.5)	KCTD5 (2.6)	PTEN (2.6)	PIK3IP1 (2.4)	PPP6R1 (2.3)	VEGFA (2.2)	COPS2 (2.2)	ZNF652 (2.2)	PTPN11 (2.1)	AKT1 (2.1)
MP:0002633	persistent truncus arteriosis	0.000825	<0.05	BNC2 (4.3)	LPP (3.8)	IGFBP5 (3.2)	SULF1 (3.0)	RARB (2.9)	PTPRS (2.9)	TIA1 (2.9)	IGF2 (2.7)	GADD45A (2.7)	ZNF362 (2.6)
ENSG00000074966	TXK PPI subnetwork	0.000831	<0.05	STAT4 (4.5)	KLF12 (3.3)	VAV3 (2.9)	ETS1 (2.9)	MAF (2.8)	C6orf223 (2.7)	SPRY2 (2.6)	ELK3 (2.4)	IGFBP5 (2.4)	VEGFC (2.4)
GO:0042692	muscle cell differentiation	0.000834	<0.05	TSHZ3 (3.5)	TGFB2 (3.3)	TMOD1 (3.0)	ADSSL1 (2.9)	IGF2-AS (2.8)	DIRC3 (2.7)	PLCD3 (2.7)	CRYAB (2.6)	NFIA (2.5)	ENSG00000253426 (2.5)
ENSG00000106991	ENG PPI subnetwork	0.000844	<0.05	SMAD6 (4.7)	FGF7 (3.2)	NR3C2 (3.2)	IGF2 (3.0)	ENSG00000248210 (2.9)	AKT3 (2.8)	SULF1 (2.7)	SGK1 (2.7)	TRHR (2.7)	IGF1R (2.6)
GO:0030155	regulation of cell adhesion	0.000852	<0.05	ENSG00000253887 (3.3)	SULF1 (2.7)	ENSG00000259107 (2.6)	LOXL2 (2.5)	VEGFC (2.5)	ELK3 (2.3)	IFFO2 (2.3)	MKL2 (2.2)	MAL2 (2.2)	ADCY6 (2.1)
MP:0005312	pericardial effusion	0.000853	<0.05	RYR2 (5.9)	SLC8A1 (5.0)	NEBL (4.5)	ATXN2 (3.3)	C12orf51 (3.1)	UBR4 (3.1)	S100Z (3.1)	MFHAS1 (3.0)	ENSG00000225742 (2.9)	TMOD1 (2.9)
GO:0050840	extracellular matrix binding	0.000854	<0.05	SULF1 (5.3)	LOXL2 (4.1)	CRYAB (3.8)	IGF2 (3.5)	DPT (3.3)	IGFBP5 (3.3)	SERPING1 (3.3)	APLNR (3.0)	SMAD6 (2.5)	TNKS1BP1 (2.3)
GO:0012502	induction of programmed cell death	0.000859	<0.05	ENSG00000214934 (3.3)	BLOC1S2 (3.1)	STAT4 (2.6)	GADD45A (2.5)	ITPK1-AS1 (2.4)	TG (2.3)	IFFO2 (2.3)	SDCCAG8 (2.3)	ENSG00000240529 (2.1)	FRS2 (2.1)
GO:0031329	regulation of cellular catabolic process	0.000867	<0.05	SNX8 (3.1)	DEPDC5 (2.8)	C6orf164 (2.7)	MKL2 (2.6)	PTEN (2.6)	FCAMR (2.5)	C15orf62 (2.5)	SASH1 (2.5)	P2RX3 (2.2)	UBE2H (2.2)
MP:0002702	decreased circulating free fatty acid level	0.000881	<0.05	TIMP4 (4.2)	ASPG (4.2)	APOH (4.0)	PPP2R1B (3.8)	ACBD4 (3.6)	PPARG (3.5)	SYN2 (2.4)	ALDH2 (2.3)	TRIM14 (2.3)	GCHFR (2.2)
MP:0003795	abnormal bone structure	0.000894	<0.05	SMOC2 (4.9)	TG (3.8)	DPT (3.4)	BMP2 (3.2)	TPO (3.2)	SOX9 (3.0)	ARSB (2.9)	FGF7 (2.8)	MAF (2.7)	CLCNKB (2.6)
ENSG00000102755	FLT1 PPI subnetwork	0.000894	<0.05	C6orf223 (4.3)	CDK17 (3.4)	IFFO2 (3.1)	ETS1 (3.0)	UBE2H (2.9)	ELK3 (2.8)	VEGFA (2.8)	APLNR (2.8)	CHST1 (2.7)	SPATA13 (2.5)
ENSG00000100030	MAPK1 PPI subnetwork	0.000895	<0.05	ZFP36L2 (3.8)	SGK1 (3.6)	HES1 (3.1)	SPRY2 (3.0)	HDAC7 (2.8)	ELK3 (2.7)	CORO2A (2.6)	KIAA1267 (2.5)	ARHGAP27 (2.5)	CAPZB (2.4)
ENSG00000070882	OSBPL3 PPI subnetwork	0.000898	<0.05	ANXA9 (3.3)	TNKS1BP1 (3.3)	KRT18 (2.7)	B4GALNT3 (2.5)	PPP6R1 (2.5)	FAM136A (2.3)	UBR4 (2.3)	MAL2 (2.2)	MFSD2A (2.1)	LPP (2.1)
ENSG00000084676	NCOA1 PPI subnetwork	0.000902	<0.05	ZFP36L2 (3.9)	IRS1 (3.3)	VAV3 (3.2)	HES1 (3.0)	NFIA (2.9)	IHH (2.8)	ATXN2 (2.8)	LPP (2.6)	NKX2-1-AS1 (2.6)	PHF20L1 (2.5)
REACTOME_PI:3K_CASCADE	REACTOME_PI:3K_CASCADE	0.000913	<0.05	FRS2 (4.2)	GADD45A (2.9)	SPRY2 (2.8)	PTPN11 (2.8)	ZBTB10 (2.8)	SASH1 (2.7)	BCAS3 (2.6)	SLC48A1 (2.4)	FOXA2 (2.4)	PDE4D (2.4)
GO:0004721	phosphoprotein phosphatase activity	0.000916	<0.05	FAM116A (3.7)	SPRY2 (2.8)	LINC00473 (2.7)	TMEM71 (2.7)	CDK17 (2.5)	ITPK1 (2.4)	ICAM3 (2.2)	PLEKHM1 (2.2)	FAF1 (2.2)	SH2B3 (2.2)
GO:0060537	muscle tissue development	0.000937	<0.05	TSHZ3 (3.3)	ENSG00000253426 (3.3)	ADSSL1 (3.0)	RARB (2.9)	TMOD1 (2.9)	ENSG00000231327 (2.8)	PHOSPHO1 (2.7)	PLCD3 (2.7)	CRYAB (2.7)	IGF2 (2.6)
MP:0004259	small placenta	0.000946	<0.05	KRT18 (4.2)	MAL2 (4.1)	APOH (4.0)	F2RL1 (3.6)	INSR (3.2)	COLEC10 (3.2)	IGF2-AS (3.0)	C6orf223 (3.0)	TM4SF4 (2.9)	UBE2H (2.9)
GO:0071375	cellular response to peptide hormone stimulus	0.00095	<0.05	CLCNKB (3.6)	CCBE1 (3.1)	PTPN11 (2.9)	C6orf223 (2.8)	INSR (2.8)	ENSG00000233246 (2.7)	FAM63A (2.5)	BCAS3 (2.5)	EPS15P1 (2.4)	NR3C2 (2.3)
ENSG00000155506	LARP1 PPI subnetwork	0.000995	<0.05	PTPN11 (3.0)	LPP (2.8)	TNKS1BP1 (2.7)	ADCY9 (2.7)	B4GALNT3 (2.7)	ASXL2 (2.5)	KRT18 (2.4)	IGF2BP2 (2.4)	SECISBP2L (2.4)	KIF3C (2.4)
MP:0002113	abnormal skeleton development	0.000996	<0.05	SMOC2 (4.0)	TGFB2 (3.7)	MAF (3.5)	BMP2 (3.5)	IGFBP5 (3.3)	IGF2 (3.2)	IRS1 (3.2)	SMAD6 (3.2)	PISD (2.7)	FGF7 (2.7)
GO:0001525	angiogenesis	0.00102	<0.05	APLNR (4.3)	GLIS3-AS1 (4.1)	VEGFC (3.6)	KIF26A (3.1)	TNKS1BP1 (3.1)	ELK3 (3.0)	VEGFA (2.9)	RAPGEF3 (2.9)	SULF1 (2.8)	LOXL2 (2.8)
MP:0005289	increased oxygen consumption	0.00103	<0.05	TIMP4 (6.8)	PPARG (5.2)	PPP2R1B (4.6)	ENSG00000250802 (2.9)	CDKN2C (2.7)	CGA (2.5)	ADCY6 (2.5)	ALDH2 (2.5)	CHRNA9 (2.1)	LINC00473 (2.0)
ENSG00000147649	MTDH PPI subnetwork	0.00103	<0.05	ACAD10 (4.2)	ENSG00000185294 (3.2)	CERS4 (2.7)	CNPPD1 (2.7)	NFIA (2.5)	ENSG00000254835 (2.4)	TMEM63C (2.3)	AKR7A2 (2.3)	FAM134A (2.3)	KIAA0090 (2.1)
GO:0045121	membrane raft	0.00103	<0.05	ABI3 (3.2)	HDAC7 (3.0)	VEGFC (2.9)	SLC8A1 (2.8)	GNGT2 (2.8)	CHST1 (2.6)	APLNR (2.4)	RYR2 (2.4)	SH2B3 (2.4)	SLC5A1 (2.3)
KEGG_CHRONIC_MYELOID_LEUKEMIA	KEGG_CHRONIC_MYELOID_LEUKEMIA	0.00104	<0.05	FRS2 (4.4)	PHC2 (3.5)	AKT1 (3.2)	ZFP36L2 (3.2)	UBE2H (3.0)	ZNF362 (2.7)	GADD45A (2.7)	CDK17 (2.6)	PDE7A (2.6)	ENSG00000214934 (2.6)
GO:2000145	regulation of cell motility	0.00104	<0.05	VEGFC (3.5)	CCBE1 (3.4)	APLNR (3.3)	FGF7 (3.2)	MKL2 (2.8)	SERPING1 (2.6)	SULF1 (2.5)	RARB (2.5)	NEK6 (2.5)	GLIS3 (2.5)
ENSG00000167244	IGF2 PPI subnetwork	0.00104	<0.05	IGF2 (7.9)	WNT4 (4.4)	APOH (4.3)	SERPING1 (3.6)	IRS1 (3.0)	PCYOX1 (3.0)	ADSSL1 (2.8)	SULF1 (2.8)	NBL1 (2.6)	CERS4 (2.5)
GO:0016049	cell growth	0.00106	<0.05	ITPK1-AS1 (2.8)	ENSG00000214934 (2.8)	NBL1 (2.6)	BOK (2.5)	CHST14 (2.5)	ENSG00000240529 (2.4)	TGFB2 (2.4)	DNAJC17 (2.3)	VEGFC (2.3)	ADCY9 (2.3)
GO:0019900	kinase binding	0.00106	<0.05	UBE2H (4.4)	SPATA13 (3.8)	ETS1 (3.6)	CDKN2C (2.7)	PIK3IP1 (2.7)	RAVER1 (2.6)	ZFP36L2 (2.6)	PLEKHM1 (2.4)	KCNQ1 (2.3)	PTPN11 (2.3)
MP:0000493	rectal prolapse	0.00107	<0.05	F2RL1 (3.6)	SULF1 (3.2)	TBC1D2 (2.8)	MAF (2.8)	MAB21L2 (2.5)	DPT (2.5)	BNC2 (2.4)	LOXL2 (2.4)	NBL1 (2.4)	ERLIN1 (2.4)
MP:0001879	abnormal lymphatic vessel morphology	0.00107	<0.05	APLNR (5.4)	RAPGEF3 (3.6)	ENSG00000259107 (3.3)	ELK3 (3.1)	ETS1 (2.9)	ABI3 (2.9)	IGFBP5 (2.6)	CHST1 (2.6)	VEGFA (2.5)	CCBE1 (2.4)
MP:0005459	decreased percent body fat	0.00109	<0.05	INS (8.0)	PPARG (4.1)	ENSG00000250802 (3.5)	IGF1R (3.2)	TIMP4 (3.1)	SGK1 (2.9)	PPP2R1B (2.9)	DIRC3 (2.5)	IGFBP5 (2.4)	TSHR (2.4)
GO:0010717	regulation of epithelial to mesenchymal transition	0.0011	<0.05	NKX2-1-AS1 (5.8)	ENSG00000227036 (3.3)	MBIP (2.9)	CCBE1 (2.9)	IGFBP5 (2.6)	CHST14 (2.5)	ENSG00000173295 (2.5)	ENSG00000254235 (2.5)	DNAH12 (2.4)	LOXL2 (2.3)
GO:0001889	liver development	0.0011	<0.05	GCC1 (3.3)	COLEC10 (3.2)	TM4SF4 (3.1)	RBM47 (2.9)	C6orf223 (2.5)	FOXA2 (2.4)	KLF12 (2.2)	SMOC2 (2.2)	NFIA (2.1)	ENSG00000234899 (2.1)
GO:0051146	striated muscle cell differentiation	0.0011	<0.05	TMOD1 (3.3)	TGFB2 (3.2)	ADSSL1 (3.1)	CRYAB (3.0)	DIRC3 (2.9)	SLC8A1 (2.7)	TSHZ3 (2.7)	ENSG00000231327 (2.7)	PLCD3 (2.6)	RYR2 (2.6)
MP:0000559	abnormal femur morphology	0.00112	<0.05	SULF1 (4.7)	LOXL2 (4.1)	IHH (4.0)	SMOC2 (3.8)	SOX9 (3.8)	BMP2 (3.6)	MAB21L2 (3.5)	IGF2 (3.5)	FGF7 (3.2)	IGFBP5 (3.1)
GO:0001837	epithelial to mesenchymal transition	0.00112	<0.05	ENSG00000227036 (3.3)	ABO (3.0)	ENSG00000182319 (3.0)	NKX2-1-AS1 (2.9)	TSHZ3 (2.8)	BMP2 (2.7)	HES1 (2.7)	ENSG00000228839 (2.6)	KIF26A (2.5)	CCBE1 (2.5)
GO:0004601	peroxidase activity	0.00113	<0.05	TG (8.7)	TSHR (6.3)	FOXE1 (5.4)	TPO (4.4)	NKX2-1 (4.3)	ALDH2 (3.6)	AKR7A2 (3.3)	NKX2-1-AS1 (3.0)	COLEC10 (2.8)	IGFBP5 (2.7)
GO:0016684	oxidoreductase activity, acting on peroxide as acceptor	0.00113	<0.05	TG (8.7)	TSHR (6.3)	FOXE1 (5.4)	TPO (4.4)	NKX2-1 (4.3)	ALDH2 (3.6)	AKR7A2 (3.3)	NKX2-1-AS1 (3.0)	COLEC10 (2.8)	IGFBP5 (2.7)
MP:0003936	abnormal reproductive system development	0.00115	<0.05	RARB (4.6)	FOXE1 (3.9)	TSHZ3 (3.6)	BMP2 (3.4)	GLIS3 (2.8)	DMRTA2 (2.7)	TSHR (2.6)	SULF1 (2.6)	IGFBP5 (2.5)	IGF2-AS (2.5)
MP:0000135	decreased compact bone thickness	0.00116	<0.05	INS (4.6)	SOX9 (3.4)	FGF7 (3.3)	IGFBP5 (3.0)	ARSB (2.8)	ADCY9 (2.8)	FRS2 (2.7)	C22orf42 (2.6)	EPS15P1 (2.4)	TNKS1BP1 (2.3)
GO:0043542	endothelial cell migration	0.00116	<0.05	VEGFC (3.5)	ENSG00000253887 (3.4)	CHST1 (3.1)	DNAH12 (3.0)	ENSG00000248079 (2.9)	RARB (2.7)	ENSG00000240529 (2.6)	ADCY6 (2.6)	SH3YL1 (2.4)	HES1 (2.3)
ENSG00000171862	PTEN PPI subnetwork	0.00119	<0.05	CHST1 (3.5)	HDAC7 (3.1)	VEGFC (3.1)	IGF1R (3.0)	THAP4 (3.0)	CHGA (2.5)	PTPRS (2.4)	CORO2A (2.3)	GNG12 (2.1)	ELK3 (2.1)
ENSG00000149257	SERPINH1 PPI subnetwork	0.00119	<0.05	GNG12 (4.0)	DNAJC17 (3.7)	PRKAG2 (2.9)	F2RL1 (2.8)	BRAP (2.7)	ENSG00000240529 (2.6)	ADAM1 (2.4)	ENSG00000182319 (2.4)	UBE2H (2.3)	VEGFC (2.2)
MP:0000367	abnormal coat/ hair morphology	0.00119	<0.05	ANXA9 (3.1)	SECISBP2L (2.7)	SPATA13 (2.6)	ENSG00000228322 (2.5)	C15orf62 (2.5)	CCBE1 (2.4)	HTR1E (2.3)	VAV3 (2.2)	PPARG (2.2)	ADCY9 (2.0)
GO:0005072	transforming growth factor beta receptor, cytoplasmic mediator activity	0.00119	<0.05	SMAD6 (6.9)	ZFP36L2 (3.4)	BMP2 (3.4)	AKIRIN2 (2.8)	SASH1 (2.6)	NR3C2 (2.4)	ENSG00000248079 (2.4)	PFDN1 (2.3)	KIF26A (2.2)	SGK1 (2.2)
MP:0000511	abnormal intestinal mucosa morphology	0.00121	<0.05	TM4SF4 (3.4)	PDE4D (3.2)	PAX4 (2.8)	C5orf32 (2.8)	TBC1D2 (2.5)	EPS15P1 (2.5)	SLC5A1 (2.5)	CHRNA5 (2.4)	F2RL1 (2.2)	COLEC10 (2.2)
REACTOME_HEMOSTASIS	REACTOME_HEMOSTASIS	0.00124	<0.05	VEGFC (3.3)	STON2 (3.0)	ABI3 (3.0)	CDK17 (2.9)	APOH (2.8)	YWHAH (2.6)	ETS1 (2.6)	PPP6R1 (2.5)	CAPZB (2.5)	SH2B3 (2.5)
MP:0000267	abnormal heart development	0.00124	<0.05	SMAD6 (5.1)	RARB (4.3)	BMP2 (3.7)	APLNR (3.4)	SULF1 (3.4)	SLC8A1 (3.2)	IGF2 (3.2)	WNT3 (3.0)	NEBL (3.0)	KIF26A (2.9)
GO:0031625	ubiquitin protein ligase binding	0.00124	<0.05	AKIRIN2 (4.1)	BRAP (3.6)	UBE2H (3.0)	ZNF362 (2.5)	ZNF652 (2.3)	RNF185 (2.3)	SLC8A1 (2.3)	KIAA1267 (2.2)	ZFP36L2 (2.2)	ALDH2 (2.2)
ENSG00000150907	FOXO1 PPI subnetwork	0.00129	<0.05	IRS1 (3.0)	NFIA (2.9)	AKIRIN2 (2.9)	IGF2BP2 (2.5)	CCBE1 (2.5)	HES1 (2.5)	PTPRS (2.4)	UBE2H (2.4)	PHF20L1 (2.3)	PDE7A (2.3)
GO:0002009	morphogenesis of an epithelium	0.0013	<0.05	PLEKHH2 (3.4)	WNT4 (3.3)	WNT3 (3.0)	ENSG00000182319 (2.8)	IRS1 (2.7)	HES1 (2.7)	TSHZ3 (2.7)	PTPRS (2.5)	LPP (2.5)	NBL1 (2.4)
MP:0011085	complete postnatal lethality	0.00132	<0.05	NTNG1 (3.7)	MAPT (3.2)	DMRTA2 (2.8)	MAB21L2 (2.8)	CHRNA3 (2.8)	CHGA (2.7)	WNT4 (2.5)	GABBR2 (2.5)	IGFBP5 (2.3)	ASPG (2.3)
ENSG00000005339	CREBBP PPI subnetwork	0.00132	<0.05	ZFP36L2 (4.4)	HES1 (4.0)	EIF4ENIF1 (3.7)	PCBP1 (3.5)	ATXN2 (3.2)	GADD45A (3.1)	BAHD1 (3.0)	RAVER1 (3.0)	KIAA1267 (2.8)	MFHAS1 (2.8)
MP:0004982	abnormal osteoclast morphology	0.00133	<0.05	TPO (4.3)	TG (3.7)	GNG12 (3.6)	SGK1 (3.5)	FGF7 (3.3)	SMOC2 (3.3)	PLEKHH2 (3.2)	ATP8B4 (3.0)	IRS1 (2.8)	TSHR (2.7)
GO:0051591	response to cAMP	0.00134	<0.05	ABO (3.4)	LINC00473 (3.4)	C6orf223 (3.0)	ENSG00000226101 (2.6)	MFSD2A (2.4)	PHOSPHO1 (2.4)	ITPK1-AS1 (2.3)	C22orf24 (2.3)	ENSG00000228322 (2.3)	PRR14L (2.2)
MP:0001274	curly vibrissae	0.00134	<0.05	GLIS3-AS1 (2.7)	ASXL2 (2.5)	FAM116A (2.3)	IHH (2.2)	ANXA9 (2.2)	ENSG00000227036 (1.9)	ENSG00000229175 (1.8)	TBC1D2 (1.8)	KRT18 (1.8)	FAM134A (1.6)
MP:0000295	trabecula carnea hypoplasia	0.00135	<0.05	SLC8A1 (3.2)	PPP1R3B (2.8)	IGFBP5 (2.8)	RAVER1 (2.6)	RYR2 (2.6)	VEGFA (2.6)	NEBL (2.5)	HDAC7 (2.5)	LPP (2.4)	TNKS1BP1 (2.4)
ENSG00000196549	MME PPI subnetwork	0.00137	<0.05	CRYAB (2.7)	CHRNA3 (2.6)	F2RL1 (2.6)	ACAD10 (2.6)	ENSG00000259107 (2.4)	NBL1 (2.3)	TMEM189 (2.3)	ENSG00000227036 (2.3)	GADD45A (2.2)	ABO (2.2)
ENSG00000100170	SLC5A1 PPI subnetwork	0.00138	<0.05	KRT18 (4.6)	SLC5A1 (3.5)	MAL2 (3.1)	PPARGC1A (2.9)	MFSD6 (2.8)	S100Z (2.7)	HES1 (2.7)	SOX9 (2.6)	ENSG00000225742 (2.6)	SMOC2 (2.4)
GO:0010038	response to metal ion	0.00139	<0.05	LINC00473 (3.6)	IGIP (2.7)	C20orf196 (2.7)	ADSSL1 (2.6)	C22orf24 (2.5)	SLC5A1 (2.4)	HEMGN (2.4)	ENSG00000232170 (2.3)	SLC8A1 (2.3)	SGK1 (2.3)
ENSG00000091073	ENSG00000091073 PPI subnetwork	0.0014	<0.05	HES1 (4.0)	MAL2 (3.6)	ARHGAP27 (3.4)	ENSG00000182319 (3.4)	SH3YL1 (3.2)	LIMK2 (3.2)	TNKS1BP1 (3.0)	IFFO2 (3.0)	F2RL1 (2.9)	ANXA9 (2.7)
ENSG00000007866	TEAD3 PPI subnetwork	0.00141	<0.05	ANXA9 (3.5)	ADCY9 (3.1)	ASXL2 (3.0)	KRT18 (2.6)	FAM136A (2.5)	IGF2BP2 (2.5)	LPP (2.5)	B4GALNT3 (2.4)	PTPN11 (2.4)	SECISBP2L (2.4)
MP:0004255	abnormal spongiotrophoblast layer morphology	0.00142	<0.05	IGF2 (4.2)	DIRC3 (3.3)	ASXL2 (2.8)	RAVER1 (2.7)	VEGFA (2.6)	ITPK1 (2.6)	IGF2BP2 (2.5)	ARHGAP27 (2.4)	PISD (2.4)	RAB20 (2.4)
GO:0007584	response to nutrient	0.00143	<0.05	OBP2B (3.9)	C22orf24 (3.3)	C6orf223 (2.5)	TMEM189 (2.4)	ENSG00000248210 (2.4)	COLEC10 (2.3)	NKX2-1 (2.3)	ENSG00000225742 (2.1)	ADCY6 (2.1)	ARL17A (2.0)
GO:0070851	growth factor receptor binding	0.00145	<0.05	FGF7 (4.1)	GLIS3 (3.5)	ELK3 (2.9)	ICAM1 (2.7)	PLEKHH2 (2.7)	VEGFC (2.6)	GADD45A (2.6)	NRG1 (2.4)	CCR4 (2.4)	CCBE1 (2.3)
ENSG00000213949	ITGA1 PPI subnetwork	0.00146	<0.05	LOXL2 (5.1)	PDE4D (3.1)	TGFB2 (3.0)	LINC00473 (3.0)	APLNR (2.7)	KRT18 (2.5)	LPP (2.5)	SERPING1 (2.4)	IGFBP5 (2.4)	CRYAB (2.3)
MP:0002080	prenatal lethality	0.00147	<0.05	WNT3 (3.3)	CCBE1 (2.9)	LINC00473 (2.7)	RAB20 (2.6)	IGF2 (2.5)	KIF26A (2.5)	BNC2 (2.4)	SMAD6 (2.4)	FGF7 (2.2)	IRS1 (2.1)
ENSG00000137801	THBS1 PPI subnetwork	0.00147	<0.05	LOXL2 (5.8)	SERPING1 (4.3)	COLEC10 (3.7)	SULF1 (3.6)	TGFB2 (3.1)	APOH (3.0)	VEGFC (3.0)	IGFBP5 (2.9)	IGF2 (2.7)	ATP8B4 (2.7)
GO:0003690	double-stranded DNA binding	0.00151	<0.05	ZFP36L2 (4.4)	HES1 (4.1)	FOXA2 (3.4)	TMEM194B (3.2)	NFIA (3.1)	WNT4 (2.8)	RARB (2.8)	ASXL2 (2.7)	ETS1 (2.6)	NUDT1 (2.6)
ENSG00000039068	CDH1 PPI subnetwork	0.00152	<0.05	IGF2BP2 (3.5)	KRT18 (3.1)	ITPK1 (3.1)	F2RL1 (3.0)	NEK6 (2.9)	LRBA (2.7)	GNG12 (2.6)	SOX9 (2.6)	MAL2 (2.6)	LPP (2.5)
GO:0048762	mesenchymal cell differentiation	0.00153	<0.05	RARB (3.8)	ENSG00000227036 (3.6)	TSHZ3 (3.3)	CADM1 (2.9)	ENSG00000254235 (2.9)	WNT4 (2.7)	KIF26A (2.7)	CCBE1 (2.6)	ENSG00000182319 (2.6)	BMP2 (2.6)
GO:0009898	internal side of plasma membrane	0.00154	<0.05	GNG12 (3.0)	CDK17 (2.9)	PDE8B (2.4)	ANXA9 (2.3)	ABI3 (2.2)	SNTG2 (2.2)	BOK (2.2)	SH2B3 (2.1)	ELK3 (2.1)	NKX2-1-AS1 (2.1)
ENSG00000178568	ERBB4 PPI subnetwork	0.00155	<0.05	GNG12 (3.3)	UBE2H (2.7)	PLEKHM1 (2.6)	FRS2 (2.5)	ASXL2 (2.5)	ATXN2 (2.3)	ANXA9 (2.3)	VEGFC (2.3)	CDK17 (2.3)	GRIN2A (2.3)
GO:0030334	regulation of cell migration	0.00156	<0.05	VEGFC (3.5)	APLNR (3.4)	CCBE1 (3.1)	FGF7 (3.0)	MKL2 (2.7)	SERPING1 (2.6)	NEK6 (2.6)	SULF1 (2.6)	RARB (2.5)	GLIS3 (2.4)
MP:0002747	abnormal aortic valve morphology	0.00157	<0.05	RYR2 (3.6)	ENSG00000225742 (3.4)	BMP2 (2.9)	SLC8A1 (2.8)	CHST14 (2.7)	RARB (2.6)	ASXL2 (2.6)	SULF1 (2.5)	PLCD3 (2.4)	CCR4 (2.2)
ENSG00000010803	SCMH1 PPI subnetwork	0.00159	<0.05	PATZ1 (4.1)	BAHD1 (3.9)	AKT1 (3.3)	TMEM189 (3.1)	ZNF362 (3.1)	RAVER1 (3.0)	ZNF652 (2.7)	AKIRIN2 (2.6)	ZBED3 (2.5)	FAM136A (2.4)
ENSG00000143537	ADAM15 PPI subnetwork	0.00159	<0.05	PHC2 (4.0)	FAM109A (3.2)	BOK (3.0)	PDE4D (2.9)	SASH1 (2.9)	TNKS1BP1 (2.7)	PPARG (2.6)	ENSG00000254235 (2.4)	RAB20 (2.4)	CERS6 (2.4)
ENSG00000117266	CDK18 PPI subnetwork	0.0016	<0.05	ASXL2 (2.7)	LPP (2.7)	TNKS1BP1 (2.6)	PRR14L (2.5)	ADCY9 (2.4)	ANXA9 (2.4)	PTPN11 (2.4)	GTF2A1 (2.3)	C15orf62 (2.3)	KIF3C (2.2)
GO:0005903	brush border	0.00161	<0.05	SLC5A1 (6.4)	SLC23A3 (4.7)	FCAMR (3.1)	IHH (3.0)	MAF (2.9)	TMEM116 (2.9)	PDE7A (2.9)	AKR7A2 (2.8)	SNX8 (2.7)	AGPHD1 (2.6)
MP:0011092	complete embryonic lethality	0.00162	<0.05	KIAA1267 (3.5)	FRS2 (3.3)	SMAD6 (3.1)	UBR4 (2.6)	ATXN2 (2.6)	ENSG00000182319 (2.4)	EIF4ENIF1 (2.4)	PTPN11 (2.2)	AKT1 (2.1)	NR3C2 (2.1)
ENSG00000143375	CGN PPI subnetwork	0.00162	<0.05	MAL2 (3.8)	KRT18 (3.7)	LIMK2 (3.6)	ANXA9 (3.5)	TNKS1BP1 (3.3)	ARHGAP27 (2.7)	LPP (2.7)	SH3YL1 (2.6)	C15orf62 (2.6)	F2RL1 (2.4)
KEGG_RENAL_CELL_CARCINOMA	KEGG_RENAL_CELL_CARCINOMA	0.00162	<0.05	VEGFA (4.6)	PDE7A (3.1)	KCTD5 (3.0)	PPP1R3B (2.9)	UBE2H (2.5)	CDK17 (2.4)	PCBP1 (2.4)	ETS1 (2.3)	ZNF652 (2.2)	PLEKHM1 (2.1)
GO:0030878	thyroid gland development	0.00163	<0.05	TPO (8.2)	FOXE1 (7.0)	ENSG00000225742 (6.8)	TSHR (6.0)	NKX2-1 (5.3)	TG (5.0)	NKX2-1-AS1 (4.9)	MBIP (3.7)	NKX2-3 (3.6)	TBC1D2 (3.1)
ENSG00000120063	GNA13 PPI subnetwork	0.00164	<0.05	GABBR2 (3.1)	TPO (2.7)	PURA (2.7)	INSR (2.7)	PDE8B (2.6)	BAHD1 (2.6)	NTNG1 (2.6)	AKT1 (2.6)	CADM1 (2.4)	IGIP (2.4)
ENSG00000161638	ITGA5 PPI subnetwork	0.00164	<0.05	SERPING1 (4.3)	LPP (3.6)	IGFBP5 (3.5)	IGF2 (3.3)	KRT18 (3.2)	SULF1 (3.0)	LOXL2 (2.9)	APLNR (2.7)	GLIS3 (2.5)	MAL2 (2.3)
MP:0003924	herniated diaphragm	0.00164	<0.05	SULF1 (4.7)	SERPING1 (4.6)	PLEKHH2 (4.2)	FGF7 (4.0)	BNC2 (3.5)	VEGFC (3.2)	SMOC2 (3.1)	LOXL2 (2.8)	ARL17A (2.8)	C6orf223 (2.5)
GO:0070848	response to growth factor stimulus	0.00166	<0.05	P2RX3 (3.2)	CCBE1 (3.0)	VEGFC (2.9)	NKX2-1-AS1 (2.7)	NKX2-1 (2.6)	KLF12 (2.4)	ADCY9 (2.4)	FOXA2 (2.3)	ELK3 (2.3)	SPRY2 (2.2)
MP:0000164	abnormal cartilage development	0.00166	<0.05	TGFB2 (4.4)	LOXL2 (4.3)	MAB21L2 (4.3)	SOX9 (4.2)	BMP2 (4.0)	SMOC2 (3.9)	FOXA2 (3.6)	IRS1 (3.4)	TPO (3.1)	SULF1 (3.0)
MP:0002575	increased circulating ketone body level	0.00169	<0.05	ACAD10 (3.8)	TIMP4 (3.6)	C6orf223 (3.0)	PPARG (2.8)	C22orf42 (2.7)	ASPG (2.6)	PPARGC1A (2.5)	INS (2.5)	TM4SF4 (2.4)	ZBED3 (2.4)
ENSG00000135930	EIF4E2 PPI subnetwork	0.0017	<0.05	TNKS1BP1 (3.4)	DEPDC5 (3.3)	ANXA9 (3.2)	LRRC55 (2.9)	PPP6R1 (2.8)	UBR4 (2.5)	CNPPD1 (2.5)	GTF2A1 (2.4)	LIMK2 (2.3)	C15orf62 (2.3)
ENSG00000060140	STYK1 PPI subnetwork	0.0017	<0.05	VEGFC (3.3)	C6orf223 (3.1)	FGF7 (3.0)	IGFBP5 (2.8)	IFFO2 (2.7)	GALK2 (2.7)	IGSF21 (2.6)	KLF12 (2.3)	KCNQ1 (2.3)	ENSG00000234899 (2.3)
ENSG00000125508	SRMS PPI subnetwork	0.0017	<0.05	VEGFC (3.3)	C6orf223 (3.1)	FGF7 (3.0)	IGFBP5 (2.8)	IFFO2 (2.7)	GALK2 (2.7)	IGSF21 (2.6)	KLF12 (2.3)	KCNQ1 (2.3)	ENSG00000234899 (2.3)
ENSG00000146535	GNA12 PPI subnetwork	0.0017	<0.05	AKT1 (4.6)	CAPZB (3.3)	PPP6R1 (3.2)	PHC2 (3.1)	HSPBP1 (2.9)	MFSD6 (2.8)	TPO (2.7)	TM4SF4 (2.6)	ETS1 (2.6)	COMMD7 (2.5)
GO:0014706	striated muscle tissue development	0.00172	<0.05	TSHZ3 (3.4)	ENSG00000253426 (3.3)	ADSSL1 (3.3)	TMOD1 (2.9)	PHOSPHO1 (2.8)	CRYAB (2.7)	ENSG00000231327 (2.7)	PLCD3 (2.6)	RARB (2.6)	NFIA (2.5)
ENSG00000101213	PTK6 PPI subnetwork	0.00173	<0.05	C6orf223 (3.5)	GALK2 (3.3)	DMRTA2 (2.7)	ENSG00000253426 (2.7)	UBE2H (2.7)	FGF7 (2.6)	IGFBP5 (2.6)	SH3YL1 (2.6)	KLF12 (2.5)	IFFO2 (2.5)
GO:0005667	transcription factor complex	0.00174	<0.05	AKIRIN2 (3.7)	HES1 (3.7)	SMAD6 (3.7)	ZFP36L2 (3.6)	BMP2 (3.0)	ATXN2 (2.7)	MAPKAPK5 (2.7)	PTPRS (2.6)	FOXA2 (2.5)	MFHAS1 (2.5)
ENSG00000101680	LAMA1 PPI subnetwork	0.00174	<0.05	LOXL2 (3.2)	TM4SF4 (2.9)	F2RL1 (2.8)	SERPING1 (2.7)	IGFBP5 (2.7)	APLNR (2.6)	KRT18 (2.5)	WNT4 (2.5)	PCYOX1 (2.3)	ADCY6 (2.2)
GO:0001558	regulation of cell growth	0.00174	<0.05	BOK (2.9)	ENSG00000214934 (2.8)	ENSG00000240529 (2.8)	VEGFC (2.5)	NBL1 (2.5)	DNAJC17 (2.2)	OBP2B (2.2)	ITPK1-AS1 (2.2)	ENSG00000185294 (2.1)	LOXL2 (2.1)
GO:0000122	negative regulation of transcription from RNA polymerase II promoter	0.00174	<0.05	KIAA1267 (3.5)	ZNF362 (3.1)	PURA (2.9)	HES1 (2.8)	ZFP36L2 (2.8)	KIF26A (2.7)	BAHD1 (2.6)	PATZ1 (2.5)	BCAS3 (2.4)	NFIA (2.4)
ENSG00000155380	SLC16A1 PPI subnetwork	0.00175	<0.05	ACAD10 (4.1)	TMEM189 (3.2)	CERS4 (3.0)	PCYOX1 (2.8)	FAM134A (2.6)	CERS6 (2.6)	F2RL1 (2.4)	AKR7A2 (2.4)	SDCCAG8 (2.3)	ENTPD4 (2.1)
MP:0005122	increased circulating thyroid-stimulating hormone level	0.00176	<0.05	TPO (17.4)	TG (16.7)	TSHR (14.2)	FOXE1 (12.9)	NKX2-1 (7.2)	MBIP (6.4)	NKX2-1-AS1 (5.5)	ENSG00000225742 (4.6)	PDE8B (4.2)	RAPGEF3 (3.8)
GO:0060485	mesenchyme development	0.00176	<0.05	RARB (4.0)	TSHZ3 (3.5)	ENSG00000227036 (3.2)	WNT4 (3.0)	NBL1 (3.0)	CADM1 (2.9)	CCBE1 (2.9)	NKX2-3 (2.8)	ENSG00000254235 (2.7)	COLEC10 (2.7)
MP:0002752	abnormal somatic nervous system morphology	0.00176	<0.05	NKX2-3 (5.8)	COLEC10 (3.5)	FOXE1 (3.3)	HES1 (3.2)	P2RX3 (2.6)	GABBR2 (2.6)	ENSG00000227036 (2.4)	CADM1 (2.3)	GADD45A (2.2)	MAPT (2.2)
MP:0000285	abnormal heart valve morphology	0.00177	<0.05	PLEKHH2 (3.7)	PPARG (3.1)	CADM1 (3.0)	SLC8A1 (3.0)	SULF1 (2.8)	MAL2 (2.8)	DNAJC5B (2.4)	LPP (2.3)	NEBL (2.3)	ENSG00000214401 (2.2)
MP:0000440	domed cranium	0.00177	<0.05	SOX9 (3.6)	SMAD6 (3.6)	TGFB2 (3.5)	BMP2 (3.0)	IRS1 (2.9)	PLEKHH2 (2.7)	IGF2BP2 (2.3)	ENSG00000214934 (2.3)	DET1 (2.3)	LRRC6 (2.3)
ENSG00000185432	METTL7A PPI subnetwork	0.00178	<0.05	TMEM189 (4.2)	ACAD10 (3.0)	CERS4 (3.0)	ENSG00000227036 (2.6)	KCNQ1 (2.5)	ENSG00000254835 (2.3)	ABO (2.3)	ENSG00000185294 (2.2)	SNTG2 (2.0)	ERP29 (2.0)
REACTOME_SIGNALING_BY_ERBB4	REACTOME_SIGNALING_BY_ERBB4	0.00184	<0.20	FRS2 (4.0)	BCAS3 (3.3)	KCTD5 (3.3)	GNG12 (2.9)	UBE2H (2.7)	NFIA (2.6)	ASXL2 (2.5)	SECISBP2L (2.5)	AGPHD1 (2.4)	ARNTL (2.3)
ENSG00000166913	YWHAB PPI subnetwork	0.00186	<0.20	C12orf51 (3.5)	SECISBP2L (3.3)	ATXN2 (2.7)	NCBP1 (2.5)	UBE2H (2.4)	PRR14L (2.4)	CORO2A (2.4)	PCBP1 (2.3)	PLCD3 (2.3)	FAF1 (2.3)
MP:0010124	decreased bone mineral content	0.00187	<0.20	IRS1 (4.5)	DPT (3.5)	APLNR (3.5)	SULF1 (3.2)	IHH (2.9)	LOXL2 (2.8)	VEGFC (2.8)	WNT4 (2.6)	SLC23A3 (2.5)	GLIS3 (2.5)
GO:0031490	chromatin DNA binding	0.00188	<0.20	HES1 (5.0)	SH2B3 (3.8)	SOX9 (3.2)	DET1 (3.1)	ZFP36L2 (3.0)	IFFO2 (3.0)	IGF2BP2 (2.8)	KLF12 (2.8)	PHC2 (2.7)	IGF2-AS (2.6)
MP:0005478	decreased circulating thyroxine level	0.0019	<0.20	TPO (12.7)	FOXE1 (8.0)	TG (7.6)	TSHR (5.5)	CGA (4.3)	ASPG (3.1)	CHST1 (2.8)	TRHR (2.7)	PDE8B (2.6)	INS (2.5)
MP:0002705	dilated renal tubules	0.00193	<0.20	CLCNKB (4.8)	IGFBP5 (4.0)	PLEKHH2 (3.9)	LINC00473 (3.3)	GLIS3 (3.2)	VAV3 (2.9)	KRT18 (2.7)	PPARGC1A (2.7)	GADD45A (2.5)	RAPGEF3 (2.5)
ENSG00000075413	MARK3 PPI subnetwork	0.00194	<0.20	KRT18 (4.3)	IRS1 (2.8)	MAL2 (2.8)	F2RL1 (2.7)	RBM47 (2.7)	BOK (2.7)	IHH (2.3)	ENSG00000182319 (2.2)	LPP (2.1)	CERS6 (2.0)
ENSG00000137500	CCDC90B PPI subnetwork	0.00195	<0.20	TMEM189 (3.8)	FAF1 (3.4)	LIMK2 (2.8)	ICAM4 (2.5)	PCBP1-AS1 (2.4)	GNG12 (2.3)	ALDH2 (2.3)	TGFB2 (2.1)	ENSG00000204650 (2.1)	C20orf196 (2.1)
ENSG00000054523	KIF1B PPI subnetwork	0.00196	<0.20	ANXA9 (3.6)	TNKS1BP1 (3.2)	GNG7 (2.9)	PPP6R1 (2.6)	C5orf32 (2.3)	KIF3C (2.2)	KRT18 (2.2)	LPP (2.1)	ADCY9 (2.1)	ICAM5 (2.1)
MP:0011109	partial lethality throughout fetal growth and development	0.00196	<0.20	SMAD6 (3.7)	IGF2 (3.5)	ATXN2 (3.4)	IGF1R (2.9)	VEGFC (2.9)	IGF2-AS (2.7)	UBR4 (2.6)	LRBA (2.6)	ZNF362 (2.5)	TSHZ3 (2.5)
MP:0000462	abnormal digestive system morphology	0.00197	<0.20	COLEC10 (4.7)	FOXA2 (4.1)	VAV3 (3.3)	SNTG2 (3.2)	IGF2 (3.0)	IRS1 (2.9)	LOXL2 (2.9)	LPP (2.8)	PLEKHH2 (2.6)	SMOC2 (2.6)
ENSG00000056345	ENSG00000056345 PPI subnetwork	0.00199	<0.20	VEGFC (4.4)	APOH (3.6)	APLNR (3.2)	DPT (3.0)	LOXL2 (3.0)	SERPING1 (2.7)	ENSG00000227200 (2.6)	SULF1 (2.5)	CCBE1 (2.4)	TM4SF4 (2.3)
MP:0005439	decreased glycogen level	0.002	<0.20	PPARG (5.0)	PPP1R3B (4.1)	TIMP4 (4.0)	ADSSL1 (3.3)	PPP2R1B (3.3)	ASPG (3.0)	CRYAB (2.8)	CHRNA9 (2.6)	LINC00473 (2.4)	NFIA (2.3)
ENSG00000198802	ENSG00000198802 PPI subnetwork	0.00201	<0.20	ABI3 (4.6)	GNGT2 (4.1)	S100Z (3.3)	ENSG00000253887 (3.1)	SFI1 (3.1)	TMEM189 (3.1)	ELK3 (3.0)	STAT4 (2.9)	ICAM3 (2.9)	VEGFA (2.4)
GO:0043627	response to estrogen stimulus	0.00204	<0.20	ENSG00000240529 (4.7)	CGA (4.2)	ITPK1-AS1 (3.4)	C22orf24 (2.8)	ENSG00000225742 (2.6)	NEK6 (2.3)	ENSG00000259107 (2.3)	GADD45A (2.2)	BMP2 (2.1)	OBP2B (2.1)
MP:0001065	abnormal trigeminal nerve morphology	0.00206	<0.20	CADM1 (4.1)	IGFBP5 (4.0)	IRS1 (3.9)	MAB21L2 (3.6)	TGFB2 (3.5)	P2RX3 (3.4)	RARB (3.3)	COLEC10 (3.2)	DMRTA2 (3.2)	IGSF21 (3.1)
GO:0006913	nucleocytoplasmic transport	0.00206	<0.20	CAPZB (2.6)	PTPN11 (2.6)	ENSG00000254235 (2.5)	HEXIM1 (2.3)	PDE7A (2.3)	RAVER1 (2.2)	NAA25 (2.2)	COPS2 (2.2)	GNG12 (2.2)	SPATA13 (2.1)
GO:0032320	positive regulation of Ras GTPase activity	0.00207	<0.20	DEPDC5 (3.1)	FCAMR (2.9)	RAPGEF3 (2.8)	ENSG00000228839 (2.6)	ARHGAP27 (2.6)	MKL2 (2.6)	CCBE1 (2.5)	ENSG00000214934 (2.4)	TMEM194B (2.4)	ICAM3 (2.4)
ENSG00000169439	SDC2 PPI subnetwork	0.00207	<0.20	LOXL2 (3.8)	VEGFC (3.5)	COLEC10 (3.0)	SMOC2 (2.9)	TGFB2 (2.7)	CCBE1 (2.6)	SULF1 (2.5)	NRG1 (2.5)	CADM1 (2.5)	SOX9 (2.4)
ENSG00000169031	COL4A3 PPI subnetwork	0.00208	<0.20	SERPING1 (5.1)	DPT (4.9)	LOXL2 (3.7)	SULF1 (3.6)	IGIP (3.2)	APLNR (3.0)	IGFBP5 (2.8)	CERS6 (2.8)	C22orf24 (2.4)	TGFB2 (2.3)
GO:0006939	smooth muscle contraction	0.0021	<0.20	NKX2-3 (4.5)	SNTG2 (4.5)	COLEC10 (3.7)	ABO (3.6)	MAB21L2 (3.5)	PRKAG2 (3.3)	ENSG00000229175 (3.0)	CHRNA5 (2.8)	LPP (2.7)	C17orf69 (2.6)
ENSG00000069431	ABCC9 PPI subnetwork	0.0021	<0.20	C12orf51 (3.9)	ASXL2 (3.5)	EIF4ENIF1 (3.0)	KLF12 (2.7)	ATXN2 (2.6)	THAP4 (2.5)	ZNF652 (2.4)	RARB (2.2)	TMEM63C (2.2)	DEPDC5 (2.1)
ENSG00000108590	MED31 PPI subnetwork	0.00212	<0.20	PFDN1 (3.8)	KCTD5 (3.7)	C6orf162 (3.3)	TSTD2 (3.1)	HSPBP1 (3.1)	ATG4B (3.0)	C9orf156 (3.0)	PPP6R1 (2.7)	MBIP (2.7)	SIVA1 (2.4)
ENSG00000129219	PLD2 PPI subnetwork	0.00212	<0.20	CAPZB (4.2)	ETS1 (3.5)	NEK6 (2.7)	COMMD7 (2.7)	ICAM3 (2.6)	TMEM189 (2.6)	NR3C2 (2.5)	SNTG2 (2.4)	ENSG00000227200 (2.3)	KCTD5 (2.2)
MP:0001651	necrosis	0.00212	<0.20	ICAM4 (3.7)	VEGFC (3.7)	HEMGN (3.6)	SH2B3 (3.1)	ABI3 (2.8)	ELK3 (2.7)	RARB (2.5)	GNGT2 (2.5)	MED12L (2.4)	ADCY6 (2.3)
GO:0040012	regulation of locomotion	0.00213	<0.20	VEGFC (3.6)	APLNR (3.4)	CCBE1 (3.3)	FGF7 (3.1)	MKL2 (2.7)	BMP2 (2.6)	SULF1 (2.6)	ENSG00000254235 (2.5)	RARB (2.5)	NEK6 (2.5)
ENSG00000007171	NOS2 PPI subnetwork	0.00214	<0.20	PPP1R3B (4.0)	ITPK1 (3.1)	RYR2 (3.0)	GNGT2 (2.9)	TMOD1 (2.8)	AKT1 (2.8)	PRKAG2 (2.7)	CDK17 (2.6)	ABI3 (2.5)	NRG1 (2.5)
ENSG00000131759	RARA PPI subnetwork	0.00214	<0.20	ARNTL (4.0)	C12orf51 (3.1)	ZBTB10 (3.1)	BCAS3 (2.9)	ZNF292 (2.8)	CGA (2.8)	MAF (2.7)	HEXIM1 (2.7)	ATXN2 (2.7)	ZFP36L2 (2.7)
MP:0005294	abnormal heart ventricle morphology	0.00215	<0.20	SLC8A1 (6.5)	RYR2 (6.4)	NEBL (4.6)	VEGFA (4.4)	SMAD6 (3.5)	TMOD1 (3.1)	FGF7 (3.0)	PPP1R3B (2.9)	VEGFC (2.9)	ADCY6 (2.6)
MP:0001219	thick epidermis	0.00216	<0.20	MAL2 (3.7)	F2RL1 (3.5)	SH3YL1 (3.2)	ANXA9 (3.0)	PLCD3 (2.8)	WNT3 (2.8)	MFSD6 (2.7)	LIMK2 (2.5)	TMEM189 (2.3)	IFFO2 (2.3)
MP:0004787	abnormal dorsal aorta morphology	0.00219	<0.20	APLNR (5.6)	ELK3 (5.4)	KIF26A (4.4)	ETS1 (3.2)	SH2B3 (3.2)	SMAD6 (3.1)	IGFBP5 (3.0)	RAPGEF3 (2.9)	VEGFA (2.8)	KCNQ1 (2.8)
GO:0016209	antioxidant activity	0.00221	<0.20	TG (7.3)	TSHR (5.3)	FOXE1 (5.2)	ALDH2 (4.0)	TPO (3.7)	NKX2-1 (3.4)	AKR7A2 (3.1)	SLC48A1 (3.1)	ICAM4 (2.5)	PTPRS (2.3)
MP:0005076	abnormal cell differentiation	0.00221	<0.20	SMAD6 (3.5)	RBM47 (3.3)	HES1 (3.0)	ZFP36L2 (3.0)	SASH1 (2.9)	ENSG00000227036 (2.7)	FRS2 (2.6)	PHOSPHO1 (2.5)	ADCY9 (2.5)	ITPK1-AS1 (2.5)
GO:0030323	respiratory tube development	0.00222	<0.20	NKX2-1 (4.2)	PLEKHH2 (4.1)	FOXA2 (3.6)	COLEC10 (3.2)	TSHZ3 (3.1)	NBL1 (3.0)	NKX2-1-AS1 (2.8)	MBIP (2.7)	TGFB2 (2.7)	BNC2 (2.6)
GO:0035239	tube morphogenesis	0.00223	<0.20	RARB (3.1)	WNT3 (2.9)	WNT4 (2.8)	ENSG00000182319 (2.8)	KRT18 (2.7)	HES1 (2.6)	B4GALNT3 (2.5)	MAL2 (2.5)	IGF1R (2.4)	CADM1 (2.4)
REACTOME_PI3K_EVENTS_IN_ERBB2_SIGNALING	REACTOME_PI3K_EVENTS_IN_ERBB2_SIGNALING	0.00223	<0.20	FRS2 (4.0)	BCAS3 (3.0)	KCTD5 (2.9)	UBE2H (2.8)	RBM47 (2.6)	CLCNKB (2.6)	P2RX3 (2.6)	ZFP36L2 (2.6)	NFIA (2.5)	ZBTB10 (2.4)
MP:0001302	eyelids open at birth	0.00225	<0.20	WNT4 (3.3)	BOK (3.0)	RARB (2.9)	IFFO2 (2.8)	BNC2 (2.7)	HES1 (2.7)	PTPRS (2.7)	TIA1 (2.5)	TGFB2 (2.5)	SOX9 (2.4)
MP:0003400	kinked neural tube	0.00228	<0.20	WNT3 (3.5)	HES1 (3.2)	TNKS1BP1 (2.9)	VEGFA (2.9)	VEGFC (2.7)	ENSG00000225742 (2.7)	KCTD5 (2.5)	FRS2 (2.3)	CDK17 (2.3)	ENSG00000254651 (2.3)
ENSG00000102882	MAPK3 PPI subnetwork	0.00232	<0.20	ZFP36L2 (3.3)	YWHAH (3.2)	SGK1 (3.1)	PHC2 (3.0)	CHST1 (2.7)	SPRY2 (2.6)	ITPK1 (2.6)	RYR2 (2.6)	GADD45A (2.4)	ICAM5 (2.4)
GO:0090066	regulation of anatomical structure size	0.00234	<0.20	C22orf24 (3.5)	ABO (3.2)	BOK (3.1)	ENSG00000185294 (2.6)	ENSG00000232170 (2.5)	ENSG00000254651 (2.5)	LRRC55 (2.3)	ENSG00000248079 (2.3)	PRKAG2 (2.1)	ENSG00000240529 (2.1)
ENSG00000091831	ESR1 PPI subnetwork	0.00236	<0.20	ZFP36L2 (4.0)	NFIA (3.7)	PPP6R1 (3.5)	ATXN2 (3.3)	EIF4ENIF1 (3.2)	PHC2 (3.1)	PCBP1 (3.1)	RAVER1 (3.0)	ASXL2 (2.9)	UBR4 (2.8)
ENSG00000078900	TP73 PPI subnetwork	0.00236	<0.20	FRS2 (4.9)	ATXN2 (3.9)	C12orf51 (3.2)	DNAJC17 (3.1)	CDK17 (3.1)	ZNF362 (3.0)	C15orf33 (2.8)	ENSG00000214934 (2.7)	EIF4ENIF1 (2.6)	MAPKAPK5 (2.5)
ENSG00000026508	CD44 PPI subnetwork	0.00237	<0.20	ETS1 (4.6)	APLNR (4.3)	LOXL2 (4.2)	SULF1 (4.2)	ELK3 (4.0)	NRG1 (3.0)	SH2B3 (2.7)	DPT (2.7)	SERPING1 (2.7)	TGFB2 (2.6)
ENSG00000106070	GRB10 PPI subnetwork	0.00239	<0.20	PISD (4.0)	CCBE1 (3.6)	PHC2 (3.4)	BAHD1 (3.3)	VEGFA (3.1)	CHST1 (2.5)	KCTD5 (2.4)	SH2B3 (2.4)	C6orf223 (2.3)	TYK2 (2.3)
REACTOME_INTEGRIN_CELL_SURFACE_INTERACTIONS	REACTOME_INTEGRIN_CELL_SURFACE_INTERACTIONS	0.0024	<0.20	APLNR (4.6)	LOXL2 (3.8)	VEGFC (3.5)	SERPING1 (3.1)	APOH (2.8)	ICAM3 (2.6)	SULF1 (2.6)	MAL2 (2.5)	ETS1 (2.4)	KRT18 (2.4)
REACTOME_PPARA_ACTIVATES_GENE_EXPRESSION	REACTOME_PPARA_ACTIVATES_GENE_EXPRESSION	0.00241	<0.20	PPARG (4.8)	APOH (3.1)	ARNTL (3.0)	C6orf223 (3.0)	RBM47 (2.9)	RNF185 (2.7)	MAPKAPK5 (2.5)	BRAP (2.5)	KLF12 (2.4)	EIF4ENIF1 (2.3)
KEGG_PANCREATIC_CANCER	KEGG_PANCREATIC_CANCER	0.00244	<0.20	NEK6 (3.2)	AKT1 (3.2)	ETS1 (3.1)	ELK3 (3.1)	GNG12 (2.6)	NFIA (2.5)	PHC2 (2.4)	CAPZB (2.3)	ICAM1 (2.2)	UBE2H (2.2)
ENSG00000106799	TGFBR1 PPI subnetwork	0.00245	<0.20	ELK3 (3.7)	NEK6 (3.2)	SH2B3 (3.1)	HES1 (3.0)	AKIRIN2 (2.9)	SPRY2 (2.9)	NKX2-1 (2.9)	SGK1 (2.8)	PFDN1 (2.8)	IFFO2 (2.7)
GO:0010907	positive regulation of glucose metabolic process	0.00247	<0.20	TPO (4.6)	TG (3.7)	ENSG00000223874 (3.1)	SMOC2 (2.9)	PAX4 (2.9)	SNTG2 (2.9)	EPS15P1 (2.7)	PHOSPHO1 (2.4)	TSHR (2.4)	ASPG (2.3)
GO:0019901	protein kinase binding	0.00249	<0.20	SPATA13 (3.9)	UBE2H (3.9)	ETS1 (2.8)	CDKN2C (2.8)	RAVER1 (2.7)	ZFP36L2 (2.6)	PIK3IP1 (2.6)	KCNQ1 (2.5)	ADCY6 (2.5)	PDE7A (2.4)
GO:0001701	in utero embryonic development	0.0025	<0.20	KIF26A (2.9)	PDE7A (2.6)	EIF4ENIF1 (2.4)	C22orf24 (2.3)	KIAA1267 (2.2)	ENSG00000240529 (2.2)	RARB (2.2)	SGK1 (2.2)	ATXN2 (2.1)	ZNF652 (2.0)
ENSG00000103197	TSC2 PPI subnetwork	0.00251	<0.20	UBE2H (3.2)	KIF3C (2.7)	DEPDC5 (2.7)	PTPN11 (2.6)	PRDM11 (2.5)	BCAS3 (2.4)	IGF1R (2.4)	INSR (2.2)	IGF2BP2 (2.1)	RBM47 (2.1)
ENSG00000179776	CDH5 PPI subnetwork	0.00252	<0.20	APLNR (3.7)	KRT18 (3.2)	ELK3 (3.0)	GNGT2 (3.0)	CEP112 (2.9)	FAM109A (2.7)	ARHGAP27 (2.6)	SERPING1 (2.6)	ABI3 (2.5)	HES1 (2.5)
MP:0002161	abnormal fertility/fecundity	0.00252	<0.20	FGF7 (3.3)	SASH1 (3.1)	OBP2B (3.1)	PURA (2.8)	IGFBP5 (2.8)	BMP2 (2.3)	HEMGN (2.3)	C22orf42 (2.3)	ICAM4 (2.2)	IGF2 (2.1)
GO:0061138	morphogenesis of a branching epithelium	0.00253	<0.20	IRS1 (3.0)	PLEKHH2 (2.9)	WNT4 (2.9)	B4GALNT3 (2.8)	IGF2-AS (2.7)	C15orf33 (2.7)	FOXE1 (2.7)	IGFBP5 (2.6)	KRT18 (2.5)	TSHZ3 (2.4)
GO:0016328	lateral plasma membrane	0.00254	<0.20	MAL2 (4.0)	KRT18 (3.9)	SH3YL1 (3.9)	F2RL1 (3.6)	MFSD6 (3.2)	RBM47 (2.8)	SLC5A1 (2.8)	CGA (2.8)	LIMK2 (2.6)	CORO2A (2.5)
ENSG00000125810	CD93 PPI subnetwork	0.00254	<0.20	LOXL2 (4.8)	APLNR (4.5)	CLCNKB (4.4)	TG (4.1)	SERPING1 (4.1)	TPO (4.1)	NKX2-1 (4.1)	IGFBP5 (3.6)	LINC00473 (3.2)	FOXE1 (2.9)
GO:0030324	lung development	0.00255	<0.20	NKX2-1 (4.2)	PLEKHH2 (4.0)	FOXA2 (3.8)	COLEC10 (3.3)	TSHZ3 (3.0)	NBL1 (3.0)	NKX2-1-AS1 (2.9)	MBIP (2.8)	TGFB2 (2.7)	BNC2 (2.6)
ENSG00000171241	SHCBP1 PPI subnetwork	0.00255	<0.20	KRT18 (4.1)	LIMK2 (3.6)	MAL2 (3.5)	SH3YL1 (3.5)	BOK (3.3)	IRS1 (2.9)	IFFO2 (2.9)	ENSG00000182319 (2.8)	ENSG00000227036 (2.6)	ARHGAP27 (2.5)
ENSG00000080815	PSEN1 PPI subnetwork	0.00256	<0.20	F2RL1 (2.9)	IGF1R (2.9)	LRBA (2.8)	RBM47 (2.7)	HES1 (2.5)	KCTD5 (2.4)	LIMK2 (2.4)	SOX9 (2.3)	KIF26A (2.2)	AKT1 (2.2)
GO:0032319	regulation of Rho GTPase activity	0.00258	<0.20	MED12L (3.2)	DEPDC5 (2.9)	ARHGAP27 (2.7)	ENSG00000213888 (2.6)	CCBE1 (2.4)	MFSD6 (2.3)	SASH1 (2.3)	AGPHD1 (2.1)	ABI3 (2.1)	ENSG00000248079 (2.1)
MP:0003215	renal interstitial fibrosis	0.00261	<0.20	CLCNKB (3.0)	AKR7A2 (2.9)	VEGFA (2.8)	LINC00473 (2.8)	TRHR (2.6)	TNKS1BP1 (2.2)	SULF1 (2.2)	BOK (2.1)	S100Z (2.0)	AGPHD1 (2.0)
GO:0061008	hepaticobiliary system development	0.00261	<0.20	GCC1 (3.4)	TM4SF4 (3.0)	COLEC10 (3.0)	RBM47 (2.8)	FOXA2 (2.7)	C6orf223 (2.5)	SMOC2 (2.3)	NFIA (2.2)	KLF12 (2.2)	ZFP36L2 (2.1)
ENSG00000105810	CDK6 PPI subnetwork	0.00261	<0.20	CDKN2C (2.9)	FRS2 (2.8)	IGF1R (2.6)	SPRY2 (2.5)	TYK2 (2.4)	ENSG00000214401 (2.3)	ADCY6 (2.3)	ICAM4 (2.2)	GNG12 (2.2)	BCAS3 (2.1)
ENSG00000136999	NOV PPI subnetwork	0.00262	<0.20	DPT (4.9)	HES1 (4.2)	SERPING1 (3.9)	SULF1 (3.0)	FOXA2 (2.9)	LOXL2 (2.7)	NRG1 (2.6)	ELK3 (2.6)	IGF2-AS (2.6)	F2RL1 (2.4)
MP:0001701	incomplete embryo turning	0.00263	<0.20	WNT3 (4.1)	APLNR (3.7)	NRG1 (3.3)	RARB (3.1)	SASH1 (3.1)	BMP2 (2.8)	TSHZ3 (2.6)	UBR4 (2.6)	FGF7 (2.3)	SMAD6 (2.3)
MP:0000428	abnormal craniofacial morphology	0.00265	<0.20	PTPRS (3.0)	SMAD6 (2.9)	SULF1 (2.9)	MAB21L2 (2.9)	SOX9 (2.9)	IRS1 (2.6)	HES1 (2.5)	IGF2 (2.4)	C3orf65 (2.4)	IGF2BP2 (2.3)
ENSG00000151320	AKAP6 PPI subnetwork	0.00265	<0.20	ZBED3 (3.6)	ENSG00000250802 (3.0)	PDE4D (3.0)	RAB20 (3.0)	C15orf33 (2.8)	TSTD2 (2.6)	FGF7 (2.6)	SLC8A1 (2.5)	MRPS22 (2.4)	STAT4 (2.4)
GO:0061061	muscle structure development	0.00266	<0.20	TSHZ3 (3.5)	TMOD1 (3.3)	ADSSL1 (3.1)	CRYAB (3.1)	ENSG00000253426 (2.9)	TGFB2 (2.9)	ENSG00000231327 (2.6)	IGF2 (2.5)	PLCD3 (2.5)	IGF2-AS (2.5)
GO:0022603	regulation of anatomical structure morphogenesis	0.00269	<0.20	TNKS1BP1 (3.3)	BOK (3.3)	SPRY2 (3.3)	SULF1 (2.8)	ENSG00000225742 (2.7)	SOX9 (2.3)	WNT3 (2.3)	VEGFC (2.3)	APLNR (2.3)	RARB (2.2)
MP:0010701	fusion of atlas and odontoid process	0.0027	<0.20	TSHZ3 (3.1)	SMAD6 (2.7)	ZNF362 (2.7)	FAM63A (2.6)	WNT4 (2.6)	FAM109A (2.6)	ELK3 (2.5)	P2RX3 (2.5)	HES1 (2.4)	LRRC55 (2.4)
MP:0001510	abnormal coat appearance	0.0027	<0.20	INS (4.6)	ANXA9 (3.4)	TG (3.2)	CADM1 (2.6)	TSHR (2.6)	NKX2-1 (2.5)	PRDM11 (2.5)	RBM47 (2.5)	KCNQ1 (2.3)	MAL2 (2.1)
GO:0008138	protein tyrosine/serine/threonine phosphatase activity	0.00271	<0.20	LINC00473 (3.7)	SGK1 (3.5)	SPRY2 (3.3)	FAM116A (3.3)	ADSSL1 (3.2)	S100Z (3.2)	PDE4D (3.2)	HES1 (2.9)	IFFO2 (2.7)	FDXACB1 (2.7)
GO:0009991	response to extracellular stimulus	0.00272	<0.20	C22orf24 (2.4)	CGA (2.3)	PCYOX1 (2.3)	LINC00473 (2.2)	FAM109A (2.2)	ADSSL1 (2.1)	VEGFA (2.0)	COLEC10 (2.0)	ALDH2 (2.0)	GCHFR (1.9)
ENSG00000108821	COL1A1 PPI subnetwork	0.00273	<0.20	LOXL2 (5.1)	SERPING1 (4.9)	VEGFC (4.3)	SULF1 (4.3)	DPT (4.1)	APLNR (3.5)	IGFBP5 (3.5)	IGIP (3.0)	C22orf24 (2.9)	ELK3 (2.5)
ENSG00000061273	HDAC7 PPI subnetwork	0.00276	<0.20	UBR4 (3.3)	TNKS1BP1 (3.2)	RAVER1 (3.0)	INSR (2.9)	SECISBP2L (2.9)	LPP (2.6)	KIAA1267 (2.6)	PPP6R1 (2.5)	DEPDC5 (2.5)	IGF1R (2.3)
MP:0000939	decreased motor neuron number	0.00277	<0.20	CHRNA3 (4.9)	CHRNA5 (3.3)	CHRNB4 (3.2)	CADM1 (3.2)	MAB21L2 (3.0)	P2RX3 (3.0)	RARB (2.8)	CUX2 (2.8)	BLOC1S2 (2.7)	IGF2-AS (2.7)
ENSG00000005194	CIAPIN1 PPI subnetwork	0.00277	<0.20	IGIP (4.0)	SULF1 (3.2)	DPT (3.0)	NR3C2 (2.7)	MFSD6 (2.6)	S100Z (2.5)	C5orf32 (2.4)	SERPING1 (2.2)	TSHZ3 (2.2)	AKT1 (2.1)
MP:0002082	postnatal lethality	0.00279	<0.20	INS (3.9)	C22orf42 (3.6)	BMP2 (3.2)	MAF (3.0)	SPATA13 (2.9)	ENSG00000227200 (2.8)	MAB21L2 (2.8)	CADM1 (2.7)	SGK1 (2.7)	CHRNA3 (2.7)
ENSG00000170365	SMAD1 PPI subnetwork	0.00281	<0.20	KIAA1267 (3.9)	ATXN2 (3.1)	HES1 (3.1)	CDK17 (3.0)	UBE2H (2.8)	RNF185 (2.8)	ASXL2 (2.7)	TSHZ3 (2.6)	VEGFC (2.5)	BAHD1 (2.5)
MP:0003270	intestinal obstruction	0.00281	<0.20	INS (4.0)	COLEC10 (3.5)	SASH1 (3.3)	BMP2 (3.3)	C15orf33 (3.1)	SMAD6 (3.1)	FOXA2 (2.9)	FRS2 (2.8)	ENSG00000182319 (2.7)	CADM1 (2.6)
REACTOME_PI3K_EVENTS_IN_ERBB4_SIGNALING	REACTOME_PI3K_EVENTS_IN_ERBB4_SIGNALING	0.00282	<0.20	FRS2 (3.8)	BCAS3 (3.0)	ZFP36L2 (2.7)	PFDN1 (2.7)	ENSG00000214934 (2.6)	P2RX3 (2.5)	SLC48A1 (2.5)	PURA (2.5)	KCTD5 (2.5)	ARNTL (2.5)
GO:0005938	cell cortex	0.00282	<0.20	CAPZB (3.2)	HEMGN (2.9)	TGFB2 (2.9)	CRYAB (2.8)	F2RL1 (2.8)	IGF2BP2 (2.4)	C22orf24 (2.4)	SULF1 (2.3)	GNG12 (2.2)	ATG4B (2.2)
GO:0060541	respiratory system development	0.00282	<0.20	PLEKHH2 (4.3)	NKX2-1 (4.0)	FOXA2 (3.8)	COLEC10 (3.3)	NBL1 (3.0)	TSHZ3 (2.8)	MBIP (2.7)	RARB (2.7)	BNC2 (2.6)	NKX2-1-AS1 (2.5)
MP:0000414	alopecia	0.00285	<0.20	F2RL1 (3.1)	SGK1 (2.5)	ENSG00000227036 (2.4)	TNKS1BP1 (2.4)	MFSD2A (2.3)	BMP2 (2.2)	ZFP36L2 (2.1)	ENSG00000182319 (2.1)	PURA (2.1)	IGF1R (2.1)
ENSG00000105204	DYRK1B PPI subnetwork	0.00292	<0.20	FGF7 (3.0)	VEGFC (2.9)	IGFBP5 (2.9)	UBE2H (2.9)	C6orf223 (2.9)	IFFO2 (2.8)	GALK2 (2.7)	AGGF1 (2.5)	ADCY6 (2.3)	ENSG00000234899 (2.1)
ENSG00000078808	SDF4 PPI subnetwork	0.00293	<0.20	ACAD10 (3.9)	TMEM189 (3.2)	ENSG00000185294 (2.6)	CERS4 (2.6)	RBM47 (2.4)	COMMD7 (2.3)	CNPPD1 (2.2)	NFIA (2.1)	WDR41 (2.1)	CERS6 (2.1)
REACTOME_GPVI:MEDIATED_ACTIVATION_CASCADE	REACTOME_GPVI:MEDIATED_ACTIVATION_CASCADE	0.00295	<0.20	GNGT2 (3.7)	ICAM3 (2.9)	ABI3 (2.8)	STON2 (2.7)	TSHR (2.7)	ENSG00000225742 (2.4)	COMMD7 (2.3)	ETS1 (2.2)	KCNQ1 (2.2)	SH2B3 (2.2)
ENSG00000171747	LGALS4 PPI subnetwork	0.00298	<0.20	KRT18 (4.9)	AKR7A3 (4.0)	RBM47 (3.6)	C5orf32 (3.6)	SNTG2 (3.0)	TM4SF4 (3.0)	ITPK1 (2.8)	COMMD7 (2.6)	F2RL1 (2.5)	CAPZB (2.5)
GO:0045737	positive regulation of cyclin-dependent protein kinase activity	0.00299	<0.20	ENSG00000259107 (4.0)	DIRC3 (3.8)	CCDC108 (3.3)	PRDM11 (2.9)	ENSG00000223874 (2.9)	ENSG00000253887 (2.8)	C6orf162 (2.7)	MOAP1 (2.7)	BAHD1 (2.5)	PRKAG2 (2.5)
MP:0002896	abnormal bone mineralization	0.00304	<0.20	TG (5.0)	TPO (4.1)	IHH (3.6)	SMOC2 (3.5)	IRS1 (3.5)	BMP2 (3.4)	SOX9 (3.3)	PHOSPHO1 (3.2)	CADM1 (3.1)	FOXA2 (3.1)
GO:0045596	negative regulation of cell differentiation	0.00305	<0.20	KIF26A (3.5)	HES1 (3.1)	ENSG00000227036 (2.6)	ZNF362 (2.6)	TNKS1BP1 (2.6)	SASH1 (2.6)	PTPRS (2.3)	ENSG00000182319 (2.3)	NKX2-3 (2.3)	ZFP36L2 (2.2)
MP:0000130	abnormal trabecular bone morphology	0.00305	<0.20	SMOC2 (5.0)	BMP2 (4.6)	DPT (3.9)	TG (3.8)	SULF1 (3.7)	TPO (3.6)	SOX9 (2.8)	ARSB (2.8)	IRS1 (2.7)	SASH1 (2.7)
MP:0000596	abnormal liver development	0.00306	<0.20	FOXA2 (4.1)	SPRY2 (4.1)	EIF4ENIF1 (2.9)	VEGFC (2.6)	ZBTB10 (2.6)	STON2 (2.5)	IFFO2 (2.4)	CDK17 (2.4)	MAPKAPK5 (2.3)	F2RL1 (2.3)
GO:0019199	transmembrane receptor protein kinase activity	0.00307	<0.20	SMAD6 (4.5)	SPRY2 (3.4)	APLNR (3.4)	NR3C2 (3.1)	KIF26A (3.0)	TNKS1BP1 (2.9)	IHH (2.8)	CCBE1 (2.8)	INSR (2.6)	CHST1 (2.6)
MP:0000600	liver hypoplasia	0.00307	<0.20	ZFP36L2 (3.5)	COLEC10 (3.5)	ICAM4 (3.5)	VEGFA (3.0)	CNPPD1 (3.0)	GADD45A (2.9)	VEGFC (2.9)	PCBP1 (2.8)	HEMGN (2.7)	ARHGAP27 (2.5)
GO:0048565	digestive tract development	0.00308	<0.20	COLEC10 (3.4)	NKX2-3 (3.1)	PLEKHH2 (3.0)	KIF26A (3.0)	FOXA2 (2.9)	BMP2 (2.9)	TSHZ3 (2.9)	SMOC2 (2.8)	C3orf65 (2.6)	BNC2 (2.5)
MP:0000120	malocclusion	0.00311	<0.20	SMAD6 (3.8)	BMP2 (3.6)	DMRTA2 (3.3)	IHH (2.8)	SULF1 (2.6)	DIRC3 (2.4)	SOX9 (2.4)	TBC1D2 (2.4)	HES1 (2.3)	FAM109A (2.3)
KEGG_SMALL_CELL_LUNG_CANCER	KEGG_SMALL_CELL_LUNG_CANCER	0.00311	<0.20	ETS1 (3.9)	ICAM1 (3.9)	TMEM189 (3.1)	ZNF362 (2.6)	ENSG00000214934 (2.5)	ADCY6 (2.5)	VEGFC (2.4)	ELK3 (2.4)	LINC00473 (2.4)	UBE2H (2.3)
GO:0051169	nuclear transport	0.00313	<0.20	CAPZB (2.6)	PTPN11 (2.6)	ENSG00000254235 (2.5)	PDE7A (2.3)	HEXIM1 (2.3)	RAVER1 (2.2)	NAA25 (2.2)	GNG12 (2.2)	COPS2 (2.1)	SPATA13 (2.1)
ENSG00000129473	BCL2L2 PPI subnetwork	0.00314	<0.20	S100Z (3.0)	IGIP (2.6)	MFSD6 (2.6)	RAB20 (2.4)	C5orf32 (2.4)	ZBED3 (2.4)	LOXL2 (2.3)	NR3C2 (2.2)	ETS1 (2.1)	LRBA (2.1)
ENSG00000100395	L3MBTL2 PPI subnetwork	0.00315	<0.20	ZNF362 (3.9)	AKT1 (3.7)	ZNF652 (3.7)	PATZ1 (3.7)	BAHD1 (3.2)	RNF220 (3.1)	ZBED3 (3.1)	PTEN (3.0)	RAVER1 (2.9)	PTPRS (2.8)
MP:0008525	decreased cranium height	0.00319	<0.20	SMAD6 (3.6)	SOX9 (3.1)	LOXL2 (2.8)	MAF (2.8)	ADCY6 (2.7)	MBIP (2.7)	IRS1 (2.6)	IFFO2 (2.4)	HES1 (2.4)	NKX2-1 (2.3)
ENSG00000110237	ARHGEF17 PPI subnetwork	0.0032	<0.20	SH3YL1 (3.7)	MAL2 (3.6)	IRS1 (3.4)	KRT18 (3.0)	LIMK2 (2.9)	BOK (2.7)	F2RL1 (2.6)	ENSG00000227036 (2.6)	ARHGAP27 (2.5)	ANXA9 (2.5)
GO:0060429	epithelium development	0.00321	<0.20	WNT4 (3.6)	MAL2 (3.5)	HES1 (2.9)	ANXA9 (2.7)	FOXE1 (2.6)	IRS1 (2.5)	ENSG00000182319 (2.5)	PLA2G3 (2.5)	KRT18 (2.5)	ENSG00000253887 (2.3)
GO:0001726	ruffle	0.00324	<0.20	KRT18 (3.7)	SH2B3 (3.6)	ELK3 (3.0)	GNG12 (3.0)	CAPZB (2.7)	C5orf32 (2.7)	RBM47 (2.7)	NEK6 (2.7)	ENSG00000182319 (2.6)	ETS1 (2.5)
MP:0001622	abnormal vasculogenesis	0.00326	<0.20	APLNR (4.2)	CHST1 (4.0)	ELK3 (3.1)	CDK17 (3.0)	KIF26A (2.8)	SASH1 (2.7)	ETS1 (2.7)	ABI3 (2.7)	SMAD6 (2.4)	ARHGAP27 (2.4)
ENSG00000183337	BCOR PPI subnetwork	0.00327	<0.20	PTEN (4.2)	NFIA (3.4)	BAHD1 (3.1)	PATZ1 (3.1)	ZNF362 (2.9)	RAVER1 (2.8)	TIA1 (2.8)	PHC2 (2.7)	AKT1 (2.6)	ZBED3 (2.6)
ENSG00000148719	DNAJB12 PPI subnetwork	0.00328	<0.20	ACAD10 (4.3)	CERS4 (3.1)	ENSG00000185294 (2.6)	TMEM189 (2.6)	AKR7A2 (2.4)	NFIA (2.3)	ENSG00000254835 (2.3)	CNPPD1 (2.3)	CERS6 (2.2)	RBM47 (2.2)
GO:0031526	brush border membrane	0.00328	<0.20	FCAMR (4.5)	SLC23A3 (4.2)	SLC5A1 (4.0)	SNX8 (3.5)	TMEM116 (3.3)	PDE7A (2.8)	CLCNKB (2.8)	AKR7A2 (2.5)	IHH (2.5)	AGPHD1 (2.4)
MP:0000292	distended pericardium	0.0033	<0.20	TGFB2 (3.0)	INSR (2.9)	VAV3 (2.7)	HES1 (2.7)	IGFBP5 (2.6)	PRKAG2 (2.6)	ENSG00000254835 (2.5)	NFIA (2.5)	PRR14L (2.4)	EIF4ENIF1 (2.4)
GO:0055001	muscle cell development	0.0033	<0.20	ADSSL1 (3.1)	CRYAB (3.1)	TMOD1 (3.0)	ENSG00000231327 (2.9)	TGFB2 (2.9)	PLCD3 (2.7)	ENSG00000233246 (2.7)	NEBL (2.6)	ENSG00000253426 (2.6)	RYR2 (2.6)
GO:0042445	hormone metabolic process	0.00331	<0.20	CGA (4.9)	TSHR (4.2)	TG (3.8)	CHGA (3.8)	TPO (3.7)	FOXE1 (3.2)	TMEM63C (3.2)	TDRD9 (2.8)	WNT4 (2.7)	ENSG00000225742 (2.7)
MP:0000274	enlarged heart	0.00331	<0.20	SLC8A1 (5.4)	NEBL (5.2)	RYR2 (5.2)	TMOD1 (4.8)	IGF1R (3.3)	CRYAB (3.1)	CHST1 (3.0)	INSR (2.9)	SMAD6 (2.9)	ELK3 (2.8)
MP:0010392	prolonged QRS complex duration	0.00334	<0.20	SLC8A1 (7.7)	RYR2 (5.9)	NEBL (5.8)	ENSG00000225742 (3.8)	NKX2-1 (3.5)	ADCY6 (3.4)	KCNQ1 (3.3)	CERS4 (3.1)	NKX2-1-AS1 (3.0)	TMOD1 (2.7)
MP:0000703	abnormal thymus morphology	0.00334	<0.20	CCR4 (4.3)	IGIP (4.1)	ETS1 (4.1)	TG (3.5)	MAF (3.4)	HDAC7 (3.1)	CHRNA9 (2.9)	WNT4 (2.7)	TSHR (2.7)	VAV3 (2.6)
ENSG00000143514	TP53BP2 PPI subnetwork	0.00338	<0.20	INSR (3.1)	RNF185 (2.5)	ANXA9 (2.4)	KRT18 (2.4)	MTFR1 (2.3)	HES1 (2.1)	ZBTB10 (2.1)	PPP6R1 (2.1)	FAM63A (2.1)	AKT1 (2.0)
ENSG00000105976	MET PPI subnetwork	0.00338	<0.20	UBE2H (4.5)	NEK6 (3.4)	AGGF1 (3.3)	ELK3 (3.2)	C6orf223 (2.9)	DMRTA2 (2.7)	PLEKHM1 (2.4)	LINC00473 (2.4)	PPP6R1 (2.4)	ADCY6 (2.4)
ENSG00000117335	CD46 PPI subnetwork	0.00338	<0.20	ADCY6 (2.9)	SERPING1 (2.8)	KRT18 (2.7)	STON2 (2.6)	PTPN11 (2.5)	F2RL1 (2.5)	VEGFC (2.4)	TM4SF4 (2.2)	SLC48A1 (2.1)	LRRC55 (2.1)
ENSG00000125740	FOSB PPI subnetwork	0.00339	<0.20	SGK1 (4.6)	ZFP36L2 (4.0)	GADD45A (3.7)	VEGFA (3.7)	HES1 (3.4)	KIAA1267 (3.1)	AKIRIN2 (2.8)	FAM116A (2.7)	ZBTB10 (2.7)	MAPKAPK5 (2.7)
ENSG00000076641	PAG1 PPI subnetwork	0.00339	<0.20	ICAM3 (4.9)	ABI3 (3.4)	SH2B3 (3.2)	PPP6R1 (3.1)	GCHFR (2.8)	MAF (2.5)	HDAC7 (2.5)	C15orf33 (2.5)	GNGT2 (2.4)	ETS1 (2.4)
GO:0043236	laminin binding	0.0034	<0.20	CRYAB (3.0)	TNKS1BP1 (2.9)	LOXL2 (2.7)	ADCY6 (2.6)	C5orf32 (2.6)	PLCD3 (2.6)	SPRY2 (2.3)	IGF2 (2.2)	NKX2-1 (2.1)	IGF2BP2 (2.1)
GO:0030036	actin cytoskeleton organization	0.00342	<0.20	CAPZB (3.7)	SNTG2 (3.1)	NEK6 (3.0)	AKT3 (2.9)	C5orf32 (2.8)	CRYAB (2.7)	LPP (2.7)	MKL2 (2.6)	TNKS1BP1 (2.5)	GNG12 (2.5)
GO:0007264	small GTPase mediated signal transduction	0.00342	<0.20	MKL2 (3.7)	ARHGAP27 (3.3)	CAPZB (2.6)	NEK6 (2.6)	FAM109A (2.6)	CDK17 (2.5)	UBE2H (2.3)	PLEKHM1 (2.3)	PLEKHH2 (2.3)	B4GALNT3 (2.2)
MP:0002754	dilated heart right ventricle	0.00344	<0.20	NFIA (4.0)	CRYAB (3.9)	TGFB2 (3.3)	BMP2 (3.2)	SULF1 (3.2)	SMAD6 (3.0)	SLC8A1 (2.6)	INSR (2.6)	RYR2 (2.6)	PLCD3 (2.5)
GO:0035150	regulation of tube size	0.00345	<0.20	EPS15P1 (3.6)	COLEC10 (3.2)	NKX2-3 (2.4)	ENSG00000240529 (2.4)	SLC5A1 (2.3)	C12orf47 (2.3)	LRRC55 (2.3)	PDE8B (2.3)	ENSG00000247694 (2.2)	ENSG00000232170 (2.2)
MP:0002151	abnormal neural tube morphology/development	0.00347	<0.20	SMAD6 (3.7)	WNT3 (3.7)	HES1 (3.3)	BMP2 (3.2)	KIAA1267 (3.1)	SASH1 (3.0)	RARB (2.8)	CHST14 (2.6)	ATXN2 (2.6)	ENSG00000225742 (2.5)
GO:0001666	response to hypoxia	0.00348	<0.20	ENSG00000254835 (3.9)	VEGFA (3.9)	ENSG00000225742 (3.5)	IGFBP5 (3.0)	LOXL2 (2.9)	RAPGEF3 (2.5)	GLIS3 (2.5)	VEGFC (2.5)	CHST1 (2.4)	ADSSL1 (2.4)
ENSG00000050748	MAPK9 PPI subnetwork	0.0035	<0.20	ZFP36L2 (4.6)	SGK1 (3.9)	SPRY2 (3.8)	GADD45A (3.5)	HES1 (3.4)	VEGFA (3.3)	AKIRIN2 (3.0)	SH2B3 (2.9)	ELK3 (2.7)	CDK17 (2.5)
GO:0051056	regulation of small GTPase mediated signal transduction	0.0035	<0.20	DEPDC5 (3.8)	ARHGAP27 (3.6)	MKL2 (3.3)	SASH1 (3.1)	RAPGEF3 (2.7)	MFSD6 (2.5)	C12orf51 (2.4)	PLEKHM1 (2.4)	CORO2A (2.3)	ABI3 (2.2)
GO:0004725	protein tyrosine phosphatase activity	0.00351	<0.20	LINC00473 (3.2)	SPRY2 (3.0)	TMEM71 (3.0)	EPS15P1 (2.4)	ICAM3 (2.3)	FAM116A (2.3)	PDE4D (2.3)	DMRTA2 (2.2)	HES1 (2.2)	IGF2-AS (2.2)
MP:0011108	partial embryonic lethality during organogenesis	0.00353	<0.20	MAB21L2 (4.0)	IGF2 (3.7)	HES1 (3.7)	SMAD6 (3.6)	CHRNA3 (3.6)	RARB (3.3)	SPRY2 (3.0)	KRT18 (3.0)	VEGFA (2.9)	ZFP36L2 (2.9)
ENSG00000141570	CBX8 PPI subnetwork	0.00355	<0.20	PATZ1 (5.1)	RNF220 (3.6)	RAVER1 (3.4)	BAHD1 (3.4)	ZBED3 (3.1)	PTEN (3.0)	ZNF362 (2.9)	AKT1 (2.8)	ZNF652 (2.7)	PURA (2.6)
GO:0001763	morphogenesis of a branching structure	0.00357	<0.20	PLEKHH2 (3.0)	IGF2-AS (2.9)	B4GALNT3 (2.9)	RARB (2.8)	IRS1 (2.7)	IGFBP5 (2.6)	HES1 (2.4)	WNT4 (2.4)	CADM1 (2.4)	VEGFC (2.3)
ENSG00000179295	PTPN11 PPI subnetwork	0.00361	<0.20	ETS1 (3.6)	HDAC7 (3.5)	ABI3 (3.1)	ICAM5 (2.7)	CDK17 (2.6)	PPP6R1 (2.5)	VEGFC (2.5)	INSR (2.4)	YWHAH (2.4)	STON2 (2.3)
ENSG00000186350	RXRA PPI subnetwork	0.00362	<0.20	HES1 (3.3)	NFIA (3.2)	ATXN2 (2.9)	ZFP36L2 (2.6)	RAVER1 (2.6)	RAB20 (2.5)	IRS1 (2.3)	PRDM11 (2.2)	PLCD3 (2.2)	PDE4D (2.2)
ENSG00000064999	ANKS1A PPI subnetwork	0.00362	<0.20	MAL2 (3.8)	KRT18 (3.6)	SH3YL1 (3.6)	BOK (3.2)	LIMK2 (3.2)	ARHGAP27 (3.1)	IRS1 (2.9)	F2RL1 (2.8)	ENSG00000182319 (2.8)	ANXA9 (2.6)
GO:0050880	regulation of blood vessel size	0.00363	<0.20	EPS15P1 (3.6)	COLEC10 (3.4)	NKX2-3 (2.5)	C12orf47 (2.4)	ENSG00000240529 (2.3)	SLC5A1 (2.3)	ENSG00000232170 (2.3)	PDE8B (2.3)	LRRC55 (2.2)	GRIN2A (2.1)
MP:0002078	abnormal glucose homeostasis	0.00365	<0.20	TIMP4 (6.0)	PPARG (5.2)	PPP2R1B (3.6)	C22orf42 (3.6)	INS (3.5)	ADCY6 (3.0)	DPT (2.9)	ENSG00000250802 (2.8)	CHGA (2.5)	NKX2-1-AS1 (2.5)
ENSG00000196396	PTPN1 PPI subnetwork	0.00366	<0.20	HDAC7 (3.8)	GNG12 (3.7)	PISD (3.4)	ADCY6 (2.6)	BAHD1 (2.4)	TNKS1BP1 (2.3)	PHC2 (2.3)	CCBE1 (2.3)	SOX9 (2.2)	ZBTB10 (2.2)
ENSG00000140443	IGF1R PPI subnetwork	0.00367	<0.20	VEGFC (3.9)	UBE2H (3.5)	STON2 (3.1)	ELK3 (3.1)	FRS2 (3.0)	NEK6 (2.7)	IGFBP5 (2.6)	ADCY6 (2.5)	IGF1R (2.5)	IRS1 (2.5)
GO:0033549	MAP kinase phosphatase activity	0.00368	<0.20	SPRY2 (5.2)	SGK1 (4.8)	IFFO2 (4.2)	ZFP36L2 (3.7)	HES1 (3.5)	LINC00473 (2.8)	GADD45A (2.8)	ZBTB10 (2.6)	PPP2R1B (2.5)	ELK3 (2.4)
REACTOME_DOWNSTREAM_SIGNALING_OF_ACTIVATED_FGFR	REACTOME_DOWNSTREAM_SIGNALING_OF_ACTIVATED_FGFR	0.00372	<0.20	CLCNKB (3.0)	PDE10A (2.9)	FRS2 (2.8)	GNG7 (2.8)	PTPN11 (2.7)	SMAD6 (2.7)	HDAC7 (2.7)	CCBE1 (2.5)	SPATA13 (2.5)	BCAS3 (2.4)
REACTOME_SIGNALING_BY_PDGF	REACTOME_SIGNALING_BY_PDGF	0.00373	<0.20	LOXL2 (5.4)	SMOC2 (3.8)	IGF2 (3.5)	HDAC7 (3.0)	ETS1 (2.9)	IGFBP5 (2.8)	DPT (2.5)	PDE10A (2.4)	SGK1 (2.3)	SULF1 (2.3)
GO:0030099	myeloid cell differentiation	0.00373	<0.20	HEMGN (4.6)	ZNF800 (3.8)	ICAM4 (3.8)	PURA (3.4)	PRR14L (2.6)	ATP8B4 (2.6)	ZFP36L2 (2.6)	SH2B3 (2.3)	ENSG00000229175 (2.3)	GADD45A (2.3)
KEGG_BLADDER_CANCER	KEGG_BLADDER_CANCER	0.00376	<0.20	FRS2 (4.0)	VEGFA (3.4)	NRG1 (3.4)	NKX2-1 (2.7)	HES1 (2.6)	C6orf223 (2.6)	VEGFC (2.6)	SMAD6 (2.6)	PDE7A (2.6)	GADD45A (2.5)
ENSG00000149357	LAMTOR1 PPI subnetwork	0.00377	<0.20	ACAD10 (4.6)	CERS4 (2.4)	AKR7A2 (2.3)	ENSG00000245849 (2.3)	ENSG00000185294 (2.3)	NFIA (2.2)	MRPS22 (2.1)	CNPPD1 (2.1)	RBM47 (2.1)	WDR41 (2.1)
ENSG00000163629	PTPN13 PPI subnetwork	0.00379	<0.20	TNKS1BP1 (3.0)	NTNG1 (2.8)	BOK (2.7)	SPATA13 (2.6)	HES1 (2.5)	ARNTL (2.5)	NBL1 (2.4)	PTPRS (2.4)	SASH1 (2.2)	IGF2BP2 (2.1)
MP:0011088	partial neonatal lethality	0.00381	<0.20	IGF2 (4.1)	IGFBP5 (3.7)	MAB21L2 (3.3)	BMP2 (3.1)	RARB (2.9)	APLNR (2.7)	ICAM4 (2.7)	PDE10A (2.6)	CHRNA3 (2.5)	HES1 (2.4)
GO:0046875	ephrin receptor binding	0.00387	<0.20	PHC2 (3.1)	HES1 (2.8)	NEBL (2.7)	RYR2 (2.7)	GRIN2A (2.7)	ELK3 (2.6)	IFFO2 (2.6)	PLEKHH2 (2.5)	TNKS1BP1 (2.4)	CERS6 (2.4)
REACTOME_REGULATION_OF_LIPID_METABOLISM_BY_PEROXISOME_PROLIFERATOR:ACTIVATED_RECEPTOR_ALPHA_PPARALPHA	REACTOME_REGULATION_OF_LIPID_METABOLISM_BY_PEROXISOME_PROLIFERATOR:ACTIVATED_RECEPTOR_ALPHA_PPARALPHA	0.00392	<0.20	PPARG (4.7)	C6orf223 (3.0)	ARNTL (3.0)	APOH (3.0)	RBM47 (2.8)	ATXN2 (2.6)	C12orf51 (2.5)	RNF185 (2.5)	BRAP (2.4)	EIF4ENIF1 (2.4)
MP:0001823	thymus hypoplasia	0.00396	<0.20	ETS1 (4.0)	STAT4 (3.7)	CHRNA9 (3.7)	HDAC7 (3.6)	PIK3IP1 (3.4)	ABI3 (3.1)	TSHR (3.0)	CCR4 (2.8)	GNGT2 (2.8)	ELK3 (2.4)
ENSG00000180185	FAHD1 PPI subnetwork	0.00396	<0.20	ACAD10 (4.1)	CERS4 (3.0)	TMEM189 (2.8)	ENSG00000185294 (2.5)	KIAA0090 (2.5)	CERS6 (2.5)	B4GALNT3 (2.2)	TMEM194B (2.2)	LRBA (2.1)	SDCCAG8 (2.0)
ENSG00000204301	NOTCH4 PPI subnetwork	0.00396	<0.20	KIF26A (3.4)	F2RL1 (3.3)	KCNQ1 (3.2)	INSR (3.1)	IFFO2 (2.7)	SH2B3 (2.5)	APLNR (2.4)	MAF (2.4)	HES1 (2.4)	ZNF652 (2.1)
MP:0000079	abnormal basioccipital bone morphology	0.00397	<0.20	FOXE1 (3.7)	MAB21L2 (3.2)	HES1 (2.9)	NBL1 (2.7)	PTPRS (2.7)	PHOSPHO1 (2.5)	KLF12 (2.5)	IGF2-AS (2.5)	TSHZ3 (2.4)	ASPG (2.4)
KEGG_INSULIN_SIGNALING_PATHWAY	KEGG_INSULIN_SIGNALING_PATHWAY	0.00397	<0.20	PPP1R3B (4.9)	AKT1 (3.7)	ADSSL1 (3.5)	VEGFA (3.4)	ASPG (3.1)	UBE2H (3.0)	ITPK1 (2.5)	PTPN11 (2.5)	TIMP4 (2.5)	PPARG (2.4)
ENSG00000083896	YTHDC1 PPI subnetwork	0.00397	<0.20	ADAM1 (4.0)	CAPZB (3.8)	NKX2-3 (3.2)	PHC2 (2.8)	FAM109A (2.7)	DIRC3 (2.4)	PCBP1 (2.3)	ARF4 (2.3)	ZNF652 (2.2)	RNF220 (2.2)
MP:0005006	abnormal osteoblast physiology	0.00399	<0.20	CADM1 (3.6)	BMP2 (3.4)	SMOC2 (3.0)	FCAMR (2.9)	PHOSPHO1 (2.7)	MAF (2.6)	SULF1 (2.3)	FOXA2 (2.3)	IRS1 (2.2)	SOX9 (2.2)
GO:0019898	extrinsic to membrane	0.00405	<0.20	PDE8B (3.3)	CADM1 (3.2)	GNG12 (3.0)	SNX8 (2.5)	MAPT (2.5)	FAM63A (2.3)	PPARG (2.3)	ENSG00000227036 (2.3)	P2RX3 (2.3)	SH2B3 (2.3)
MP:0001284	absent vibrissae	0.00409	<0.20	F2RL1 (3.6)	LIMK2 (3.3)	SH3YL1 (2.9)	VAV3 (2.8)	WNT4 (2.8)	ENSG00000227036 (2.7)	BMP2 (2.6)	TGFB2 (2.4)	GCHFR (2.3)	LPP (2.2)
ENSG00000183741	CBX6 PPI subnetwork	0.00411	<0.20	PATZ1 (4.1)	ZNF652 (3.4)	BAHD1 (3.2)	RNF220 (3.2)	ZNF362 (3.1)	TIA1 (3.1)	AKT1 (3.1)	KIF26A (3.1)	RAVER1 (3.0)	PTEN (3.0)
MP:0001577	anemia	0.00413	<0.20	HEMGN (9.1)	ICAM4 (6.2)	HDAC7 (3.6)	TPO (3.4)	MFHAS1 (2.9)	ELK3 (2.9)	GADD45A (2.6)	SH2B3 (2.5)	TMEM86B (2.5)	VEGFC (2.5)
KEGG_TGF_BETA_SIGNALING_PATHWAY	KEGG_TGF_BETA_SIGNALING_PATHWAY	0.00418	<0.20	SMAD6 (7.9)	BMP2 (4.7)	SULF1 (4.6)	VEGFC (4.0)	FGF7 (3.6)	HES1 (3.4)	IGF2 (3.3)	IHH (3.1)	TGFB2 (3.1)	LOXL2 (2.8)
MP:0001153	small seminiferous tubules	0.00419	<0.20	CGA (4.1)	TDRD9 (3.3)	LINC00473 (2.7)	ENSG00000233246 (2.3)	AKIRIN2 (2.2)	MFSD2A (2.1)	MED12L (2.0)	PTPRS (2.0)	RAB20 (1.9)	ENSG00000223874 (1.9)
ENSG00000197122	SRC PPI subnetwork	0.00419	<0.20	TNKS1BP1 (3.4)	ENSG00000182319 (3.3)	SPATA13 (3.0)	ARHGAP27 (2.8)	ABI3 (2.7)	SH2B3 (2.7)	CORO2A (2.6)	ZFP36L2 (2.5)	ELK3 (2.5)	LPP (2.4)
GO:0060284	regulation of cell development	0.0042	<0.20	ENSG00000227036 (3.7)	DMRTA2 (3.2)	CADM1 (2.8)	PTPRS (2.7)	ENSG00000182319 (2.6)	SOX9 (2.5)	KIF26A (2.5)	NKX2-1 (2.4)	SPRY2 (2.3)	HES1 (2.3)
GO:0004714	transmembrane receptor protein tyrosine kinase activity	0.0042	<0.20	SOX9 (3.4)	APLNR (3.2)	TNKS1BP1 (2.7)	SPRY2 (2.7)	KIF26A (2.7)	INSR (2.6)	PLEKHH2 (2.5)	BNC2 (2.5)	CCBE1 (2.5)	CHST1 (2.5)
ENSG00000137834	SMAD6 PPI subnetwork	0.0042	<0.20	SMAD6 (5.7)	ASXL2 (3.0)	AKIRIN2 (3.0)	IRS1 (2.9)	IHH (2.8)	KIAA1267 (2.8)	FRS2 (2.6)	NR3C2 (2.6)	FGF7 (2.6)	PCYOX1 (2.4)
ENSG00000086205	FOLH1 PPI subnetwork	0.00429	<0.20	ACAD10 (3.9)	TMEM189 (3.4)	CERS4 (2.8)	ENSG00000185294 (2.8)	B4GALNT3 (2.4)	ERP29 (2.4)	LRBA (2.2)	SND1 (2.1)	ENSG00000259107 (2.0)	SDCCAG8 (2.0)
REACTOME_SIGNALING_BY_FGFR	REACTOME_SIGNALING_BY_FGFR	0.00429	<0.20	PDE10A (3.1)	GNG7 (2.7)	SMAD6 (2.6)	FRS2 (2.6)	CLCNKB (2.6)	PTPN11 (2.5)	SPATA13 (2.4)	HDAC7 (2.3)	SPRY2 (2.3)	ZBTB10 (2.3)
MP:0005508	abnormal skeleton morphology	0.0043	<0.20	FGF7 (4.0)	SOX9 (4.0)	TGFB2 (3.7)	BMP2 (3.7)	IGFBP5 (3.5)	LOXL2 (3.4)	MAB21L2 (3.4)	MAF (3.1)	SULF1 (2.8)	SMAD6 (2.8)
GO:0008047	enzyme activator activity	0.00432	<0.20	SH2B3 (3.7)	DEPDC5 (3.6)	SASH1 (3.1)	ELK3 (2.7)	PDE8B (2.6)	MFSD6 (2.4)	RAPGEF3 (2.3)	WDR41 (2.3)	ABI3 (2.3)	KCNQ1 (2.3)
ENSG00000111961	SASH1 PPI subnetwork	0.00434	<0.20	SH3YL1 (4.1)	MAL2 (3.8)	KRT18 (3.5)	BOK (3.1)	ARHGAP27 (2.8)	IRS1 (2.8)	ENSG00000227036 (2.7)	LIMK2 (2.6)	TNKS1BP1 (2.6)	CORO2A (2.5)
MP:0000601	small liver	0.0044	<0.20	HEMGN (3.5)	COMMD7 (3.5)	ICAM4 (3.3)	INSR (3.3)	EIF4ENIF1 (3.0)	C12orf51 (2.9)	ZFP36L2 (2.9)	MED12L (2.8)	VEGFA (2.7)	STON2 (2.6)
ENSG00000107643	MAPK8 PPI subnetwork	0.0044	<0.20	ZFP36L2 (5.1)	GADD45A (3.9)	HES1 (3.7)	SH2B3 (3.6)	SGK1 (3.2)	DNAJC17 (3.0)	SPRY2 (2.9)	ELK3 (2.9)	CDK17 (2.6)	IFFO2 (2.5)
ENSG00000183691	NOG PPI subnetwork	0.00441	<0.20	TGFB2 (5.0)	SMAD6 (4.7)	BMP2 (4.0)	IGF2 (3.9)	IHH (3.4)	KIF26A (2.9)	SOX9 (2.7)	OBP2B (2.6)	ENSG00000213888 (2.3)	ABO (2.2)
MP:0003723	abnormal long bone morphology	0.00441	<0.20	LOXL2 (4.7)	IRS1 (3.6)	SOX9 (3.5)	IGF2 (3.4)	TGFB2 (3.3)	SERPING1 (3.3)	SMOC2 (3.2)	MAB21L2 (3.1)	BMP2 (3.0)	FOXA2 (2.9)
MP:0000121	failure of tooth eruption	0.00442	<0.20	ARSB (3.4)	DMRTA2 (2.6)	PQLC2 (2.5)	MFSD6 (2.3)	CCR4 (2.2)	ATP8B4 (2.2)	IRS1 (2.2)	PPP6R1 (2.1)	ADSSL1 (2.1)	MAB21L2 (2.0)
MP:0006032	abnormal ureteric bud morphology	0.00443	<0.20	RARB (3.8)	VAV3 (3.7)	CADM1 (3.7)	SPRY2 (3.6)	ENSG00000225742 (3.5)	SNTG2 (3.0)	PLEKHH2 (2.8)	CERS6 (2.7)	IGF2-AS (2.7)	IRS1 (2.5)
ENSG00000198788	MUC2 PPI subnetwork	0.00449	<0.20	RBM47 (3.9)	F2RL1 (3.9)	NR3C2 (3.5)	KRT18 (3.4)	CORO2A (2.9)	AKR7A3 (2.9)	KCNQ1 (2.5)	MAL2 (2.4)	TM4SF4 (2.4)	ARHGAP27 (2.3)
MP:0000565	oligodactyly	0.00449	<0.20	CUX2 (3.3)	IGF2-AS (3.1)	IGF2BP2 (3.1)	GLIS3 (2.9)	CADM1 (2.8)	CHST14 (2.6)	SPRY2 (2.6)	DMRTA2 (2.4)	NBL1 (2.3)	MAF (2.3)
ENSG00000169306	IL1RAPL1 PPI subnetwork	0.0045	<0.20	NR3C2 (4.1)	F2RL1 (3.2)	SNX8 (2.8)	RBM47 (2.6)	CORO2A (2.5)	NBL1 (2.3)	KRT18 (2.3)	AKT1 (2.3)	LIMK2 (2.3)	NKX2-3 (2.3)
MP:0005333	decreased heart rate	0.0045	<0.20	SLC8A1 (5.3)	RYR2 (4.6)	NEBL (3.9)	PRKAG2 (3.5)	INSR (3.2)	KCNQ1 (2.8)	IGF1R (2.8)	PPP1R3B (2.7)	ARNTL (2.6)	TPO (2.5)
GO:0040013	negative regulation of locomotion	0.00451	<0.20	ENSG00000173295 (4.3)	NKX2-1-AS1 (3.1)	CCBE1 (2.6)	APLNR (2.5)	IFFO2 (2.4)	PLEKHH2 (2.3)	ENSG00000227200 (2.2)	VEGFC (2.1)	ENSG00000213888 (2.0)	TNKS1BP1 (2.0)
ENSG00000116962	NID1 PPI subnetwork	0.00453	<0.20	LOXL2 (5.3)	SERPING1 (4.9)	DPT (4.6)	APLNR (3.7)	KRT18 (3.3)	F2RL1 (3.3)	IGF2 (3.2)	NBL1 (3.1)	HES1 (2.6)	SMOC2 (2.5)
ENSG00000104892	KLC3 PPI subnetwork	0.00457	<0.20	ADCY9 (3.0)	PTPN11 (2.8)	KIF3C (2.7)	ASXL2 (2.7)	CORO2A (2.7)	INSR (2.7)	C12orf51 (2.6)	KRT18 (2.5)	B4GALNT3 (2.5)	PRR14L (2.4)
ENSG00000215021	PHB2 PPI subnetwork	0.00457	<0.20	SND1 (3.1)	C12orf51 (2.7)	FAM82A2 (2.5)	PHC2 (2.5)	ITPK1-AS1 (2.4)	UBR4 (2.3)	LRBA (2.3)	S100Z (2.0)	PHOSPHO1 (2.0)	PDE8B (2.0)
GO:0010770	positive regulation of cell morphogenesis involved in differentiation	0.00457	<0.20	GLIS3 (3.9)	ENSG00000231327 (3.1)	HEXIM2 (2.6)	C15orf62 (2.6)	ENSG00000227036 (2.4)	SH2B3 (2.3)	ENSG00000254235 (2.3)	HES1 (2.2)	ENSG00000254835 (2.2)	ABO (2.2)
ENSG00000167193	CRK PPI subnetwork	0.00459	<0.20	ENSG00000182319 (2.9)	FRS2 (2.9)	PTPRS (2.7)	ZFP36L2 (2.6)	LPP (2.5)	TSHZ3 (2.5)	KIF3C (2.4)	HDAC7 (2.3)	IGF1R (2.3)	NKX2-1-AS1 (2.1)
ENSG00000067606	PRKCZ PPI subnetwork	0.00459	<0.20	C5orf32 (3.3)	CDK17 (3.3)	IFFO2 (2.7)	MOAP1 (2.7)	ITPK1 (2.6)	BCAS3 (2.4)	COMMD7 (2.4)	KCNQ1 (2.3)	ENSG00000214934 (2.3)	PTPN11 (2.3)
ENSG00000185920	PTCH1 PPI subnetwork	0.0046	<0.20	BNC2 (4.0)	DLEU1 (3.3)	B4GALNT3 (3.3)	FOXA2 (3.2)	FOXE1 (3.1)	NRG1 (2.9)	TSHZ3 (2.7)	PURA (2.5)	TSHR (2.5)	PLA2G3 (2.4)
ENSG00000177485	ZBTB33 PPI subnetwork	0.0046	<0.20	PATZ1 (4.2)	ZNF362 (3.8)	BAHD1 (3.8)	AKT1 (3.7)	ZNF652 (3.5)	RAVER1 (3.4)	ZBED3 (2.9)	NFIA (2.9)	PTEN (2.7)	TIA1 (2.6)
MP:0001726	abnormal allantois morphology	0.00462	<0.20	APLNR (4.6)	WNT3 (3.6)	KIF26A (3.6)	CDK17 (2.9)	SMAD6 (2.9)	SASH1 (2.8)	SPATA13 (2.8)	VEGFC (2.4)	ATXN2 (2.4)	ENSG00000254651 (2.3)
MP:0002644	decreased circulating triglyceride level	0.00464	<0.20	PPARG (5.4)	TIMP4 (4.8)	APOH (4.1)	TM4SF4 (4.0)	PPP2R1B (3.9)	GCHFR (3.6)	ASPG (3.0)	SGK1 (2.5)	ADSSL1 (2.5)	ACBD4 (2.4)
MP:0005542	corneal vascularization	0.00465	<0.20	HES1 (3.2)	CRYAB (2.5)	VEGFA (2.5)	KIF26A (2.5)	TPO (2.4)	C3orf65 (2.4)	LIMK2 (2.3)	VEGFC (2.3)	CHST1 (2.3)	IGFBP5 (2.2)
REACTOME_PIP3_ACTIVATES_AKT_SIGNALING	REACTOME_PIP3_ACTIVATES_AKT_SIGNALING	0.00466	<0.20	FRS2 (3.6)	ARNTL (3.1)	BCAS3 (3.0)	P2RX3 (2.9)	ZBTB10 (2.8)	LINC00473 (2.8)	ZFAND2B (2.6)	CNPPD1 (2.5)	PHOSPHO1 (2.4)	BLOC1S2 (2.4)
GO:0048286	lung alveolus development	0.00466	<0.20	NKX2-1-AS1 (4.3)	PLEKHH2 (4.1)	NKX2-3 (3.7)	NKX2-1 (3.6)	BNC2 (3.5)	ENSG00000248210 (2.9)	DIRC3 (2.8)	TGFB2 (2.7)	COLEC10 (2.7)	RARB (2.6)
GO:0033273	response to vitamin	0.00467	<0.20	OBP2B (3.6)	C22orf24 (3.1)	TMEM189 (2.8)	CGA (2.7)	NKX2-1 (2.5)	LINC00473 (2.4)	RARB (2.3)	KIF26A (2.2)	MED12L (2.2)	CADM1 (2.2)
GO:0010817	regulation of hormone levels	0.00471	<0.20	CHGA (5.1)	CGA (4.2)	SYT13 (3.7)	TSHR (3.5)	TMEM63C (3.4)	C22orf42 (3.1)	PAX4 (3.1)	TRHR (3.0)	INS (2.9)	TG (2.9)
MP:0003227	abnormal vascular branching morphogenesis	0.00471	<0.20	APLNR (4.3)	VEGFC (4.2)	ETS1 (4.1)	ELK3 (3.9)	NKX2-3 (3.4)	MKL2 (3.2)	HDAC7 (3.1)	ARHGAP27 (2.8)	HES1 (2.7)	TNKS1BP1 (2.7)
ENSG00000159840	ZYX PPI subnetwork	0.00471	<0.20	TGFB2 (3.9)	CERS6 (3.6)	MKL2 (3.5)	LPP (3.5)	RBM47 (3.1)	PTEN (2.8)	CAPZB (2.5)	KRT18 (2.4)	ENSG00000182319 (2.4)	GNG12 (2.4)
ENSG00000198911	SREBF2 PPI subnetwork	0.00474	<0.20	RAVER1 (3.1)	ASXL2 (2.7)	SPATA13 (2.7)	ENSG00000231327 (2.6)	EIF4ENIF1 (2.5)	ABO (2.5)	PRR14L (2.5)	PISD (2.5)	HDAC7 (2.4)	MKL2 (2.4)
ENSG00000186340	THBS2 PPI subnetwork	0.00476	<0.20	LOXL2 (5.9)	SULF1 (4.3)	NBL1 (3.4)	IRS1 (2.7)	IGFBP5 (2.5)	GLIS3 (2.4)	NKX2-1-AS1 (2.4)	CERS4 (2.4)	CADM1 (2.3)	CHST14 (2.3)
MP:0000297	abnormal atrioventricular cushion morphology	0.00478	<0.20	SMAD6 (5.3)	RARB (5.1)	SLC8A1 (4.4)	LOXL2 (3.4)	NRG1 (3.2)	PPP1R3B (3.2)	BMP2 (3.2)	NEBL (3.1)	SULF1 (3.1)	DIRC3 (2.9)
GO:0060090	binding, bridging	0.00478	<0.20	MAF (3.3)	ANXA9 (3.1)	PHC2 (3.1)	STON2 (2.7)	ENSG00000182319 (2.7)	STAT4 (2.7)	PLEKHM1 (2.7)	DLEU1 (2.6)	MFHAS1 (2.2)	FOXA2 (2.1)
ENSG00000142156	COL6A1 PPI subnetwork	0.00478	<0.20	SERPING1 (4.5)	IGF2 (4.3)	LOXL2 (4.0)	VEGFC (3.7)	APLNR (3.5)	CRYAB (3.2)	IGF2-AS (3.1)	DPT (3.0)	IGFBP5 (2.9)	PPARG (2.8)
ENSG00000127688	GAN PPI subnetwork	0.0048	<0.20	MAL2 (3.5)	KRT18 (3.3)	SH3YL1 (3.3)	IRS1 (3.1)	LIMK2 (3.0)	BOK (2.9)	ARHGAP27 (2.7)	TNKS1BP1 (2.6)	ENSG00000227036 (2.6)	ENSG00000182319 (2.4)
ENSG00000197555	SIPA1L1 PPI subnetwork	0.00485	<0.20	SH3YL1 (3.9)	KRT18 (3.7)	MAL2 (3.6)	IRS1 (3.3)	CORO2A (3.0)	ARHGAP27 (3.0)	ENSG00000227036 (2.9)	BOK (2.8)	LIMK2 (2.6)	ENSG00000182319 (2.5)
GO:0008286	insulin receptor signaling pathway	0.00495	<0.20	CLCNKB (3.7)	CCBE1 (2.8)	PTPN11 (2.8)	SPATA13 (2.5)	PLEKHM1 (2.5)	EPS15P1 (2.5)	BCAS3 (2.4)	FAM63A (2.4)	C14orf109 (2.4)	MOAP1 (2.4)
ENSG00000143727	ACP1 PPI subnetwork	0.00497	<0.20	TIMP4 (3.1)	PPARG (2.9)	PDE12 (2.6)	ETS1 (2.6)	FAM134A (2.5)	IGF2BP2 (2.4)	PHOSPHO1 (2.4)	UBE2H (2.4)	CERS6 (2.3)	RAPGEF3 (2.2)
ENSG00000164867	NOS3 PPI subnetwork	0.00498	<0.20	COLEC10 (3.0)	MOAP1 (2.9)	SPRY2 (2.5)	ITPK1 (2.5)	RYR2 (2.5)	CDK17 (2.5)	NRG1 (2.4)	ELK3 (2.4)	ETS1 (2.4)	PLCD3 (2.3)
ENSG00000189319	FAM53B PPI subnetwork	0.00498	<0.20	SH3YL1 (3.6)	MAL2 (3.5)	KRT18 (3.3)	IRS1 (3.2)	LIMK2 (3.0)	BOK (2.8)	F2RL1 (2.7)	ENSG00000227036 (2.5)	ANXA9 (2.5)	ENSG00000182319 (2.5)
ENSG00000196975	ANXA4 PPI subnetwork	0.00501	<0.20	TM4SF4 (4.0)	CAPZB (3.7)	KRT18 (3.3)	C5orf32 (3.2)	ARF4 (3.0)	YWHAH (3.0)	FOXA2 (2.9)	MAB21L2 (2.7)	F2RL1 (2.6)	AKR7A3 (2.5)
MP:0000351	increased cell proliferation	0.00502	<0.20	FRS2 (3.7)	SERPING1 (2.6)	TNKS1BP1 (2.6)	BLOC1S2 (2.6)	IGF2 (2.5)	SMOC2 (2.3)	MAB21L2 (2.3)	LOXL2 (2.3)	OBP2B (2.2)	BMP2 (2.2)
ENSG00000126351	THRA PPI subnetwork	0.00512	<0.20	C12orf51 (4.0)	IFFO2 (2.9)	NFIA (2.9)	RARB (2.8)	PRR14L (2.8)	PHC2 (2.7)	KLF12 (2.6)	DET1 (2.6)	SPATA13 (2.4)	ATG4B (2.3)
GO:0031667	response to nutrient levels	0.00512	<0.20	C22orf24 (2.8)	PCYOX1 (2.7)	CGA (2.6)	FAM109A (2.2)	IGF2-AS (2.2)	OBP2B (2.2)	COLEC10 (2.1)	VEGFA (2.1)	LINC00473 (2.1)	INS (2.1)
ENSG00000198793	MTOR PPI subnetwork	0.00516	<0.20	PPP6R1 (3.3)	BCAS3 (3.1)	SND1 (3.0)	TSTD2 (2.6)	FAF1 (2.5)	UBR4 (2.5)	C12orf51 (2.5)	TYK2 (2.5)	NAA25 (2.2)	WDR41 (2.2)
MP:0006027	impaired lung alveolus development	0.00518	<0.20	NKX2-1 (4.4)	PLEKHH2 (3.6)	SULF1 (3.4)	TGFB2 (3.1)	NBL1 (3.0)	NFIA (3.0)	DPT (2.9)	LOXL2 (2.9)	FOXA2 (2.8)	NKX2-3 (2.8)
MP:0000208	decreased hematocrit	0.0052	<0.20	HEMGN (10.5)	ICAM4 (4.8)	TMOD1 (4.6)	SLC48A1 (3.4)	GADD45A (3.2)	VEGFA (3.0)	FOXE1 (2.8)	MFHAS1 (2.8)	TMEM86B (2.7)	ICAM1 (2.6)
GO:0032869	cellular response to insulin stimulus	0.00521	<0.20	CLCNKB (3.6)	CCBE1 (3.0)	PLEKHM1 (2.9)	C6orf223 (2.9)	BCAS3 (2.7)	ENSG00000233246 (2.7)	EPS15P1 (2.7)	PPP2R1B (2.5)	PTPN11 (2.4)	PQLC2 (2.2)
GO:0004713	protein tyrosine kinase activity	0.00523	<0.20	AKT1 (3.0)	ARHGAP27 (2.9)	CDK17 (2.9)	FAM109A (2.5)	PHC2 (2.4)	PLEKHM1 (2.4)	KCNQ1 (2.4)	PRKAG2 (2.3)	UBE2H (2.3)	PTEN (2.3)
ENSG00000135547	HEY2 PPI subnetwork	0.00524	<0.20	CHRNA3 (5.1)	MAB21L2 (4.6)	CHRNB4 (4.1)	CHRNA5 (3.6)	ASPG (3.6)	ENSG00000173295 (3.0)	SMAD6 (2.7)	COLEC10 (2.6)	IRS1 (2.6)	IHH (2.4)
MP:0001722	pale yolk sac	0.00525	<0.20	SMAD6 (4.3)	ICAM4 (4.1)	ZFP36L2 (3.8)	KIF26A (3.8)	ELK3 (3.8)	ATXN2 (3.3)	VEGFC (3.0)	EIF4ENIF1 (2.8)	HES1 (2.7)	CDK17 (2.7)
MP:0004251	failure of heart looping	0.00527	<0.20	NEBL (4.5)	SMAD6 (4.1)	SLC8A1 (3.4)	RARB (3.2)	CHRNA9 (3.0)	EIF4ENIF1 (3.0)	CGA (2.9)	ZNF362 (2.9)	BMP2 (2.9)	ATXN2 (2.8)
MP:0004936	impaired branching involved in ureteric bud morphogenesis	0.00528	<0.20	IGF2-AS (4.0)	CADM1 (3.7)	CHST14 (3.5)	PLEKHH2 (3.4)	NBL1 (3.2)	CHST1 (2.9)	SNTG2 (2.9)	CCBE1 (2.9)	NTNG1 (2.8)	SMAD6 (2.8)
REACTOME_GAB1_SIGNALOSOME	REACTOME_GAB1_SIGNALOSOME	0.00528	<0.20	FRS2 (3.6)	ZBTB10 (3.5)	BCAS3 (3.1)	P2RX3 (2.8)	ARNTL (2.8)	KCTD5 (2.7)	UBE2H (2.6)	FAM109A (2.6)	ZFP36L2 (2.4)	ZNF292 (2.3)
GO:0001890	placenta development	0.0053	<0.20	ASXL2 (3.6)	ARHGAP27 (3.5)	ITPK1-AS1 (3.1)	PRR14L (3.0)	PPP1R3B (2.9)	RAB20 (2.5)	DIRC3 (2.5)	PHOSPHO1 (2.5)	LIMK2 (2.3)	FRS2 (2.3)
GO:0055123	digestive system development	0.00531	<0.20	NKX2-3 (3.4)	SMOC2 (3.4)	COLEC10 (3.3)	TSHZ3 (3.1)	KIF26A (3.0)	LINC00473 (2.7)	BMP2 (2.7)	FOXA2 (2.7)	BNC2 (2.6)	PLEKHH2 (2.6)
ENSG00000117385	LEPRE1 PPI subnetwork	0.00531	<0.20	BRAP (4.0)	C9orf156 (3.3)	C6orf162 (3.1)	KCTD5 (3.1)	DNAJC17 (3.0)	C15orf57 (2.9)	TSTD2 (2.8)	CCDC77 (2.7)	C17orf69 (2.3)	MAPKAPK5 (2.3)
GO:0051093	negative regulation of developmental process	0.00533	<0.20	KIF26A (3.5)	HES1 (3.0)	TNKS1BP1 (2.7)	ZNF362 (2.6)	ENSG00000227036 (2.5)	SASH1 (2.3)	ZFP36L2 (2.3)	WNT3 (2.3)	BMP2 (2.2)	C3orf65 (2.2)
GO:0055002	striated muscle cell development	0.00534	<0.20	TMOD1 (3.3)	ADSSL1 (3.3)	CRYAB (3.2)	TGFB2 (2.9)	ENSG00000233246 (2.6)	ENSG00000231327 (2.6)	ENSG00000253426 (2.5)	PLCD3 (2.5)	RYR2 (2.4)	NEBL (2.3)
GO:0030027	lamellipodium	0.00539	<0.20	ABI3 (2.9)	CAPZB (2.6)	NEK6 (2.6)	APLNR (2.5)	SPRY2 (2.5)	GNG12 (2.4)	GNGT2 (2.4)	IGF1R (2.4)	SASH1 (2.4)	STON2 (2.2)
MP:0000270	abnormal heart tube morphology	0.00541	<0.20	WNT3 (5.7)	RYR2 (5.7)	NEBL (5.5)	SLC8A1 (4.1)	SMAD6 (3.1)	APLNR (3.0)	BMP2 (3.0)	IGFBP5 (2.7)	MFHAS1 (2.7)	CADM1 (2.6)
GO:0003018	vascular process in circulatory system	0.00541	<0.20	EPS15P1 (3.7)	COLEC10 (3.1)	NKX2-3 (2.8)	ENSG00000232170 (2.7)	PDE8B (2.4)	SLC8A1 (2.3)	APLNR (2.3)	ICAM4 (2.3)	C12orf47 (2.2)	STON2 (2.2)
GO:0048754	branching morphogenesis of a tube	0.00542	<0.20	B4GALNT3 (3.8)	WNT4 (3.0)	IGF2-AS (3.0)	PLEKHH2 (2.9)	FOXE1 (2.8)	RARB (2.6)	CHST1 (2.6)	HES1 (2.5)	KRT18 (2.3)	IRS1 (2.3)
REACTOME_REGULATION_OF_INSULIN:LIKE_GROWTH_FACTOR_IGF_ACTIVITY_BY_INSULIN:LIKE_GROWTH_FACTOR_BINDING_PROTEINS_IGFBPS	REACTOME_REGULATION_OF_INSULIN:LIKE_GROWTH_FACTOR_IGF_ACTIVITY_BY_INSULIN:LIKE_GROWTH_FACTOR_BINDING_PROTEINS_IGFBPS	0.00545	<0.20	SERPING1 (5.6)	APOH (4.2)	IGF2 (4.2)	WNT4 (3.7)	ATP8B4 (3.7)	LOXL2 (3.4)	KRT18 (3.4)	IGFBP5 (3.3)	SULF1 (3.0)	MAF (2.9)
MP:0006354	abnormal fourth branchial arch artery morphology	0.00546	<0.20	NEBL (4.9)	SMAD6 (4.5)	RARB (3.9)	FOXA2 (3.1)	SULF1 (2.9)	KIF26A (2.7)	IGFBP5 (2.7)	VEGFC (2.7)	HES1 (2.6)	TGFB2 (2.4)
GO:0032868	response to insulin stimulus	0.00551	<0.20	CLCNKB (3.6)	PPP2R1B (2.9)	TIMP4 (2.8)	PLEKHM1 (2.8)	IHH (2.6)	BCAS3 (2.6)	PCYOX1 (2.5)	CCBE1 (2.2)	C6orf223 (2.2)	PTEN (2.2)
ENSG00000182319	SGK223 PPI subnetwork	0.00554	<0.20	MAL2 (3.4)	UBE2H (2.8)	KRT18 (2.8)	SH3YL1 (2.8)	IRS1 (2.7)	LIMK2 (2.7)	ARHGAP27 (2.6)	ANXA9 (2.6)	TNKS1BP1 (2.4)	C15orf62 (2.4)
MP:0009050	dilated proximal convoluted tubules	0.00554	<0.20	GLIS3 (2.7)	NRG1 (2.5)	FCAMR (2.5)	SLC48A1 (2.5)	PLEKHH2 (2.4)	VEGFA (2.4)	GNG12 (2.3)	PDE10A (2.2)	PHC2 (2.2)	LRRC6 (2.2)
ENSG00000148400	NOTCH1 PPI subnetwork	0.00557	<0.20	HES1 (3.4)	CDK17 (3.1)	KIF26A (2.9)	SECISBP2L (2.6)	VAV3 (2.5)	ETS1 (2.4)	ENSG00000227036 (2.4)	ZFP36L2 (2.4)	MFHAS1 (2.2)	SMOC2 (2.1)
ENSG00000166033	HTRA1 PPI subnetwork	0.00562	<0.20	LOXL2 (4.0)	TGFB2 (3.7)	SULF1 (3.3)	GNG12 (3.2)	SMAD6 (3.2)	ENSG00000182319 (3.1)	APLNR (3.0)	IRS1 (3.0)	PRKAG2 (3.0)	VEGFC (3.0)
GO:0051051	negative regulation of transport	0.00563	<0.20	ITPK1 (3.6)	SPATA13 (3.1)	HEXIM2 (2.7)	ADCY6 (2.6)	S100Z (2.6)	CERS4 (2.5)	ENSG00000173295 (2.4)	FCAMR (2.3)	TSHR (2.1)	ENSG00000240529 (2.0)
REACTOME_CD28_DEPENDENT_PI3KAKT_SIGNALING	REACTOME_CD28_DEPENDENT_PI3KAKT_SIGNALING	0.00564	<0.20	KLF12 (2.9)	ETS1 (2.6)	STAT4 (2.6)	PDE8B (2.6)	PDE7A (2.6)	BCAS3 (2.5)	PAX4 (2.4)	CCR4 (2.4)	KCTD5 (2.3)	GADD45A (2.2)
ENSG00000100280	AP1B1 PPI subnetwork	0.00569	<0.20	PPP6R1 (3.2)	UBR4 (2.7)	F2RL1 (2.7)	AKR7A3 (2.6)	NSF (2.5)	LRBA (2.5)	ZNF652 (2.5)	CAPZB (2.5)	KRT18 (2.4)	DIRC3 (2.4)
GO:0000988	protein binding transcription factor activity	0.00571	<0.20	KIAA1267 (4.2)	HES1 (3.4)	AKIRIN2 (3.2)	EIF4ENIF1 (3.2)	TSHZ3 (3.0)	ATXN2 (3.0)	RAVER1 (3.0)	PCBP1 (2.9)	BAHD1 (2.9)	NFIA (2.9)
REACTOME_SPHINGOLIPID_DE_NOVO_BIOSYNTHESIS	REACTOME_SPHINGOLIPID_DE_NOVO_BIOSYNTHESIS	0.00572	<0.20	CERS4 (4.3)	ANXA9 (3.8)	GNG12 (3.1)	INSR (2.9)	PDE8B (2.6)	GLIS3 (2.4)	SECISBP2L (2.4)	FAM63A (2.4)	PCYOX1 (2.3)	FAM82A2 (2.3)
GO:0003714	transcription corepressor activity	0.00575	<0.20	HES1 (4.2)	NFIA (3.8)	TNKS1BP1 (3.7)	ZFP36L2 (3.2)	SMAD6 (2.9)	HEXIM1 (2.8)	ATXN2 (2.6)	TSHZ3 (2.6)	IGF1R (2.5)	KIAA1267 (2.5)
ENSG00000115884	SDC1 PPI subnetwork	0.00577	<0.20	ATP8B4 (4.8)	SPRY2 (2.9)	LOXL2 (2.9)	SMOC2 (2.8)	VEGFC (2.7)	GNG12 (2.2)	IGFBP5 (2.2)	ARSB (2.2)	PPARG (2.2)	COLEC10 (2.1)
MP:0000272	abnormal aorta morphology	0.00579	<0.20	LOXL2 (4.6)	TGFB2 (4.6)	SULF1 (4.2)	C6orf223 (3.3)	MAB21L2 (3.3)	APLNR (3.1)	COLEC10 (3.1)	SMAD6 (3.0)	GLIS3-AS1 (2.8)	BMP2 (2.7)
ENSG00000196781	TLE1 PPI subnetwork	0.00581	<0.20	DMRTA2 (3.6)	PDE12 (3.0)	PCBP1 (2.8)	HES1 (2.7)	DLEU1 (2.7)	PCBP1-AS1 (2.6)	C20orf196 (2.6)	TGFB2 (2.5)	ARF4 (2.3)	CAPZB (2.1)
GO:0022604	regulation of cell morphogenesis	0.00585	<0.20	TNKS1BP1 (3.2)	ENSG00000227036 (2.5)	CADM1 (2.4)	NKX2-1 (2.3)	BOK (2.3)	ENSG00000229175 (2.3)	NKX2-1-AS1 (2.3)	CCBE1 (2.2)	NRG1 (2.2)	APLNR (2.2)
MP:0001672	abnormal embryogenesis/ development	0.00585	<0.20	WNT3 (4.1)	FOXA2 (2.6)	LPP (2.6)	NKX2-1 (2.6)	IGF2BP2 (2.5)	HES1 (2.4)	MBIP (2.4)	DLEU1 (2.3)	SMAD6 (2.3)	LIMK2 (2.2)
ENSG00000179364	PACS2 PPI subnetwork	0.00585	<0.20	SH3YL1 (3.6)	MAL2 (3.4)	KRT18 (3.4)	LIMK2 (3.0)	ARHGAP27 (3.0)	BOK (2.6)	ENSG00000182319 (2.6)	IRS1 (2.6)	ENSG00000227036 (2.6)	F2RL1 (2.4)
REACTOME_SIGNALING_BY_ERBB2	REACTOME_SIGNALING_BY_ERBB2	0.00589	<0.20	CLCNKB (3.1)	HDAC7 (2.8)	KCTD5 (2.7)	NR3C2 (2.7)	BCAS3 (2.7)	GNG7 (2.5)	SECISBP2L (2.5)	PPP6R1 (2.5)	ZFP36L2 (2.5)	PDE4A (2.4)
GO:0045637	regulation of myeloid cell differentiation	0.00589	<0.20	PURA (4.2)	ZNF800 (3.7)	GTF2A1 (2.7)	HEMGN (2.6)	ZNF362 (2.5)	ATP8B4 (2.3)	ICAM4 (2.3)	ENSG00000232170 (2.2)	PISD (2.2)	SGK1 (2.2)
REACTOME_REGULATION_OF_BETA:CELL_DEVELOPMENT	REACTOME_REGULATION_OF_BETA:CELL_DEVELOPMENT	0.00591	<0.20	INS (10.7)	TM4SF4 (7.0)	FOXA2 (5.6)	PAX4 (5.2)	CHGA (4.3)	ABO (3.8)	C22orf42 (3.6)	IHH (2.7)	SYT13 (2.6)	DIRC3 (2.4)
GO:0043566	structure-specific DNA binding	0.00592	<0.20	ZFP36L2 (4.5)	HES1 (4.0)	TMEM194B (3.2)	NUDT1 (3.1)	UBR7 (2.9)	CCDC77 (2.8)	NFIA (2.7)	SSRP1 (2.6)	SIVA1 (2.6)	RAD51 (2.6)
MP:0010856	dilated respiratory conducting tubes	0.00594	<0.20	NKX2-1-AS1 (5.7)	MBIP (4.5)	LOXL2 (4.3)	GLIS3 (3.5)	NBL1 (3.4)	IGFBP5 (3.2)	VEGFA (3.1)	VEGFC (3.1)	PLEKHH2 (3.0)	BNC2 (2.7)
GO:0000302	response to reactive oxygen species	0.00595	<0.20	TG (3.8)	ENSG00000250802 (3.3)	FOXE1 (3.2)	SGK1 (3.0)	ENSG00000248079 (2.8)	DIRC3 (2.8)	ACAD10 (2.7)	CHRNA9 (2.5)	C22orf24 (2.5)	PIK3IP1 (2.5)
GO:0071383	cellular response to steroid hormone stimulus	0.00596	<0.20	IHH (3.7)	AGPHD1 (3.0)	EPS15P1 (2.6)	PLCD3 (2.6)	LINC00473 (2.5)	KCNQ1 (2.4)	FDXACB1 (2.4)	ABO (2.3)	IRS1 (2.3)	NFIA (2.1)
ENSG00000198373	WWP2 PPI subnetwork	0.00596	<0.20	ENSG00000231327 (2.7)	RNF185 (2.3)	FOXA2 (2.3)	C5orf32 (2.2)	PHF20L1 (2.2)	TNKS1BP1 (2.2)	CCDC108 (2.2)	ZNF362 (2.1)	EIF4ENIF1 (2.1)	CUX2 (2.0)
MP:0002619	abnormal lymphocyte morphology	0.006	<0.20	ABI3 (4.7)	CCR4 (4.1)	GNGT2 (3.2)	MFHAS1 (2.9)	STAT4 (2.9)	HDAC7 (2.8)	ENSG00000253887 (2.4)	RAVER1 (2.3)	TRIM14 (2.3)	ETS1 (2.1)
MP:0005222	abnormal somite size	0.00601	<0.20	WNT3 (3.6)	BMP2 (3.1)	HES1 (2.9)	ASPG (2.9)	BAHD1 (2.8)	IGF1R (2.7)	ZBED3 (2.6)	TSHZ3 (2.5)	ENSG00000250802 (2.4)	ABO (2.3)
MP:0004615	cervical vertebral transformation	0.00603	<0.20	NKX2-3 (4.2)	IGF2BP2 (3.2)	HES1 (3.0)	RARB (2.9)	NBL1 (2.6)	IGF2-AS (2.5)	CHRNA5 (2.4)	ZNF292 (2.4)	MAB21L2 (2.3)	ELK3 (2.2)
MP:0002135	abnormal kidney morphology	0.00603	<0.20	CLCNKB (4.1)	RARB (3.6)	IGFBP5 (3.4)	SULF1 (3.1)	PLEKHH2 (3.1)	SMAD6 (3.0)	IGF2 (2.9)	VEGFC (2.9)	TMEM116 (2.8)	VAV3 (2.8)
ENSG00000105289	TJP3 PPI subnetwork	0.00605	<0.20	NTNG1 (3.5)	C5orf32 (3.2)	MAL2 (3.2)	KRT18 (2.8)	F2RL1 (2.6)	GNG12 (2.5)	NKX2-1 (2.5)	CORO2A (2.4)	CADM1 (2.3)	ENSG00000213888 (2.3)
GO:0051345	positive regulation of hydrolase activity	0.00605	<0.20	MKL2 (2.8)	ENSG00000248079 (2.8)	CORO2A (2.6)	ARHGAP27 (2.4)	CCBE1 (2.2)	COMMD7 (2.2)	DNAH12 (2.2)	KIF26A (2.1)	ENSG00000214934 (2.1)	NEK6 (2.1)
REACTOME_SIGNALING_BY_NOTCH	REACTOME_SIGNALING_BY_NOTCH	0.00608	<0.20	HES1 (4.6)	KIF26A (3.8)	IGF1R (3.5)	KCNQ1 (3.2)	INSR (3.0)	KIAA1267 (2.4)	ADCY9 (2.2)	ELK3 (2.1)	APLNR (2.1)	IGF2-AS (2.1)
ENSG00000132703	APCS PPI subnetwork	0.00614	<0.20	TPO (6.6)	FOXE1 (4.6)	SERPING1 (3.8)	TSHR (3.8)	LOXL2 (3.1)	NKX2-1 (3.1)	TM4SF4 (3.0)	GNGT2 (2.9)	APOH (2.8)	COLEC10 (2.4)
ENSG00000109339	MAPK10 PPI subnetwork	0.00619	<0.20	ZFP36L2 (4.8)	SPRY2 (4.2)	HES1 (3.6)	SGK1 (3.6)	ZBTB10 (3.0)	YWHAH (2.8)	TPPP (2.8)	GADD45A (2.6)	IFFO2 (2.6)	AKIRIN2 (2.6)
GO:0040008	regulation of growth	0.00623	<0.20	ITPK1-AS1 (3.2)	B4GALNT3 (2.9)	CGA (2.9)	IRS1 (2.8)	ENSG00000259107 (2.7)	NFIA (2.3)	ADCY6 (2.3)	CHST14 (2.2)	BOK (2.1)	ZBTB10 (2.1)
GO:0071901	negative regulation of protein serine/threonine kinase activity	0.00623	<0.20	SPRY2 (4.8)	ENSG00000214401 (3.1)	SGK1 (2.9)	ENSG00000227200 (2.3)	RAPGEF3 (2.3)	ZBTB10 (2.2)	ZBED3 (2.2)	NKX2-1-AS1 (2.1)	ENSG00000182319 (2.0)	AGGF1 (2.0)
ENSG00000056661	PCGF2 PPI subnetwork	0.00625	<0.20	PATZ1 (3.8)	BAHD1 (3.7)	ZNF362 (3.5)	AKT1 (3.4)	RAVER1 (3.2)	PTEN (3.0)	ZNF652 (3.0)	NFIA (2.9)	EIF4ENIF1 (2.7)	KIF26A (2.6)
MP:0004756	abnormal proximal convoluted tubule morphology	0.00626	<0.20	HEMGN (3.6)	ERLIN1 (3.1)	ENSG00000250802 (2.7)	TM4SF4 (2.5)	LRBA (2.4)	ICAM4 (2.3)	AGGF1 (2.3)	C5orf32 (2.2)	F2RL1 (2.1)	AKR7A2 (2.1)
MP:0005659	decreased susceptibility to diet-induced obesity	0.00627	<0.20	TIMP4 (5.1)	PPARG (4.1)	PPP2R1B (3.8)	INS (3.3)	ITPK1 (3.2)	IGF2 (3.1)	TSHR (2.4)	PDE4A (2.3)	CGA (2.2)	FSCN3 (2.2)
ENSG00000181856	SLC2A4 PPI subnetwork	0.0063	<0.20	C14orf109 (3.1)	CAPZB (2.7)	ADSSL1 (2.6)	MOAP1 (2.6)	CDC37 (2.4)	PTPN11 (2.3)	C14orf142 (2.0)	NFIA (1.9)	SIVA1 (1.7)	CORO2A (1.7)
GO:0035023	regulation of Rho protein signal transduction	0.00631	<0.20	ARHGAP27 (4.4)	ENSG00000213888 (3.1)	ENSG00000182319 (3.0)	MED12L (3.0)	DEPDC5 (2.9)	ENSG00000228839 (2.8)	B4GALNT3 (2.7)	MFSD6 (2.7)	MKL2 (2.6)	AGPHD1 (2.5)
ENSG00000078579	FGF20 PPI subnetwork	0.00633	<0.20	WNT4 (3.1)	VEGFA (2.8)	PPARGC1A (2.4)	FOXA2 (2.3)	SOX9 (2.3)	PLEKHH2 (2.3)	IGF2 (2.2)	FAF1 (2.1)	THAP4 (2.1)	SYT13 (2.0)
MP:0003402	decreased liver weight	0.00637	<0.20	INS (7.5)	FRS2 (3.8)	CRYAB (2.9)	IRS1 (2.8)	SGK1 (2.7)	NKX2-1 (2.5)	ZBTB10 (2.3)	PTEN (2.3)	GADD45A (2.2)	C22orf42 (2.2)
GO:0000165	MAPK cascade	0.00637	<0.20	NEK6 (3.2)	ARHGAP27 (3.1)	GLIS3-AS1 (2.8)	ICAM3 (2.6)	SPATA13 (2.6)	APLNR (2.2)	ELK3 (2.2)	PTPN11 (2.1)	IFFO2 (2.1)	STH (2.1)
ENSG00000050820	BCAR1 PPI subnetwork	0.00641	<0.20	HES1 (3.0)	PHC2 (2.6)	ITPK1 (2.6)	PPP6R1 (2.4)	IFFO2 (2.3)	UBE2H (2.2)	SH2B3 (2.2)	LPP (2.2)	RBM47 (2.1)	ABI3 (2.0)
ENSG00000131788	PIAS3 PPI subnetwork	0.00642	<0.20	EIF4ENIF1 (2.8)	GCC1 (2.8)	KIAA1267 (2.7)	ENSG00000214934 (2.6)	NFIA (2.4)	IRS1 (2.3)	IGFBP5 (2.3)	ADCY9 (2.2)	ATXN2 (2.1)	PURA (2.0)
ENSG00000020577	SAMD4A PPI subnetwork	0.00642	<0.20	SH3YL1 (3.7)	IRS1 (3.2)	UBE2H (3.2)	MAL2 (3.2)	GNG12 (2.9)	KRT18 (2.7)	LIMK2 (2.5)	ANXA9 (2.4)	MBIP (2.4)	AKT1 (2.3)
MP:0009546	absent gastric milk in neonates	0.00646	<0.20	CHRNA5 (3.6)	MAB21L2 (3.1)	CLCNKB (3.0)	CUX2 (3.0)	CHGA (2.6)	SYT13 (2.5)	PTPRS (2.5)	CCDC108 (2.4)	CRHR1 (2.4)	ALDH2 (2.3)
MP:0002727	decreased circulating insulin level	0.00648	<0.20	INS (10.2)	CHGA (4.5)	TM4SF4 (4.5)	C22orf42 (3.5)	PPARG (3.1)	TMEM189 (3.0)	RBM47 (2.9)	TIMP4 (2.9)	CHRNA3 (2.7)	SYT13 (2.6)
GO:0030512	negative regulation of transforming growth factor beta receptor signaling pathway	0.00649	<0.20	NKX2-1-AS1 (4.2)	C3orf65 (3.6)	AKT3 (3.0)	ENSG00000214934 (2.7)	IFFO2 (2.4)	CLRN1-AS1 (2.4)	MOAP1 (2.3)	ZNF362 (2.1)	SMOC2 (2.0)	ELK3 (2.0)
MP:0011101	partial prenatal lethality	0.00653	<0.20	KIAA1267 (3.3)	SPATA13 (2.9)	KRT18 (2.8)	HES1 (2.7)	PLEKHH2 (2.6)	ENSG00000227036 (2.4)	COLEC10 (2.3)	SPRY2 (2.1)	CDK17 (2.1)	PDE7A (2.1)
GO:0031589	cell-substrate adhesion	0.00655	<0.20	LOXL2 (3.3)	SMOC2 (3.1)	MED12L (3.0)	APLNR (2.6)	DPT (2.5)	SULF1 (2.5)	PLEKHH2 (2.4)	ADCY6 (2.3)	STON2 (2.2)	LPP (2.2)
ENSG00000160801	PTH1R PPI subnetwork	0.00657	<0.20	TPO (8.3)	TG (5.5)	AKR7A3 (4.0)	SPATA13 (3.6)	CHGA (2.8)	CORO2A (2.8)	TPPP (2.8)	CHST1 (2.7)	WNT4 (2.6)	ITPK1 (2.5)
ENSG00000157110	RBPMS PPI subnetwork	0.00658	<0.20	DMRTA2 (4.6)	AKT1 (3.2)	RNF220 (2.9)	BOK (2.9)	ZFAND2B (2.7)	NKX2-3 (2.6)	HDAC7 (2.4)	ENSG00000231327 (2.4)	TNKS1BP1 (2.3)	RAVER1 (2.3)
GO:0001655	urogenital system development	0.00658	<0.20	IGF2-AS (3.2)	IGFBP5 (3.1)	WNT4 (3.0)	RARB (2.9)	AGPHD1 (2.8)	TSHZ3 (2.7)	EPS15P1 (2.4)	HES1 (2.4)	GLIS3 (2.4)	PLEKHH2 (2.4)
ENSG00000134882	UBAC2 PPI subnetwork	0.00658	<0.20	ACAD10 (4.3)	RBM47 (2.6)	CERS4 (2.4)	CNPPD1 (2.4)	TMEM189 (2.4)	AKR7A2 (2.3)	ENSG00000245849 (2.3)	ENSG00000185294 (2.2)	KIAA0090 (2.2)	CERS6 (2.1)
MP:0000914	exencephaly	0.00659	<0.20	HES1 (3.5)	DMRTA2 (3.3)	PTPRS (2.9)	ZBTB10 (2.8)	ATXN2 (2.7)	IGF2BP2 (2.7)	SOX9 (2.7)	GADD45A (2.7)	KIAA1267 (2.6)	PATZ1 (2.4)
ENSG00000082701	GSK3B PPI subnetwork	0.00661	<0.20	SPATA13 (3.7)	ZBTB10 (2.9)	NFIA (2.5)	WDR41 (2.5)	SGK1 (2.5)	MOAP1 (2.5)	ZFP36L2 (2.5)	PTPRS (2.5)	B4GALNT3 (2.5)	SOX9 (2.4)
GO:0005916	fascia adherens	0.00667	<0.20	RYR2 (4.6)	NEBL (4.0)	SLC8A1 (3.9)	PRKAG2 (3.3)	IGF1R (3.2)	TGFB2 (3.1)	CERS6 (2.6)	SULF1 (2.6)	KRT18 (2.5)	CRYAB (2.5)
ENSG00000115461	IGFBP5 PPI subnetwork	0.00669	<0.20	LOXL2 (4.1)	IGF2 (4.0)	SULF1 (4.0)	SERPING1 (3.4)	APOH (3.3)	IGF2-AS (3.1)	KRT18 (3.0)	TGFB2 (2.8)	TMEM86B (2.7)	VEGFA (2.5)
GO:0048041	focal adhesion assembly	0.00669	<0.20	ENSG00000227200 (3.4)	CLRN1-AS1 (3.2)	C6orf163 (2.5)	ENSG00000254651 (2.5)	ENSG00000253887 (2.4)	LOXL2 (2.3)	HTR1E (2.2)	PRKAG2 (2.2)	CERS4 (2.1)	SNTG2 (2.1)
ENSG00000049323	LTBP1 PPI subnetwork	0.00676	<0.20	SULF1 (4.7)	LOXL2 (4.7)	ELK3 (3.6)	ENSG00000248079 (3.2)	VEGFC (3.1)	CCBE1 (2.9)	TGFB2 (2.8)	LPP (2.6)	NEBL (2.6)	NEK6 (2.5)
ENSG00000070759	TESK2 PPI subnetwork	0.00678	<0.20	PPP2R1B (4.1)	SH3YL1 (3.5)	C12orf51 (3.2)	ADCY6 (2.9)	PLEKHM1 (2.7)	IFFO2 (2.7)	GALK2 (2.3)	KCNQ1 (2.2)	TRIM14 (2.2)	DLEU1 (2.1)
MP:0000157	abnormal sternum morphology	0.00678	<0.20	NFIA (3.4)	TSHZ3 (3.4)	IGFBP5 (3.1)	IFFO2 (3.0)	IGF1R (2.9)	IGF2BP2 (2.8)	ENSG00000227036 (2.8)	GADD45A (2.8)	RARB (2.8)	TGFB2 (2.8)
REACTOME_SPHINGOLIPID_METABOLISM	REACTOME_SPHINGOLIPID_METABOLISM	0.00682	<0.20	ARSB (4.8)	PQLC2 (4.1)	ANXA9 (3.9)	PCYOX1 (3.8)	ERP29 (3.7)	SLC5A1 (3.1)	C14orf109 (3.0)	ERLIN1 (2.9)	FAM82A2 (2.7)	RNF185 (2.7)
REACTOME_PI3KAKT_ACTIVATION	REACTOME_PI3KAKT_ACTIVATION	0.00684	<0.20	FRS2 (4.3)	BCAS3 (3.5)	P2RX3 (3.4)	ZBTB10 (3.0)	BLOC1S2 (2.9)	ARNTL (2.8)	PHOSPHO1 (2.7)	ADCY9 (2.6)	ZFP36L2 (2.5)	GADD45A (2.5)
ENSG00000132825	PPP1R3D PPI subnetwork	0.00684	<0.20	MAL2 (4.2)	SH3YL1 (3.4)	KRT18 (3.4)	ARHGAP27 (3.2)	GNG12 (2.7)	IRS1 (2.7)	ITPK1 (2.6)	ANXA9 (2.5)	ENSG00000227036 (2.4)	TNKS1BP1 (2.3)
GO:0030674	protein binding, bridging	0.00687	<0.20	MAF (3.3)	ANXA9 (3.3)	PHC2 (2.9)	STAT4 (2.8)	STON2 (2.7)	DLEU1 (2.7)	PLEKHM1 (2.6)	ENSG00000182319 (2.6)	MFHAS1 (2.4)	TM4SF4 (2.2)
MP:0005464	abnormal platelet physiology	0.00689	<0.20	FAM63A (3.7)	MED12L (3.5)	COMMD7 (3.1)	ICAM4 (2.9)	STON2 (2.8)	C22orf24 (2.5)	NRG1 (2.5)	ELK3 (2.2)	SLC48A1 (2.1)	CORO2A (2.1)
MP:0000592	short tail	0.0069	<0.20	BMP2 (4.2)	WNT3 (3.9)	FOXA2 (3.7)	TGFB2 (3.6)	NFIA (2.7)	MAF (2.5)	CUX2 (2.5)	WNT4 (2.4)	C6orf164 (2.4)	HES1 (2.3)
MP:0004272	abnormal basement membrane morphology	0.00691	<0.20	LOXL2 (5.2)	F2RL1 (3.8)	CHST14 (3.1)	APLNR (3.1)	KRT18 (2.9)	CHST1 (2.8)	VEGFC (2.6)	IGF2 (2.6)	SERPING1 (2.6)	CADM1 (2.6)
ENSG00000085662	AKR1B1 PPI subnetwork	0.00698	<0.20	SASH1 (3.5)	RYR2 (3.3)	SLC8A1 (3.1)	NRG1 (3.0)	GADD45A (2.7)	NR3C2 (2.7)	NEBL (2.7)	SLC48A1 (2.5)	TMOD1 (2.4)	PLCD3 (2.4)
ENSG00000135218	CD36 PPI subnetwork	0.00704	<0.20	LOXL2 (6.5)	SERPING1 (3.0)	APLNR (3.0)	SMOC2 (2.8)	VEGFA (2.7)	IGFBP5 (2.6)	VEGFC (2.3)	ETS1 (2.3)	ADCY6 (2.1)	DPT (2.1)
ENSG00000092969	TGFB2 PPI subnetwork	0.00706	<0.20	SULF1 (5.9)	SMOC2 (5.4)	LOXL2 (4.2)	DPT (3.6)	IGF2 (3.5)	VEGFC (3.3)	IGFBP5 (3.2)	SMAD6 (3.0)	CRYAB (3.0)	SERPING1 (2.9)
ENSG00000164220	F2RL2 PPI subnetwork	0.00708	<0.20	SMAD6 (3.3)	STAT4 (2.4)	AKIRIN2 (2.4)	SASH1 (2.2)	PDE4D (2.2)	TSTD2 (2.1)	APOH (2.0)	PDE7A (2.0)	PHC2 (2.0)	MFHAS1 (2.0)
ENSG00000123612	ACVR1C PPI subnetwork	0.00709	<0.20	SH2B3 (4.2)	LOXL2 (3.6)	ELK3 (3.3)	TRHR (3.0)	SMAD6 (2.9)	ZNF362 (2.8)	ZFP36L2 (2.7)	CHST14 (2.7)	ETS1 (2.6)	GLIS3 (2.5)
ENSG00000127334	DYRK2 PPI subnetwork	0.0071	<0.20	FGF7 (3.1)	VEGFC (3.1)	IGFBP5 (2.9)	KLF12 (2.6)	GALK2 (2.5)	C6orf223 (2.5)	IFFO2 (2.3)	IGSF21 (2.3)	SH3YL1 (2.2)	ETS1 (2.2)
GO:0035102	PRC1 complex	0.00711	<0.20	ZNF362 (4.7)	BAHD1 (4.2)	RAVER1 (3.2)	PATZ1 (3.2)	ZNF652 (3.0)	ZBED3 (3.0)	PDE4D (2.6)	RNF220 (2.5)	XPA (2.4)	KIF26A (2.3)
GO:0035591	signaling adaptor activity	0.00717	<0.20	FAM63A (3.4)	ARHGAP27 (3.4)	CLCNKB (3.0)	STAT4 (3.0)	PLEKHM1 (2.8)	STON2 (2.8)	PIK3IP1 (2.6)	ENSG00000182319 (2.4)	VAV3 (2.4)	SPATA13 (2.4)
ENSG00000188130	MAPK12 PPI subnetwork	0.00718	<0.20	SGK1 (4.3)	SPRY2 (3.8)	IFFO2 (3.4)	STH (3.3)	PLEKHM1 (2.9)	VEGFA (2.8)	HES1 (2.8)	SH2B3 (2.7)	TPPP (2.6)	ZFP36L2 (2.5)
ENSG00000168476	REEP4 PPI subnetwork	0.00724	<0.20	MAL2 (3.8)	SH3YL1 (3.8)	KRT18 (3.4)	IRS1 (3.4)	BOK (3.0)	ARHGAP27 (2.9)	F2RL1 (2.8)	LIMK2 (2.8)	ENSG00000227036 (2.7)	CORO2A (2.4)
ENSG00000159166	LAD1 PPI subnetwork	0.00725	<0.20	SH3YL1 (3.6)	LIMK2 (3.3)	MAL2 (3.0)	KRT18 (2.9)	IRS1 (2.8)	ARHGAP27 (2.7)	IFFO2 (2.7)	ENSG00000182319 (2.6)	ENSG00000227036 (2.6)	BOK (2.5)
MP:0010465	aberrant origin of the right subclavian artery	0.00726	<0.20	RARB (3.7)	BNC2 (3.4)	PDE8B (3.2)	APLNR (2.9)	IGF2 (2.8)	SMAD6 (2.8)	SULF1 (2.8)	TSHZ3 (2.8)	IGFBP5 (2.7)	WNT4 (2.6)
ENSG00000134871	COL4A2 PPI subnetwork	0.00727	<0.20	LOXL2 (5.5)	APLNR (4.3)	SERPING1 (4.1)	DPT (3.9)	SMOC2 (3.7)	ENSG00000259107 (2.7)	IGFBP5 (2.5)	PPARG (2.5)	LPP (2.4)	CRYAB (2.3)
GO:0005604	basement membrane	0.00727	<0.20	LOXL2 (5.7)	APLNR (5.2)	IGFBP5 (4.0)	SULF1 (3.9)	IGF2 (3.9)	SERPING1 (3.7)	SMOC2 (3.0)	DPT (2.7)	F2RL1 (2.5)	CRYAB (2.5)
ENSG00000172531	PPP1CA PPI subnetwork	0.00728	<0.20	CASC5 (3.1)	CEP128 (2.5)	TG (2.3)	AKT1 (2.3)	RAVER1 (2.2)	SLC8A1 (2.2)	NEBL (2.2)	ENSG00000253426 (2.2)	UBR7 (2.1)	PPP6R1 (2.0)
MP:0010769	abnormal survival	0.00733	<0.20	GCC1 (3.8)	PPP1R3B (2.9)	TM4SF4 (2.9)	MBIP (2.8)	C14orf109 (2.7)	MOAP1 (2.3)	PDE7A (2.3)	FDXACB1 (2.3)	ZFAND2B (2.2)	SDCCAG8 (2.2)
ENSG00000089159	PXN PPI subnetwork	0.00735	<0.20	LOXL2 (4.0)	SND1 (3.4)	LPP (3.0)	PHC2 (2.9)	CAPZB (2.9)	YWHAH (2.8)	ETS1 (2.8)	ARF4 (2.5)	PISD (2.3)	SH2B3 (2.3)
ENSG00000187498	COL4A1 PPI subnetwork	0.00736	<0.20	LOXL2 (5.9)	APLNR (4.5)	SERPING1 (3.7)	SMOC2 (3.4)	IGF2 (3.2)	IGFBP5 (3.1)	ENSG00000173295 (3.1)	CRYAB (2.9)	ENSG00000259107 (2.7)	ADCY6 (2.7)
ENSG00000131746	TNS4 PPI subnetwork	0.00743	<0.20	MAL2 (3.8)	KRT18 (3.3)	UBE2H (3.0)	ANXA9 (3.0)	ARHGAP27 (2.9)	SH3YL1 (2.8)	LIMK2 (2.7)	BOK (2.6)	GNG12 (2.5)	IRS1 (2.4)
MP:0001891	hydroencephaly	0.00744	<0.20	C6orf165 (4.9)	DMRTA2 (4.7)	LRRC6 (3.4)	SOX9 (3.2)	DNAH12 (3.0)	CCDC108 (2.9)	BNC2 (2.9)	GLIS3 (2.8)	SULF1 (2.2)	MAB21L2 (2.1)
GO:0045597	positive regulation of cell differentiation	0.00746	<0.20	TSHZ3 (3.4)	NFIA (3.1)	MFHAS1 (2.7)	CHST14 (2.4)	KIF26A (2.3)	SOX9 (2.2)	DMRTA2 (2.1)	ZNF362 (2.1)	APLNR (2.1)	HES1 (2.1)
MP:0006126	abnormal outflow tract development	0.00746	<0.20	MAB21L2 (4.3)	RARB (4.1)	NEBL (3.7)	SMAD6 (3.6)	CHRNA3 (3.2)	IGF1R (3.2)	RYR2 (3.1)	SULF1 (3.1)	CGA (2.9)	IGF2 (2.7)
GO:0001503	ossification	0.00752	<0.20	PHOSPHO1 (3.5)	SMOC2 (3.4)	BMP2 (2.9)	IRS1 (2.8)	LOXL2 (2.6)	PLEKHH2 (2.6)	FAM109A (2.5)	IGF2 (2.4)	SMAD6 (2.3)	IFFO2 (2.2)
KEGG_SPHINGOLIPID_METABOLISM	KEGG_SPHINGOLIPID_METABOLISM	0.00761	<0.20	ARSB (3.9)	PQLC2 (3.7)	C14orf109 (3.5)	ANXA9 (3.3)	C15orf62 (3.2)	PCYOX1 (3.2)	ERLIN1 (3.1)	SLC5A1 (3.1)	CERS4 (2.9)	ZNF800 (2.7)
ENSG00000143702	CEP170 PPI subnetwork	0.00761	<0.20	NR3C2 (4.1)	F2RL1 (3.6)	KRT18 (3.1)	RBM47 (2.7)	CORO2A (2.6)	MAL2 (2.6)	ARHGAP27 (2.6)	NKX2-3 (2.5)	SNX8 (2.4)	LIMK2 (2.2)
ENSG00000109062	SLC9A3R1 PPI subnetwork	0.00765	<0.20	CLCNKB (3.6)	RBM47 (3.5)	IHH (3.2)	SNTG2 (3.1)	ABO (2.9)	SLC5A1 (2.7)	FCAMR (2.5)	F2RL1 (2.4)	AKR7A3 (2.4)	CORO2A (2.3)
GO:0060341	regulation of cellular localization	0.00765	<0.20	SYT13 (3.9)	C22orf42 (3.8)	INS (3.5)	PAX4 (3.4)	CHGA (2.9)	MAB21L2 (2.4)	CHRNB4 (2.4)	GNG12 (2.3)	ABO (2.2)	GABBR2 (2.2)
MP:0000141	abnormal vertebral body morphology	0.00766	<0.20	SOX9 (4.1)	LOXL2 (3.3)	KIF26A (3.3)	DMRTA2 (3.0)	C22orf24 (2.9)	SULF1 (2.7)	HES1 (2.7)	SMOC2 (2.6)	TNKS1BP1 (2.5)	TGFB2 (2.4)
ENSG00000105851	PIK3CG PPI subnetwork	0.00769	<0.20	HDAC7 (4.1)	ABI3 (3.2)	ETS1 (3.0)	INSR (2.5)	STAT4 (2.4)	PRDM11 (2.4)	KLF12 (2.3)	ARNTL (2.3)	IGF1R (2.3)	TMEM71 (2.2)
GO:0035265	organ growth	0.0077	<0.20	OBP2B (3.9)	NEBL (2.8)	RYR2 (2.7)	ZBED3 (2.5)	CHRNA9 (2.3)	FOXA2 (2.3)	PKD2L1 (2.1)	ENSG00000245849 (2.1)	ARL17A (2.1)	SLC8A1 (2.1)
ENSG00000017427	IGF1 PPI subnetwork	0.0077	<0.20	SULF1 (4.0)	IGF2 (3.9)	SERPING1 (3.1)	IGFBP5 (2.8)	PLCD3 (2.7)	EPS15P1 (2.7)	BNC2 (2.6)	NBL1 (2.6)	APLNR (2.6)	VEGFC (2.5)
ENSG00000134853	PDGFRA PPI subnetwork	0.00774	<0.20	VEGFC (3.0)	SERPING1 (2.7)	CLCNKB (2.5)	GLIS3-AS1 (2.4)	CCBE1 (2.4)	CDK17 (2.2)	KLF12 (2.2)	PDE7A (2.1)	ETS1 (2.1)	FGF7 (2.1)
ENSG00000168214	RBPJ PPI subnetwork	0.00779	<0.20	IGF1R (3.1)	VAV3 (3.1)	UBR4 (2.8)	HES1 (2.6)	KIF26A (2.4)	ADCY9 (2.3)	UBE2H (2.3)	EIF4ENIF1 (2.2)	LPP (2.2)	IGFBP5 (2.1)
GO:0008285	negative regulation of cell proliferation	0.00779	<0.20	NBL1 (3.6)	ENSG00000253887 (3.2)	ADCY6 (2.8)	PTPRS (2.8)	GADD45A (2.6)	ENSG00000240529 (2.6)	IFFO2 (2.4)	SMOC2 (2.3)	BMP2 (2.3)	IGFBP5 (2.3)
MP:0002404	increased intestinal adenoma incidence	0.00782	<0.20	DMRTA2 (3.1)	RAVER1 (3.0)	FOXE1 (2.8)	F2RL1 (2.5)	TBC1D2 (2.3)	ENSG00000185294 (2.3)	ICAM1 (2.2)	ENSG00000182319 (2.1)	UBR7 (2.1)	PATZ1 (2.1)
MP:0002740	heart hypoplasia	0.00786	<0.20	GCC1 (2.7)	C12orf51 (2.7)	UBR4 (2.5)	AATF (2.3)	CLCNKB (2.2)	SLC8A1 (2.2)	GLIS3-AS1 (2.1)	KCNQ1 (2.1)	NDUFB1 (1.9)	PDE4D (1.8)
GO:0007507	heart development	0.00786	<0.20	NEBL (4.3)	SLC8A1 (3.6)	RYR2 (3.4)	RARB (3.4)	SMAD6 (3.1)	PPP1R3B (2.8)	KIF26A (2.8)	APLNR (2.7)	SULF1 (2.7)	TGFB2 (2.6)
MP:0003896	prolonged PR interval	0.00786	<0.20	SLC8A1 (8.4)	RYR2 (6.7)	NEBL (5.1)	ADCY6 (4.4)	SYT13 (3.0)	DPT (2.9)	NKX2-1-AS1 (2.8)	ENSG00000253426 (2.5)	PDE4A (2.5)	ENSG00000225742 (2.3)
ENSG00000110395	CBL PPI subnetwork	0.00787	<0.20	ABI3 (4.5)	HDAC7 (3.9)	SH2B3 (3.6)	PPP6R1 (3.1)	ETS1 (2.9)	PISD (2.6)	STAT4 (2.5)	SPRY2 (2.4)	ICAM3 (2.4)	CCBE1 (2.3)
ENSG00000118971	CCND2 PPI subnetwork	0.00791	<0.20	MOAP1 (3.5)	SPRY2 (2.8)	HES1 (2.7)	C22orf42 (2.7)	PLCD3 (2.7)	FRS2 (2.5)	CDC37 (2.4)	RAPGEF3 (2.3)	C15orf62 (2.3)	PFDN1 (2.2)
ENSG00000163806	SPDYA PPI subnetwork	0.00794	<0.20	CAPZB (3.2)	SLC8A1 (3.0)	YWHAH (3.0)	CRYAB (2.7)	GNG12 (2.5)	PTPN11 (2.4)	LPP (2.3)	TMOD1 (2.3)	TPO (2.2)	NFIA (2.1)
GO:0003013	circulatory system process	0.008	<0.20	SLC8A1 (5.3)	NEBL (4.8)	EPS15P1 (3.7)	RYR2 (3.7)	TMOD1 (3.5)	ABO (3.2)	KCNQ1 (2.8)	NKX2-3 (2.4)	C20orf196 (2.4)	SLC5A1 (2.4)
GO:0003006	developmental process involved in reproduction	0.00801	<0.20	ENSG00000223874 (4.1)	OBP2B (3.1)	FSCN3 (2.6)	TDRD9 (2.3)	IGFBP5 (2.2)	C6orf163 (2.2)	ENSG00000240529 (2.1)	LINC00473 (2.1)	ENSG00000233246 (2.1)	ABO (2.0)
MP:0000189	hypoglycemia	0.00803	<0.20	PPARG (6.2)	TIMP4 (4.5)	CHGA (3.7)	PPP2R1B (3.1)	PKD2L1 (2.8)	ACAD10 (2.8)	CHRNA5 (2.6)	ASPG (2.6)	ADCY6 (2.6)	CHRNB4 (2.5)
ENSG00000140992	PDPK1 PPI subnetwork	0.00808	<0.20	TYK2 (3.0)	SECISBP2L (2.6)	CAPZB (2.5)	KIF3C (2.2)	SPRY2 (2.1)	ZBTB10 (2.1)	VEGFC (2.1)	SPATA13 (2.0)	PDE7A (2.0)	CDC37 (2.0)
ENSG00000125731	SH2D3A PPI subnetwork	0.00809	<0.20	MAL2 (3.8)	KRT18 (3.6)	SH3YL1 (3.3)	BOK (3.2)	F2RL1 (3.2)	TNKS1BP1 (2.7)	ARHGAP27 (2.7)	ENSG00000227036 (2.6)	IRS1 (2.6)	ENSG00000182319 (2.6)
ENSG00000109103	UNC119 PPI subnetwork	0.00814	<0.20	ALDH2 (2.9)	C5orf32 (2.3)	CAPZB (2.3)	DLEU1 (2.3)	ENSG00000250802 (2.1)	TMEM71 (2.1)	COMMD7 (2.0)	ENSG00000225742 (1.9)	PSMA4 (1.9)	SIVA1 (1.8)
GO:0032318	regulation of Ras GTPase activity	0.00815	<0.20	DEPDC5 (3.8)	SASH1 (3.1)	RAPGEF3 (3.0)	FCAMR (2.7)	PRR14L (2.6)	PLEKHM1 (2.6)	C12orf51 (2.5)	MFSD6 (2.4)	PISD (2.4)	ARSB (2.4)
ENSG00000085117	CD82 PPI subnetwork	0.00817	<0.20	ADAM1 (3.4)	ADCY6 (2.7)	ALDH2 (2.7)	SMOC2 (2.5)	ERP29 (2.3)	KCNQ1 (2.3)	PDE8B (1.9)	PCYOX1 (1.9)	SERPING1 (1.9)	ARL17A (1.9)
REACTOME_PLATELET_ACTIVATION_SIGNALING_AND_AGGREGATION	REACTOME_PLATELET_ACTIVATION_SIGNALING_AND_AGGREGATION	0.00818	<0.20	STON2 (3.7)	APOH (3.4)	FAM63A (3.1)	CAPZB (2.9)	SH2B3 (2.8)	MED12L (2.8)	VEGFC (2.8)	ETS1 (2.7)	YWHAH (2.6)	ELK3 (2.4)
ENSG00000101665	SMAD7 PPI subnetwork	0.00821	<0.20	SMAD6 (5.0)	FRS2 (3.2)	HES1 (3.1)	KIAA1267 (3.1)	ASXL2 (3.0)	NRG1 (2.7)	IRS1 (2.7)	PATZ1 (2.7)	IHH (2.7)	VEGFC (2.6)
ENSG00000104960	PTOV1 PPI subnetwork	0.00826	<0.20	SH3YL1 (4.5)	MAL2 (3.8)	KRT18 (3.7)	IRS1 (3.4)	ARHGAP27 (3.4)	F2RL1 (3.1)	LIMK2 (3.0)	IFFO2 (2.8)	ENSG00000182319 (2.7)	ANXA9 (2.7)
ENSG00000073756	PTGS2 PPI subnetwork	0.00827	<0.20	PPP1R3B (3.4)	TMOD1 (3.2)	ITPK1 (2.7)	RYR2 (2.7)	NRG1 (2.7)	AKT1 (2.4)	GNGT2 (2.4)	CDK17 (2.3)	ADSSL1 (2.3)	NKX2-3 (2.2)
GO:0032835	glomerulus development	0.00831	<0.20	ENSG00000213888 (4.0)	PRDM11 (3.0)	ENSG00000254651 (2.9)	IGFBP5 (2.6)	EPS15P1 (2.5)	ENSG00000228322 (2.4)	APLNR (2.4)	ENSG00000231327 (2.4)	DEPDC5 (2.3)	SMOC2 (2.3)
MP:0000069	kyphoscoliosis	0.00833	<0.20	ADCY9 (3.0)	CLCNKB (2.7)	PTPRS (2.7)	IFFO2 (2.7)	IRS1 (2.6)	LOXL2 (2.6)	ENSG00000248079 (2.4)	CHST14 (2.1)	ERP29 (2.1)	KIAA0090 (2.0)
ENSG00000092820	EZR PPI subnetwork	0.00834	<0.20	ETS1 (3.2)	YWHAH (3.2)	F2RL1 (3.1)	ICAM4 (3.0)	NEK6 (2.8)	PHF20L1 (2.7)	ELK3 (2.4)	TGFB2 (2.4)	HTR1E (2.3)	CORO2A (2.3)
GO:0033121	regulation of purine nucleotide catabolic process	0.00847	<0.20	MKL2 (3.2)	DEPDC5 (2.7)	SASH1 (2.6)	FCAMR (2.6)	RAPGEF3 (2.6)	ATG4B (2.6)	SNX8 (2.5)	SNTG2 (2.4)	TMEM71 (2.4)	SDCCAG8 (2.3)
GO:0030811	regulation of nucleotide catabolic process	0.00847	<0.20	MKL2 (3.2)	DEPDC5 (2.7)	SASH1 (2.6)	FCAMR (2.6)	RAPGEF3 (2.6)	ATG4B (2.6)	SNX8 (2.5)	SNTG2 (2.4)	TMEM71 (2.4)	SDCCAG8 (2.3)
GO:0050431	transforming growth factor beta binding	0.0085	<0.20	ELK3 (4.3)	FGF7 (3.7)	PCYOX1 (3.4)	SLC8A1 (3.3)	DPT (3.0)	ENSG00000227200 (3.0)	NEK6 (2.8)	NFIA (2.8)	SMAD6 (2.6)	PDE4D (2.5)
GO:0031252	cell leading edge	0.00853	<0.20	KRT18 (3.5)	ENSG00000182319 (3.4)	SPRY2 (3.0)	NEK6 (2.9)	GNG12 (2.8)	CAPZB (2.8)	AKT3 (2.7)	SH2B3 (2.6)	TNKS1BP1 (2.5)	BOK (2.5)
MP:0008151	increased diameter of long bones	0.00855	<0.20	ARSB (3.8)	BMP2 (3.2)	SULF1 (3.0)	MAB21L2 (2.7)	SMOC2 (2.6)	LPP (2.5)	NBL1 (2.4)	IHH (2.3)	PPP2R1B (2.2)	EPS15P1 (2.2)
MP:0004567	decreased myocardial fiber number	0.00855	<0.20	HEXIM2 (4.2)	RYR2 (4.0)	PLCD3 (3.4)	NEBL (3.3)	ENSG00000214934 (2.9)	BOK (2.7)	SLC8A1 (2.7)	ACBD4 (2.6)	TMOD1 (2.5)	ERLIN1 (2.4)
GO:0043034	costamere	0.00856	<0.20	LPP (4.1)	SLC8A1 (4.1)	TMOD1 (3.1)	SNTG2 (3.0)	CRYAB (2.7)	CEP112 (2.5)	CCBE1 (2.4)	RYR2 (2.4)	PRKAG2 (2.4)	TMEM189 (2.3)
ENSG00000115325	DOK1 PPI subnetwork	0.00859	<0.20	ABI3 (4.3)	GNGT2 (3.8)	SH2B3 (3.0)	ICAM3 (2.9)	ETS1 (2.6)	STAT4 (2.4)	ELK3 (2.4)	STON2 (2.3)	PPP6R1 (2.3)	SPRY2 (2.3)
ENSG00000092203	TOX4 PPI subnetwork	0.0086	<0.20	ZNF652 (4.0)	PATZ1 (4.0)	ZNF362 (3.9)	AKT1 (3.2)	RAVER1 (3.1)	PTEN (3.1)	BAHD1 (3.0)	ZBED3 (2.9)	TIA1 (2.7)	PTPRS (2.5)
MP:0002932	abnormal joint morphology	0.0086	<0.20	SMOC2 (4.1)	BNC2 (4.1)	SULF1 (4.0)	LOXL2 (3.8)	IGF2 (3.6)	IGFBP5 (3.5)	B4GALNT3 (3.4)	KLF12 (3.0)	LRBA (2.9)	NTNG1 (2.7)
GO:0017017	MAP kinase tyrosine/serine/threonine phosphatase activity	0.00861	<0.20	SPRY2 (5.5)	SGK1 (4.9)	IFFO2 (4.2)	ZFP36L2 (4.0)	HES1 (3.6)	GADD45A (3.0)	PPP2R1B (2.9)	LINC00473 (2.8)	ELK3 (2.7)	ZBTB10 (2.7)
GO:0019003	GDP binding	0.00864	<0.20	AKIRIN2 (3.8)	GNG12 (3.1)	PURA (2.7)	C14orf109 (2.6)	DPT (2.5)	ARF4 (2.4)	BMP2 (2.4)	YWHAH (2.4)	MAPKAPK5 (2.2)	XPA (2.2)
ENSG00000133740	E2F5 PPI subnetwork	0.00865	<0.20	SIVA1 (4.2)	CDKN2C (4.1)	PFDN1 (3.3)	CASC5 (3.3)	UBE2H (3.2)	RAD51 (3.1)	CAPZB (2.9)	AKR7A3 (2.6)	ERI1 (2.5)	MINOS1 (2.3)
GO:0002521	leukocyte differentiation	0.00869	<0.20	CCR4 (3.1)	PIK3IP1 (3.0)	ENSG00000253887 (2.9)	NKX2-3 (2.7)	ENSG00000232170 (2.6)	HDAC7 (2.6)	ASXL2 (2.5)	STAT4 (2.4)	BAHD1 (2.2)	MFHAS1 (2.2)
GO:0035272	exocrine system development	0.00869	<0.20	ENSG00000248210 (3.7)	ENSG00000253887 (3.1)	PLEKHH2 (3.0)	PDE4D (2.7)	WNT4 (2.3)	ENSG00000254651 (2.2)	PLCD3 (2.1)	IGF2-AS (2.0)	ENSG00000173295 (2.0)	IGIP (1.9)
ENSG00000067560	RHOA PPI subnetwork	0.0087	<0.20	LPP (3.1)	ARHGAP27 (3.0)	YWHAH (3.0)	AGPHD1 (2.9)	CAPZB (2.8)	ETS1 (2.7)	CORO2A (2.7)	DEPDC5 (2.6)	KIF3C (2.4)	ARNTL (2.4)
MP:0001304	cataracts	0.00871	<0.20	CRYAB (2.9)	GNG12 (2.8)	CADM1 (2.6)	BOK (2.2)	HES1 (2.1)	C5orf32 (2.0)	IGF2 (2.0)	PLCD3 (1.9)	PAX4 (1.9)	ENSG00000214934 (1.8)
GO:0042633	hair cycle	0.00882	<0.20	LIMK2 (3.5)	WNT4 (3.2)	KIF26A (2.5)	MKL2 (2.3)	ENSG00000248210 (2.2)	ENSG00000253887 (2.1)	ZNF362 (2.1)	PTPRS (2.1)	WNT3 (2.0)	ABO (2.0)
GO:0042303	molting cycle	0.00882	<0.20	LIMK2 (3.5)	WNT4 (3.2)	KIF26A (2.5)	MKL2 (2.3)	ENSG00000248210 (2.2)	ENSG00000253887 (2.1)	ZNF362 (2.1)	PTPRS (2.1)	WNT3 (2.0)	ABO (2.0)
ENSG00000112818	MEP1A PPI subnetwork	0.00885	<0.20	TPO (6.2)	CHGA (6.0)	TG (5.7)	MAB21L2 (5.3)	NKX2-3 (5.2)	SNTG2 (4.5)	CGA (3.9)	TM4SF4 (3.8)	INS (3.4)	SLC5A1 (3.1)
GO:0046578	regulation of Ras protein signal transduction	0.00886	<0.20	DEPDC5 (3.7)	ARHGAP27 (3.6)	MFSD6 (2.9)	MKL2 (2.7)	ENSG00000228839 (2.6)	RAPGEF3 (2.6)	ENSG00000182319 (2.5)	SASH1 (2.5)	C12orf51 (2.5)	SFI1 (2.4)
MP:0000715	decreased thymocyte number	0.00886	<0.20	HDAC7 (4.3)	ETS1 (4.0)	PIK3IP1 (3.9)	STAT4 (3.4)	VAV3 (3.4)	CHRNA9 (3.4)	ZFP36L2 (3.3)	ABI3 (3.2)	TSHR (3.0)	CCR4 (2.8)
ENSG00000198467	TPM2 PPI subnetwork	0.00893	<0.20	CRYAB (3.9)	GNG12 (3.6)	IFFO2 (3.6)	TGFB2 (2.7)	ENSG00000182319 (2.5)	NRG1 (2.4)	PRKAG2 (2.4)	PHOSPHO1 (2.4)	SMAD6 (2.3)	SNTG2 (2.2)
ENSG00000160741	CRTC2 PPI subnetwork	0.00902	<0.20	PPP2R1B (3.3)	SECISBP2L (3.2)	BOK (3.1)	SH3YL1 (2.7)	RBM47 (2.6)	TPPP (2.4)	ENSG00000182319 (2.4)	UBE2H (2.4)	ARHGAP27 (2.4)	IRS1 (2.4)
MP:0003231	abnormal placenta vasculature	0.00903	<0.20	VEGFA (3.4)	PPP1R3B (3.0)	SOX9 (2.9)	ZNF652 (2.8)	EIF4ENIF1 (2.6)	HDAC7 (2.6)	ASXL2 (2.5)	HES1 (2.5)	ETS1 (2.3)	KCNQ1 (2.2)
ENSG00000138771	SHROOM3 PPI subnetwork	0.00903	<0.20	SH3YL1 (4.4)	MAL2 (3.6)	KRT18 (3.6)	ARHGAP27 (3.5)	LIMK2 (3.1)	IRS1 (3.1)	F2RL1 (3.0)	ANXA9 (3.0)	BOK (3.0)	IFFO2 (2.7)
MP:0001785	edema	0.00907	<0.20	BMP2 (3.7)	SMAD6 (3.7)	CHST1 (3.4)	VEGFC (3.4)	ELK3 (3.2)	KIF26A (3.2)	APLNR (2.9)	IGF1R (2.5)	GTF2A1 (2.5)	ZNF292 (2.4)
REACTOME_NGF_SIGNALLING_VIA_TRKA_FROM_THE_PLASMA_MEMBRANE	REACTOME_NGF_SIGNALLING_VIA_TRKA_FROM_THE_PLASMA_MEMBRANE	0.00907	<0.20	PPP6R1 (3.2)	SH2B3 (2.9)	CAPZB (2.6)	FAM109A (2.6)	KIF3C (2.4)	PDE10A (2.4)	BCAS3 (2.4)	HDAC7 (2.3)	ELK3 (2.2)	AKIRIN2 (2.2)
ENSG00000112851	ERBB2IP PPI subnetwork	0.00907	<0.20	LIMK2 (3.7)	SMAD6 (3.3)	CADM1 (3.1)	NEBL (3.0)	ENSG00000254651 (2.9)	FCAMR (2.8)	MFSD6 (2.7)	F2RL1 (2.7)	LRRC55 (2.6)	TMEM63C (2.5)
ENSG00000077943	ITGA8 PPI subnetwork	0.00908	<0.20	LPP (3.6)	CADM1 (2.6)	VEGFC (2.3)	SERPING1 (2.3)	APLNR (2.2)	DPT (2.1)	TG (2.1)	FOXE1 (2.1)	PHOSPHO1 (2.0)	HES1 (2.0)
ENSG00000144891	AGTR1 PPI subnetwork	0.00909	<0.20	SASH1 (2.8)	CERS4 (2.7)	TIMP4 (2.5)	ARHGAP27 (2.4)	SH2B3 (2.4)	ABI3 (2.4)	GNG12 (2.4)	AGPHD1 (2.3)	BOK (2.2)	STH (2.2)
MP:0005048	thrombosis	0.00917	<0.20	APOH (5.4)	HEMGN (4.4)	ICAM4 (4.2)	COLEC10 (3.7)	TM4SF4 (3.5)	ENSG00000248079 (2.9)	NRG1 (2.8)	C12orf51 (2.5)	TMEM86B (2.4)	TGFB2 (2.3)
ENSG00000105329	TGFB1 PPI subnetwork	0.00919	<0.20	SULF1 (5.4)	LOXL2 (4.1)	SMAD6 (4.0)	SERPING1 (3.7)	SMOC2 (3.7)	DPT (3.4)	VEGFC (3.2)	IGFBP5 (3.2)	FGF7 (3.1)	CRYAB (2.9)
ENSG00000005884	ITGA3 PPI subnetwork	0.0092	<0.20	GNG12 (3.3)	TGFB2 (3.0)	KRT18 (2.8)	SERPING1 (2.7)	NBL1 (2.5)	GCHFR (2.3)	ADCY6 (2.2)	DNAJC17 (2.2)	RAB20 (2.0)	FAM134A (1.9)
MP:0011320	abnormal glomerular capillary morphology	0.00922	<0.20	TNKS1BP1 (3.7)	SLC48A1 (3.6)	WNT4 (3.4)	PLEKHH2 (3.4)	LINC00473 (3.1)	GADD45A (2.9)	RAPGEF3 (2.9)	HTR1E (2.8)	C5orf32 (2.7)	IGFBP5 (2.6)
ENSG00000078747	ITCH PPI subnetwork	0.00923	<0.20	SH3YL1 (4.1)	ARHGAP27 (3.9)	F2RL1 (3.7)	ENSG00000182319 (3.6)	LIMK2 (3.6)	MAL2 (3.5)	SASH1 (3.2)	HES1 (2.9)	C15orf62 (2.7)	TNKS1BP1 (2.7)
ENSG00000165699	TSC1 PPI subnetwork	0.00926	<0.20	LRBA (3.0)	YWHAH (2.9)	UBE2H (2.7)	IGF2BP2 (2.5)	KRT18 (2.5)	BAHD1 (2.4)	B4GALNT3 (2.2)	INSR (2.2)	PTPN11 (2.1)	KIAA1267 (2.1)
GO:0008015	blood circulation	0.00929	<0.20	SLC8A1 (5.3)	NEBL (4.7)	EPS15P1 (3.8)	RYR2 (3.7)	TMOD1 (3.5)	ABO (3.3)	KCNQ1 (2.7)	C20orf196 (2.4)	NKX2-3 (2.4)	ADCY6 (2.3)
ENSG00000132470	ITGB4 PPI subnetwork	0.00939	<0.20	PLCD3 (4.3)	LPP (3.1)	STON2 (3.1)	ELK3 (2.9)	F2RL1 (2.8)	TBC1D2 (2.7)	VEGFC (2.7)	CORO2A (2.7)	ETS1 (2.7)	TMEM189 (2.6)
MP:0005185	decreased circulating progesterone level	0.00941	<0.20	CGA (7.8)	IGFBP5 (3.6)	VEGFC (3.1)	CRHR1 (2.9)	PURA (2.9)	IHH (2.9)	PHF20L1 (2.8)	TG (2.8)	TPO (2.7)	CHST1 (2.6)
ENSG00000132589	FLOT2 PPI subnetwork	0.00944	<0.20	CERS4 (3.6)	ACAD10 (3.4)	SNTG2 (3.3)	PRKAG2 (3.0)	AKR7A3 (2.8)	TMEM189 (2.5)	TMEM194B (2.4)	AKR7A2 (2.4)	LRBA (2.4)	DLEU1 (2.3)
ENSG00000146648	EGFR PPI subnetwork	0.00948	<0.20	SPRY2 (4.1)	HDAC7 (3.6)	VEGFC (3.1)	ZFP36L2 (2.8)	PHC2 (2.8)	CDK17 (2.7)	TNKS1BP1 (2.6)	CLCNKB (2.4)	NEK6 (2.4)	SPATA13 (2.4)
REACTOME_SIGNALING_BY_EGFR	REACTOME_SIGNALING_BY_EGFR	0.00948	<0.20	BCAS3 (3.3)	HDAC7 (3.2)	PPP6R1 (3.1)	SH2B3 (3.0)	KIF3C (2.7)	PDE10A (2.7)	CAPZB (2.5)	AGPHD1 (2.4)	CLCNKB (2.3)	ZFP36L2 (2.3)
REACTOME_SIGNALING_BY_NODAL	REACTOME_SIGNALING_BY_NODAL	0.0095	<0.20	DET1 (3.3)	AKIRIN2 (3.2)	BMP2 (3.2)	INSR (2.8)	HTR1E (2.8)	SMAD6 (2.7)	PPP1R3B (2.7)	FOXA2 (2.6)	IGF2BP2 (2.5)	THAP4 (2.5)
GO:0007517	muscle organ development	0.00951	<0.20	ENSG00000253426 (3.5)	TMOD1 (3.3)	TSHZ3 (3.1)	CRYAB (3.0)	ADSSL1 (2.9)	C3orf65 (2.8)	PLCD3 (2.6)	IGF2 (2.5)	IGF2-AS (2.4)	TGFB2 (2.3)
ENSG00000163362	C1orf106 PPI subnetwork	0.00952	<0.20	LIMK2 (3.1)	SH3YL1 (3.1)	IRS1 (3.0)	MAL2 (2.9)	ARHGAP27 (2.7)	BOK (2.7)	KRT18 (2.7)	UBE2H (2.6)	ANXA9 (2.5)	GNG12 (2.3)
ENSG00000100364	KIAA0930 PPI subnetwork	0.00953	<0.20	MAL2 (4.3)	KRT18 (3.2)	IRS1 (3.2)	SH3YL1 (3.2)	ARHGAP27 (2.9)	LIMK2 (2.9)	GNG12 (2.6)	F2RL1 (2.5)	ENSG00000182319 (2.5)	BCAS3 (2.3)
ENSG00000173757	STAT5B PPI subnetwork	0.00954	<0.20	STAT4 (4.2)	CCR4 (3.8)	HDAC7 (3.3)	ZFP36L2 (3.0)	ETS1 (2.4)	TYK2 (2.2)	BAHD1 (2.2)	ASXL2 (2.1)	ICAM3 (2.1)	RAVER1 (2.0)
ENSG00000108679	LGALS3BP PPI subnetwork	0.00955	<0.20	LOXL2 (5.3)	DPT (3.7)	SULF1 (3.3)	SERPING1 (3.0)	IGIP (2.5)	S100Z (2.3)	IGFBP5 (2.3)	NR3C2 (2.3)	TGFB2 (2.2)	ETS1 (2.2)
GO:0060562	epithelial tube morphogenesis	0.00958	<0.20	WNT3 (2.9)	CADM1 (2.8)	MAL2 (2.8)	KRT18 (2.7)	PLEKHH2 (2.6)	WNT4 (2.6)	ENSG00000225742 (2.4)	IRS1 (2.4)	RARB (2.4)	PATZ1 (2.4)
GO:0005901	caveola	0.00958	<0.20	PCYOX1 (3.5)	SPRY2 (3.0)	PLCD3 (2.9)	HDAC7 (2.7)	PRKAG2 (2.7)	LPP (2.6)	SLC8A1 (2.6)	PLA2G3 (2.4)	VEGFC (2.4)	SASH1 (2.3)
ENSG00000182093	WRB PPI subnetwork	0.0096	<0.20	C12orf51 (4.7)	ASXL2 (3.4)	EIF4ENIF1 (3.4)	ATXN2 (3.1)	KLF12 (2.9)	ZNF652 (2.8)	NR3C2 (2.6)	UBR4 (2.5)	DEPDC5 (2.4)	SECISBP2L (2.3)
ENSG00000135862	LAMC1 PPI subnetwork	0.00962	<0.20	PLEKHH2 (3.2)	SMOC2 (2.7)	LOXL2 (2.6)	APLNR (2.4)	TIMP4 (2.3)	IGF2 (2.3)	KIAA0090 (2.3)	PCYOX1 (2.2)	LPP (2.2)	PDE4D (2.1)
ENSG00000125868	DSTN PPI subnetwork	0.00968	<0.20	FAM116A (5.0)	TM4SF4 (4.1)	CAPZB (3.9)	IHH (3.2)	RBM47 (3.1)	C5orf32 (2.6)	ENSG00000254835 (2.6)	MAB21L2 (2.3)	AKR7A3 (2.3)	SNTG2 (2.2)
GO:0030175	filopodium	0.00968	<0.20	SOX9 (3.5)	GLIS3 (3.4)	CRYAB (3.0)	RBM47 (2.9)	MAPT (2.8)	RAPGEF3 (2.8)	STON2 (2.6)	ENSG00000234899 (2.4)	C5orf32 (2.3)	APLNR (2.1)
ENSG00000087258	GNAO1 PPI subnetwork	0.00971	<0.20	TPO (4.5)	ITPK1 (3.4)	FAM63A (3.0)	CHRNA3 (2.9)	HTR1E (2.9)	CHRNB4 (2.8)	SYT13 (2.7)	SYN2 (2.6)	NKX2-1-AS1 (2.6)	PHC2 (2.5)
MP:0002746	abnormal semilunar valve morphology	0.00979	<0.20	SMAD6 (5.4)	SULF1 (4.0)	PLCD3 (3.8)	BMP2 (3.7)	NRG1 (3.7)	RARB (3.2)	NFIA (3.0)	HES1 (3.0)	TGFB2 (2.9)	NR3C2 (2.8)
GO:0042593	glucose homeostasis	0.00989	<0.20	INS (5.1)	C22orf42 (4.8)	PAX4 (3.9)	CHRNA3 (3.8)	CHRNB4 (3.5)	ENSG00000233246 (3.0)	CHGA (3.0)	ADCY6 (2.8)	BOK (2.7)	CHRNA5 (2.6)
GO:0033500	carbohydrate homeostasis	0.00989	<0.20	INS (5.1)	C22orf42 (4.8)	PAX4 (3.9)	CHRNA3 (3.8)	CHRNB4 (3.5)	ENSG00000233246 (3.0)	CHGA (3.0)	ADCY6 (2.8)	BOK (2.7)	CHRNA5 (2.6)
ENSG00000107807	TLX1 PPI subnetwork	0.00989	<0.20	NKX2-3 (4.8)	SMOC2 (3.2)	ARL17A (2.6)	TSHZ3 (2.2)	ENSG00000232170 (2.2)	PTPN11 (2.2)	C2orf42 (2.2)	C17orf69 (2.1)	CHST1 (2.1)	ENSG00000254651 (2.1)
MP:0009133	decreased white fat cell size	0.00989	<0.20	TIMP4 (5.6)	PPARG (4.3)	PPP2R1B (2.9)	KIF26A (2.9)	ADCY6 (2.8)	PRR14L (2.5)	VAV3 (2.5)	ENSG00000228322 (2.3)	BOK (2.3)	DEPDC5 (2.3)
KEGG_MELANOMA	KEGG_MELANOMA	0.00993	<0.20	GADD45A (3.8)	FRS2 (3.6)	SPRY2 (3.4)	C6orf223 (3.3)	VEGFC (2.9)	IRS1 (2.9)	GLIS3-AS1 (2.7)	CCBE1 (2.4)	PURA (2.3)	KLF12 (2.2)
GO:0002027	regulation of heart rate	0.01	<0.20	NEBL (4.4)	RYR2 (3.5)	SLC8A1 (3.4)	GLIS3-AS1 (3.1)	CGA (2.9)	ENSG00000240529 (2.8)	PPP1R3B (2.6)	PRKAG2 (2.5)	ENSG00000253426 (2.4)	ARL17A (2.3)
MP:0003383	abnormal gluconeogenesis	0.01	<0.20	SGK1 (4.5)	CHRNA3 (4.0)	TIMP4 (3.5)	CHRNB4 (3.5)	LINC00473 (3.2)	ENSG00000250802 (2.6)	IGF2-AS (2.5)	KIF26A (2.5)	CHRNA5 (2.4)	ZFP36L2 (2.4)
ENSG00000115221	ITGB6 PPI subnetwork	0.01	<0.20	ELK3 (4.2)	LOXL2 (4.0)	SH2B3 (4.0)	LPP (3.5)	CDK17 (3.4)	ENSG00000173295 (3.0)	SNTG2 (2.9)	VEGFC (2.7)	PPP6R1 (2.6)	C14orf109 (2.3)
MP:0001176	abnormal lung development	0.01	<0.20	NKX2-1 (4.2)	PLEKHH2 (4.2)	SULF1 (3.7)	FOXA2 (3.6)	FGF7 (3.4)	BMP2 (3.3)	BNC2 (3.2)	TSHZ3 (3.0)	VEGFC (2.9)	TGFB2 (2.8)
MP:0002116	abnormal craniofacial bone morphology	0.01	<0.20	SOX9 (4.6)	RARB (3.8)	IGF2 (3.4)	IGFBP5 (2.9)	BMP2 (2.8)	RNF220 (2.8)	SMAD6 (2.8)	TGFB2 (2.6)	KLF12 (2.4)	MAB21L2 (2.4)
ENSG00000103653	CSK PPI subnetwork	0.01	<0.20	ABI3 (4.0)	GNGT2 (3.5)	ELK3 (3.2)	SH2B3 (2.9)	SPRY2 (2.8)	UBE2H (2.6)	AKT3 (2.4)	APLNR (2.4)	ETS1 (2.3)	HDAC7 (2.3)
GO:0030278	regulation of ossification	0.01	<0.20	TPO (3.5)	SMOC2 (3.3)	ENSG00000185294 (3.1)	TG (3.0)	LINC00473 (2.9)	BMP2 (2.7)	CUX2 (2.7)	TSHR (2.6)	NBL1 (2.5)	SMAD6 (2.4)
MP:0011353	expanded mesangial matrix	0.01	<0.20	SLC48A1 (3.1)	PLEKHH2 (3.0)	IGFBP5 (2.8)	ENSG00000213888 (2.8)	GADD45A (2.7)	SERPING1 (2.7)	RAPGEF3 (2.7)	EPS15P1 (2.4)	TM4SF4 (2.3)	VEGFA (2.2)
GO:0005179	hormone activity	0.01	<0.20	CGA (9.5)	CHGA (7.9)	INS (5.7)	TPO (4.6)	TRHR (4.2)	C22orf42 (3.3)	TG (3.0)	TSHR (2.8)	PAX4 (2.6)	OBP2B (2.5)
MP:0008140	podocyte foot process effacement	0.01	<0.20	ENSG00000240529 (3.1)	CLCNKB (2.6)	TNKS1BP1 (2.6)	SLC48A1 (2.3)	LPP (2.2)	FCAMR (2.2)	PLEKHH2 (2.1)	MFSD6 (2.1)	RAPGEF3 (2.1)	NTNG1 (2.0)
ENSG00000173801	JUP PPI subnetwork	0.01	<0.20	MAL2 (5.0)	F2RL1 (3.6)	SOX9 (3.0)	KRT18 (3.0)	LIMK2 (2.9)	BOK (2.9)	CERS6 (2.6)	NEBL (2.5)	IGF2BP2 (2.5)	HES1 (2.5)
GO:0044212	transcription regulatory region DNA binding	0.01	<0.20	HES1 (5.0)	ZFP36L2 (4.8)	SMAD6 (3.8)	KIAA1267 (3.8)	SOX9 (3.8)	TSHZ3 (3.0)	KIF26A (3.0)	AKIRIN2 (3.0)	BMP2 (2.7)	PATZ1 (2.7)
ENSG00000057294	PKP2 PPI subnetwork	0.01	<0.20	MAL2 (4.4)	KRT18 (4.1)	F2RL1 (3.6)	ANXA9 (3.3)	LIMK2 (3.0)	NEBL (2.9)	WNT3 (2.3)	IGF2BP2 (2.3)	FOXE1 (2.3)	RAVER1 (2.3)
GO:0051592	response to calcium ion	0.01	<0.20	SLC8A1 (3.2)	ENSG00000248079 (3.1)	C22orf24 (3.0)	LINC00473 (3.0)	TRHR (2.9)	ENSG00000228322 (2.8)	CGA (2.8)	SGK1 (2.7)	NKX2-1-AS1 (2.5)	SYT13 (2.4)
GO:0046039	GTP metabolic process	0.01	<0.20	MKL2 (3.8)	CDK17 (2.8)	C15orf57 (2.5)	SNTG2 (2.5)	CAPZB (2.4)	GNG7 (2.4)	PDE10A (2.3)	COMMD7 (2.3)	WDR41 (2.3)	MFSD6 (2.2)
MP:0003233	prolonged QT interval	0.01	<0.20	SLC8A1 (7.3)	NEBL (6.0)	RYR2 (5.8)	KCNQ1 (5.1)	INSR (3.1)	NKX2-1 (3.1)	B4GALNT3 (2.8)	TMOD1 (2.7)	ADCY6 (2.5)	TMEM116 (2.4)
GO:0006184	GTP catabolic process	0.01	<0.20	MKL2 (3.9)	CDK17 (2.8)	SNTG2 (2.6)	C15orf57 (2.5)	COMMD7 (2.4)	CAPZB (2.4)	MFSD6 (2.3)	PDE10A (2.3)	PTEN (2.2)	SNX8 (2.2)
ENSG00000196411	EPHB4 PPI subnetwork	0.01	<0.20	ADSSL1 (3.3)	UBE2H (3.1)	MAL2 (2.6)	VEGFA (2.6)	SPRY2 (2.5)	ARNTL (2.5)	FRS2 (2.4)	IFFO2 (2.4)	ELK3 (2.3)	GNG12 (2.3)
GO:0016327	apicolateral plasma membrane	0.01	<0.20	KRT18 (6.0)	MAL2 (5.5)	F2RL1 (3.9)	C5orf32 (3.9)	SH3YL1 (3.9)	RARB (3.1)	APLNR (2.8)	RBM47 (2.7)	NKX2-1 (2.6)	RAPGEF3 (2.6)
ENSG00000108953	YWHAE PPI subnetwork	0.01	<0.20	YWHAH (3.2)	PCBP1 (2.9)	HEXIM1 (2.7)	SPRY2 (2.6)	ARF4 (2.3)	UBE2H (2.2)	ZFP36L2 (2.2)	SND1 (2.1)	NCBP1 (2.1)	IGF2BP2 (2.0)
GO:0035019	somatic stem cell maintenance	0.01	<0.20	ENSG00000234899 (4.2)	DIRC3 (3.6)	DMRTA2 (2.7)	IGF2BP2 (2.6)	RAPGEF3 (2.5)	STON2 (2.4)	SH3YL1 (2.4)	LIMK2 (2.4)	KIF26A (2.4)	NTNG1 (2.3)
MP:0005150	cachexia	0.01	<0.20	CCR4 (3.4)	WNT4 (3.2)	IHH (2.9)	IGF1R (2.9)	PKD2L1 (2.8)	PURA (2.6)	MAF (2.5)	PRDM11 (2.4)	CORO2A (2.3)	COLEC10 (2.2)
ENSG00000197045	GMFB PPI subnetwork	0.01	<0.20	GNG12 (3.0)	ENSG00000182319 (2.7)	KCTD5 (2.7)	TRAFD1 (2.4)	ABI3 (2.4)	CRYAB (2.4)	EIF4ENIF1 (2.4)	SNTG2 (2.3)	SPATA13 (2.2)	LOXL2 (2.2)
GO:0051272	positive regulation of cellular component movement	0.01	<0.20	GLIS3 (3.8)	CCBE1 (3.6)	TGFB2 (3.3)	FGF7 (3.1)	ENSG00000247694 (2.9)	VEGFC (2.9)	GLIS3-AS1 (2.6)	ENSG00000245849 (2.6)	GNG12 (2.5)	SULF1 (2.4)
GO:0000989	transcription factor binding transcription factor activity	0.01	<0.20	KIAA1267 (4.2)	EIF4ENIF1 (3.2)	AKIRIN2 (3.1)	RAVER1 (3.0)	ATXN2 (3.0)	TSHZ3 (3.0)	HES1 (3.0)	BAHD1 (3.0)	PCBP1 (2.8)	NFIA (2.8)
ENSG00000113721	PDGFRB PPI subnetwork	0.01	<0.20	VEGFC (2.9)	HDAC7 (2.8)	ETS1 (2.7)	KLF12 (2.6)	ENSG00000234899 (2.6)	GLIS3-AS1 (2.4)	CCBE1 (2.4)	CDK17 (2.4)	CLCNKB (2.3)	PDE4D (2.3)
GO:0060389	pathway-restricted SMAD protein phosphorylation	0.01	<0.20	SMAD6 (3.5)	ENSG00000227200 (2.7)	NRG1 (2.6)	ZNF362 (2.5)	PDE4D (2.3)	ENSG00000185294 (2.2)	RARB (2.2)	C15orf33 (2.2)	NEK6 (2.1)	PLCD3 (2.1)
MP:0000166	abnormal chondrocyte morphology	0.01	<0.20	SMOC2 (5.4)	SOX9 (4.2)	PLEKHH2 (4.0)	IHH (3.9)	BMP2 (3.5)	FOXA2 (3.1)	IRS1 (3.1)	TGFB2 (2.8)	SMAD6 (2.7)	CADM1 (2.5)
ENSG00000165476	REEP3 PPI subnetwork	0.01	<0.20	SH3YL1 (3.7)	MAL2 (3.5)	KRT18 (3.2)	LIMK2 (3.1)	ARHGAP27 (2.9)	BOK (2.6)	ENSG00000182319 (2.6)	IRS1 (2.5)	F2RL1 (2.5)	ENSG00000227036 (2.4)
ENSG00000037280	FLT4 PPI subnetwork	0.01	<0.20	APLNR (4.5)	ELK3 (4.4)	LOXL2 (3.3)	SH2B3 (3.3)	CCBE1 (3.0)	CDK17 (3.0)	VEGFA (2.6)	RAPGEF3 (2.5)	PDE10A (2.4)	VEGFC (2.4)
GO:0060538	skeletal muscle organ development	0.01	<0.20	TSHZ3 (3.4)	ENSG00000231327 (3.4)	IGF2-AS (3.1)	DIRC3 (2.6)	TGFB2 (2.6)	ENSG00000253426 (2.6)	NFIA (2.3)	IGFBP5 (2.3)	ADSSL1 (2.2)	BNC2 (2.2)
ENSG00000140464	PML PPI subnetwork	0.01	<0.20	TRAFD1 (3.5)	ATXN2 (3.5)	ZFP36L2 (3.5)	BRAP (3.1)	SH2B3 (2.7)	KIAA1267 (2.7)	EIF4ENIF1 (2.5)	HES1 (2.5)	FRS2 (2.5)	PLEKHM1 (2.3)
GO:0000975	regulatory region DNA binding	0.01	<0.20	HES1 (5.0)	ZFP36L2 (4.8)	KIAA1267 (3.8)	SOX9 (3.7)	SMAD6 (3.7)	KIF26A (3.0)	AKIRIN2 (3.0)	TSHZ3 (2.9)	BMP2 (2.7)	PATZ1 (2.6)
GO:0001067	regulatory region nucleic acid binding	0.01	<0.20	HES1 (5.0)	ZFP36L2 (4.8)	KIAA1267 (3.8)	SOX9 (3.7)	SMAD6 (3.7)	KIF26A (3.0)	AKIRIN2 (3.0)	TSHZ3 (2.9)	BMP2 (2.7)	PATZ1 (2.6)
MP:0003566	abnormal cell adhesion	0.01	<0.20	LPP (4.7)	IFFO2 (3.3)	TMEM189 (2.8)	LOXL2 (2.8)	SULF1 (2.7)	SERPING1 (2.6)	ZBTB10 (2.5)	VEGFA (2.5)	ADCY9 (2.3)	C15orf33 (2.0)
REACTOME_PI3K_CASCADE	REACTOME_PI3K_CASCADE	0.01	<0.20	CCBE1 (3.6)	PTPN11 (3.5)	BCAS3 (3.4)	SPATA13 (3.4)	FOXA2 (2.8)	VEGFA (2.6)	TSTD2 (2.6)	BRAP (2.5)	ATG4B (2.3)	ENSG00000185294 (2.1)
MP:0003935	abnormal craniofacial development	0.01	<0.20	DMRTA2 (3.5)	HES1 (3.1)	RARB (3.1)	MAB21L2 (2.8)	WNT3 (2.7)	ENSG00000248079 (2.7)	B4GALNT3 (2.6)	PTPRS (2.6)	LRBA (2.4)	SOX9 (2.2)
GO:0043009	chordate embryonic development	0.01	<0.20	PDE7A (2.8)	WNT3 (2.8)	HES1 (2.7)	RARB (2.7)	TSHZ3 (2.4)	ZNF652 (2.4)	CHST14 (2.4)	IGF2BP2 (2.4)	KLF12 (2.2)	KIAA1267 (2.1)
MP:0004471	short nasal bone	0.01	<0.20	TGFB2 (4.5)	FOXA2 (4.2)	SMAD6 (3.8)	IGF2 (3.2)	ENSG00000227036 (2.9)	BMP2 (2.7)	NKX2-1 (2.7)	MBIP (2.4)	SOX9 (2.3)	IGF2BP2 (2.3)
GO:0014070	response to organic cyclic compound	0.01	<0.20	CHRNB4 (3.6)	C6orf223 (3.4)	CHRNA3 (3.2)	ENSG00000229175 (3.0)	PAX4 (2.6)	ENSG00000231327 (2.6)	ENSG00000240529 (2.5)	MAB21L2 (2.5)	KIF26A (2.5)	SGK1 (2.3)
KEGG_ECM_RECEPTOR_INTERACTION	KEGG_ECM_RECEPTOR_INTERACTION	0.01	<0.20	LOXL2 (6.0)	APLNR (5.2)	SULF1 (3.9)	DPT (3.6)	SMOC2 (3.3)	VEGFC (3.2)	SERPING1 (3.0)	STON2 (2.8)	IRS1 (2.7)	IGFBP5 (2.5)
ENSG00000179899	ENSG00000179899 PPI subnetwork	0.01	<0.20	PATZ1 (4.4)	ZNF362 (3.6)	ZNF652 (3.2)	KIF26A (3.1)	BAHD1 (3.1)	ZBED3 (3.0)	CDKN2C (2.9)	RAVER1 (2.9)	KIAA1267 (2.6)	TIA1 (2.6)
GO:0071902	positive regulation of protein serine/threonine kinase activity	0.01	<0.20	DEPDC5 (2.9)	ARHGAP27 (2.3)	ATP8B4 (2.3)	LIMK2 (2.3)	KCNQ1 (2.3)	BAHD1 (2.2)	ENSG00000259107 (2.1)	PTPN11 (2.0)	PISD (2.0)	NEK6 (2.0)
MP:0000159	abnormal xiphoid process morphology	0.01	<0.20	SOX9 (3.8)	TSHZ3 (3.8)	TGFB2 (3.8)	WNT4 (3.7)	IGF2-AS (3.3)	LOXL2 (3.2)	MAB21L2 (3.1)	MAF (3.1)	SMAD6 (3.0)	PTPRS (2.6)
ENSG00000120156	TEK PPI subnetwork	0.01	<0.20	ENSG00000225742 (2.7)	APLNR (2.5)	ICAM3 (2.4)	IGFBP5 (2.3)	CLCNKB (2.3)	AKT1 (2.3)	CCR4 (2.3)	ICAM4 (2.2)	AGGF1 (2.1)	MKL2 (2.1)
GO:0043296	apical junction complex	0.01	<0.20	KRT18 (6.1)	MAL2 (5.6)	SH3YL1 (3.9)	C5orf32 (3.8)	F2RL1 (3.7)	RARB (2.9)	RBM47 (2.8)	APLNR (2.6)	NKX2-1 (2.5)	CRYAB (2.5)
ENSG00000134371	CDC73 PPI subnetwork	0.01	<0.20	BAHD1 (4.5)	ZBED3 (3.7)	PATZ1 (3.7)	ZNF362 (2.9)	PURA (2.9)	KIF26A (2.8)	RAVER1 (2.6)	AKT1 (2.6)	ZNF652 (2.5)	TRAFD1 (2.3)
GO:0048747	muscle fiber development	0.01	<0.20	ADSSL1 (3.0)	ENSG00000233246 (2.9)	TSHZ3 (2.7)	PLCD3 (2.7)	CRYAB (2.5)	PDE4D (2.3)	TGFB2 (2.3)	FAM109A (2.3)	NFIA (2.3)	IGFBP5 (2.2)
ENSG00000105647	PIK3R2 PPI subnetwork	0.01	<0.20	ETS1 (4.2)	HDAC7 (3.9)	ABI3 (3.7)	CCBE1 (2.7)	STAT4 (2.7)	ELK3 (2.6)	SH2B3 (2.6)	PRDM11 (2.4)	CLCNKB (2.4)	GNGT2 (2.3)
ENSG00000126767	ELK1 PPI subnetwork	0.01	<0.20	SMAD6 (5.0)	HES1 (4.0)	HEXIM1 (3.5)	SGK1 (3.1)	SH2B3 (3.0)	ELK3 (2.8)	ZFP36L2 (2.8)	SPRY2 (2.8)	ATG4B (2.7)	VEGFA (2.7)
ENSG00000170260	ZNF212 PPI subnetwork	0.01	<0.20	GCC1 (5.7)	ZBTB10 (3.7)	SPRY2 (3.4)	GADD45A (3.4)	LINC00473 (3.2)	S100Z (2.8)	SGK1 (2.8)	RAB20 (2.7)	ZFP36L2 (2.7)	FAM109A (2.5)
ENSG00000197265	GTF2E2 PPI subnetwork	0.01	<0.20	PFDN1 (3.4)	C6orf162 (3.1)	PSMA4 (3.0)	SIVA1 (3.0)	GADD45A (2.7)	AKIRIN2 (2.7)	KCTD5 (2.6)	DTWD1 (2.6)	MAPKAPK5 (2.6)	MOAP1 (2.5)
GO:0008083	growth factor activity	0.01	<0.20	BMP2 (3.8)	SMAD6 (3.4)	VEGFC (3.4)	NRG1 (3.4)	FGF7 (3.1)	IGFBP5 (3.1)	TGFB2 (2.6)	CRHR1 (2.6)	ENSG00000231327 (2.6)	SULF1 (2.5)
GO:0030308	negative regulation of cell growth	0.01	<0.20	SMOC2 (2.8)	C15orf33 (2.5)	BOK (2.4)	FRS2 (2.4)	ENSG00000232170 (2.4)	ENSG00000214934 (2.0)	PIK3IP1 (1.9)	PDE10A (1.9)	VAV3 (1.9)	GADD45A (1.8)
ENSG00000137642	SORL1 PPI subnetwork	0.01	<0.20	NR3C2 (3.9)	RBM47 (3.6)	SNX8 (3.4)	KCNQ1 (3.3)	F2RL1 (3.1)	AKR7A3 (3.1)	KRT18 (3.0)	MAL2 (2.5)	LIMK2 (2.5)	C5orf32 (2.3)
ENSG00000100985	MMP9 PPI subnetwork	0.01	<0.20	LOXL2 (5.9)	SULF1 (4.0)	IGFBP5 (3.1)	SERPING1 (3.1)	VEGFC (2.9)	ICAM1 (2.7)	TGFB2 (2.7)	ETS1 (2.4)	VEGFA (2.4)	DPT (2.3)
GO:0003712	transcription cofactor activity	0.01	<0.20	KIAA1267 (4.3)	EIF4ENIF1 (3.2)	ATXN2 (3.1)	RAVER1 (3.1)	AKIRIN2 (3.0)	BAHD1 (3.0)	PCBP1 (2.9)	TSHZ3 (2.9)	HES1 (2.8)	HEXIM1 (2.8)
GO:2000027	regulation of organ morphogenesis	0.01	<0.20	SPRY2 (3.5)	IGF2-AS (3.3)	OBP2B (3.0)	ENSG00000225742 (3.0)	FOXE1 (2.8)	WNT3 (2.8)	ENSG00000254835 (2.8)	B4GALNT3 (2.6)	SULF1 (2.6)	WNT4 (2.6)
ENSG00000138795	LEF1 PPI subnetwork	0.01	<0.20	SMAD6 (3.7)	PATZ1 (3.4)	KIAA1267 (3.2)	AKIRIN2 (3.2)	DET1 (2.9)	SGK1 (2.8)	HES1 (2.7)	BMP2 (2.7)	NR3C2 (2.6)	RARB (2.5)
MP:0008146	asymmetric rib-sternum attachment	0.01	<0.20	TSHZ3 (3.7)	IGF2BP2 (3.4)	HES1 (2.7)	GADD45A (2.6)	AKIRIN2 (2.6)	PDE4D (2.6)	IFFO2 (2.5)	SASH1 (2.4)	IGF2 (2.3)	CHRNA9 (2.1)
ENSG00000130147	SH3BP4 PPI subnetwork	0.01	<0.20	MAL2 (4.2)	SH3YL1 (3.9)	IRS1 (3.2)	ARHGAP27 (3.1)	KRT18 (3.1)	IFFO2 (3.0)	BCAS3 (2.7)	TNKS1BP1 (2.6)	BOK (2.6)	CORO2A (2.6)
ENSG00000133056	PIK3C2B PPI subnetwork	0.01	<0.20	MAL2 (3.5)	PRDM11 (3.0)	BOK (3.0)	ARHGAP27 (2.9)	ITPK1 (2.9)	TNKS1BP1 (2.7)	KRT18 (2.7)	CORO2A (2.7)	F2RL1 (2.7)	WNT4 (2.6)
REACTOME_SYNTHESIS_OF_SUBSTRATES_IN_N:GLYCAN_BIOSYTHESIS	REACTOME_SYNTHESIS_OF_SUBSTRATES_IN_N:GLYCAN_BIOSYTHESIS	0.01	<0.20	ARF4 (5.4)	GALK2 (3.0)	DET1 (2.6)	TMEM189 (2.5)	KCTD5 (2.3)	TIMP4 (2.3)	TSTD2 (2.0)	RNF185 (2.0)	RARS2 (2.0)	AKR7A2 (2.0)
ENSG00000015153	YAF2 PPI subnetwork	0.01	<0.20	PATZ1 (5.0)	BAHD1 (3.9)	AKT1 (3.7)	ZNF362 (3.7)	PTEN (3.4)	ZNF652 (3.4)	RAVER1 (3.3)	ZBED3 (2.9)	RNF220 (2.8)	KIF26A (2.7)
ENSG00000139269	INHBE PPI subnetwork	0.01	<0.20	TRHR (3.2)	FOXA2 (2.8)	RNF185 (2.8)	HES1 (2.7)	NRG1 (2.4)	P2RX3 (2.3)	IRS1 (2.2)	IFFO2 (2.2)	ENSG00000248210 (2.1)	PRR14L (2.1)
MP:0001787	pericardial edema	0.01	<0.20	VEGFC (3.9)	SMAD6 (3.8)	NEBL (3.5)	RYR2 (3.4)	ENSG00000225742 (3.2)	HDAC7 (3.0)	GTF2A1 (2.6)	ICAM4 (2.6)	RAPGEF3 (2.6)	AKT3 (2.4)
ENSG00000090776	EFNB1 PPI subnetwork	0.01	<0.20	F2RL1 (3.5)	PTPRS (3.4)	CADM1 (3.2)	SOX9 (3.1)	PISD (2.9)	LIMK2 (2.7)	IFFO2 (2.6)	ENSG00000229175 (2.5)	MAL2 (2.3)	ENSG00000227036 (2.3)
ENSG00000116544	DLGAP3 PPI subnetwork	0.01	<0.20	MKL2 (3.4)	ENSG00000225742 (3.2)	SASH1 (3.2)	CDK17 (3.0)	ARMC1 (2.7)	CHST1 (2.5)	GRIN2A (2.4)	ICAM5 (2.3)	ABI3 (2.3)	ZBED3 (2.2)
ENSG00000129255	MPDU1 PPI subnetwork	0.01	<0.20	NKX2-3 (4.3)	SMOC2 (3.0)	SLC23A3 (3.0)	ENSG00000254651 (2.7)	LRBA (2.6)	RAPGEF3 (2.5)	PCBP1-AS1 (2.3)	CHRNA5 (2.3)	COLEC10 (2.2)	STON2 (2.2)
ENSG00000145715	RASA1 PPI subnetwork	0.01	<0.20	KCTD5 (3.7)	ABI3 (3.7)	GNGT2 (3.4)	AKT1 (3.3)	SH2B3 (2.9)	PPP6R1 (2.8)	NEK6 (2.8)	LPP (2.6)	PHC2 (2.5)	ITPK1 (2.5)
GO:0048608	reproductive structure development	0.01	<0.20	SMOC2 (2.7)	OBP2B (2.5)	ABO (2.4)	IGFBP5 (2.2)	ENSG00000223874 (2.2)	CCBE1 (2.1)	NTNG1 (2.1)	IGF2-AS (2.0)	C6orf163 (2.0)	IGF2BP2 (2.0)
REACTOME_SIGNALING_BY_INSULIN_RECEPTOR	REACTOME_SIGNALING_BY_INSULIN_RECEPTOR	0.01	<0.20	CLCNKB (5.6)	CCBE1 (3.7)	PTPN11 (3.0)	FAM63A (2.9)	PQLC2 (2.7)	SNX8 (2.7)	SPATA13 (2.7)	C15orf62 (2.5)	ATG4B (2.4)	PLEKHM1 (2.4)
GO:0007160	cell-matrix adhesion	0.01	<0.20	MED12L (3.2)	STON2 (3.0)	LOXL2 (2.7)	SMOC2 (2.7)	ADCY6 (2.6)	APLNR (2.5)	PLEKHH2 (2.2)	LPP (2.2)	DPT (2.1)	ENSG00000240529 (2.0)
ENSG00000143632	ACTA1 PPI subnetwork	0.01	<0.20	CRYAB (3.6)	KRT18 (3.5)	LPP (3.4)	F2RL1 (3.1)	GNG12 (3.1)	SPRY2 (3.0)	CAPZB (2.5)	YWHAH (2.4)	TMOD1 (2.3)	AKT3 (2.3)
ENSG00000118972	FGF23 PPI subnetwork	0.01	<0.20	CCBE1 (4.3)	PLEKHH2 (3.9)	FGF7 (3.7)	SOX9 (3.4)	SMAD6 (2.5)	FRS2 (2.4)	IHH (2.4)	SERPING1 (2.3)	VEGFA (2.3)	MAF (2.3)
GO:0018212	peptidyl-tyrosine modification	0.01	<0.20	CCBE1 (3.3)	ENSG00000254651 (2.9)	FGF7 (2.7)	ENSG00000232170 (2.6)	DPT (2.4)	ATP8B4 (2.3)	ENSG00000234899 (2.3)	PISD (2.2)	IGFBP5 (2.2)	VEGFC (2.1)
GO:0043087	regulation of GTPase activity	0.01	<0.20	MKL2 (3.4)	SASH1 (3.0)	DEPDC5 (2.9)	SNX8 (2.5)	RAPGEF3 (2.5)	PISD (2.4)	C6orf164 (2.4)	ARSB (2.3)	SNTG2 (2.3)	C12orf51 (2.3)
REACTOME_GAP_JUNCTION_TRAFFICKING_AND_REGULATION	REACTOME_GAP_JUNCTION_TRAFFICKING_AND_REGULATION	0.01	<0.20	APLNR (5.0)	PLCD3 (3.6)	FCAMR (3.2)	NBL1 (3.2)	C3orf65 (2.7)	ENSG00000227036 (2.4)	PKD2L1 (2.4)	ANXA9 (2.2)	ELK3 (2.2)	SMAD6 (2.0)
REACTOME_INSULIN_RECEPTOR_SIGNALLING_CASCADE	REACTOME_INSULIN_RECEPTOR_SIGNALLING_CASCADE	0.01	<0.20	CCBE1 (4.0)	PTPN11 (3.8)	SPATA13 (3.6)	VEGFA (3.4)	FOXA2 (3.1)	BCAS3 (2.7)	ATG4B (2.3)	CDK17 (2.2)	UBE2H (2.2)	MTFR1 (2.2)
MP:0000269	abnormal heart looping	0.01	<0.20	WNT3 (5.1)	SMAD6 (4.6)	NEBL (4.2)	RYR2 (3.8)	RARB (3.3)	APLNR (3.3)	MAB21L2 (3.1)	KIF26A (2.8)	ENSG00000204650 (2.8)	CHRNB4 (2.6)
ENSG00000163520	FBLN2 PPI subnetwork	0.01	<0.20	LOXL2 (4.4)	APLNR (4.4)	DPT (3.7)	KRT18 (3.0)	CRYAB (2.9)	SULF1 (2.7)	TNKS1BP1 (2.7)	IGFBP5 (2.4)	SERPING1 (2.4)	CPSF2 (2.3)
MP:0000913	abnormal brain development	0.01	<0.20	SOX9 (4.7)	HES1 (3.6)	SASH1 (3.6)	DMRTA2 (3.4)	FOXA2 (2.8)	ZNF292 (2.7)	PDE7A (2.5)	LIMK2 (2.2)	ENSG00000234899 (2.2)	ZBED3 (2.1)
MP:0002098	abnormal vibrissa morphology	0.01	<0.20	FOXE1 (3.7)	F2RL1 (3.0)	IHH (2.8)	BMP2 (2.7)	SOX9 (2.6)	NRG1 (2.5)	SMAD6 (2.4)	ENSG00000227036 (2.4)	CADM1 (2.3)	TSHR (2.2)
MP:0004592	small mandible	0.01	<0.20	MAB21L2 (4.3)	FOXE1 (4.1)	RARB (3.3)	DMRTA2 (3.1)	TBC1D2 (3.0)	NKX2-3 (2.6)	ENSG00000228322 (2.5)	NRG1 (2.2)	LRBA (2.1)	TGFB2 (2.1)
GO:0040017	positive regulation of locomotion	0.01	<0.20	GLIS3 (3.8)	CCBE1 (3.6)	FGF7 (3.2)	VEGFC (3.1)	TGFB2 (3.1)	ENSG00000247694 (3.0)	GLIS3-AS1 (2.7)	ENSG00000245849 (2.6)	SULF1 (2.5)	APLNR (2.4)
ENSG00000168646	AXIN2 PPI subnetwork	0.01	<0.20	PTPRS (4.6)	SMAD6 (4.0)	CDK17 (3.8)	AKIRIN2 (3.3)	KCTD5 (2.9)	PURA (2.6)	ABO (2.5)	PFDN1 (2.4)	SECISBP2L (2.4)	PQLC2 (2.3)
ENSG00000111859	NEDD9 PPI subnetwork	0.01	<0.20	SH2B3 (3.1)	IFFO2 (3.1)	AKIRIN2 (3.0)	CDK17 (2.9)	PHC2 (2.8)	ZFP36L2 (2.8)	ELK3 (2.7)	ABI3 (2.7)	ABO (2.6)	SMAD6 (2.6)
GO:0018108	peptidyl-tyrosine phosphorylation	0.01	<0.20	CCBE1 (3.2)	ENSG00000254651 (2.8)	FGF7 (2.6)	ENSG00000232170 (2.5)	ATP8B4 (2.4)	IGFBP5 (2.3)	DPT (2.2)	ENSG00000234899 (2.2)	GLIS3 (2.2)	ENSG00000248210 (2.1)
GO:0043491	protein kinase B signaling cascade	0.01	<0.20	FCAMR (4.2)	ENSG00000234899 (3.3)	BOK (2.5)	AGPHD1 (2.4)	KLF12 (2.3)	GNG12 (2.3)	STH (2.1)	LRRC55 (2.1)	FRS2 (2.1)	ADCY9 (2.0)
MP:0005331	insulin resistance	0.01	<0.20	TIMP4 (5.0)	PPARG (4.8)	INS (3.6)	C22orf42 (2.9)	PPP2R1B (2.6)	TM4SF4 (2.5)	IGF2-AS (2.5)	ADCY6 (2.5)	INSR (2.4)	BCAS3 (2.3)
GO:0048741	skeletal muscle fiber development	0.01	<0.20	ENSG00000233246 (3.1)	FAM109A (2.8)	TSHZ3 (2.8)	NFIA (2.8)	ENSG00000173295 (2.8)	STH (2.6)	PLCD3 (2.6)	ENSG00000232170 (2.5)	CRYAB (2.4)	ENSG00000231327 (2.4)
ENSG00000115904	SOS1 PPI subnetwork	0.01	<0.20	ETS1 (3.3)	ABI3 (3.1)	GNGT2 (3.1)	FRS2 (3.1)	STON2 (3.1)	RAPGEF3 (3.0)	PLEKHM1 (2.9)	HDAC7 (2.6)	UBE2H (2.4)	RNF185 (2.3)
ENSG00000157933	SKI PPI subnetwork	0.01	<0.20	SMAD6 (4.0)	SOX9 (3.7)	DET1 (3.0)	STON2 (2.8)	PURA (2.7)	IFFO2 (2.7)	ENSG00000248079 (2.7)	ZFP36L2 (2.6)	NFIA (2.6)	AKIRIN2 (2.5)
MP:0002884	abnormal branchial arch morphology	0.01	<0.20	RARB (4.4)	SMAD6 (3.2)	AGGF1 (2.8)	NKX2-1 (2.6)	FOXE1 (2.6)	GADD45A (2.4)	TPO (2.3)	TG (2.2)	ZNF292 (2.2)	LRBA (2.2)
GO:0051170	nuclear import	0.01	<0.20	ENSG00000254651 (3.3)	SPATA13 (3.2)	ENSG00000254235 (2.8)	LRBA (2.5)	ARL17A (2.3)	UBR4 (2.3)	ZBTB10 (2.2)	PDE7A (2.2)	GCC1 (2.1)	CHST14 (2.0)
GO:0022404	molting cycle process	0.01	<0.20	LIMK2 (3.3)	WNT4 (3.2)	ENSG00000248210 (2.4)	KIF26A (2.3)	PTPRS (2.2)	ZNF362 (2.2)	MKL2 (2.2)	DIRC3 (2.1)	NRG1 (2.1)	ENSG00000253887 (2.0)
GO:0001942	hair follicle development	0.01	<0.20	LIMK2 (3.3)	WNT4 (3.2)	ENSG00000248210 (2.4)	KIF26A (2.3)	PTPRS (2.2)	ZNF362 (2.2)	MKL2 (2.2)	DIRC3 (2.1)	NRG1 (2.1)	ENSG00000253887 (2.0)
GO:0022405	hair cycle process	0.01	<0.20	LIMK2 (3.3)	WNT4 (3.2)	ENSG00000248210 (2.4)	KIF26A (2.3)	PTPRS (2.2)	ZNF362 (2.2)	MKL2 (2.2)	DIRC3 (2.1)	NRG1 (2.1)	ENSG00000253887 (2.0)
MP:0003560	osteoarthritis	0.01	<0.20	SULF1 (5.8)	SMOC2 (5.0)	DPT (3.9)	IGF2 (3.6)	PLEKHH2 (3.5)	SOX9 (2.9)	SERPING1 (2.9)	LOXL2 (2.8)	IRS1 (2.7)	FGF7 (2.6)
GO:0033280	response to vitamin D	0.01	<0.20	NRG1 (3.6)	PHOSPHO1 (3.3)	LINC00473 (3.1)	SLC23A3 (2.8)	NKX2-1-AS1 (2.7)	ARL17A (2.5)	FCAMR (2.4)	C11orf1 (2.3)	ENSG00000245849 (2.1)	IGF1R (2.0)
GO:0051427	hormone receptor binding	0.01	<0.20	EIF4ENIF1 (3.5)	CGA (3.0)	KIAA1267 (2.9)	THAP4 (2.8)	TPO (2.8)	TG (2.6)	RYR2 (2.4)	PATZ1 (2.3)	HEXIM1 (2.3)	MAPKAPK5 (2.3)
ENSG00000168542	COL3A1 PPI subnetwork	0.01	<0.20	IGIP (4.2)	DPT (3.4)	SULF1 (3.3)	SERPING1 (3.1)	IGFBP5 (2.7)	LOXL2 (2.7)	CRYAB (2.6)	FRS2 (2.3)	C22orf24 (2.2)	VEGFC (2.2)
REACTOME_SIGNALING_BY_EGFR_IN_CANCER	REACTOME_SIGNALING_BY_EGFR_IN_CANCER	0.01	<0.20	BCAS3 (3.3)	HDAC7 (3.3)	PPP6R1 (3.2)	SH2B3 (2.9)	KIF3C (2.7)	PDE10A (2.6)	CAPZB (2.6)	TYK2 (2.3)	CLCNKB (2.3)	AGPHD1 (2.2)
GO:0005922	connexon complex	0.01	<0.20	APLNR (4.6)	ASPG (2.9)	FCAMR (2.7)	NBL1 (2.5)	BOK (2.5)	ANXA9 (2.4)	ELK3 (2.4)	PLCD3 (2.4)	RAPGEF3 (2.3)	C22orf24 (2.2)
GO:0042056	chemoattractant activity	0.01	<0.20	FGF7 (6.1)	VEGFC (4.4)	DIRC3 (4.2)	DTWD1 (3.4)	CHGA (3.3)	C6orf223 (3.2)	SMAD6 (3.1)	MAB21L2 (3.0)	NKX2-1 (3.0)	PLEKHH2 (2.9)
GO:0009746	response to hexose stimulus	0.01	<0.20	INS (4.7)	NKX2-1 (3.1)	C22orf42 (3.0)	PAX4 (2.9)	IHH (2.6)	ENSG00000254235 (2.6)	FOXA2 (2.5)	CHGA (2.5)	CHRNA9 (2.5)	PCYOX1 (2.4)
ENSG00000100292	HMOX1 PPI subnetwork	0.01	<0.20	TMOD1 (4.3)	PPP1R3B (3.9)	ADSSL1 (2.8)	CDK17 (2.8)	GNGT2 (2.8)	RYR2 (2.7)	AKT1 (2.4)	NRG1 (2.4)	ENSG00000253426 (2.3)	PRKAG2 (2.3)
GO:0009792	embryo development ending in birth or egg hatching	0.01	<0.20	WNT3 (2.9)	RARB (2.7)	HES1 (2.7)	PDE7A (2.7)	TSHZ3 (2.4)	CHST14 (2.4)	ZNF652 (2.4)	IGF2BP2 (2.3)	KLF12 (2.1)	IGF2 (2.0)
ENSG00000118194	TNNT2 PPI subnetwork	0.01	<0.20	TMOD1 (4.3)	RYR2 (3.9)	PPP1R3B (3.2)	NRG1 (3.0)	CRYAB (2.7)	SLC8A1 (2.6)	SMAD6 (2.6)	PRKAG2 (2.4)	ITPK1 (2.3)	GNGT2 (2.3)
GO:0020037	heme binding	0.01	<0.20	ALDH2 (3.7)	SLC48A1 (3.0)	HEMGN (2.8)	TG (2.8)	COLEC10 (2.7)	TM4SF4 (2.5)	ASPG (2.5)	AGPHD1 (2.3)	SMAD6 (2.0)	RARB (2.0)
ENSG00000111752	PHC1 PPI subnetwork	0.01	<0.20	PATZ1 (4.2)	BAHD1 (3.7)	RAVER1 (3.4)	ZBED3 (3.1)	ZNF362 (3.1)	SIVA1 (2.9)	ZNF800 (2.9)	CDKN2C (2.8)	PDE12 (2.7)	TIA1 (2.6)
GO:0071496	cellular response to external stimulus	0.01	<0.20	GCC1 (3.4)	CCBE1 (3.0)	TBC1D2 (2.4)	ZNF292 (2.2)	CNPPD1 (2.2)	HEXIM1 (2.2)	C22orf24 (2.1)	ABO (2.1)	FAM63A (2.0)	LOXL2 (1.9)
ENSG00000136573	BLK PPI subnetwork	0.01	<0.20	VEGFC (2.8)	C6orf223 (2.7)	KLF12 (2.7)	UBE2H (2.5)	VAV3 (2.5)	ABI3 (2.4)	CCBE1 (2.4)	CLCNKB (2.3)	IGFBP5 (2.3)	P2RX3 (2.2)
MP:0000259	abnormal vascular development	0.01	<0.20	APLNR (5.2)	RAPGEF3 (4.5)	SMAD6 (4.3)	KIF26A (3.6)	ELK3 (3.4)	CHST14 (3.0)	ARHGAP27 (3.0)	VEGFC (2.9)	HDAC7 (2.8)	ABI3 (2.8)
ENSG00000157404	KIT PPI subnetwork	0.01	<0.20	ABI3 (3.8)	STON2 (3.1)	SPRY2 (3.0)	CDK17 (3.0)	SH2B3 (3.0)	STAT4 (2.6)	ERI1 (2.4)	BAHD1 (2.4)	HDAC7 (2.4)	ENSG00000182319 (2.3)
MP:0000018	small ears	0.01	<0.20	C15orf62 (4.0)	WNT4 (3.3)	BNC2 (3.2)	MAL2 (2.8)	TPO (2.8)	ANXA9 (2.8)	BOK (2.6)	SLC48A1 (2.5)	IGF2BP2 (2.5)	LOXL2 (2.4)
MP:0000598	abnormal liver morphology	0.01	<0.20	COLEC10 (3.3)	GADD45A (2.7)	VEGFC (2.6)	IGF2 (2.5)	LINC00473 (2.5)	CHRNA9 (2.4)	SERPING1 (2.4)	C22orf24 (2.4)	LOXL2 (2.4)	APOH (2.2)
GO:0030282	bone mineralization	0.01	<0.20	SMOC2 (3.3)	TG (3.2)	TSHR (2.9)	ENSG00000185294 (2.8)	DPT (2.7)	PLEKHH2 (2.5)	C2orf42 (2.5)	IFFO2 (2.4)	TPO (2.4)	S100Z (2.4)
MP:0009356	decreased liver triglyceride level	0.01	<0.20	PPARG (7.8)	PPP2R1B (5.2)	TIMP4 (4.2)	ASPG (3.4)	C6orf223 (3.4)	ALDH2 (2.6)	GCHFR (2.5)	MFSD2A (2.3)	NR3C2 (2.3)	ERLIN1 (2.2)
ENSG00000122122	SASH3 PPI subnetwork	0.01	<0.20	GCC1 (4.8)	SND1 (3.5)	SMAD6 (3.1)	TSTD2 (3.1)	UBE2H (2.8)	PHOSPHO1 (2.7)	FRS2 (2.7)	KIAA1267 (2.6)	ARF4 (2.5)	KCTD5 (2.5)
MP:0011290	decreased nephron number	0.01	<0.20	CCBE1 (4.1)	NRG1 (3.7)	VEGFA (3.5)	COLEC10 (3.5)	WNT4 (3.2)	BMP2 (3.0)	IGFBP5 (2.9)	PLEKHH2 (2.8)	SMAD6 (2.6)	PRDM11 (2.5)
MP:0000445	short snout	0.01	<0.20	SOX9 (5.0)	BMP2 (3.9)	IHH (3.4)	SMAD6 (3.2)	CADM1 (3.1)	IRS1 (2.9)	MAB21L2 (2.8)	SMOC2 (2.7)	IGF2 (2.7)	DMRTA2 (2.6)
ENSG00000125266	EFNB2 PPI subnetwork	0.01	<0.20	CHST1 (3.4)	SOX9 (3.4)	PTPRS (3.3)	CADM1 (3.3)	ENSG00000253887 (3.0)	IFFO2 (3.0)	RARB (2.7)	HES1 (2.5)	AKT3 (2.4)	ENSG00000227036 (2.2)
MP:0000495	abnormal colon morphology	0.01	<0.20	IHH (4.4)	BMP2 (3.4)	SOX9 (3.2)	NKX2-3 (2.8)	SLC5A1 (2.7)	AKR7A3 (2.7)	CORO2A (2.7)	NBL1 (2.5)	MAF (2.5)	TMEM63C (2.5)
GO:0022612	gland morphogenesis	0.01	<0.20	IRS1 (3.3)	ENSG00000182319 (2.9)	WNT4 (2.9)	AGPHD1 (2.6)	PLCD3 (2.6)	BCAS3 (2.5)	F2RL1 (2.5)	DIRC3 (2.5)	PTPRS (2.5)	SOX9 (2.5)
GO:0030855	epithelial cell differentiation	0.01	<0.20	ANXA9 (4.4)	MAL2 (3.7)	FOXE1 (3.5)	WNT4 (3.3)	ENSG00000228322 (2.9)	TBC1D2 (2.8)	PLA2G3 (2.6)	KRT18 (2.6)	HES1 (2.3)	ENSG00000231327 (2.2)
GO:0048634	regulation of muscle organ development	0.01	<0.20	WNT3 (3.0)	ENSG00000253887 (2.8)	NFIA (2.7)	KIF26A (2.6)	ENSG00000227036 (2.4)	IRS1 (2.4)	PDE4D (2.4)	OBP2B (2.4)	BMP2 (2.3)	TSHZ3 (2.3)
MP:0001178	pulmonary hypoplasia	0.01	<0.20	SULF1 (4.3)	SOX9 (3.9)	PLEKHH2 (3.8)	GLIS3 (3.7)	FGF7 (3.6)	BMP2 (3.0)	TGFB2 (2.9)	TSHZ3 (2.9)	CCBE1 (2.9)	VEGFA (2.8)
GO:0070482	response to oxygen levels	0.01	<0.20	VEGFA (3.7)	ENSG00000254835 (3.6)	LOXL2 (3.1)	IGFBP5 (3.1)	ENSG00000225742 (2.9)	GLIS3 (2.7)	VEGFC (2.6)	FGF7 (2.4)	NKX2-1 (2.2)	ADSSL1 (2.2)
MP:0001926	female infertility	0.01	<0.20	BNC2 (3.9)	IGFBP5 (3.2)	CGA (3.1)	ZBED3 (2.8)	TDRD9 (2.7)	LINC00473 (2.6)	FGF7 (2.6)	ICAM4 (2.3)	ITPK1 (2.3)	IRS1 (2.2)
GO:0005099	Ras GTPase activator activity	0.01	<0.20	DEPDC5 (4.3)	SASH1 (3.9)	RAPGEF3 (2.8)	MFSD6 (2.8)	PLEKHM1 (2.7)	C6orf164 (2.7)	CORO2A (2.7)	ABI3 (2.5)	ARSB (2.5)	ASXL2 (2.5)
ENSG00000132153	DHX30 PPI subnetwork	0.01	<0.20	ASXL2 (3.5)	ZNF652 (3.4)	ZNF292 (3.2)	KIAA1267 (3.1)	RPUSD2 (2.8)	DNAJC17 (2.8)	DET1 (2.7)	ZBED3 (2.6)	DTWD1 (2.4)	ADCY9 (2.3)
GO:0033124	regulation of GTP catabolic process	0.01	<0.20	MKL2 (3.4)	SASH1 (3.0)	DEPDC5 (2.9)	ATG4B (2.5)	SNX8 (2.5)	SNTG2 (2.5)	RAPGEF3 (2.5)	ARSB (2.4)	C6orf164 (2.4)	C12orf51 (2.4)
ENSG00000058668	ATP2B4 PPI subnetwork	0.01	<0.20	TPO (2.8)	PDE4A (2.7)	RYR2 (2.6)	CRHR1 (2.1)	CEP112 (2.1)	FAM109A (2.1)	TG (2.1)	BMP2 (2.0)	TPPP (2.0)	MYT1L (2.0)
GO:0005537	mannose binding	0.01	<0.20	COLEC10 (5.1)	ARSB (4.6)	PCYOX1 (4.4)	KIAA0090 (3.5)	ERLIN1 (3.2)	ERP29 (3.0)	SNX8 (2.8)	ENSG00000253426 (2.7)	ATP8B4 (2.6)	IGF2 (2.4)
MP:0002427	disproportionate dwarf	0.01	<0.20	ENSG00000225742 (5.0)	TSHR (4.3)	SOX9 (4.2)	IHH (4.1)	SMOC2 (4.0)	FOXE1 (4.0)	TG (3.6)	TPO (3.4)	IRS1 (3.3)	FOXA2 (3.1)
ENSG00000111245	MYL2 PPI subnetwork	0.01	<0.20	TMOD1 (4.0)	PPP1R3B (3.8)	ITPK1 (2.9)	RYR2 (2.7)	NRG1 (2.7)	ENSG00000214934 (2.6)	PRKAG2 (2.3)	AKT1 (2.3)	ADSSL1 (2.2)	SLC8A1 (2.2)
GO:0008543	fibroblast growth factor receptor signaling pathway	0.01	<0.20	FRS2 (3.9)	P2RX3 (2.7)	AGPHD1 (2.1)	SPRY2 (2.1)	ENSG00000185294 (2.1)	ENSG00000247694 (2.1)	TMEM189 (2.0)	SASH1 (1.9)	C15orf62 (1.9)	WNT3 (1.9)
ENSG00000069399	BCL3 PPI subnetwork	0.01	<0.20	ZBTB10 (2.9)	AKIRIN2 (2.8)	ICAM1 (2.7)	HES1 (2.6)	UBR4 (2.6)	GADD45A (2.4)	EIF4ENIF1 (2.3)	DTWD1 (2.3)	ZFAND2B (2.3)	ZFP36L2 (2.2)
GO:0031214	biomineral tissue development	0.01	<0.20	PHOSPHO1 (4.1)	ENSG00000185294 (3.4)	TG (3.1)	ABO (2.5)	ARSB (2.3)	SMOC2 (2.3)	FOXE1 (2.2)	ENSG00000259107 (2.2)	C2orf42 (2.1)	IGIP (2.1)
KEGG_NON_SMALL_CELL_LUNG_CANCER	KEGG_NON_SMALL_CELL_LUNG_CANCER	0.01	<0.20	GNG7 (2.9)	FRS2 (2.8)	KCTD5 (2.7)	PDE7A (2.6)	WDR41 (2.5)	ETS1 (2.4)	UBE2H (2.3)	TMEM71 (2.3)	PDE10A (2.3)	PDE8B (2.1)
ENSG00000111450	STX2 PPI subnetwork	0.01	<0.20	CHGA (4.9)	SYT13 (3.4)	GNG12 (3.0)	CGA (3.0)	CHST1 (3.0)	LINC00473 (3.0)	KRT18 (2.8)	NSF (2.7)	FOXA2 (2.7)	MFSD6 (2.6)
ENSG00000140285	FGF7 PPI subnetwork	0.01	<0.20	SERPING1 (4.8)	LOXL2 (4.0)	IGF2 (3.9)	DPT (3.6)	SOX9 (3.4)	PLEKHH2 (3.3)	FGF7 (3.0)	FOXA2 (3.0)	IHH (2.9)	SMOC2 (2.8)
GO:0034284	response to monosaccharide stimulus	0.01	<0.20	INS (4.6)	C22orf42 (3.0)	IHH (3.0)	PAX4 (3.0)	NKX2-1 (2.9)	FOXA2 (2.5)	CHGA (2.5)	PCYOX1 (2.4)	ENSG00000254235 (2.4)	TM4SF4 (2.3)
MP:0002818	abnormal dentin morphology	0.01	<0.20	SULF1 (3.2)	DMRTA2 (2.8)	PTPRS (2.8)	C6orf163 (2.7)	TGFB2 (2.6)	PHOSPHO1 (2.6)	ARSB (2.5)	DPT (2.4)	TMEM63C (2.4)	TG (2.4)
MP:0001683	absent mesoderm	0.01	<0.20	WNT3 (3.2)	SMAD6 (2.8)	KIAA1267 (2.7)	CADM1 (2.7)	ENSG00000254235 (2.6)	NKX2-1 (2.6)	ENSG00000204650 (2.5)	SPRY2 (2.3)	IRS1 (2.3)	ARNTL (2.2)
ENSG00000166128	RAB8B PPI subnetwork	0.01	<0.20	MAL2 (3.3)	MFSD6 (3.2)	F2RL1 (3.1)	YWHAH (3.0)	ARF4 (3.0)	PDE8B (2.9)	KIF3C (2.8)	ITPK1 (2.7)	C5orf32 (2.7)	ENTPD4 (2.6)
MP:0002656	abnormal keratinocyte differentiation	0.01	<0.20	WNT3 (3.6)	SH3YL1 (3.3)	F2RL1 (3.3)	ANXA9 (3.1)	MAL2 (3.1)	BMP2 (2.8)	PLCD3 (2.7)	NRG1 (2.7)	LIMK2 (2.4)	MFHAS1 (2.3)
MP:0000928	incomplete cephalic closure	0.01	<0.20	PTPRS (3.1)	WNT4 (2.9)	SOX9 (2.9)	MAB21L2 (2.6)	KIF26A (2.4)	KIAA1267 (2.4)	SMAD6 (2.4)	PATZ1 (2.3)	SPRY2 (2.2)	HES1 (2.2)
ENSG00000170345	FOS PPI subnetwork	0.01	<0.20	ZFP36L2 (3.4)	MAPKAPK5 (3.0)	ZFAND2B (3.0)	RAVER1 (2.9)	GADD45A (2.9)	SGK1 (2.7)	BNC2 (2.6)	PURA (2.4)	ICAM1 (2.4)	ELK3 (2.2)
MP:0001596	hypotension	0.01	<0.20	SLC5A1 (4.7)	ARNTL (3.6)	CGA (2.9)	KLF12 (2.7)	VEGFA (2.6)	SGK1 (2.4)	CCBE1 (2.4)	ABO (2.4)	CRYAB (2.3)	SLC8A1 (2.2)
MP:0000762	abnormal tongue morphology	0.01	<0.20	FOXE1 (3.9)	SOX9 (3.7)	TGFB2 (3.1)	LIMK2 (3.0)	MAL2 (3.0)	F2RL1 (2.9)	NBL1 (2.9)	ENSG00000227036 (2.8)	CADM1 (2.7)	IFFO2 (2.6)
MP:0000662	abnormal branching of the mammary ductal tree	0.02	<0.20	SPRY2 (3.2)	FGF7 (3.2)	TIMP4 (3.1)	B4GALNT3 (2.6)	DIRC3 (2.6)	ITPK1-AS1 (2.5)	HEXIM1 (2.5)	ZFP36L2 (2.2)	IRS1 (2.1)	MAL2 (2.0)
MP:0000060	delayed bone ossification	0.02	<0.20	SMAD6 (4.0)	SOX9 (3.5)	MAF (3.4)	IRS1 (3.3)	BMP2 (3.1)	PTPRS (3.0)	IGF2 (2.8)	SMOC2 (2.8)	NTNG1 (2.8)	HES1 (2.7)
GO:0007566	embryo implantation	0.02	<0.20	ENSG00000173295 (3.3)	C15orf33 (3.1)	ITPK1-AS1 (3.1)	TPO (2.7)	ENSG00000247694 (2.7)	ENSG00000240529 (2.6)	VEGFA (2.3)	PLEKHH2 (2.3)	GLIS3 (2.2)	NRG1 (2.1)
MP:0002086	abnormal extraembryonic tissue morphology	0.02	<0.20	ASXL2 (3.6)	LPP (2.9)	GNG12 (2.8)	MFHAS1 (2.8)	ZBTB10 (2.7)	AKT1 (2.6)	KRT18 (2.3)	KIAA1267 (2.3)	RAVER1 (2.1)	EIF4ENIF1 (2.1)
GO:0035270	endocrine system development	0.02	<0.20	FOXA2 (3.4)	NKX2-1 (3.4)	NKX2-3 (3.3)	C22orf42 (3.3)	ENSG00000225742 (3.2)	CGA (3.1)	TPO (3.0)	PAX4 (3.0)	MBIP (2.8)	INS (2.8)
ENSG00000166930	MS4A5 PPI subnetwork	0.02	<0.20	NR3C2 (3.9)	F2RL1 (3.4)	SNX8 (2.9)	KRT18 (2.8)	RBM47 (2.8)	C5orf32 (2.6)	CORO2A (2.4)	NKX2-3 (2.4)	ARHGAP27 (2.1)	TM4SF4 (2.0)
REACTOME_GAP_JUNCTION_ASSEMBLY	REACTOME_GAP_JUNCTION_ASSEMBLY	0.02	<0.20	APLNR (4.8)	ASPG (3.0)	NBL1 (2.7)	FCAMR (2.5)	ANXA9 (2.5)	BOK (2.4)	PLCD3 (2.4)	C22orf24 (2.4)	ENSG00000227036 (2.4)	C3orf65 (2.3)
ENSG00000135144	DTX1 PPI subnetwork	0.02	<0.20	HES1 (4.0)	ASXL2 (2.9)	UBE2H (2.8)	NFIA (2.5)	ENSG00000254235 (2.5)	PTPRS (2.4)	SASH1 (2.2)	KLF12 (2.1)	TSHR (2.1)	FDXACB1 (2.1)
MP:0005031	abnormal trophoblast layer morphology	0.02	<0.20	UBR4 (4.0)	CORO2A (3.4)	VEGFA (3.4)	RBM47 (3.3)	KIAA0090 (3.1)	TSTD2 (2.6)	ASPG (2.6)	PTPN11 (2.5)	UBE2H (2.2)	DEPDC5 (2.1)
ENSG00000197943	PLCG2 PPI subnetwork	0.02	<0.20	SH2B3 (3.7)	INSR (3.4)	ETS1 (3.0)	ABI3 (2.9)	PIK3IP1 (2.7)	SERPING1 (2.7)	RAB20 (2.7)	STAT4 (2.6)	KLF12 (2.5)	HDAC7 (2.5)
GO:0016922	ligand-dependent nuclear receptor binding	0.02	<0.20	SECISBP2L (3.3)	C12orf51 (3.2)	ASXL2 (2.9)	KIAA1267 (2.9)	EIF4ENIF1 (2.7)	KLF12 (2.5)	UBR4 (2.4)	ATXN2 (2.4)	FRS2 (2.3)	CNPPD1 (2.2)
ENSG00000125686	MED1 PPI subnetwork	0.02	<0.20	EIF4ENIF1 (4.2)	BAHD1 (3.0)	KIAA1267 (3.0)	RAVER1 (3.0)	AKIRIN2 (3.0)	ATXN2 (2.9)	FRS2 (2.8)	ZFP36L2 (2.8)	RNF185 (2.8)	ZNF292 (2.7)
ENSG00000104938	CLEC4M PPI subnetwork	0.02	<0.20	FAM134A (3.0)	ENSG00000254835 (2.9)	SNTG2 (2.8)	CERS4 (2.7)	SYT13 (2.6)	ERP29 (2.6)	PHF20L1 (2.5)	ARSB (2.4)	TMEM189 (2.4)	PDE4D (2.2)
MP:0000284	double outlet heart right ventricle	0.02	<0.20	TGFB2 (3.4)	BNC2 (3.3)	IGFBP5 (3.2)	SMAD6 (3.2)	SULF1 (3.1)	IGF2 (3.1)	MKL2 (2.9)	LIMK2 (2.6)	VEGFC (2.5)	DIRC3 (2.4)
ENSG00000131368	MRPS25 PPI subnetwork	0.02	<0.20	ACAD10 (3.6)	AKR7A2 (3.0)	CERS4 (2.6)	ENSG00000185294 (2.6)	SND1 (2.4)	TMEM189 (2.3)	CERS6 (2.1)	ZNF652 (2.1)	COMMD7 (2.0)	GALK2 (2.0)
ENSG00000137807	KIF23 PPI subnetwork	0.02	<0.20	BCAS3 (2.8)	LPP (2.7)	NSF (2.7)	GTF2A1 (2.5)	ANXA9 (2.4)	PPP6R1 (2.4)	KIF3C (2.4)	IGF2BP2 (2.4)	SECISBP2L (2.3)	ASXL2 (2.3)
ENSG00000157764	BRAF PPI subnetwork	0.02	<0.20	CCBE1 (3.1)	CORO2A (3.1)	AKIRIN2 (3.0)	KIF3C (2.8)	SPRY2 (2.7)	PDE7A (2.6)	YWHAH (2.4)	ITPK1 (2.2)	LPP (2.2)	BOK (2.2)
ENSG00000108854	SMURF2 PPI subnetwork	0.02	<0.20	CRYAB (3.3)	ADSSL1 (2.7)	UBE2H (2.5)	PDE7A (2.4)	RBM47 (2.2)	TMOD1 (2.2)	RNF185 (2.1)	SMAD6 (2.1)	ABI3 (2.1)	FGF7 (2.0)
MP:0002085	abnormal embryonic tissue morphology	0.02	<0.20	SULF1 (3.2)	APLNR (2.7)	LPP (2.7)	UBR4 (2.5)	MAL2 (2.5)	ASXL2 (2.3)	CHST1 (2.3)	DMRTA2 (2.3)	HES1 (2.3)	IGF2BP2 (2.3)
MP:0002626	increased heart rate	0.02	<0.20	CHST1 (3.8)	SLC8A1 (3.4)	CGA (3.1)	PRKAG2 (2.6)	C22orf24 (2.6)	CHRNB4 (2.5)	APLNR (2.4)	C12orf47 (2.4)	C6orf223 (2.3)	CLCNKB (2.3)
ENSG00000176165	FOXG1 PPI subnetwork	0.02	<0.20	AKIRIN2 (3.3)	INSR (3.1)	DET1 (3.0)	SASH1 (2.7)	NR3C2 (2.7)	ATXN2 (2.6)	PIK3IP1 (2.4)	ENSG00000228839 (2.4)	ZFP36L2 (2.3)	IGF2-AS (2.3)
REACTOME_NETRIN:1_SIGNALING	REACTOME_NETRIN:1_SIGNALING	0.02	<0.20	VEGFC (3.4)	STON2 (3.2)	GRIN2A (3.0)	KLF12 (2.9)	CCBE1 (2.7)	SNTG2 (2.7)	ADCY9 (2.5)	SLC8A1 (2.4)	AKT3 (2.3)	KIF26A (2.3)
MP:0000167	decreased chondrocyte cell number	0.02	<0.20	TGFB2 (4.7)	VEGFC (3.5)	IRS1 (3.3)	SOX9 (3.2)	SMAD6 (3.1)	FOXA2 (2.9)	CADM1 (2.9)	EPS15P1 (2.8)	STON2 (2.7)	BMP2 (2.6)
REACTOME_REGULATION_OF_INSULIN_SECRETION	REACTOME_REGULATION_OF_INSULIN_SECRETION	0.02	<0.20	CHGA (7.0)	INS (5.7)	SYT13 (5.5)	CHST1 (3.6)	TM4SF4 (3.0)	TMEM63C (2.9)	PDE8B (2.9)	MYT1L (2.7)	SLC8A1 (2.6)	CHRNA3 (2.6)
ENSG00000172680	MOS PPI subnetwork	0.02	<0.20	KCTD5 (2.8)	DNAJC17 (2.6)	C5orf32 (2.6)	PURA (2.5)	SPRY2 (2.4)	ITPK1 (2.4)	NEK6 (2.4)	CDK17 (2.4)	MFSD6 (2.0)	BOK (2.0)
MP:0001648	abnormal apoptosis	0.02	<0.20	CASC5 (3.6)	PHC2 (3.4)	PHOSPHO1 (2.8)	DNAJC5B (2.7)	COMMD7 (2.6)	ZNF362 (2.5)	PDE12 (2.4)	ZNF652 (2.4)	PQLC2 (2.3)	GCC1 (2.2)
ENSG00000115963	RND3 PPI subnetwork	0.02	<0.20	MAL2 (3.6)	SH3YL1 (3.5)	IRS1 (3.0)	KRT18 (3.0)	LIMK2 (2.8)	ENSG00000227036 (2.7)	ENSG00000182319 (2.7)	ARHGAP27 (2.7)	BOK (2.6)	TNKS1BP1 (2.6)
ENSG00000168283	BMI1 PPI subnetwork	0.02	<0.20	PATZ1 (3.9)	TIA1 (3.4)	ZBED3 (3.2)	ZNF800 (3.1)	BAHD1 (2.9)	PTEN (2.9)	RAVER1 (2.5)	EIF4ENIF1 (2.4)	ZNF362 (2.4)	C2orf42 (2.1)
GO:0051130	positive regulation of cellular component organization	0.02	<0.20	ITPK1-AS1 (3.2)	FCAMR (3.0)	NRG1 (2.7)	NBL1 (2.4)	BOK (2.1)	KIF3C (2.1)	ENSG00000245849 (2.0)	ENSG00000240529 (2.0)	C22orf42 (2.0)	TNKS1BP1 (2.0)
ENSG00000144668	ITGA9 PPI subnetwork	0.02	<0.20	ENSG00000223874 (3.1)	ENSG00000173295 (2.9)	VEGFC (2.8)	DIRC3 (2.7)	APLNR (2.7)	LPP (2.7)	MAF (2.6)	LOXL2 (2.4)	F2RL1 (2.4)	SH2B3 (2.4)
MP:0003091	abnormal cell migration	0.02	<0.20	ETS1 (4.5)	LPP (3.6)	NEK6 (3.0)	GNG12 (2.9)	ELK3 (2.8)	ZBTB10 (2.7)	DNAH12 (2.6)	LOXL2 (2.5)	KRT18 (2.3)	SOX9 (2.3)
REACTOME_CTLA4_INHIBITORY_SIGNALING	REACTOME_CTLA4_INHIBITORY_SIGNALING	0.02	<0.20	AKT1 (4.8)	TSHR (4.1)	PURA (3.3)	ITPK1 (3.0)	STAT4 (2.7)	CEP128 (2.6)	ETS1 (2.5)	MOAP1 (2.5)	TPO (2.4)	ACBD4 (2.3)
GO:0006606	protein import into nucleus	0.02	<0.20	ENSG00000254651 (3.2)	SPATA13 (2.9)	ENSG00000254235 (2.8)	LRBA (2.5)	ZBTB10 (2.3)	ARL17A (2.2)	UBR4 (2.1)	PDE7A (2.1)	GCC1 (2.1)	SASH1 (2.1)
GO:0005902	microvillus	0.02	<0.20	SLC5A1 (4.4)	AKR7A3 (3.7)	FAM109A (3.7)	F2RL1 (2.7)	SLC23A3 (2.5)	AKR7A2 (2.5)	RBM47 (2.3)	VAV3 (2.3)	SOX9 (2.3)	KCNQ1 (2.2)
REACTOME_AXON_GUIDANCE	REACTOME_AXON_GUIDANCE	0.02	<0.20	CADM1 (3.2)	KIF3C (3.1)	LOXL2 (2.8)	PTPRS (2.8)	MAPT (2.7)	IGFBP5 (2.6)	BOK (2.5)	CCBE1 (2.4)	YWHAH (2.4)	LPP (2.4)
ENSG00000113312	TTC1 PPI subnetwork	0.02	<0.20	TBC1D2 (3.3)	ITPK1 (2.6)	AKT1 (2.3)	CORO2A (2.3)	ARSB (2.3)	PPP6R1 (2.3)	TRIM14 (2.3)	PURA (2.2)	ENSG00000259107 (2.2)	HEXIM1 (2.2)
ENSG00000070018	LRP6 PPI subnetwork	0.02	<0.20	TGFB2 (4.0)	OBP2B (3.9)	SPRY2 (3.8)	FOXA2 (3.3)	HES1 (3.3)	HEXIM1 (3.1)	LOXL2 (3.1)	PCYOX1 (3.0)	CHST14 (2.9)	CEP112 (2.9)
GO:2000147	positive regulation of cell motility	0.02	<0.20	CCBE1 (3.8)	GLIS3 (3.6)	TGFB2 (3.2)	FGF7 (3.1)	VEGFC (3.0)	ENSG00000245849 (2.9)	GLIS3-AS1 (2.8)	ENSG00000247694 (2.8)	SULF1 (2.5)	IGIP (2.5)
ENSG00000110148	CCKBR PPI subnetwork	0.02	<0.20	ABO (3.1)	SH2B3 (3.0)	PDE4D (3.0)	NBL1 (2.8)	TRIM14 (2.6)	ENSG00000259107 (2.6)	FGF7 (2.6)	ITPK1 (2.5)	RNF220 (2.5)	GLIS3-AS1 (2.4)
ENSG00000180353	HCLS1 PPI subnetwork	0.02	<0.20	CAPZB (4.5)	ENSG00000182319 (2.7)	PPP6R1 (2.6)	ENSG00000173295 (2.5)	ARHGAP27 (2.5)	ETS1 (2.2)	ABI3 (2.1)	ITPK1-AS1 (1.9)	MFHAS1 (1.9)	TPO (1.9)
GO:0043405	regulation of MAP kinase activity	0.02	<0.20	ENSG00000227200 (3.1)	SPRY2 (3.0)	ICAM3 (2.7)	ARHGAP27 (2.6)	WDR41 (2.4)	NEK6 (2.4)	SPATA13 (2.3)	RAPGEF3 (2.3)	CORO2A (2.1)	TMEM71 (2.1)
GO:0044344	cellular response to fibroblast growth factor stimulus	0.02	<0.20	FRS2 (3.7)	SGK1 (2.9)	AGPHD1 (2.8)	SPRY2 (2.4)	P2RX3 (2.3)	ENSG00000247694 (2.2)	IGIP (2.2)	ENSG00000185294 (2.1)	C15orf62 (2.0)	WNT3 (2.0)
GO:0071774	response to fibroblast growth factor stimulus	0.02	<0.20	FRS2 (3.7)	SGK1 (2.9)	AGPHD1 (2.8)	SPRY2 (2.4)	P2RX3 (2.3)	ENSG00000247694 (2.2)	IGIP (2.2)	ENSG00000185294 (2.1)	C15orf62 (2.0)	WNT3 (2.0)
GO:0070201	regulation of establishment of protein localization	0.02	<0.20	C3orf65 (3.5)	C22orf42 (3.5)	LRBA (3.0)	PDE4D (2.9)	SPATA13 (2.5)	ZNF800 (2.3)	ENSG00000254651 (2.3)	OBP2B (2.1)	MAL2 (2.1)	MAB21L2 (2.0)
GO:0004860	protein kinase inhibitor activity	0.02	<0.20	GADD45A (5.0)	UBE2H (3.1)	TMEM189 (2.7)	HEXIM1 (2.7)	HES1 (2.7)	PDE12 (2.6)	GCC1 (2.5)	IGF2 (2.5)	ACBD4 (2.3)	KCTD5 (2.2)
ENSG00000134215	VAV3 PPI subnetwork	0.02	<0.20	TMEM189 (2.9)	APLNR (2.8)	FAM109A (2.7)	ENSG00000182319 (2.6)	UBE2H (2.6)	SH2B3 (2.5)	BNC2 (2.5)	GNG12 (2.5)	ABI3 (2.3)	BCAS3 (2.3)
ENSG00000141582	CBX4 PPI subnetwork	0.02	<0.20	TIA1 (3.9)	PATZ1 (3.7)	ZBED3 (2.8)	ZNF362 (2.8)	AKT3 (2.7)	ZNF800 (2.5)	TRAFD1 (2.5)	BAHD1 (2.3)	ATXN2 (2.2)	PDE7A (2.2)
ENSG00000198910	L1CAM PPI subnetwork	0.02	<0.20	CDK17 (3.7)	ICAM5 (3.6)	YWHAH (3.1)	RYR2 (2.9)	GRIN2A (2.4)	AKIRIN2 (2.4)	SYN2 (2.2)	ENSG00000259107 (2.1)	VEGFA (2.1)	SPATA13 (2.1)
GO:0030335	positive regulation of cell migration	0.02	<0.20	GLIS3 (3.6)	CCBE1 (3.5)	TGFB2 (3.2)	FGF7 (3.0)	VEGFC (3.0)	ENSG00000245849 (2.9)	ENSG00000247694 (2.7)	GLIS3-AS1 (2.7)	SULF1 (2.5)	IGIP (2.5)
MP:0010418	perimembraneous ventricular septal defect	0.02	<0.20	IGF2 (4.6)	SMAD6 (4.5)	SULF1 (4.0)	KIF26A (3.7)	IRS1 (3.3)	NEBL (3.0)	IGF2-AS (2.9)	IGFBP5 (2.8)	RARB (2.6)	VEGFC (2.4)
GO:0019902	phosphatase binding	0.02	<0.20	ADCY6 (3.3)	RARB (3.0)	PDE10A (2.4)	TNKS1BP1 (2.3)	CASC5 (2.2)	CHST1 (2.1)	BAHD1 (2.1)	PPP6R1 (2.1)	NFIA (2.0)	EIF4ENIF1 (2.0)
GO:0016311	dephosphorylation	0.02	<0.20	FAM116A (3.6)	ENSG00000173295 (3.2)	ITPK1 (2.5)	CDK17 (2.4)	ZBTB10 (2.3)	TG (2.2)	ITPK1-AS1 (2.2)	CORO2A (2.2)	PTPN11 (2.1)	EPS15P1 (2.1)
ENSG00000122861	PLAU PPI subnetwork	0.02	<0.20	APOH (4.2)	VEGFA (3.8)	VEGFC (3.3)	LOXL2 (3.3)	PCYOX1 (2.9)	RAB20 (2.8)	SGK1 (2.8)	ADCY9 (2.6)	INSR (2.6)	CLCNKB (2.4)
ENSG00000164327	RICTOR PPI subnetwork	0.02	<0.20	ITPK1 (3.1)	GNG12 (3.1)	BCAS3 (3.0)	BOK (2.9)	SH3YL1 (2.6)	ENSG00000227036 (2.6)	KCNQ1 (2.5)	IRS1 (2.3)	ARHGAP27 (2.3)	KRT18 (2.2)
MP:0001923	reduced female fertility	0.02	<0.20	SGK1 (3.6)	MAF (3.1)	NFIA (3.1)	LINC00473 (3.0)	TM4SF4 (2.7)	ADCY9 (2.6)	GADD45A (2.3)	HES1 (2.3)	UBR4 (2.2)	FGF7 (2.2)
REACTOME_SIGNALLING_BY_NGF	REACTOME_SIGNALLING_BY_NGF	0.02	<0.20	SH2B3 (3.1)	ELK3 (3.0)	PHC2 (2.9)	PPP6R1 (2.9)	KIF3C (2.7)	CAPZB (2.6)	FAM109A (2.5)	CDC37 (2.4)	ARHGAP27 (2.3)	PDE4A (2.3)
MP:0003809	abnormal hair shaft morphology	0.02	<0.20	C15orf62 (2.8)	WNT4 (2.7)	ANXA9 (2.6)	FOXE1 (2.5)	TPO (2.2)	F2RL1 (2.1)	MFSD6 (2.0)	TMEM189 (1.9)	CORO2A (1.9)	TG (1.9)
ENSG00000135333	EPHA7 PPI subnetwork	0.02	<0.20	AKT1 (3.7)	PDE10A (3.1)	PHC2 (3.0)	LRRC55 (2.7)	INSR (2.5)	ADCY6 (2.5)	ZNF362 (2.4)	IGF1R (2.4)	OBP2B (2.3)	UBR4 (2.2)
ENSG00000138685	FGF2 PPI subnetwork	0.02	<0.20	GLIS3 (3.8)	SOX9 (3.2)	IGF2BP2 (3.2)	IGF2 (3.1)	SPRY2 (2.8)	PLEKHH2 (2.8)	FGF7 (2.7)	WNT4 (2.7)	VEGFC (2.6)	VEGFA (2.6)
ENSG00000114209	PDCD10 PPI subnetwork	0.02	<0.20	THAP4 (3.6)	AKIRIN2 (3.3)	C15orf57 (3.2)	WNT4 (3.1)	ATG4B (3.0)	ENSG00000226101 (2.5)	ARHGAP27 (2.5)	ENSG00000204650 (2.4)	FAM116A (2.1)	MAL2 (2.1)
MP:0009660	abnormal induced retinal neovascularization	0.02	<0.20	VEGFA (4.6)	KCNQ1 (3.3)	SLC5A1 (2.9)	IGFBP5 (2.9)	ICAM1 (2.8)	ELK3 (2.8)	HES1 (2.7)	C6orf223 (2.6)	TNKS1BP1 (2.4)	APLNR (2.4)
MP:0000534	abnormal ureter morphology	0.02	<0.20	RARB (4.3)	IGF2 (2.9)	SPRY2 (2.8)	FGF7 (2.8)	FAM63A (2.5)	IGF2-AS (2.4)	PCYOX1 (2.3)	ENSG00000247694 (2.3)	CUX2 (2.2)	SERPING1 (2.2)
REACTOME_INTEGRATION_OF_ENERGY_METABOLISM	REACTOME_INTEGRATION_OF_ENERGY_METABOLISM	0.02	<0.20	CHGA (6.5)	SYT13 (5.5)	INS (5.0)	CHST1 (3.5)	PDE8B (3.0)	TM4SF4 (3.0)	TMEM63C (2.8)	IGSF21 (2.7)	ITPK1 (2.7)	SYN2 (2.6)
ENSG00000069275	NUCKS1 PPI subnetwork	0.02	<0.20	ACAD10 (4.0)	AKR7A2 (3.2)	CERS4 (2.5)	ENSG00000185294 (2.4)	SND1 (2.2)	TMEM189 (2.2)	GALK2 (2.2)	SPATA13 (2.1)	RBM47 (2.1)	COMMD7 (2.1)
ENSG00000112964	GHR PPI subnetwork	0.02	<0.20	CCR4 (5.4)	TG (4.3)	MFHAS1 (3.2)	STAT4 (3.0)	GLIS3 (2.9)	MAF (2.9)	FGF7 (2.6)	FOXE1 (2.4)	C3orf65 (2.3)	ETS1 (2.3)
ENSG00000176105	YES1 PPI subnetwork	0.02	<0.20	APLNR (4.5)	RAPGEF3 (3.4)	MAL2 (3.2)	ELK3 (3.2)	VEGFA (3.1)	TNKS1BP1 (3.0)	CCBE1 (2.9)	SH2B3 (2.8)	CHST1 (2.7)	S100Z (2.7)
ENSG00000206215	ENSG00000206215 PPI subnetwork	0.02	<0.20	BAHD1 (3.8)	PATZ1 (3.8)	TIA1 (3.3)	ZBED3 (3.2)	ZNF362 (3.0)	EIF4ENIF1 (2.9)	ZNF800 (2.8)	AKT1 (2.5)	TRAFD1 (2.4)	SIVA1 (2.4)
ENSG00000204227	RING1 PPI subnetwork	0.02	<0.20	BAHD1 (3.8)	PATZ1 (3.8)	TIA1 (3.3)	ZBED3 (3.2)	ZNF362 (3.0)	EIF4ENIF1 (2.9)	ZNF800 (2.8)	AKT1 (2.5)	TRAFD1 (2.4)	SIVA1 (2.4)
ENSG00000206287	RING1 PPI subnetwork	0.02	<0.20	BAHD1 (3.8)	PATZ1 (3.8)	TIA1 (3.3)	ZBED3 (3.2)	ZNF362 (3.0)	EIF4ENIF1 (2.9)	ZNF800 (2.8)	AKT1 (2.5)	TRAFD1 (2.4)	SIVA1 (2.4)
ENSG00000113240	CLK4 PPI subnetwork	0.02	<0.20	VEGFC (3.3)	CDK17 (3.3)	DIRC3 (3.1)	FGF7 (3.1)	C6orf223 (2.8)	IGFBP5 (2.7)	CDKN2C (2.7)	IFFO2 (2.6)	PDE4D (2.5)	ENSG00000253426 (2.5)
MP:0001222	epidermal hyperplasia	0.02	<0.20	F2RL1 (4.4)	ENSG00000227036 (3.5)	PLCD3 (3.0)	MAL2 (3.0)	SH3YL1 (2.7)	ELK3 (2.5)	NBL1 (2.5)	ICAM1 (2.4)	BMP2 (2.4)	CORO2A (2.3)
ENSG00000160271	RALGDS PPI subnetwork	0.02	<0.20	SPATA13 (3.2)	IGF2BP2 (3.0)	GNG7 (2.5)	MKL2 (2.5)	RBM47 (2.3)	TMEM116 (2.3)	VEGFA (2.2)	DNAJC17 (2.2)	ABI3 (2.2)	KCNQ1 (2.2)
ENSG00000169016	E2F6 PPI subnetwork	0.02	<0.20	ZNF652 (4.2)	PATZ1 (4.2)	ZNF362 (4.1)	BAHD1 (3.6)	ZBED3 (3.5)	AKT1 (3.0)	PTEN (3.0)	RAVER1 (3.0)	RNF220 (2.8)	KIF26A (2.6)
GO:0017038	protein import	0.02	<0.20	LRBA (3.0)	ENSG00000254651 (2.8)	SPATA13 (2.6)	ENSG00000225742 (2.4)	COPS2 (2.3)	UBR4 (2.3)	LIMK2 (2.3)	NAA25 (2.2)	MINOS1 (2.2)	DET1 (2.1)
ENSG00000119699	TGFB3 PPI subnetwork	0.02	<0.20	SULF1 (5.9)	SMOC2 (5.0)	IGF2 (3.7)	DPT (3.6)	SERPING1 (3.5)	LOXL2 (3.5)	FGF7 (3.4)	BNC2 (3.3)	SMAD6 (3.1)	IGFBP5 (3.1)
MP:0003720	abnormal neural tube closure	0.02	<0.20	PTPRS (3.5)	WNT3 (2.8)	B4GALNT3 (2.6)	IRS1 (2.4)	PDE7A (2.4)	SASH1 (2.3)	PATZ1 (2.3)	KIAA1267 (2.3)	IGF2-AS (2.1)	KIF26A (2.0)
MP:0001552	increased circulating triglyceride level	0.02	<0.20	TIMP4 (5.2)	PPARG (4.3)	GCHFR (3.9)	APOH (3.4)	PKD2L1 (3.2)	PPP1R3B (3.1)	ASPG (2.9)	PCYOX1 (2.8)	ENSG00000250802 (2.7)	IHH (2.5)
GO:0046906	tetrapyrrole binding	0.02	<0.20	ALDH2 (3.7)	TG (2.8)	HEMGN (2.7)	AGPHD1 (2.6)	SLC48A1 (2.6)	COLEC10 (2.5)	TM4SF4 (2.3)	ASPG (2.2)	AKR7A3 (2.2)	SERPING1 (2.0)
MP:0002184	abnormal innervation	0.02	<0.20	GABBR2 (5.0)	ICAM5 (4.2)	CADM1 (4.0)	TMEM63C (3.5)	IGFBP5 (3.4)	CHRNA3 (3.4)	PLA2G3 (2.9)	CUX2 (2.8)	CHST1 (2.7)	IGSF21 (2.7)
GO:0016202	regulation of striated muscle tissue development	0.02	<0.20	WNT3 (3.1)	NFIA (2.9)	OBP2B (2.6)	FOXA2 (2.6)	ENSG00000253887 (2.5)	KIF26A (2.5)	IRS1 (2.5)	TSHZ3 (2.3)	ENSG00000227036 (2.3)	BMP2 (2.3)
ENSG00000148498	PARD3 PPI subnetwork	0.02	<0.20	KRT18 (3.2)	MAL2 (3.2)	C5orf32 (3.1)	CORO2A (2.9)	SH3YL1 (2.8)	IFFO2 (2.4)	IRS1 (2.4)	F2RL1 (2.4)	GNG12 (2.3)	KCNQ1 (2.2)
MP:0010551	abnormal coronary vessel morphology	0.02	<0.20	VEGFC (3.9)	CHST1 (3.2)	ENSG00000253887 (3.1)	ADSSL1 (3.0)	IGF2 (2.9)	APLNR (2.7)	TNKS1BP1 (2.5)	TSHR (2.4)	HES1 (2.3)	ICAM4 (2.3)
ENSG00000142208	AKT1 PPI subnetwork	0.02	<0.20	UBE2H (3.7)	PTPN11 (2.8)	ZBTB10 (2.8)	ZFP36L2 (2.4)	INSR (2.4)	NFIA (2.3)	FRS2 (2.2)	ZNF362 (2.2)	PDE7A (2.2)	UBR7 (2.1)
MP:0003921	abnormal heart left ventricle morphology	0.02	<0.20	NEBL (5.4)	RYR2 (5.1)	SLC8A1 (4.3)	ADCY6 (3.2)	DPT (3.1)	ADSSL1 (3.0)	DLEU1 (2.8)	ICAM4 (2.8)	CRYAB (2.7)	TMOD1 (2.7)
MP:0003675	kidney cysts	0.02	<0.20	NBL1 (3.2)	SASH1 (3.1)	LRRC6 (3.1)	PLEKHH2 (3.0)	IGF2-AS (3.0)	KIF26A (2.9)	SPRY2 (2.9)	WNT4 (2.7)	GLIS3 (2.6)	VAV3 (2.6)
ENSG00000090020	SLC9A1 PPI subnetwork	0.02	<0.20	YWHAH (4.0)	B4GALNT3 (3.3)	TM4SF4 (2.6)	DNAJC17 (2.4)	ENSG00000232170 (2.2)	ALDH2 (2.1)	BAHD1 (2.1)	TDRD9 (2.0)	FDXACB1 (2.0)	SOX9 (2.0)
GO:0043547	positive regulation of GTPase activity	0.02	<0.20	MKL2 (4.0)	ARHGAP27 (2.6)	SASH1 (2.4)	PISD (2.2)	ABI3 (2.2)	C6orf164 (2.2)	ASXL2 (2.2)	ICAM3 (2.2)	MED12L (2.2)	ENSG00000214934 (2.1)
MP:0000527	abnormal kidney development	0.02	<0.20	PLEKHH2 (4.9)	IGF2-AS (4.4)	IGF2 (3.7)	GLIS3 (3.2)	SMAD6 (3.2)	IGFBP5 (3.0)	RARB (2.9)	TGFB2 (2.9)	NBL1 (2.9)	CHST14 (2.8)
ENSG00000169047	IRS1 PPI subnetwork	0.02	<0.20	LIMK2 (3.4)	NEK6 (3.3)	MAL2 (3.3)	LPP (3.0)	PATZ1 (2.8)	PTPRS (2.7)	CORO2A (2.6)	PRKAG2 (2.6)	DEPDC5 (2.4)	ITPK1 (2.3)
GO:0003706	ligand-regulated transcription factor activity	0.02	<0.20	RARB (4.1)	NFIA (3.6)	KLF12 (2.8)	PLCD3 (2.7)	IFFO2 (2.5)	TSHZ3 (2.5)	IGF1R (2.5)	UBE2H (2.4)	NTNG1 (2.3)	FCAMR (2.3)
GO:0030141	secretory granule	0.02	<0.20	CHGA (6.2)	INS (5.4)	CGA (4.6)	FOXA2 (3.3)	TM4SF4 (3.2)	APOH (2.9)	HEMGN (2.8)	ATP8B4 (2.7)	CHRNA3 (2.6)	ENSG00000223874 (2.6)
GO:0005154	epidermal growth factor receptor binding	0.02	<0.20	PLEKHH2 (3.4)	ANXA9 (3.1)	PFDN1 (2.9)	C15orf62 (2.8)	C5orf32 (2.8)	SPRY2 (2.6)	RBM47 (2.5)	PPARG (2.4)	IGF2BP2 (2.1)	PRDM11 (2.1)
ENSG00000189060	H1F0 PPI subnetwork	0.02	<0.20	ARL17A (2.5)	DLEU1 (2.5)	CAPZB (2.4)	PATZ1 (2.4)	CHRNA5 (2.4)	DET1 (2.3)	AKR7A3 (2.3)	TSHZ3 (2.3)	SDCCAG8 (2.2)	AGPHD1 (2.1)
REACTOME_CALCITONIN:LIKE_LIGAND_RECEPTORS	REACTOME_CALCITONIN:LIKE_LIGAND_RECEPTORS	0.02	<0.20	INS (5.6)	VEGFA (3.2)	CHGA (3.0)	APLNR (2.7)	ABO (2.6)	NKX2-1 (2.6)	PAX4 (2.5)	TPO (2.4)	ENSG00000248079 (2.4)	PPP1R3B (2.3)
MP:0002657	chondrodystrophy	0.02	<0.20	BMP2 (5.0)	TGFB2 (4.1)	IRS1 (3.9)	SOX9 (3.6)	SMOC2 (3.6)	LOXL2 (3.2)	NRG1 (2.9)	IHH (2.5)	IGF1R (2.2)	FOXA2 (2.2)
GO:0007265	Ras protein signal transduction	0.02	<0.20	FAM109A (3.9)	ARHGAP27 (3.7)	NEK6 (2.8)	ENSG00000182319 (2.8)	MKL2 (2.8)	RAPGEF3 (2.4)	CORO2A (2.4)	PPP6R1 (2.4)	B4GALNT3 (2.4)	COMMD7 (2.3)
MP:0000519	hydronephrosis	0.02	<0.20	CLCNKB (4.9)	IGF2 (4.3)	IGFBP5 (3.6)	RARB (3.1)	LPP (2.9)	CHRNB4 (2.8)	IGF2-AS (2.6)	MAB21L2 (2.6)	SMAD6 (2.5)	VAV3 (2.3)
ENSG00000102678	FGF9 PPI subnetwork	0.02	<0.20	CCBE1 (4.0)	FGF7 (4.0)	PLEKHH2 (3.9)	SOX9 (3.6)	SERPING1 (3.5)	ASPG (2.9)	WNT4 (2.6)	IHH (2.5)	COLEC10 (2.4)	FOXA2 (2.3)
GO:0048566	embryonic digestive tract development	0.02	<0.20	PLEKHH2 (4.2)	BNC2 (3.2)	TSHZ3 (3.2)	ITPK1-AS1 (3.1)	NKX2-3 (3.0)	COLEC10 (3.0)	FOXA2 (3.0)	ENSG00000229175 (2.8)	BMP2 (2.8)	B4GALNT3 (2.8)
ENSG00000066117	SMARCD1 PPI subnetwork	0.02	<0.20	AKIRIN2 (3.5)	PATZ1 (3.2)	PAX4 (3.1)	RARB (2.9)	TIA1 (2.8)	EIF4ENIF1 (2.8)	PCBP1 (2.8)	C12orf51 (2.7)	RAVER1 (2.6)	TSTD2 (2.6)
ENSG00000152661	GJA1 PPI subnetwork	0.02	<0.20	PLCD3 (4.4)	CRYAB (3.2)	SLC8A1 (2.9)	RAPGEF3 (2.7)	NEBL (2.7)	TMOD1 (2.5)	SMAD6 (2.5)	GRIN2A (2.5)	RYR2 (2.4)	NRG1 (2.4)
MP:0005329	abnormal myocardium layer morphology	0.02	<0.20	RYR2 (5.6)	NEBL (4.7)	SLC8A1 (4.5)	TMOD1 (4.3)	DIRC3 (3.1)	PRKAG2 (3.1)	INSR (2.9)	IGF2BP2 (2.7)	IGF2 (2.5)	SULF1 (2.5)
GO:0032844	regulation of homeostatic process	0.02	<0.20	INS (4.3)	ENSG00000248210 (3.8)	TRHR (3.8)	C22orf42 (3.2)	S100Z (2.7)	HEMGN (2.4)	MFHAS1 (2.3)	ZNF362 (2.3)	PDE10A (2.0)	ENSG00000254651 (2.0)
GO:0010632	regulation of epithelial cell migration	0.02	<0.20	ENSG00000229175 (3.9)	DIRC3 (3.9)	C15orf33 (2.5)	PLEKHH2 (2.5)	FAM109A (2.5)	ENSG00000240529 (2.4)	C15orf62 (2.4)	MAB21L2 (2.4)	CLRN1-AS1 (2.3)	ARL17A (2.3)
REACTOME_IRS:MEDIATED_SIGNALLING	REACTOME_IRS:MEDIATED_SIGNALLING	0.02	<0.20	CCBE1 (3.9)	PTPN11 (3.7)	SPATA13 (3.5)	BCAS3 (3.4)	FOXA2 (3.1)	VEGFA (2.9)	CDK17 (2.4)	C15orf62 (2.1)	ATG4B (2.1)	P2RX3 (2.0)
REACTOME_IRS:RELATED_EVENTS	REACTOME_IRS:RELATED_EVENTS	0.02	<0.20	CCBE1 (3.9)	PTPN11 (3.7)	SPATA13 (3.5)	BCAS3 (3.4)	FOXA2 (3.1)	VEGFA (2.9)	CDK17 (2.4)	C15orf62 (2.1)	ATG4B (2.1)	P2RX3 (2.0)
KEGG_MATURITY_ONSET_DIABETES_OF_THE_YOUNG	KEGG_MATURITY_ONSET_DIABETES_OF_THE_YOUNG	0.02	<0.20	INS (11.4)	TM4SF4 (7.8)	FOXA2 (6.5)	PAX4 (4.5)	CHGA (3.9)	C22orf42 (3.8)	IHH (3.4)	ABO (3.4)	SYT13 (2.7)	GLIS3 (2.5)
ENSG00000171219	CDC42BPG PPI subnetwork	0.02	<0.20	SH3YL1 (3.6)	MAL2 (3.5)	IRS1 (3.2)	KRT18 (3.2)	BOK (2.9)	ENSG00000182319 (2.8)	CORO2A (2.7)	LIMK2 (2.7)	IFFO2 (2.6)	ARHGAP27 (2.5)
ENSG00000120899	PTK2B PPI subnetwork	0.02	<0.20	ICAM5 (3.7)	CDK17 (3.5)	RYR2 (3.4)	ABI3 (2.9)	LPP (2.7)	SH2B3 (2.7)	GRIN2A (2.6)	ENSG00000182319 (2.6)	PHF20L1 (2.5)	YWHAH (2.5)
ENSG00000213639	PPP1CB PPI subnetwork	0.02	<0.20	GNG12 (3.1)	CAPZB (2.7)	LPP (2.4)	PFDN1 (2.3)	RNF220 (2.1)	CDC37 (2.1)	MTFR1 (2.0)	SLC8A1 (2.0)	ARMC1 (1.9)	HSPBP1 (1.9)
GO:0060445	branching involved in salivary gland morphogenesis	0.02	<0.20	ENSG00000248210 (3.1)	PLEKHH2 (2.7)	CCBE1 (2.4)	ENSG00000247694 (2.3)	C15orf33 (2.2)	ENSG00000253887 (2.2)	TMEM189 (2.1)	WNT4 (2.0)	TBC1D2 (2.0)	PTPRS (2.0)
MP:0008045	decreased NK cell number	0.02	<0.20	STAT4 (3.2)	ABI3 (3.1)	ARNTL (3.0)	ZNF292 (2.9)	ZFP36L2 (2.9)	PIK3IP1 (2.9)	COMMD7 (2.6)	SPATA13 (2.4)	ICAM3 (2.4)	GNGT2 (2.4)
ENSG00000185950	IRS2 PPI subnetwork	0.02	<0.20	PPP6R1 (3.0)	BAHD1 (2.8)	BCAS3 (2.8)	INSR (2.7)	RAVER1 (2.6)	AKT1 (2.5)	C12orf51 (2.5)	LPP (2.3)	UBR4 (2.3)	CORO2A (2.2)
ENSG00000166167	BTRC PPI subnetwork	0.02	<0.20	PIK3IP1 (3.8)	PTEN (3.4)	TNKS1BP1 (2.7)	EIF4ENIF1 (2.6)	NEBL (2.6)	HES1 (2.5)	AKIRIN2 (2.5)	PCBP1 (2.4)	WDR41 (2.2)	ENSG00000228839 (2.1)
ENSG00000138439	FAM117B PPI subnetwork	0.02	<0.20	MAL2 (3.3)	PHC2 (3.2)	SH3YL1 (3.0)	AKT1 (3.0)	BOK (2.8)	IRS1 (2.7)	KRT18 (2.7)	LIMK2 (2.6)	ENSG00000182319 (2.5)	MBIP (2.4)
ENSG00000116824	CD2 PPI subnetwork	0.02	<0.20	ICAM3 (4.8)	STAT4 (4.2)	CCR4 (4.1)	GNGT2 (3.4)	ETS1 (3.3)	ABI3 (3.1)	ATP8B4 (2.9)	PIK3IP1 (2.7)	HDAC7 (2.5)	TMEM71 (2.4)
ENSG00000152818	UTRN PPI subnetwork	0.02	<0.20	TMEM189 (3.2)	ACAD10 (3.2)	ENSG00000225742 (2.7)	ENSG00000185294 (2.7)	PRKAG2 (2.5)	CERS4 (2.5)	RYR2 (2.4)	NFIA (2.2)	ERP29 (2.2)	INSR (2.0)
GO:0048538	thymus development	0.02	<0.20	ARL17A (4.2)	ENSG00000225742 (3.2)	PLA2G3 (2.9)	FRS2 (2.9)	TG (2.7)	P2RX3 (2.6)	C17orf69 (2.5)	ENSG00000231327 (2.5)	NKX2-1 (2.5)	TPO (2.4)
GO:0007431	salivary gland development	0.02	<0.20	ENSG00000248210 (4.1)	PLEKHH2 (2.8)	PDE4D (2.4)	CCBE1 (2.3)	ENSG00000253887 (2.2)	TNKS1BP1 (2.1)	KRT18 (2.0)	ENSG00000173295 (2.0)	F2RL1 (1.9)	WNT4 (1.9)
GO:0030947	regulation of vascular endothelial growth factor receptor signaling pathway	0.02	<0.20	GLIS3-AS1 (3.2)	RAPGEF3 (2.8)	ENSG00000225742 (2.6)	ENSG00000245849 (2.5)	ENSG00000231327 (2.5)	C6orf223 (2.4)	ENSG00000253887 (2.3)	ARL17A (2.3)	PPP1R3B (2.3)	NKX2-1-AS1 (2.3)
ENSG00000198087	CD2AP PPI subnetwork	0.02	<0.20	ABI3 (3.0)	PHF20L1 (2.9)	SECISBP2L (2.7)	PRR14L (2.7)	ATXN2 (2.7)	MAPKAPK5 (2.6)	C12orf47 (2.5)	GNGT2 (2.3)	CLCNKB (2.2)	AKT1 (2.1)
ENSG00000181929	PRKAG1 PPI subnetwork	0.02	<0.20	ASPG (4.5)	CLCNKB (3.9)	PPP1R3B (3.8)	TIMP4 (3.7)	PPP2R1B (3.0)	VEGFA (2.9)	ITPK1 (2.7)	TRIM14 (2.7)	ADSSL1 (2.6)	GADD45A (2.4)
ENSG00000175866	BAIAP2 PPI subnetwork	0.02	<0.20	B4GALNT3 (3.0)	ADCY9 (3.0)	TNKS1BP1 (3.0)	LPP (2.9)	ANXA9 (2.7)	BAHD1 (2.6)	FAM63A (2.4)	CORO2A (2.3)	CLRN1-AS1 (2.3)	PPP6R1 (2.3)
MP:0011087	complete neonatal lethality	0.02	<0.20	MAB21L2 (4.5)	IGF2 (3.9)	CADM1 (3.3)	DMRTA2 (2.9)	FOXA2 (2.9)	IGF1R (2.8)	BMP2 (2.8)	RARB (2.8)	PTPRS (2.8)	IGFBP5 (2.7)
MP:0005221	abnormal rostral-caudal axis patterning	0.02	<0.20	WNT3 (6.0)	BMP2 (4.4)	APLNR (3.4)	VEGFC (3.1)	HES1 (3.1)	SMAD6 (3.0)	CDK17 (2.8)	F2RL1 (2.5)	KIAA1267 (2.5)	SULF1 (2.4)
GO:0010718	positive regulation of epithelial to mesenchymal transition	0.02	<0.20	HEXIM2 (2.6)	GLIS3 (2.4)	ENSG00000248210 (2.3)	LOXL2 (2.3)	ZNF362 (2.3)	KIAA1267 (2.2)	ENSG00000227036 (2.2)	CHST14 (2.1)	SH2B3 (2.1)	ENSG00000182319 (2.0)
GO:0050673	epithelial cell proliferation	0.02	<0.20	SMOC2 (3.5)	ENSG00000234899 (3.4)	C15orf62 (3.3)	SH3YL1 (3.2)	FGF7 (3.0)	WNT4 (2.7)	ENSG00000253887 (2.6)	RARB (2.5)	BNC2 (2.5)	IRS1 (2.5)
ENSG00000065609	SNAP91 PPI subnetwork	0.02	<0.20	DPT (3.2)	C5orf32 (2.5)	NR3C2 (2.5)	NSF (2.3)	MAF (2.3)	MINOS1 (2.3)	SYT13 (2.2)	C14orf142 (2.2)	IGIP (2.1)	SYN2 (2.1)
MP:0002079	increased circulating insulin level	0.02	<0.20	CHGA (5.0)	TIMP4 (4.5)	INS (4.3)	C22orf42 (3.6)	PPARG (3.6)	PPP2R1B (3.3)	TM4SF4 (2.8)	PCYOX1 (2.8)	CGA (2.7)	ADCY6 (2.6)
ENSG00000135503	ACVR1B PPI subnetwork	0.02	<0.20	SMAD6 (3.9)	KIAA1267 (3.5)	ASXL2 (3.4)	HES1 (2.9)	ELK3 (2.9)	ADSSL1 (2.8)	SH2B3 (2.6)	C22orf42 (2.5)	IFFO2 (2.4)	AKT3 (2.4)
MP:0000693	spleen hyperplasia	0.02	<0.20	GNGT2 (3.2)	GADD45A (3.1)	ABI3 (2.9)	ETS1 (2.8)	ZFP36L2 (2.8)	ICAM1 (2.6)	ARHGAP27 (2.6)	KCNQ1 (2.5)	HDAC7 (2.4)	RAB20 (2.4)
ENSG00000114812	VIPR1 PPI subnetwork	0.02	<0.20	MAB21L2 (5.2)	CHRNA3 (5.0)	CHGA (4.2)	NKX2-3 (3.6)	ITPK1 (3.5)	SYT13 (3.1)	APLNR (2.7)	MOAP1 (2.7)	INS (2.5)	CORO2A (2.5)
REACTOME_INCRETIN_SYNTHESIS_SECRETION_AND_INACTIVATION	REACTOME_INCRETIN_SYNTHESIS_SECRETION_AND_INACTIVATION	0.02	<0.20	INS (7.1)	CHGA (7.0)	PAX4 (4.0)	SLC5A1 (3.8)	FOXA2 (3.5)	TM4SF4 (3.4)	SYT13 (3.3)	CHRNA3 (3.3)	C22orf42 (3.2)	CHRNB4 (3.1)
MP:0000291	enlarged pericardium	0.02	<0.20	LPP (3.2)	F2RL1 (3.2)	KCNQ1 (3.1)	ELK3 (2.8)	RAPGEF3 (2.8)	NR3C2 (2.8)	ZFP36L2 (2.7)	SMAD6 (2.6)	CORO2A (2.6)	APLNR (2.6)
KEGG_COLORECTAL_CANCER	KEGG_COLORECTAL_CANCER	0.02	<0.20	ZFP36L2 (3.6)	ZNF362 (3.4)	CORO2A (3.3)	HES1 (3.2)	ETS1 (3.1)	DET1 (2.6)	SPRY2 (2.5)	PDE7A (2.5)	ENSG00000245849 (2.4)	SGK1 (2.4)
ENSG00000075388	FGF4 PPI subnetwork	0.02	<0.20	CCBE1 (4.0)	FGF7 (3.5)	SOX9 (3.3)	FOXA2 (3.0)	GLIS3 (2.8)	PLEKHH2 (2.7)	FRS2 (2.7)	SERPING1 (2.5)	WNT4 (2.4)	ASPG (2.4)
REACTOME_SEMA4D_IN_SEMAPHORIN_SIGNALING	REACTOME_SEMA4D_IN_SEMAPHORIN_SIGNALING	0.02	<0.20	LPP (4.9)	CAPZB (3.7)	YWHAH (3.3)	BOK (2.7)	SULF1 (2.6)	KRT18 (2.4)	CRYAB (2.4)	C5orf32 (2.4)	FAM116A (2.3)	COMMD7 (2.2)
MP:0005416	abnormal circulating protein level	0.02	<0.20	APOH (3.7)	ARNTL (3.6)	TM4SF4 (2.9)	ICAM1 (2.6)	SPATA13 (2.4)	ENSG00000250802 (2.4)	PPP1R3B (2.1)	MAF (2.0)	CDK17 (2.0)	DNAJC5B (2.0)
MP:0002908	delayed wound healing	0.02	<0.20	SULF1 (3.8)	MAB21L2 (3.6)	ZFP36L2 (3.4)	FGF7 (3.4)	LOXL2 (3.1)	FOXE1 (2.9)	SGK1 (2.8)	ICAM1 (2.8)	NRG1 (2.8)	SERPING1 (2.7)
REACTOME_SIGNALING_BY_SCF:KIT	REACTOME_SIGNALING_BY_SCF:KIT	0.02	<0.20	FRS2 (2.9)	PPP6R1 (2.9)	HDAC7 (2.8)	STON2 (2.6)	ABI3 (2.5)	ZBTB10 (2.5)	KCTD5 (2.4)	COMMD7 (2.4)	AKT1 (2.3)	BLOC1S2 (2.3)
GO:0019210	kinase inhibitor activity	0.02	<0.20	GADD45A (4.9)	UBE2H (3.3)	TMEM189 (2.8)	HES1 (2.7)	HEXIM1 (2.5)	PDE12 (2.4)	GCC1 (2.4)	IGF2 (2.4)	ACBD4 (2.2)	ENSG00000214934 (2.1)
GO:0071305	cellular response to vitamin D	0.02	>=0.20	ARL17A (3.1)	GALK2 (2.9)	C15orf33 (2.5)	FRS2 (2.4)	DNAH12 (2.4)	NRG1 (2.4)	ENSG00000225742 (2.2)	TSHZ3 (2.1)	EPS15P1 (2.1)	DET1 (2.1)
GO:0032147	activation of protein kinase activity	0.02	>=0.20	OBP2B (2.6)	STH (2.5)	PRR14L (2.5)	ADCY9 (2.5)	C6orf223 (2.4)	LIMK2 (2.4)	ENSG00000248079 (2.4)	TRHR (2.3)	TDRD9 (2.3)	GLIS3 (2.2)
ENSG00000168090	COPS6 PPI subnetwork	0.02	>=0.20	FAF1 (2.7)	C15orf57 (2.7)	ZFAND2B (2.6)	TGFB2 (2.6)	SIVA1 (2.5)	DRG1 (2.5)	COPS2 (2.4)	CAPZB (2.4)	MRPS22 (2.3)	HSPBP1 (2.1)
GO:0003707	steroid hormone receptor activity	0.02	>=0.20	IHH (4.1)	HES1 (3.8)	IRS1 (3.4)	NFIA (3.2)	AGPHD1 (2.9)	ZFP36L2 (2.9)	ADCY9 (2.7)	NR3C2 (2.5)	ACBD4 (2.4)	LINC00473 (2.3)
ENSG00000065485	PDIA5 PPI subnetwork	0.02	>=0.20	ACAD10 (3.8)	AKR7A2 (3.0)	CERS4 (2.6)	ENSG00000185294 (2.5)	RBM47 (2.3)	TMEM189 (2.2)	GALK2 (2.0)	CNPPD1 (2.0)	COMMD7 (2.0)	DLEU1 (2.0)
MP:0006138	congestive heart failure	0.02	>=0.20	SLC8A1 (5.4)	RYR2 (5.0)	NEBL (3.7)	PPARG (3.5)	DPT (2.8)	SULF1 (2.7)	VEGFC (2.7)	MAB21L2 (2.6)	ADCY6 (2.6)	APLNR (2.5)
GO:0060412	ventricular septum morphogenesis	0.02	>=0.20	ENSG00000225742 (3.5)	ENSG00000234899 (2.8)	NEBL (2.8)	MFHAS1 (2.7)	ABO (2.5)	ENSG00000182319 (2.4)	CUX2 (2.4)	AKT3 (2.3)	SOX9 (2.3)	BOK (2.2)
MP:0003271	abnormal duodenum morphology	0.02	>=0.20	FOXA2 (4.6)	IHH (3.7)	COLEC10 (3.0)	SLC5A1 (2.9)	IGF2 (2.8)	TM4SF4 (2.7)	INS (2.7)	BMP2 (2.7)	MAB21L2 (2.5)	NKX2-3 (2.4)
MP:0006413	increased T cell apoptosis	0.02	>=0.20	CCR4 (5.4)	ETS1 (5.0)	STAT4 (4.4)	PIK3IP1 (3.6)	MAF (3.4)	ICAM3 (3.2)	KLF12 (3.0)	TMEM71 (2.8)	ABI3 (2.8)	ASXL2 (2.5)
ENSG00000136574	GATA4 PPI subnetwork	0.02	>=0.20	SLC8A1 (4.5)	PURA (3.8)	RYR2 (3.8)	SMAD6 (3.4)	EIF4ENIF1 (3.1)	ENSG00000225742 (3.1)	TSHZ3 (3.0)	HES1 (2.9)	DET1 (2.6)	TMOD1 (2.6)
ENSG00000143093	FAM40A PPI subnetwork	0.02	>=0.20	THAP4 (3.9)	CDK17 (3.1)	FAM116A (2.8)	AKT1 (2.6)	ATG4B (2.6)	TMEM189 (2.2)	ENSG00000204650 (2.1)	ENSG00000247694 (2.1)	TMEM194B (2.1)	KCTD5 (2.1)
MP:0002666	increased circulating aldosterone level	0.02	>=0.20	CLCNKB (4.2)	KCNQ1 (3.8)	PPARGC1A (3.0)	CORO2A (2.9)	NR3C2 (2.9)	VAV3 (2.9)	TMEM116 (2.8)	SLC8A1 (2.6)	KRT18 (2.4)	IGFBP5 (2.4)
MP:0000788	abnormal cerebral cortex morphology	0.02	>=0.20	DMRTA2 (7.0)	GABBR2 (3.5)	SOX9 (3.3)	CDK17 (3.0)	PTPRS (3.0)	GLIS3 (2.6)	NFIA (2.5)	IGSF21 (2.5)	CHRNA9 (2.2)	KIAA0090 (2.1)
MP:0000690	absent spleen	0.02	>=0.20	NKX2-3 (5.2)	TSHZ3 (3.1)	FAM116A (3.1)	CHST1 (3.1)	CCDC108 (2.8)	LRRC6 (2.7)	PLEKHH2 (2.6)	GALK2 (2.5)	WNT4 (2.5)	VEGFC (2.4)
GO:0030057	desmosome	0.02	>=0.20	MAL2 (6.8)	FOXE1 (4.9)	NEBL (4.3)	F2RL1 (4.0)	LIMK2 (3.7)	KRT18 (3.3)	WNT3 (2.8)	ANXA9 (2.6)	HES1 (2.4)	WNT4 (2.3)
MP:0000163	abnormal cartilage morphology	0.02	>=0.20	SOX9 (4.6)	BMP2 (4.6)	MAB21L2 (4.1)	LOXL2 (4.0)	SULF1 (4.0)	IGF2 (3.5)	IHH (3.5)	CADM1 (3.4)	FGF7 (3.0)	ENSG00000227036 (3.0)
GO:0000188	inactivation of MAPK activity	0.02	>=0.20	ENSG00000214401 (4.0)	SPRY2 (3.8)	S100Z (3.3)	SGK1 (3.1)	IFFO2 (3.0)	NKX2-1-AS1 (2.5)	KLF12 (2.3)	SDCCAG8 (2.3)	ENSG00000227200 (2.3)	C17orf69 (2.3)
GO:0007435	salivary gland morphogenesis	0.02	>=0.20	ENSG00000248210 (4.1)	PLEKHH2 (3.0)	ENSG00000253887 (2.6)	C15orf33 (2.5)	PDE4D (2.3)	DIRC3 (2.1)	TNKS1BP1 (2.0)	CCBE1 (2.0)	ENSG00000227200 (2.0)	C14orf109 (2.0)
MP:0010724	thick interventricular septum	0.02	>=0.20	RYR2 (3.5)	HEXIM2 (3.2)	ADCY6 (3.1)	ACBD4 (3.1)	SLC8A1 (3.0)	AKT1 (2.8)	IGF2 (2.8)	NEBL (2.5)	GADD45A (2.3)	IRS1 (2.2)
MP:0008735	increased susceptibility to endotoxin shock	0.02	>=0.20	TRIM14 (3.4)	ACBD4 (3.1)	RAB20 (2.8)	PRR14L (2.5)	COLEC10 (2.5)	PLEKHH2 (2.4)	ZFP36L2 (2.2)	FGF7 (2.2)	GADD45A (2.1)	ICAM1 (2.1)
ENSG00000171223	JUNB PPI subnetwork	0.02	>=0.20	SGK1 (4.2)	GADD45A (3.6)	ZFP36L2 (2.7)	KIAA1267 (2.7)	HES1 (2.5)	TRHR (2.4)	ZBTB10 (2.3)	TRAFD1 (2.2)	ACAD10 (2.1)	PLEKHM1 (2.1)
ENSG00000112992	NNT PPI subnetwork	0.02	>=0.20	ACAD10 (3.9)	CERS4 (2.6)	SND1 (2.6)	KIAA0090 (2.5)	RBM47 (2.4)	AKR7A2 (2.4)	HEXIM1 (2.3)	CNPPD1 (2.2)	LRBA (2.2)	ZBTB10 (2.1)
ENSG00000119139	TJP2 PPI subnetwork	0.02	>=0.20	YWHAH (3.9)	F2RL1 (3.0)	MAL2 (3.0)	IFFO2 (2.6)	ANXA9 (2.5)	TPPP (2.2)	CADM1 (2.0)	ZBTB10 (2.0)	ARHGAP27 (2.0)	PPP2R1B (2.0)
GO:0001657	ureteric bud development	0.02	>=0.20	IGF2-AS (3.8)	WNT4 (3.2)	ENSG00000225742 (2.9)	B4GALNT3 (2.7)	RARB (2.6)	CADM1 (2.5)	SH3YL1 (2.4)	ENSG00000248079 (2.3)	NBL1 (2.3)	CLCNKB (2.1)
GO:0035051	cardiac cell differentiation	0.02	>=0.20	RYR2 (3.6)	RARB (3.4)	NEBL (3.1)	TMOD1 (3.1)	SLC8A1 (2.9)	TSHZ3 (2.5)	ENSG00000231327 (2.4)	ENSG00000233246 (2.4)	C20orf196 (2.2)	PLCD3 (2.2)
KEGG_JAK_STAT_SIGNALING_PATHWAY	KEGG_JAK_STAT_SIGNALING_PATHWAY	0.02	>=0.20	CCR4 (5.5)	STAT4 (3.6)	TG (3.5)	FGF7 (3.0)	ICAM1 (2.9)	ATP8B4 (2.7)	HDAC7 (2.5)	MAF (2.5)	MFHAS1 (2.4)	ELK3 (2.3)
GO:0008289	lipid binding	0.02	>=0.20	PPARG (3.4)	TM4SF4 (3.2)	GNG12 (2.8)	APOH (2.8)	ACBD4 (2.7)	SECISBP2L (2.6)	TIMP4 (2.5)	SASH1 (2.4)	ALDH2 (2.4)	FAM63A (2.4)
MP:0011024	abnormal branching involved in lung morphogenesis	0.02	>=0.20	NKX2-1-AS1 (6.1)	MBIP (4.7)	NKX2-3 (4.4)	PLEKHH2 (4.0)	COLEC10 (3.7)	VEGFA (3.5)	CCBE1 (3.0)	FGF7 (2.6)	FOXA2 (2.6)	WNT4 (2.6)
ENSG00000167657	DAPK3 PPI subnetwork	0.02	>=0.20	GNG12 (4.7)	CRYAB (3.8)	TBC1D2 (2.8)	NKX2-1 (2.7)	F2RL1 (2.6)	BRAP (2.6)	GCC1 (2.5)	BOK (2.4)	IRS1 (2.4)	KRT18 (2.4)
ENSG00000206439	TNF PPI subnetwork	0.02	>=0.20	IGIP (3.2)	SERPING1 (3.1)	SULF1 (3.1)	ICAM1 (2.9)	DPT (2.8)	MFSD6 (2.8)	CERS6 (2.6)	GNG12 (2.4)	C5orf32 (2.4)	RAB20 (2.3)
ENSG00000206328	ENSG00000206328 PPI subnetwork	0.02	>=0.20	IGIP (3.2)	SERPING1 (3.1)	SULF1 (3.1)	ICAM1 (2.9)	DPT (2.8)	MFSD6 (2.8)	CERS6 (2.6)	GNG12 (2.4)	C5orf32 (2.4)	RAB20 (2.3)
ENSG00000204490	TNF PPI subnetwork	0.02	>=0.20	IGIP (3.2)	SERPING1 (3.1)	SULF1 (3.1)	ICAM1 (2.9)	DPT (2.8)	MFSD6 (2.8)	CERS6 (2.6)	GNG12 (2.4)	C5orf32 (2.4)	RAB20 (2.3)
ENSG00000181072	CHRM2 PPI subnetwork	0.02	>=0.20	NKX2-1 (3.1)	ADCY9 (3.0)	NFIA (2.9)	ENSG00000225742 (2.9)	GNG12 (2.7)	TRIM14 (2.5)	DIRC3 (2.5)	COLEC10 (2.4)	ARL17A (2.4)	PURA (2.2)
ENSG00000175220	ARHGAP1 PPI subnetwork	0.02	>=0.20	MAPT (2.6)	AKT1 (2.5)	CAPZB (2.4)	NBL1 (2.3)	PDE4A (2.2)	HSPBP1 (2.2)	C15orf57 (2.2)	PHC2 (2.1)	VAV3 (2.1)	TSHZ3 (2.0)
GO:0010594	regulation of endothelial cell migration	0.02	>=0.20	DNAH12 (3.5)	TGFB2 (3.2)	VEGFC (2.9)	ENSG00000240529 (2.9)	CCBE1 (2.7)	ADCY6 (2.6)	HTR1E (2.6)	NRG1 (2.5)	CHST1 (2.5)	ENSG00000227200 (2.4)
ENSG00000100302	RASD2 PPI subnetwork	0.02	>=0.20	ELK3 (2.9)	CDK17 (2.8)	TSHZ3 (2.7)	MAPKAPK5 (2.5)	NR3C2 (2.5)	F2RL1 (2.4)	DET1 (2.3)	RARB (2.3)	RNF185 (2.2)	CLCNKB (2.2)
ENSG00000117676	RPS6KA1 PPI subnetwork	0.02	>=0.20	SGK1 (4.5)	SH2B3 (2.7)	TRHR (2.7)	ZBTB10 (2.6)	ENSG00000226101 (2.6)	LINC00473 (2.5)	C14orf109 (2.4)	ADSSL1 (2.3)	SPRY2 (2.3)	DEPDC5 (2.3)
MP:0004810	decreased hematopoietic stem cell number	0.02	>=0.20	ZFP36L2 (3.9)	VEGFC (3.6)	MFHAS1 (3.0)	RAPGEF3 (2.7)	LRBA (2.7)	APLNR (2.7)	ZNF292 (2.6)	HDAC7 (2.6)	ELK3 (2.6)	ARHGAP27 (2.6)
GO:0003281	ventricular septum development	0.02	>=0.20	ENSG00000225742 (4.2)	NEBL (3.1)	ENSG00000182319 (2.9)	ENSG00000234899 (2.7)	CADM1 (2.4)	SOX9 (2.4)	SMAD6 (2.4)	TSHR (2.4)	RYR2 (2.3)	CUX2 (2.2)
MP:0001303	abnormal lens morphology	0.02	>=0.20	DMRTA2 (4.5)	IGF2-AS (3.6)	CRYAB (3.1)	CADM1 (2.8)	LOXL2 (2.5)	STON2 (2.2)	HES1 (2.1)	CGA (2.1)	MAF (2.1)	PISD (2.1)
MP:0005311	abnormal circulating amino acid level	0.02	>=0.20	ASPG (5.4)	GCHFR (3.5)	ALDH2 (3.1)	AKR7A3 (2.8)	ENSG00000250802 (2.3)	SLC23A3 (2.3)	AKR7A2 (2.2)	ACBD4 (2.2)	APOH (2.1)	ARNTL (2.1)
GO:0007492	endoderm development	0.02	>=0.20	WNT3 (5.2)	C3orf65 (5.0)	NKX2-1-AS1 (4.7)	C17orf69 (4.2)	FOXA2 (3.2)	ITPK1-AS1 (3.2)	ABO (3.1)	NRG1 (2.9)	BMP2 (2.6)	F2RL1 (2.5)
MP:0005264	glomerulosclerosis	0.02	>=0.20	VEGFA (4.4)	SLC48A1 (4.3)	GADD45A (3.1)	CLCNKB (3.0)	ENSG00000240529 (2.7)	RAB20 (2.6)	RAPGEF3 (2.5)	SERPING1 (2.5)	ENSG00000254651 (2.2)	SMAD6 (2.2)
MP:0001575	cyanosis	0.02	>=0.20	MAB21L2 (4.5)	RARB (4.0)	CHRNA3 (3.7)	NKX2-1 (3.3)	SULF1 (3.2)	CHRNA5 (3.1)	BMP2 (3.0)	VEGFC (2.6)	TSHZ3 (2.5)	BNC2 (2.5)
MP:0002187	abnormal fibula morphology	0.02	>=0.20	SMAD6 (3.9)	TGFB2 (3.9)	BNC2 (3.5)	MAF (3.5)	IGF2 (3.1)	SMOC2 (3.1)	MAB21L2 (3.0)	IGF2-AS (2.9)	FOXA2 (2.7)	ENSG00000214934 (2.7)
MP:0003140	dilated heart atrium	0.02	>=0.20	SLC8A1 (7.1)	RYR2 (5.7)	NEBL (4.9)	KCNQ1 (2.7)	DPT (2.7)	FGF7 (2.6)	PDE4A (2.4)	IGFBP5 (2.4)	RARB (2.4)	PPP1R3B (2.4)
ENSG00000128272	ATF4 PPI subnetwork	0.02	>=0.20	GADD45A (5.7)	GCC1 (4.3)	SGK1 (4.1)	ZFAND2B (3.3)	VEGFA (2.8)	ZFP36L2 (2.7)	MAPKAPK5 (2.5)	FOXE1 (2.0)	ENSG00000214401 (1.9)	HES1 (1.9)
MP:0003957	abnormal nitric oxide homeostasis	0.02	>=0.20	STAT4 (3.4)	TRAFD1 (3.3)	TIMP4 (3.1)	ADSSL1 (2.9)	PDE4D (2.7)	PRKAG2 (2.5)	RAB20 (2.4)	TG (2.3)	GLIS3 (2.3)	LIMK2 (2.2)
MP:0000281	abnormal interventricular septum morphology	0.02	>=0.20	SULF1 (3.8)	PPP1R3B (3.4)	BMP2 (3.3)	FGF7 (3.3)	MAB21L2 (3.2)	ZNF292 (3.0)	VEGFA (3.0)	IGFBP5 (2.9)	SMAD6 (2.9)	IGF2 (2.8)
ENSG00000176476	CCDC101 PPI subnetwork	0.02	>=0.20	MAL2 (2.9)	ANXA9 (2.6)	LIMK2 (2.6)	SH3YL1 (2.5)	IRS1 (2.5)	ZFAND2B (2.5)	KRT18 (2.5)	GNG12 (2.3)	LPP (2.3)	IFFO2 (2.3)
MP:0009890	cleft secondary palate	0.02	>=0.20	MAB21L2 (4.7)	NBL1 (4.5)	SOX9 (4.1)	MAF (3.8)	IGF2 (3.6)	RARB (3.4)	BMP2 (3.0)	FGF7 (3.0)	KLF12 (2.9)	BNC2 (2.8)
MP:0001312	abnormal cornea morphology	0.02	>=0.20	MAB21L2 (5.0)	DMRTA2 (4.7)	SULF1 (4.5)	IGF2 (3.7)	LOXL2 (3.4)	IGFBP5 (3.1)	PLCD3 (3.1)	HES1 (3.1)	NTNG1 (2.7)	SGK1 (2.5)
REACTOME_SEMAPHORIN_INTERACTIONS	REACTOME_SEMAPHORIN_INTERACTIONS	0.02	>=0.20	BOK (4.0)	LPP (3.6)	CAPZB (3.2)	CADM1 (3.2)	ENSG00000182319 (3.1)	YWHAH (3.0)	GNGT2 (3.0)	AKT1 (2.4)	KIF26A (2.3)	PTPRS (2.3)
ENSG00000184363	PKP3 PPI subnetwork	0.02	>=0.20	MAL2 (5.7)	F2RL1 (4.4)	SH3YL1 (3.9)	KRT18 (3.8)	LIMK2 (3.8)	IFFO2 (2.9)	BOK (2.8)	ENSG00000182319 (2.7)	ARHGAP27 (2.7)	ANXA9 (2.6)
MP:0006395	abnormal epiphyseal plate morphology	0.02	>=0.20	PLEKHH2 (4.2)	SOX9 (4.1)	BNC2 (3.8)	SMOC2 (3.0)	SMAD6 (3.0)	LOXL2 (3.0)	TGFB2 (3.0)	IRS1 (2.9)	ENSG00000234899 (2.9)	MAB21L2 (2.8)
REACTOME_NICD_TRAFFICS_TO_NUCLEUS	REACTOME_NICD_TRAFFICS_TO_NUCLEUS	0.02	>=0.20	HES1 (3.2)	ELK3 (2.9)	DLEU1 (2.9)	SH2B3 (2.8)	KCNQ1 (2.8)	ZNF362 (2.6)	KIF26A (2.6)	KIAA1267 (2.2)	ENSG00000182319 (2.2)	ASXL2 (2.1)
REACTOME_NOTCH:HLH_TRANSCRIPTION_PATHWAY	REACTOME_NOTCH:HLH_TRANSCRIPTION_PATHWAY	0.02	>=0.20	HES1 (3.2)	ELK3 (2.9)	DLEU1 (2.9)	SH2B3 (2.8)	KCNQ1 (2.8)	ZNF362 (2.6)	KIF26A (2.6)	KIAA1267 (2.2)	ENSG00000182319 (2.2)	ASXL2 (2.1)
GO:0048185	activin binding	0.02	>=0.20	SMAD6 (5.8)	FGF7 (4.7)	NRG1 (4.1)	VEGFC (3.9)	NEK6 (3.7)	PPARG (3.3)	ADCY9 (3.0)	SASH1 (2.6)	SGK1 (2.6)	NR3C2 (2.4)
GO:0045923	positive regulation of fatty acid metabolic process	0.02	>=0.20	TIMP4 (3.1)	LINC00473 (2.9)	ENSG00000173295 (2.8)	PHOSPHO1 (2.7)	PPARG (2.6)	ENSG00000254235 (2.5)	IHH (2.5)	ENSG00000245849 (2.5)	ZFAND2B (2.4)	CCDC108 (2.3)
GO:0050730	regulation of peptidyl-tyrosine phosphorylation	0.02	>=0.20	ATP8B4 (3.2)	ENSG00000254651 (2.9)	ENSG00000248210 (2.5)	GLIS3 (2.5)	C15orf57 (2.4)	CCBE1 (2.4)	FGF7 (2.3)	S100Z (2.3)	DPT (2.3)	ENSG00000232170 (2.2)
ENSG00000070831	CDC42 PPI subnetwork	0.02	>=0.20	LPP (4.0)	F2RL1 (3.1)	CAPZB (2.8)	TNKS1BP1 (2.8)	TMEM71 (2.7)	KCTD5 (2.5)	C5orf32 (2.5)	SNTG2 (2.5)	ENSG00000182319 (2.3)	COMMD7 (2.2)
GO:0044087	regulation of cellular component biogenesis	0.02	>=0.20	C6orf163 (3.1)	ITPK1-AS1 (2.8)	ZFAND2B (2.4)	PTPRS (2.3)	AKT3 (2.3)	FCAMR (2.2)	BOK (2.2)	CAPZB (2.2)	YWHAH (2.2)	CRYAB (2.2)
KEGG_MAPK_SIGNALING_PATHWAY	KEGG_MAPK_SIGNALING_PATHWAY	0.02	>=0.20	PDE4A (2.8)	SPRY2 (2.6)	PTPN11 (2.6)	ICAM1 (2.5)	HDAC7 (2.5)	CDK17 (2.5)	CAPZB (2.4)	SYN2 (2.3)	CRHR1 (2.3)	SGK1 (2.3)
GO:0000982	RNA polymerase II core promoter proximal region sequence-specific DNA binding transcription factor activity	0.02	>=0.20	HES1 (5.4)	ZFP36L2 (4.9)	SPRY2 (3.0)	VEGFA (2.9)	TSHZ3 (2.8)	SGK1 (2.7)	CHRNA3 (2.7)	SOX9 (2.7)	VAV3 (2.4)	SH2B3 (2.4)
MP:0004783	abnormal cardinal vein morphology	0.02	>=0.20	ABI3 (3.6)	APLNR (3.5)	RAPGEF3 (3.3)	LOXL2 (3.0)	CHST1 (2.9)	TNKS1BP1 (2.9)	KIF26A (2.9)	HDAC7 (2.6)	C6orf223 (2.4)	INSR (2.4)
ENSG00000173210	ABLIM3 PPI subnetwork	0.02	>=0.20	CAPZB (3.7)	GNG12 (3.3)	KRT18 (3.3)	F2RL1 (2.9)	CRYAB (2.8)	LPP (2.7)	LOXL2 (2.4)	UBE2H (2.4)	C5orf32 (2.3)	TBC1D2 (2.3)
GO:0004675	transmembrane receptor protein serine/threonine kinase activity	0.02	>=0.20	SMAD6 (6.4)	PCYOX1 (3.8)	NR3C2 (3.8)	ADCY9 (3.6)	IHH (3.4)	FGF7 (3.4)	LPP (3.0)	ELK3 (2.9)	VEGFC (2.8)	SPRY2 (2.8)
MP:0003036	vertebral transformation	0.02	>=0.20	HES1 (3.3)	IGF1R (2.9)	IHH (2.9)	CHRNA5 (2.8)	SMAD6 (2.6)	NBL1 (2.5)	KIAA1267 (2.4)	KLF12 (2.2)	ENSG00000204650 (2.1)	NFIA (2.1)
ENSG00000130638	ATXN10 PPI subnetwork	0.02	>=0.20	ZNF800 (3.5)	TBC1D2 (2.7)	PHC2 (2.6)	ACBD4 (2.5)	SLC48A1 (2.5)	TNKS1BP1 (2.5)	GADD45A (2.3)	PPARG (2.3)	STON2 (2.2)	ENSG00000250802 (2.2)
MP:0000474	abnormal foregut morphology	0.02	>=0.20	FOXA2 (5.4)	MBIP (4.8)	WNT3 (4.0)	BMP2 (3.6)	IHH (3.6)	F2RL1 (3.3)	ABO (3.0)	SMAD6 (2.9)	IRS1 (2.9)	HES1 (2.9)
MP:0002233	abnormal nose morphology	0.02	>=0.20	DMRTA2 (3.7)	IGF2BP2 (3.0)	KRT18 (2.8)	PDE7A (2.8)	CHRNA9 (2.6)	SOX9 (2.6)	WNT4 (2.4)	PTPRS (2.4)	MAF (2.3)	WNT3 (2.3)
ENSG00000188153	COL4A5 PPI subnetwork	0.02	>=0.20	DPT (5.6)	SERPING1 (4.2)	ENSG00000259107 (3.5)	CRYAB (2.7)	IGFBP5 (2.6)	ENSG00000223874 (2.4)	SULF1 (2.4)	TM4SF4 (2.3)	APLNR (2.3)	PPP1R3B (2.2)
REACTOME_DOWNSTREAM_SIGNAL_TRANSDUCTION	REACTOME_DOWNSTREAM_SIGNAL_TRANSDUCTION	0.02	>=0.20	HDAC7 (3.4)	PURA (3.1)	ZFP36L2 (2.9)	BCAS3 (2.8)	KCNQ1 (2.5)	COMMD7 (2.5)	PPP6R1 (2.3)	PHF20L1 (2.3)	ARNTL (2.3)	ETS1 (2.3)
GO:0001704	formation of primary germ layer	0.02	>=0.20	WNT3 (4.9)	ENSG00000213888 (3.6)	ENSG00000254235 (3.0)	C3orf65 (2.9)	C17orf69 (2.9)	ENSG00000229175 (2.8)	SGK1 (2.6)	ITPK1-AS1 (2.5)	HES1 (2.5)	F2RL1 (2.4)
GO:0010740	positive regulation of intracellular protein kinase cascade	0.02	>=0.20	ICAM3 (3.0)	IFFO2 (2.7)	ZBTB10 (2.6)	CHST14 (2.4)	S100Z (2.4)	ENSG00000253887 (2.3)	TGFB2 (2.3)	SH2B3 (2.3)	STH (2.2)	C15orf62 (2.2)
REACTOME_SIGNALING_BY_RHO_GTPASES	REACTOME_SIGNALING_BY_RHO_GTPASES	0.02	>=0.20	DEPDC5 (3.1)	ARHGAP27 (3.0)	MKL2 (2.7)	PLEKHH2 (2.7)	TMEM71 (2.7)	SH2B3 (2.6)	ICAM3 (2.6)	ADCY9 (2.4)	SPRY2 (2.4)	ENSG00000182319 (2.4)
REACTOME_RHO_GTPASE_CYCLE	REACTOME_RHO_GTPASE_CYCLE	0.02	>=0.20	DEPDC5 (3.1)	ARHGAP27 (3.0)	MKL2 (2.7)	PLEKHH2 (2.7)	TMEM71 (2.7)	SH2B3 (2.6)	ICAM3 (2.6)	ADCY9 (2.4)	SPRY2 (2.4)	ENSG00000182319 (2.4)
ENSG00000116285	ERRFI1 PPI subnetwork	0.02	>=0.20	ZFAND2B (2.7)	ANXA9 (2.6)	SH3YL1 (2.5)	ZNF652 (2.4)	LIMK2 (2.4)	GNG12 (2.3)	C15orf62 (2.2)	IRS1 (2.2)	BOK (2.2)	LPP (2.2)
MP:0001245	thick dermal layer	0.02	>=0.20	ICAM1 (3.8)	SGK1 (3.3)	HDAC7 (2.7)	LOXL2 (2.7)	APLNR (2.6)	INSR (2.6)	FOXE1 (2.6)	BMP2 (2.5)	HES1 (2.3)	LINC00473 (2.3)
GO:0072001	renal system development	0.02	>=0.20	RARB (3.2)	IGF2-AS (3.1)	WNT4 (2.9)	PLEKHH2 (2.9)	IGFBP5 (2.8)	IGF2 (2.3)	GLIS3 (2.2)	CLCNKB (2.2)	TSHZ3 (2.2)	HES1 (2.1)
GO:0007389	pattern specification process	0.02	>=0.20	TSHZ3 (3.3)	IGF2-AS (3.2)	NKX2-3 (3.0)	WNT3 (3.0)	RARB (2.7)	HES1 (2.5)	B4GALNT3 (2.4)	DMRTA2 (2.3)	ZNF362 (2.2)	IGF2BP2 (2.2)
ENSG00000180879	SSR4 PPI subnetwork	0.02	>=0.20	CERS4 (2.6)	LIMK2 (2.3)	MRPS22 (2.3)	DLEU1 (2.0)	RAB20 (2.0)	C14orf109 (1.9)	ADCY6 (1.9)	SND1 (1.9)	PCBP1 (1.9)	KCNQ1 (1.9)
MP:0009289	decreased epididymal fat pad weight	0.02	>=0.20	INS (5.0)	TIMP4 (4.2)	PPARG (4.2)	PPP2R1B (4.2)	C22orf42 (3.0)	SGK1 (2.8)	FOXA2 (2.8)	C6orf223 (2.6)	TMEM189 (2.3)	BCAS3 (2.3)
MP:0002989	small kidney	0.02	>=0.20	SMAD6 (4.5)	IGF2-AS (4.2)	CHST1 (4.2)	PLEKHH2 (3.8)	WNT4 (3.4)	RARB (3.4)	TGFB2 (3.2)	IGF2 (3.2)	CHST14 (2.5)	NBL1 (2.5)
GO:0003279	cardiac septum development	0.02	>=0.20	ENSG00000225742 (3.6)	NEBL (3.3)	ENSG00000182319 (2.6)	SMAD6 (2.6)	RYR2 (2.6)	RARB (2.5)	CADM1 (2.5)	TGFB2 (2.4)	ENSG00000253887 (2.4)	ENSG00000234899 (2.4)
ENSG00000107263	RAPGEF1 PPI subnetwork	0.02	>=0.20	CCBE1 (3.6)	FRS2 (3.0)	ETS1 (2.8)	FAM109A (2.8)	SPRY2 (2.7)	PDE7A (2.6)	TNKS1BP1 (2.5)	CDK17 (2.5)	PHC2 (2.5)	VEGFA (2.5)
ENSG00000198836	OPA1 PPI subnetwork	0.02	>=0.20	CERS4 (3.7)	ACAD10 (3.0)	GNG7 (2.6)	KIAA0090 (2.6)	ENSG00000259107 (2.5)	FAM134A (2.4)	MINOS1 (2.3)	ICAM4 (1.9)	CAPZB (1.9)	ADCY9 (1.9)
MP:0003449	abnormal intestinal goblet cell morphology	0.02	>=0.20	CCR4 (5.2)	NEK6 (3.1)	C5orf32 (3.0)	ITPK1 (3.0)	TIMP4 (3.0)	MAF (2.7)	SLC5A1 (2.6)	PTPRS (2.4)	ENSG00000185294 (2.4)	NFIA (2.3)
ENSG00000175029	CTBP2 PPI subnetwork	0.02	>=0.20	PATZ1 (4.7)	RAVER1 (3.4)	EIF4ENIF1 (3.0)	FRS2 (3.0)	ZNF652 (2.7)	ZFP36L2 (2.7)	TIA1 (2.7)	NFIA (2.7)	ZNF362 (2.6)	RNF220 (2.5)
ENSG00000085276	MECOM PPI subnetwork	0.02	>=0.20	ENSG00000214934 (4.2)	ADCY9 (3.4)	WDR41 (3.3)	AKT1 (2.7)	ENSG00000232170 (2.7)	SIVA1 (2.6)	C17orf69 (2.4)	BNC2 (2.3)	KLF12 (2.3)	DET1 (2.3)
REACTOME_NUCLEAR_SIGNALING_BY_ERBB4	REACTOME_NUCLEAR_SIGNALING_BY_ERBB4	0.02	>=0.20	ENSG00000229175 (3.8)	ANXA9 (3.1)	GNG12 (2.9)	C3orf65 (2.7)	C15orf33 (2.6)	ERLIN1 (2.6)	ASPG (2.5)	FAM63A (2.3)	PCYOX1 (2.2)	MFSD6 (2.1)
ENSG00000196712	NF1 PPI subnetwork	0.02	>=0.20	ICAM5 (5.9)	MYT1L (3.4)	PDE10A (3.3)	MKL2 (3.3)	SYN2 (3.2)	NSF (3.2)	YWHAH (3.1)	GRIN2A (3.0)	PDE8B (3.0)	ITPK1 (2.8)
ENSG00000173876	TUBB8 PPI subnetwork	0.02	>=0.20	ACAD10 (3.8)	LRBA (2.6)	SND1 (2.5)	AKR7A2 (2.5)	CERS4 (2.4)	ZNF652 (2.4)	KIAA0090 (2.3)	NFIA (2.2)	RBM47 (2.2)	ZBTB10 (2.2)
ENSG00000170759	KIF5B PPI subnetwork	0.02	>=0.20	KRT18 (3.7)	LIMK2 (3.3)	CORO2A (2.9)	MAL2 (2.8)	TNKS1BP1 (2.7)	C15orf62 (2.7)	F2RL1 (2.5)	IRS1 (2.5)	ARHGAP27 (2.4)	ZFAND2B (2.4)
REACTOME_CD28_CO:STIMULATION	REACTOME_CD28_CO:STIMULATION	0.02	>=0.20	KCTD5 (3.2)	STAT4 (3.1)	CAPZB (2.7)	ETS1 (2.7)	KLF12 (2.5)	PDE7A (2.4)	BCAS3 (2.3)	TSHR (2.3)	ENSG00000214934 (2.2)	IFFO2 (2.0)
GO:0034446	substrate adhesion-dependent cell spreading	0.02	>=0.20	ENSG00000214934 (3.6)	PLEKHH2 (3.4)	MKL2 (3.0)	C15orf62 (2.9)	LPP (2.7)	GNG12 (2.5)	CHST14 (2.5)	C17orf69 (2.2)	ERLIN1 (2.2)	PLCD3 (2.2)
KEGG_LEUKOCYTE_TRANSENDOTHELIAL_MIGRATION	KEGG_LEUKOCYTE_TRANSENDOTHELIAL_MIGRATION	0.02	>=0.20	APLNR (3.8)	ABI3 (3.3)	SH2B3 (2.9)	CAPZB (2.6)	KRT18 (2.6)	ICAM3 (2.5)	F2RL1 (2.5)	CRYAB (2.5)	RAPGEF3 (2.4)	CDK17 (2.4)
GO:0030500	regulation of bone mineralization	0.03	>=0.20	TG (4.2)	TPO (3.4)	ARL17A (3.2)	ENSG00000185294 (2.7)	SMOC2 (2.5)	CUX2 (2.3)	DNAJC5B (2.3)	MED12L (2.3)	C2orf42 (2.2)	TSHZ3 (2.2)
MP:0002874	decreased hemoglobin content	0.03	>=0.20	HEMGN (9.2)	ICAM4 (5.5)	GADD45A (3.7)	SLC48A1 (3.5)	TMOD1 (3.2)	VEGFA (2.6)	TMEM86B (2.4)	PRDM11 (2.3)	SH3YL1 (2.3)	RAB20 (2.2)
MP:0005592	abnormal vascular smooth muscle morphology	0.03	>=0.20	APLNR (3.9)	SLC8A1 (3.6)	ELK3 (3.5)	SMAD6 (3.4)	PRKAG2 (3.1)	ETS1 (2.9)	SULF1 (2.8)	LPP (2.7)	SH2B3 (2.7)	CHST14 (2.6)
ENSG00000100926	TM9SF1 PPI subnetwork	0.03	>=0.20	ACAD10 (3.9)	AKR7A2 (2.6)	CERS4 (2.6)	SND1 (2.6)	LRBA (2.5)	KIAA0090 (2.3)	GALK2 (2.2)	RBM47 (2.2)	NFIA (2.1)	HEXIM1 (2.0)
GO:0045178	basal part of cell	0.03	>=0.20	TBC1D2 (4.4)	F2RL1 (3.4)	SLC5A1 (2.6)	BOK (2.5)	APLNR (2.4)	ARHGAP27 (2.3)	ENSG00000254651 (2.2)	PCYOX1 (2.2)	GCHFR (2.1)	IGIP (2.1)
ENSG00000095637	SORBS1 PPI subnetwork	0.03	>=0.20	PHC2 (3.5)	ENSG00000182319 (3.3)	LPP (3.2)	AKT1 (2.8)	BOK (2.7)	ARHGAP27 (2.6)	PISD (2.6)	ADCY9 (2.5)	STH (2.5)	PHOSPHO1 (2.4)
GO:0005089	Rho guanyl-nucleotide exchange factor activity	0.03	>=0.20	ENSG00000182319 (3.7)	KIF26A (3.6)	B4GALNT3 (3.5)	ARHGAP27 (3.5)	APLNR (3.2)	DEPDC5 (2.8)	C15orf62 (2.6)	ELK3 (2.6)	ENSG00000214934 (2.6)	KCNQ1 (2.6)
ENSG00000151617	EDNRA PPI subnetwork	0.03	>=0.20	GNG12 (4.0)	TGFB2 (3.6)	NR3C2 (3.3)	CAPZB (3.0)	ARL17A (2.8)	BOK (2.8)	AKT1 (2.8)	PDE8B (2.6)	NBL1 (2.5)	LIMK2 (2.5)
MP:0002836	abnormal chorion morphology	0.03	>=0.20	KIF26A (3.6)	NKX2-3 (3.3)	WNT3 (2.9)	SMAD6 (2.9)	TMEM63C (2.8)	PURA (2.6)	MAB21L2 (2.5)	ASPG (2.1)	DIRC3 (2.1)	KIAA1267 (2.1)
GO:0046982	protein heterodimerization activity	0.03	>=0.20	AKT3 (3.4)	VEGFA (2.9)	LINC00473 (2.6)	NFIA (2.4)	ASXL2 (2.4)	PPP1R3B (2.4)	CHST1 (2.4)	SMAD6 (2.3)	ENSG00000254835 (2.3)	TNKS1BP1 (2.2)
ENSG00000156374	PCGF6 PPI subnetwork	0.03	>=0.20	PATZ1 (4.6)	ZNF362 (3.4)	RAVER1 (3.4)	THAP4 (3.3)	AKT1 (3.2)	TIA1 (3.1)	ZNF652 (3.0)	BAHD1 (3.0)	EIF4ENIF1 (2.7)	PTEN (2.6)
GO:0003682	chromatin binding	0.03	>=0.20	ZNF362 (4.0)	PATZ1 (3.6)	KIAA1267 (3.4)	RAVER1 (3.2)	ZNF292 (3.1)	HES1 (3.0)	EIF4ENIF1 (2.8)	IGF1R (2.5)	DMRTA2 (2.4)	DET1 (2.3)
GO:0060589	nucleoside-triphosphatase regulator activity	0.03	>=0.20	SH2B3 (3.4)	C12orf51 (3.3)	MFSD6 (3.1)	ABI3 (3.1)	DEPDC5 (3.1)	ARHGAP27 (2.9)	SASH1 (2.7)	PDE8B (2.7)	KIF26A (2.5)	ELK3 (2.5)
KEGG_DORSO_VENTRAL_AXIS_FORMATION	KEGG_DORSO_VENTRAL_AXIS_FORMATION	0.03	>=0.20	HES1 (4.3)	ELK3 (2.7)	SOX9 (2.6)	GTF2A1 (2.6)	ASXL2 (2.4)	VEGFA (2.3)	EIF4ENIF1 (2.3)	APLNR (2.2)	SPATA13 (2.1)	CDK17 (2.1)
ENSG00000081052	COL4A4 PPI subnetwork	0.03	>=0.20	DPT (4.9)	SERPING1 (4.2)	ENSG00000259107 (3.4)	IGFBP5 (3.2)	APLNR (3.1)	TGFB2 (3.0)	FOXA2 (2.6)	PTEN (2.5)	COLEC10 (2.4)	LOXL2 (2.3)
MP:0001429	dehydration	0.03	>=0.20	CLCNKB (4.2)	ANXA9 (3.6)	KCNQ1 (3.0)	F2RL1 (2.9)	WNT3 (2.9)	PLA2G3 (2.7)	TRHR (2.6)	SLC5A1 (2.5)	TIMP4 (2.5)	MAL2 (2.5)
ENSG00000105127	AKAP8 PPI subnetwork	0.03	>=0.20	CDC37 (2.9)	PPARGC1A (2.7)	CERS6 (2.4)	FAM82A2 (2.4)	RPUSD2 (2.2)	ZFP36L2 (2.2)	INSR (2.1)	VEGFA (2.0)	ATG4B (1.8)	PDE12 (1.7)
MP:0005165	increased susceptibility to injury	0.03	>=0.20	NKX2-1-AS1 (3.6)	AKR7A3 (3.5)	FOXA2 (3.4)	NKX2-1 (3.2)	NEK6 (3.1)	INS (2.9)	B4GALNT3 (2.7)	CERS4 (2.6)	ABI3 (2.5)	SNX8 (2.5)
ENSG00000069869	NEDD4 PPI subnetwork	0.03	>=0.20	CHRNA9 (3.8)	F2RL1 (3.0)	FAM63A (2.9)	ELK3 (2.9)	STON2 (2.8)	PFDN1 (2.7)	RNF185 (2.6)	TNKS1BP1 (2.5)	ENSG00000227036 (2.5)	RBM47 (2.4)
MP:0008470	abnormal spleen B cell follicle morphology	0.03	>=0.20	PHF20L1 (3.7)	FCAMR (3.5)	ARL17A (3.2)	ABI3 (3.2)	ICAM1 (2.9)	IGF2 (2.8)	ETS1 (2.6)	STAT4 (2.6)	PDE7A (2.4)	IGF2BP2 (2.1)
GO:0070160	occluding junction	0.03	>=0.20	KRT18 (5.5)	MAL2 (5.1)	SH3YL1 (3.7)	C5orf32 (3.4)	F2RL1 (3.3)	RARB (3.2)	APLNR (3.0)	CRYAB (2.7)	NKX2-1 (2.5)	SLC5A1 (2.3)
GO:0005923	tight junction	0.03	>=0.20	KRT18 (5.5)	MAL2 (5.1)	SH3YL1 (3.7)	C5orf32 (3.4)	F2RL1 (3.3)	RARB (3.2)	APLNR (3.0)	CRYAB (2.7)	NKX2-1 (2.5)	SLC5A1 (2.3)
ENSG00000143850	PLEKHA6 PPI subnetwork	0.03	>=0.20	NR3C2 (4.1)	AKR7A3 (3.8)	RBM47 (3.5)	SNX8 (3.4)	KRT18 (2.7)	F2RL1 (2.7)	SASH1 (2.2)	ENSG00000223874 (2.2)	C6orf165 (2.1)	RARS2 (2.0)
MP:0008770	decreased survivor rate	0.03	>=0.20	ICAM4 (5.1)	IGFBP5 (3.2)	BMP2 (3.2)	C6orf223 (3.1)	NRG1 (2.9)	IGF2 (2.8)	NFIA (2.7)	PPP1R3B (2.7)	KIF26A (2.5)	SMAD6 (2.4)
ENSG00000118260	CREB1 PPI subnetwork	0.03	>=0.20	BAHD1 (3.3)	GRIN2A (2.8)	RAVER1 (2.8)	TYK2 (2.8)	PPP6R1 (2.7)	PDE4D (2.5)	LPP (2.4)	MKL2 (2.2)	LINC00473 (2.2)	ENSG00000223874 (2.1)
ENSG00000177469	PTRF PPI subnetwork	0.03	>=0.20	MBIP (3.8)	NKX2-1-AS1 (3.6)	C20orf196 (3.0)	DTWD1 (2.9)	BCAS3 (2.8)	DLEU1 (2.6)	FAM136A (2.5)	CPSF2 (2.3)	MAPKAPK5 (2.3)	MRTO4 (2.2)
KEGG_REGULATION_OF_ACTIN_CYTOSKELETON	KEGG_REGULATION_OF_ACTIN_CYTOSKELETON	0.03	>=0.20	CAPZB (4.1)	PTPN11 (3.2)	SH2B3 (3.0)	YWHAH (2.9)	CDK17 (2.8)	LPP (2.7)	CRYAB (2.5)	SPATA13 (2.5)	GNG12 (2.4)	NEK6 (2.3)
ENSG00000170558	CDH2 PPI subnetwork	0.03	>=0.20	ICAM5 (5.4)	CDK17 (3.3)	MYT1L (3.0)	YWHAH (3.0)	MAPT (2.6)	MKL2 (2.6)	ENSG00000182319 (2.5)	LRBA (2.4)	ITPK1 (2.4)	RYR2 (2.4)
MP:0003109	short femur	0.03	>=0.20	IHH (3.8)	BMP2 (3.5)	IRS1 (3.2)	MAF (3.1)	SOX9 (3.1)	IGF2 (2.9)	DPT (2.9)	SULF1 (2.8)	PLEKHH2 (2.8)	IGFBP5 (2.8)
MP:0002059	abnormal seminal vesicle morphology	0.03	>=0.20	IRS1 (3.3)	IGF1R (3.2)	TBC1D2 (3.0)	CHRNA5 (2.7)	IGF2BP2 (2.5)	IGF2 (2.5)	SMAD6 (2.5)	PPARG (2.5)	MAF (2.4)	MAB21L2 (2.3)
MP:0003123	paternal imprinting	0.03	>=0.20	IGF2 (6.1)	ENSG00000214934 (3.6)	RAB20 (3.2)	KRT18 (3.2)	KCNQ1 (3.2)	TMEM63C (3.0)	ARHGAP27 (2.9)	LINC00473 (2.8)	C6orf164 (2.8)	CGA (2.7)
GO:0001893	maternal placenta development	0.03	>=0.20	LINC00473 (4.1)	ENSG00000245849 (3.1)	SH3YL1 (2.9)	PLEKHH2 (2.5)	ENSG00000173295 (2.5)	PHOSPHO1 (2.5)	ANXA9 (2.4)	ADSSL1 (2.4)	FAM109A (2.2)	GLIS3 (2.2)
MP:0002191	abnormal artery morphology	0.03	>=0.20	SMAD6 (4.8)	IGFBP5 (4.3)	APLNR (4.1)	HES1 (3.8)	IGF2 (3.7)	TGFB2 (3.5)	SULF1 (3.4)	VEGFA (3.1)	KIF26A (2.8)	NEBL (2.6)
ENSG00000173156	RHOD PPI subnetwork	0.03	>=0.20	CORO2A (3.4)	AKT3 (3.1)	CLRN1-AS1 (2.7)	GNG12 (2.7)	SH3YL1 (2.5)	ELK3 (2.4)	TRIM14 (2.4)	TBC1D2 (2.4)	ERLIN1 (2.4)	PDE7A (2.3)
ENSG00000185338	SOCS1 PPI subnetwork	0.03	>=0.20	STAT4 (4.0)	ABI3 (3.6)	HDAC7 (3.1)	DNAJC5B (3.1)	NEK6 (2.7)	SH2B3 (2.6)	CCR4 (2.4)	FGF7 (2.4)	GNGT2 (2.4)	NKX2-3 (2.3)
MP:0001721	absent visceral yolk sac blood islands	0.03	>=0.20	APLNR (4.1)	TGFB2 (3.7)	IGF2 (3.4)	SMAD6 (3.3)	C6orf223 (3.3)	GCHFR (3.2)	HDAC7 (3.0)	HEMGN (2.9)	DIRC3 (2.7)	VEGFC (2.5)
MP:0000628	abnormal mammary gland development	0.03	>=0.20	WNT4 (3.7)	FRS2 (3.5)	IRS1 (3.2)	PRR14L (2.8)	NFIA (2.7)	ANXA9 (2.7)	LPP (2.6)	BCAS3 (2.5)	IGFBP5 (2.3)	FGF7 (2.3)
GO:0007183	SMAD protein complex assembly	0.03	>=0.20	C3orf65 (3.9)	ENSG00000248079 (3.2)	LRRC55 (2.9)	DET1 (2.9)	ENSG00000253887 (2.8)	ENSG00000248210 (2.3)	TSTD2 (2.2)	ZNF362 (2.1)	AKIRIN2 (2.1)	GLIS3-AS1 (2.1)
MP:0009888	palatal shelves fail to meet at midline	0.03	>=0.20	NBL1 (4.8)	MAF (4.4)	TSHZ3 (3.7)	MAB21L2 (3.7)	KLF12 (3.4)	IGF1R (3.3)	IGF2 (2.9)	BNC2 (2.5)	PTPRS (2.5)	FOXE1 (2.4)
ENSG00000198478	SH3BGRL2 PPI subnetwork	0.03	>=0.20	NR3C2 (3.9)	F2RL1 (3.1)	KRT18 (2.8)	NKX2-3 (2.6)	SNX8 (2.6)	CORO2A (2.5)	RBM47 (2.4)	KCNQ1 (2.3)	CAPZB (2.2)	SLC5A1 (2.2)
GO:0007589	body fluid secretion	0.03	>=0.20	DIRC3 (4.6)	SLC23A3 (3.0)	ARL17A (2.7)	C17orf69 (2.6)	ACBD4 (2.5)	TMEM63C (2.5)	SLC5A1 (2.5)	ENSG00000231327 (2.4)	C6orf223 (2.3)	IGIP (2.1)
GO:0030133	transport vesicle	0.03	>=0.20	CHGA (6.8)	INS (6.0)	MFSD6 (3.6)	FAM63A (3.3)	C22orf42 (3.0)	CHRNA3 (2.9)	SYT13 (2.8)	RBM47 (2.7)	PCYOX1 (2.7)	LRBA (2.6)
ENSG00000072952	MRVI1 PPI subnetwork	0.03	>=0.20	ACAD10 (3.9)	SND1 (2.7)	CERS4 (2.7)	KIAA0090 (2.4)	AKR7A2 (2.3)	RBM47 (2.3)	GALK2 (2.2)	LRBA (2.1)	NFIA (2.0)	HEXIM1 (1.9)
MP:0004486	decreased response of heart to induced stress	0.03	>=0.20	SPRY2 (4.3)	SLC8A1 (3.9)	PPARG (3.4)	FOXA2 (3.2)	PTEN (3.1)	SGK1 (3.0)	BMP2 (3.0)	PLEKHH2 (2.7)	ZFP36L2 (2.7)	C5orf32 (2.5)
REACTOME_SYNTHESIS_SECRETION_AND_INACTIVATION_OF_GLUCAGON:LIKE_PEPTIDE:1_GLP:1	REACTOME_SYNTHESIS_SECRETION_AND_INACTIVATION_OF_GLUCAGON:LIKE_PEPTIDE:1_GLP:1	0.03	>=0.20	INS (7.0)	CHGA (6.0)	C22orf42 (3.4)	SYT13 (3.3)	TIMP4 (3.2)	FOXA2 (3.0)	PAX4 (2.8)	PPARG (2.5)	CHRNB4 (2.5)	ERP29 (2.3)
ENSG00000162434	JAK1 PPI subnetwork	0.03	>=0.20	STAT4 (3.2)	ABI3 (2.9)	RAB20 (2.8)	ATP8B4 (2.8)	FGF7 (2.7)	NEK6 (2.5)	ICAM1 (2.5)	TYK2 (2.5)	HDAC7 (2.4)	SERPING1 (2.2)
MP:0005598	decreased ventricle muscle contractility	0.03	>=0.20	RYR2 (6.1)	SLC8A1 (6.1)	NEBL (5.7)	CRYAB (5.0)	TMOD1 (3.6)	DPT (3.6)	PPP1R3B (2.7)	ADSSL1 (2.7)	ADCY6 (2.5)	RAB20 (2.3)
ENSG00000099917	MED15 PPI subnetwork	0.03	>=0.20	KIAA1267 (3.1)	MBIP (3.0)	KCTD5 (3.0)	ZNF292 (2.8)	PFDN1 (2.8)	TSTD2 (2.6)	MAPKAPK5 (2.6)	SPATA13 (2.5)	EIF4ENIF1 (2.5)	C6orf162 (2.4)
GO:0016538	cyclin-dependent protein kinase regulator activity	0.03	>=0.20	CDKN2C (3.9)	HEXIM1 (3.8)	TMEM189 (3.7)	GADD45A (3.3)	ZNF800 (2.6)	IGF2 (2.6)	ACBD4 (2.5)	ENSG00000214934 (2.5)	HEXIM2 (2.3)	C15orf62 (2.2)
GO:0007519	skeletal muscle tissue development	0.03	>=0.20	ENSG00000231327 (3.3)	TSHZ3 (3.3)	ENSG00000253426 (2.8)	DIRC3 (2.7)	IGF2-AS (2.7)	TGFB2 (2.5)	NFIA (2.4)	IGFBP5 (2.4)	ADSSL1 (2.3)	CRYAB (2.2)
GO:0002761	regulation of myeloid leukocyte differentiation	0.03	>=0.20	ZNF800 (3.3)	PURA (3.1)	C22orf42 (2.6)	FAM63A (2.5)	NKX2-3 (2.3)	ENSG00000234899 (2.1)	CCR4 (2.1)	C11orf1 (1.9)	HEMGN (1.9)	PRDM11 (1.8)
ENSG00000160916	ENSG00000160916 PPI subnetwork	0.03	>=0.20	ACAD10 (4.1)	MINOS1 (4.1)	NDUFB1 (3.3)	PPARGC1A (3.3)	MRPS22 (3.3)	THAP4 (3.2)	AKR7A2 (2.8)	ATG4B (2.7)	ERP29 (2.3)	RARS2 (2.1)
MP:0009009	absent estrous cycle	0.03	>=0.20	CGA (4.3)	CHRNA9 (2.8)	ENSG00000214401 (2.8)	FRS2 (2.7)	ICAM4 (2.6)	TPO (2.6)	PCBP1-AS1 (2.4)	TG (2.3)	SGK1 (2.2)	IRS1 (2.1)
ENSG00000146674	IGFBP3 PPI subnetwork	0.03	>=0.20	LOXL2 (4.9)	SERPING1 (4.6)	DIRC3 (4.5)	SULF1 (4.1)	DPT (3.3)	IGF2 (3.2)	APOH (3.0)	IRS1 (3.0)	ATP8B4 (2.6)	COLEC10 (2.4)
ENSG00000106617	PRKAG2 PPI subnetwork	0.03	>=0.20	PPP1R3B (3.9)	VEGFA (3.6)	ASPG (3.6)	C6orf223 (3.5)	CLCNKB (3.4)	MTFR1 (3.2)	IGF2BP2 (2.6)	ZFAND2B (2.3)	ACAD10 (2.3)	PLA2G3 (2.3)
MP:0001263	weight loss	0.03	>=0.20	ICAM1 (4.6)	NRG1 (3.3)	NKX2-1 (3.1)	F2RL1 (2.7)	SMAD6 (2.5)	ICAM4 (2.4)	FGF7 (2.3)	GADD45A (2.3)	ENSG00000228322 (2.2)	CLCNKB (2.2)
ENSG00000131941	RHPN2 PPI subnetwork	0.03	>=0.20	SH3YL1 (4.5)	ARHGAP27 (4.0)	MAL2 (3.9)	LIMK2 (3.8)	F2RL1 (3.7)	KRT18 (3.1)	ENSG00000182319 (3.0)	CORO2A (2.7)	TNKS1BP1 (2.6)	ENSG00000227036 (2.6)
ENSG00000135100	HNF1A PPI subnetwork	0.03	>=0.20	UBR4 (2.7)	ZFP36L2 (2.7)	INSR (2.4)	IHH (2.4)	FOXA2 (2.4)	OBP2B (2.3)	NR3C2 (2.3)	TNKS1BP1 (2.3)	FAM109A (2.2)	NFIA (2.1)
ENSG00000184634	MED12 PPI subnetwork	0.03	>=0.20	TSTD2 (4.3)	MBIP (4.1)	RNF185 (3.8)	KCTD5 (3.5)	C6orf162 (3.0)	BRAP (2.9)	ATG4B (2.6)	EIF4ENIF1 (2.4)	ENSG00000231327 (2.4)	PRR14L (2.3)
GO:0048844	artery morphogenesis	0.03	>=0.20	C6orf164 (3.7)	C3orf65 (3.4)	ENSG00000253887 (3.0)	INSR (2.7)	RARB (2.6)	SMAD6 (2.4)	C6orf163 (2.3)	PKD2L1 (2.2)	KLF12 (2.2)	ENSG00000240529 (2.1)
MP:0003672	abnormal ureter development	0.03	>=0.20	RARB (4.7)	IGF2 (4.2)	FGF7 (3.6)	SPRY2 (3.5)	SMAD6 (2.7)	PLEKHH2 (2.7)	CHRNA3 (2.5)	ENSG00000229175 (2.2)	NBL1 (2.2)	ENSG00000226101 (2.1)
MP:0004014	abnormal uterine environment	0.03	>=0.20	TPO (4.6)	FOXE1 (3.7)	TG (3.6)	HTR1E (3.4)	IHH (3.0)	SMOC2 (2.8)	IGFBP5 (2.7)	ANXA9 (2.6)	ADCY9 (2.6)	IRS1 (2.5)
GO:0030695	GTPase regulator activity	0.03	>=0.20	SH2B3 (3.4)	C12orf51 (3.2)	ABI3 (3.1)	DEPDC5 (3.1)	ARHGAP27 (3.0)	MFSD6 (2.8)	SASH1 (2.8)	PDE8B (2.8)	KIF26A (2.4)	ELK3 (2.3)
MP:0003606	kidney failure	0.03	>=0.20	CLCNKB (4.6)	SLC48A1 (4.0)	NBL1 (3.6)	GADD45A (3.5)	PLEKHH2 (2.8)	BLOC1S2 (2.8)	CRYAB (2.5)	LINC00473 (2.4)	THAP4 (2.3)	RAPGEF3 (2.3)
MP:0001314	corneal opacity	0.03	>=0.20	CHST14 (3.6)	C14orf109 (3.1)	SERPING1 (3.0)	SNX8 (2.8)	RAB20 (2.8)	CADM1 (2.7)	TGFB2 (2.4)	HES1 (2.4)	F2RL1 (2.3)	IGF2 (2.3)
GO:0031091	platelet alpha granule	0.03	>=0.20	APOH (5.6)	HEMGN (4.3)	SERPING1 (3.4)	FAM63A (3.1)	VEGFC (2.7)	TM4SF4 (2.7)	FOXA2 (2.5)	STON2 (2.4)	CRYAB (2.1)	KRT18 (2.1)
ENSG00000162188	GNG3 PPI subnetwork	0.03	>=0.20	CHRNA3 (3.6)	FAM63A (2.9)	CHRNA9 (2.5)	LINC00473 (2.4)	ABI3 (2.2)	CHGA (2.2)	C15orf62 (2.2)	IGSF21 (2.1)	IGF1R (2.1)	AKT3 (2.1)
GO:0072006	nephron development	0.03	>=0.20	CLCNKB (3.4)	IGF2-AS (3.3)	VAV3 (2.9)	ENSG00000228322 (2.9)	EPS15P1 (2.7)	ENSG00000231327 (2.6)	IGFBP5 (2.5)	CHST1 (2.3)	C15orf33 (2.2)	ENSG00000254651 (2.1)
ENSG00000132561	MATN2 PPI subnetwork	0.03	>=0.20	LOXL2 (5.3)	IGFBP5 (4.1)	APLNR (3.7)	TGFB2 (3.1)	PLEKHH2 (2.9)	IGF2 (2.6)	CERS6 (2.5)	DMRTA2 (2.4)	FOXE1 (2.3)	LINC00473 (2.3)
ENSG00000128487	SPECC1 PPI subnetwork	0.03	>=0.20	CAPZB (3.8)	GNG12 (3.3)	KRT18 (3.1)	F2RL1 (3.0)	UBE2H (2.6)	CRYAB (2.5)	GCC1 (2.5)	LPP (2.3)	LOXL2 (2.3)	C5orf32 (2.3)
ENSG00000011405	PIK3C2A PPI subnetwork	0.03	>=0.20	PRDM11 (3.3)	RYR2 (2.6)	HDAC7 (2.6)	CRYAB (2.4)	CHRNA5 (2.3)	NEK6 (2.3)	PPP6R1 (2.2)	SLC8A1 (2.2)	AKT1 (2.2)	ALDH2 (2.2)
GO:0032321	positive regulation of Rho GTPase activity	0.03	>=0.20	MAL2 (2.8)	MED12L (2.7)	AGPHD1 (2.6)	CCBE1 (2.6)	DEPDC5 (2.5)	ARSB (2.3)	ARHGAP27 (2.3)	ANXA9 (2.2)	PLEKHH2 (2.0)	MKL2 (2.0)
MP:0001394	circling	0.03	>=0.20	KCNQ1 (4.1)	DMRTA2 (3.6)	TG (3.6)	GABBR2 (3.2)	SOX9 (3.2)	FOXE1 (3.2)	CRHR1 (2.9)	GCHFR (2.8)	PKD2L1 (2.7)	IGFBP5 (2.6)
REACTOME_CLASS_B2_SECRETIN_FAMILY_RECEPTORS	REACTOME_CLASS_B2_SECRETIN_FAMILY_RECEPTORS	0.03	>=0.20	INS (5.1)	CHGA (4.2)	WNT4 (3.4)	SYT13 (3.0)	BMP2 (3.0)	CHRNA5 (2.6)	OBP2B (2.6)	SNTG2 (2.5)	CGA (2.5)	FOXA2 (2.5)
ENSG00000132170	PPARG PPI subnetwork	0.03	>=0.20	GADD45A (3.8)	C12orf51 (3.4)	THAP4 (3.2)	UBR4 (2.7)	NR3C2 (2.6)	CGA (2.6)	ASXL2 (2.6)	ZFP36L2 (2.5)	ADCY9 (2.4)	CORO2A (2.4)
ENSG00000116044	NFE2L2 PPI subnetwork	0.03	>=0.20	PISD (3.6)	AKT1 (3.5)	ZFP36L2 (3.4)	ADCY6 (3.3)	GADD45A (3.2)	SPRY2 (3.0)	HES1 (3.0)	DET1 (2.8)	C9orf156 (2.7)	RNF220 (2.7)
MP:0001819	abnormal immune cell physiology	0.03	>=0.20	TMEM71 (3.4)	VAV3 (3.0)	SH2B3 (3.0)	S100Z (2.8)	LRRC6 (2.7)	ENSG00000173295 (2.6)	CLRN1-AS1 (2.5)	GNGT2 (2.5)	ICAM1 (2.2)	RNF185 (2.2)
GO:0003205	cardiac chamber development	0.03	>=0.20	NEBL (5.3)	RYR2 (4.5)	SLC8A1 (3.7)	ENSG00000253426 (3.4)	PPP1R3B (3.0)	RARB (3.0)	PLCD3 (2.8)	IGF2 (2.7)	ENSG00000234899 (2.7)	SMAD6 (2.6)
MP:0002833	increased heart weight	0.03	>=0.20	SLC8A1 (6.3)	RYR2 (6.1)	NEBL (4.8)	CRYAB (4.2)	ADSSL1 (3.9)	PPP1R3B (3.8)	TMOD1 (3.2)	ADCY6 (2.8)	PRKAG2 (2.8)	SLC5A1 (2.4)
KEGG_ACUTE_MYELOID_LEUKEMIA	KEGG_ACUTE_MYELOID_LEUKEMIA	0.03	>=0.20	ZFP36L2 (4.2)	BCAS3 (3.2)	PIK3IP1 (3.0)	PPP6R1 (2.6)	TYK2 (2.6)	PTEN (2.4)	PDE7A (2.4)	PRKAG2 (2.2)	RAVER1 (2.2)	HDAC7 (2.1)
GO:0005085	guanyl-nucleotide exchange factor activity	0.03	>=0.20	KIF26A (3.8)	ARHGAP27 (3.6)	SH2B3 (3.4)	APLNR (3.1)	C12orf51 (3.1)	ABI3 (3.1)	C15orf62 (2.8)	DEPDC5 (2.7)	ELK3 (2.7)	FAM63A (2.6)
GO:0045834	positive regulation of lipid metabolic process	0.03	>=0.20	LINC00473 (2.8)	PPARG (2.7)	TMEM86B (2.6)	TIMP4 (2.5)	PRDM11 (2.5)	DNAJC5B (2.4)	IHH (2.4)	C3orf65 (2.4)	SFI1 (2.3)	C6orf164 (2.3)
MP:0009355	increased liver triglyceride level	0.03	>=0.20	TIMP4 (4.8)	PPARG (3.6)	GCHFR (3.3)	PKD2L1 (3.2)	SLC5A1 (3.0)	CDKN2C (2.9)	IHH (2.9)	TM4SF4 (2.7)	ENSG00000250802 (2.6)	IRS1 (2.5)
REACTOME_METABOLISM_OF_LIPIDS_AND_LIPOPROTEINS	REACTOME_METABOLISM_OF_LIPIDS_AND_LIPOPROTEINS	0.03	>=0.20	PPARG (4.2)	MFSD2A (3.9)	SLC5A1 (3.4)	C6orf223 (3.2)	PCYOX1 (3.1)	GCHFR (3.1)	TM4SF4 (3.0)	RBM47 (2.9)	INSR (2.8)	APOH (2.8)
MP:0004696	abnormal thyroid follicle morphology	0.03	>=0.20	TG (13.2)	TPO (13.1)	FOXE1 (10.9)	TSHR (10.7)	MBIP (5.7)	ENSG00000225742 (5.6)	NKX2-1 (4.9)	NKX2-1-AS1 (4.8)	ARNTL (3.3)	SNTG2 (3.3)
GO:0033627	cell adhesion mediated by integrin	0.03	>=0.20	ENSG00000259107 (3.5)	CHRNA9 (3.4)	ENSG00000253887 (3.2)	MAL2 (3.2)	LOXL2 (2.7)	PKD2L1 (2.7)	SULF1 (2.6)	ICAM4 (2.2)	FCAMR (2.2)	DMRTA2 (2.2)
REACTOME_NUCLEAR_EVENTS_KINASE_AND_TRANSCRIPTION_FACTOR_ACTIVATION	REACTOME_NUCLEAR_EVENTS_KINASE_AND_TRANSCRIPTION_FACTOR_ACTIVATION	0.03	>=0.20	SPRY2 (4.0)	SH2B3 (3.7)	ELK3 (3.4)	ARHGAP27 (3.1)	AKIRIN2 (2.9)	CAPZB (2.6)	PHC2 (2.6)	KCTD5 (2.5)	ENSG00000182319 (2.5)	BMP2 (2.3)
GO:0034504	protein localization to nucleus	0.03	>=0.20	ENSG00000254235 (3.1)	ZBTB10 (2.8)	LRBA (2.6)	ASXL2 (2.5)	ENSG00000254651 (2.4)	ENSG00000225742 (2.3)	FRS2 (2.2)	KIAA1267 (2.2)	UBR4 (2.2)	CHST14 (2.1)
GO:0019216	regulation of lipid metabolic process	0.03	>=0.20	PPARG (3.2)	TIMP4 (2.9)	ZFAND2B (2.7)	ARNTL (2.6)	ITPK1-AS1 (2.6)	IHH (2.4)	PURA (2.2)	TMEM189 (2.1)	ENSG00000229175 (2.0)	TM4SF4 (1.9)
ENSG00000160293	VAV2 PPI subnetwork	0.03	>=0.20	ENSG00000182319 (3.8)	APLNR (2.7)	PRR14L (2.4)	MKL2 (2.4)	BNC2 (2.4)	FAM109A (2.3)	VAV3 (2.3)	NEK6 (2.3)	IGFBP5 (2.2)	TMEM189 (2.0)
ENSG00000130522	JUND PPI subnetwork	0.03	>=0.20	SGK1 (4.2)	AKIRIN2 (2.8)	GCC1 (2.6)	ATXN2 (2.5)	GADD45A (2.5)	ZBTB10 (2.4)	MED12L (2.2)	ZBED3 (2.2)	VEGFA (2.1)	ENSG00000214934 (2.0)
GO:0005083	small GTPase regulator activity	0.03	>=0.20	DEPDC5 (3.5)	SASH1 (3.5)	MFSD6 (3.4)	C12orf51 (3.1)	ABI3 (3.0)	ARHGAP27 (2.9)	SH2B3 (2.5)	APLNR (2.5)	KIF26A (2.4)	CORO2A (2.4)
ENSG00000215440	NPEPL1 PPI subnetwork	0.03	>=0.20	C14orf109 (3.6)	CDC37 (3.2)	SNX8 (3.1)	PQLC2 (3.0)	SECISBP2L (2.6)	ARF4 (2.4)	C22orf24 (2.3)	ENTPD4 (2.3)	DNAJC17 (2.3)	CERS4 (2.2)
MP:0011386	increased metanephric mesenchyme apoptosis	0.03	>=0.20	SNTG2 (5.3)	CHST1 (4.1)	IGF2-AS (4.1)	AKR7A3 (3.6)	RARB (3.5)	TPO (3.4)	BNC2 (3.0)	NBL1 (2.9)	ENSG00000225742 (2.9)	CERS6 (2.9)
GO:0046915	transition metal ion transmembrane transporter activity	0.03	>=0.20	INS (3.7)	SLC5A1 (3.6)	FAM82A2 (2.8)	PISD (2.6)	PQLC2 (2.3)	RBM47 (2.2)	TSHZ3 (2.1)	ENSG00000227036 (2.1)	RAB20 (2.1)	CADM1 (2.1)
MP:0006316	increased urine sodium level	0.03	>=0.20	CLCNKB (7.4)	KCNQ1 (4.6)	SH3YL1 (3.4)	SLC23A3 (3.3)	ENSG00000248079 (3.0)	IHH (3.0)	RAPGEF3 (2.9)	NR3C2 (2.6)	AGPHD1 (2.4)	IGFBP5 (2.1)
GO:0006470	protein dephosphorylation	0.03	>=0.20	FAM116A (3.1)	ENSG00000173295 (2.7)	CORO2A (2.3)	ITPK1 (2.2)	TMEM71 (2.2)	CDK17 (2.1)	ICAM3 (2.1)	EPS15P1 (2.1)	RNF220 (2.1)	ITPK1-AS1 (2.0)
GO:0042493	response to drug	0.03	>=0.20	SLC5A1 (3.1)	AKR7A3 (2.9)	ENSG00000248210 (2.7)	C6orf223 (2.6)	TMEM189 (2.5)	ENSG00000225742 (2.4)	CHRNB4 (2.3)	ENSG00000245849 (2.3)	GADD45A (2.2)	AKR7A2 (2.2)
ENSG00000163519	TRAT1 PPI subnetwork	0.03	>=0.20	STAT4 (4.9)	ICAM3 (3.5)	ETS1 (3.2)	TSHR (3.0)	CCR4 (2.9)	PIK3IP1 (2.7)	TMEM189 (2.4)	ENSG00000225742 (2.2)	ENSG00000250802 (2.2)	C6orf223 (2.2)
ENSG00000169398	PTK2 PPI subnetwork	0.03	>=0.20	ETS1 (3.1)	LPP (3.0)	SH2B3 (2.9)	UBE2H (2.9)	ABI3 (2.8)	TNKS1BP1 (2.6)	ADCY6 (2.6)	SPRY2 (2.4)	TMEM189 (2.3)	BOK (2.3)
ENSG00000162409	PRKAA2 PPI subnetwork	0.03	>=0.20	SLC23A3 (3.5)	BRAP (3.0)	ACBD4 (2.9)	CLCNKB (2.9)	MTFR1 (2.6)	HEXIM1 (2.6)	HES1 (2.5)	PTPN11 (2.4)	C12orf51 (2.4)	ZFAND2B (2.4)
GO:0003727	single-stranded RNA binding	0.03	>=0.20	MTFR1 (3.5)	BAHD1 (3.4)	C6orf163 (3.4)	HEXIM1 (2.8)	ARMC1 (2.6)	PCBP1 (2.6)	ARNTL (2.5)	TMEM71 (2.3)	ZNF292 (2.3)	ZNF652 (2.2)
ENSG00000186895	FGF3 PPI subnetwork	0.03	>=0.20	FGF7 (4.0)	SOX9 (3.9)	CCBE1 (3.7)	PLEKHH2 (3.2)	SERPING1 (3.0)	ASPG (2.7)	FRS2 (2.5)	KIAA0090 (2.2)	IHH (2.2)	WNT4 (2.2)
MP:0008076	abnormal CD4-positive T cell differentiation	0.03	>=0.20	STAT4 (4.9)	GNGT2 (4.2)	ABI3 (4.0)	KLF12 (3.3)	RAB20 (3.1)	PDE4D (2.7)	HDAC7 (2.7)	ETS1 (2.5)	DNAJC5B (2.2)	TSHR (2.2)
GO:0001822	kidney development	0.03	>=0.20	IGF2-AS (3.2)	RARB (3.0)	WNT4 (2.9)	PLEKHH2 (2.7)	IGFBP5 (2.5)	CLCNKB (2.5)	EPS15P1 (2.3)	GLIS3 (2.3)	IGF2 (2.2)	HES1 (2.1)
ENSG00000165659	DACH1 PPI subnetwork	0.03	>=0.20	CGA (5.5)	DMRTA2 (3.8)	DET1 (3.3)	KCTD5 (3.2)	ENSG00000248079 (2.8)	ADCY9 (2.6)	PDE7A (2.6)	SH2B3 (2.4)	IGFBP5 (2.3)	FAM136A (2.2)
MP:0000520	absent kidney	0.03	>=0.20	CADM1 (4.4)	IGF2-AS (4.0)	IGF1R (2.9)	CHST14 (2.8)	NBL1 (2.8)	DMRTA2 (2.6)	SPRY2 (2.6)	IGF2 (2.5)	RARB (2.5)	PLEKHH2 (2.5)
ENSG00000142192	APP PPI subnetwork	0.03	>=0.20	SERPING1 (3.3)	KIF3C (3.0)	LOXL2 (2.9)	IGFBP5 (2.7)	TPPP (2.7)	IGSF21 (2.5)	NBL1 (2.5)	CERS4 (2.4)	APLNR (2.3)	PLEKHH2 (2.3)
GO:0043407	negative regulation of MAP kinase activity	0.03	>=0.20	SPRY2 (5.1)	ENSG00000214401 (3.9)	NKX2-1-AS1 (2.8)	SGK1 (2.7)	S100Z (2.6)	ENSG00000227200 (2.6)	ENSG00000248210 (2.1)	CERS4 (2.0)	C11orf1 (2.0)	KLF12 (2.0)
ENSG00000198062	POTEH PPI subnetwork	0.03	>=0.20	ACAD10 (4.0)	CERS4 (2.6)	SND1 (2.6)	AKR7A2 (2.5)	KIAA0090 (2.4)	LRBA (2.3)	RBM47 (2.2)	HEXIM1 (2.2)	GALK2 (2.2)	CNPPD1 (2.0)
GO:0043189	H4/H2A histone acetyltransferase complex	0.03	>=0.20	RNF220 (4.3)	C2orf42 (3.3)	FRS2 (3.1)	ADAM1 (3.1)	DTWD1 (2.9)	MAPKAPK5 (2.7)	KIAA1267 (2.7)	MRPS22 (2.6)	ZFAND2B (2.5)	ENSG00000245849 (2.4)
ENSG00000198742	SMURF1 PPI subnetwork	0.03	>=0.20	UBE2H (3.5)	NR3C2 (3.2)	FAM116A (2.7)	TPO (2.4)	DET1 (2.4)	VEGFC (2.3)	IGIP (2.2)	MKL2 (2.2)	XPA (2.1)	TSHZ3 (2.0)
GO:0090287	regulation of cellular response to growth factor stimulus	0.03	>=0.20	GLIS3-AS1 (3.4)	TMEM116 (2.6)	ENSG00000225742 (2.6)	VEGFC (2.5)	RAPGEF3 (2.5)	NKX2-1 (2.5)	ENSG00000253887 (2.4)	NR3C2 (2.4)	ENSG00000245849 (2.4)	PPP1R3B (2.4)
ENSG00000126562	WNK4 PPI subnetwork	0.03	>=0.20	CLCNKB (3.6)	WNT3 (2.7)	THADA (2.7)	KLF12 (2.6)	MAL2 (2.5)	ANXA9 (2.5)	UBR4 (2.5)	CCBE1 (2.5)	ATXN2 (2.2)	NR3C2 (2.2)
REACTOME_NEF:MEDIATES_DOWN_MODULATION_OF_CELL_SURFACE_RECEPTORS_BY_RECRUITING_THEM_TO_CLATHRIN_ADAPTERS	REACTOME_NEF:MEDIATES_DOWN_MODULATION_OF_CELL_SURFACE_RECEPTORS_BY_RECRUITING_THEM_TO_CLATHRIN_ADAPTERS	0.03	>=0.20	CAPZB (4.2)	MAF (2.9)	PPP6R1 (2.5)	ETS1 (2.5)	PIK3IP1 (2.5)	HSPBP1 (2.5)	SNX8 (2.4)	TMEM86B (2.3)	GALK2 (2.3)	ATG4B (2.2)
MP:0010025	decreased total body fat amount	0.03	>=0.20	TIMP4 (3.9)	PHOSPHO1 (3.7)	CDKN2C (3.4)	SGK1 (3.1)	CCBE1 (3.0)	TSHR (2.7)	IRS1 (2.6)	VEGFA (2.5)	DPT (2.4)	SYN2 (2.4)
GO:0048738	cardiac muscle tissue development	0.03	>=0.20	NEBL (5.4)	RYR2 (4.8)	SLC8A1 (4.3)	TMOD1 (3.0)	ENSG00000253426 (3.0)	ADSSL1 (2.9)	RARB (2.7)	CRYAB (2.7)	PHOSPHO1 (2.5)	PLCD3 (2.4)
MP:0005517	decreased liver regeneration	0.03	>=0.20	SGK1 (4.6)	RAB20 (4.0)	GADD45A (3.7)	LINC00473 (3.4)	VEGFA (3.2)	ICAM1 (3.1)	NBL1 (2.8)	INS (2.7)	SERPING1 (2.6)	APOH (2.4)
GO:0048546	digestive tract morphogenesis	0.03	>=0.20	KIF26A (3.2)	FOXA2 (2.9)	PLEKHH2 (2.9)	SMOC2 (2.8)	B4GALNT3 (2.7)	IHH (2.6)	PDE7A (2.5)	ENSG00000182319 (2.5)	BMP2 (2.4)	MAB21L2 (2.3)
ENSG00000118640	VAMP8 PPI subnetwork	0.03	>=0.20	ZFAND2B (2.9)	GNG12 (2.8)	LPP (2.6)	PPP6R1 (2.4)	C5orf32 (2.3)	KIF3C (2.3)	ANXA9 (2.2)	CDC37 (2.1)	CAPZB (2.1)	C15orf57 (2.1)
ENSG00000173894	CBX2 PPI subnetwork	0.03	>=0.20	TIA1 (3.5)	PATZ1 (3.3)	ZNF362 (3.1)	ZBED3 (2.9)	ZNF800 (2.9)	BAHD1 (2.7)	PDE12 (2.6)	HEXIM1 (2.5)	PCBP1-AS1 (2.2)	RAVER1 (2.2)
MP:0000681	abnormal thyroid gland morphology	0.03	>=0.20	TPO (6.7)	TG (5.9)	TSHR (4.0)	FOXE1 (3.8)	ERLIN1 (3.0)	SLC48A1 (3.0)	ENSG00000225742 (3.0)	CUX2 (3.0)	GLIS3 (2.7)	NBL1 (2.7)
ENSG00000138675	FGF5 PPI subnetwork	0.03	>=0.20	SOX9 (3.9)	FGF7 (3.8)	CCBE1 (3.5)	PLEKHH2 (3.1)	FRS2 (3.0)	ASPG (2.9)	SERPING1 (2.7)	IHH (2.3)	FOXA2 (2.2)	VEGFC (2.2)
ENSG00000006747	SCIN PPI subnetwork	0.03	>=0.20	GNG12 (4.0)	LOXL2 (2.7)	UBE2H (2.7)	DNAJC17 (2.6)	F2RL1 (2.5)	KRT18 (2.5)	ARHGAP27 (2.5)	TBC1D2 (2.4)	STON2 (2.4)	KCTD5 (2.3)
ENSG00000008083	JARID2 PPI subnetwork	0.03	>=0.20	RYR2 (3.9)	RNF185 (3.4)	PIK3IP1 (3.0)	ENSG00000225742 (2.5)	PRR14L (2.5)	ENSG00000231327 (2.4)	SDCCAG8 (2.4)	PHF20L1 (2.3)	EIF4ENIF1 (2.2)	DEPDC5 (2.2)
ENSG00000082781	ITGB5 PPI subnetwork	0.03	>=0.20	LPP (3.6)	F2RL1 (3.5)	NEK6 (3.3)	PHC2 (3.3)	ELK3 (3.0)	KRT18 (3.0)	GNG12 (3.0)	SGK1 (2.5)	IGF2BP2 (2.5)	PLCD3 (2.3)
MP:0001544	abnormal cardiovascular system physiology	0.03	>=0.20	SLC8A1 (6.7)	RYR2 (6.0)	NEBL (5.4)	CRYAB (4.1)	DPT (3.3)	ADSSL1 (3.3)	PRKAG2 (3.1)	ADCY6 (3.0)	TMOD1 (3.0)	NTNG1 (2.3)
MP:0003892	abnormal gastric gland morphology	0.03	>=0.20	AKR7A3 (5.5)	B4GALNT3 (5.2)	CHGA (5.0)	FOXA2 (4.1)	FAM109A (3.6)	KCNQ1 (3.5)	PAX4 (3.4)	C5orf32 (2.7)	CHRNA5 (2.4)	ABO (2.3)
ENSG00000124151	NCOA3 PPI subnetwork	0.03	>=0.20	ZFP36L2 (3.1)	HES1 (2.9)	KIAA1267 (2.7)	IRS1 (2.7)	EIF4ENIF1 (2.7)	SH2B3 (2.4)	WNT4 (2.4)	PDE8B (2.4)	WDR41 (2.3)	RAVER1 (2.3)
ENSG00000196459	TRAPPC2 PPI subnetwork	0.03	>=0.20	PQLC2 (4.6)	TMEM189 (2.4)	FAM134A (2.4)	CERS4 (2.4)	ATG4B (2.4)	ERLIN1 (2.2)	SNX8 (2.2)	ENSG00000253426 (2.1)	SH3YL1 (2.0)	TMEM63C (1.9)
ENSG00000213764	ENSG00000213764 PPI subnetwork	0.03	>=0.20	PQLC2 (4.6)	TMEM189 (2.4)	FAM134A (2.4)	CERS4 (2.4)	ATG4B (2.4)	ERLIN1 (2.2)	SNX8 (2.2)	ENSG00000253426 (2.1)	SH3YL1 (2.0)	TMEM63C (1.9)
ENSG00000051382	PIK3CB PPI subnetwork	0.03	>=0.20	ABI3 (3.3)	HDAC7 (3.1)	CCBE1 (3.0)	ETS1 (2.9)	IGIP (2.7)	GNGT2 (2.6)	PRDM11 (2.6)	ADCY6 (2.4)	BOK (2.3)	DEPDC5 (2.3)
GO:0060993	kidney morphogenesis	0.03	>=0.20	IGF2-AS (4.4)	EPS15P1 (3.3)	B4GALNT3 (3.3)	ENSG00000228322 (3.2)	ENSG00000225742 (3.0)	IGF2BP2 (2.4)	PLEKHH2 (2.4)	ENSG00000227036 (2.3)	NBL1 (2.2)	DIRC3 (2.1)
ENSG00000115306	SPTBN1 PPI subnetwork	0.03	>=0.20	YWHAH (3.8)	ICAM5 (3.2)	AKT3 (2.9)	MKL2 (2.6)	CAPZB (2.5)	AKIRIN2 (2.4)	KIF3C (2.4)	BOK (2.3)	LRBA (2.2)	BCAS3 (2.2)
ENSG00000013441	CLK1 PPI subnetwork	0.03	>=0.20	PHF20L1 (3.1)	PPP2R1B (3.0)	TIA1 (2.9)	IGSF21 (2.5)	FGF7 (2.5)	AGGF1 (2.4)	ZNF800 (2.4)	GALK2 (2.3)	DMRTA2 (2.3)	STON2 (2.2)
ENSG00000185963	BICD2 PPI subnetwork	0.03	>=0.20	UBR4 (5.7)	MOAP1 (3.4)	AKT1 (3.3)	PCYOX1 (3.2)	KIF3C (2.8)	MAPT (2.3)	P2RX3 (2.3)	CNPPD1 (2.2)	C12orf51 (2.2)	GTF2A1 (2.1)
MP:0001689	incomplete somite formation	0.03	>=0.20	AGGF1 (3.9)	KIF26A (3.8)	GTF2A1 (3.7)	APLNR (3.3)	ENSG00000225742 (3.2)	ENSG00000253887 (3.1)	EIF4ENIF1 (3.1)	ELK3 (3.0)	ZNF292 (3.0)	SH2B3 (2.8)
ENSG00000132155	RAF1 PPI subnetwork	0.03	>=0.20	YWHAH (3.7)	CAPZB (2.9)	AKIRIN2 (2.8)	SPRY2 (2.7)	MYT1L (2.7)	PDE10A (2.6)	ITPK1 (2.5)	ICAM5 (2.4)	NSF (2.3)	HSPBP1 (2.3)
MP:0003704	abnormal hair follicle development	0.03	>=0.20	SH3YL1 (3.0)	WNT3 (3.0)	LIMK2 (2.7)	WNT4 (2.7)	FOXE1 (2.4)	VAV3 (2.3)	RAB20 (2.2)	MAF (2.1)	ENSG00000254835 (2.1)	PRDM11 (2.1)
REACTOME_PROSTANOID_METABOLISM	REACTOME_PROSTANOID_METABOLISM	0.03	>=0.20	ALDH2 (3.7)	NRG1 (3.5)	FGF7 (3.5)	SULF1 (2.9)	TBC1D2 (2.9)	SLC48A1 (2.9)	ICAM4 (2.4)	S100Z (2.4)	VEGFC (2.2)	SMAD6 (2.2)
ENSG00000139219	COL2A1 PPI subnetwork	0.03	>=0.20	IGF2 (4.3)	LOXL2 (4.2)	SMOC2 (4.1)	SOX9 (3.4)	ENSG00000227036 (3.2)	SERPING1 (3.0)	APLNR (3.0)	DPT (2.8)	ENSG00000234899 (2.8)	SULF1 (2.8)
MP:0011427	mesangial cell hyperplasia	0.03	>=0.20	SLC48A1 (4.2)	PLEKHH2 (3.5)	GADD45A (2.9)	VEGFA (2.6)	WNT4 (2.4)	TMEM86B (2.3)	C5orf32 (2.2)	LIMK2 (2.2)	PDE4D (2.1)	S100Z (2.1)
ENSG00000168530	MYL1 PPI subnetwork	0.03	>=0.20	LPP (4.5)	TMOD1 (3.5)	RYR2 (3.2)	ADAM1 (3.0)	SNTG2 (3.0)	CRYAB (2.9)	PHOSPHO1 (2.8)	IFFO2 (2.7)	KRT18 (2.4)	MKL2 (2.3)
ENSG00000133265	HSPBP1 PPI subnetwork	0.03	>=0.20	HEXIM1 (3.4)	CRYAB (2.5)	C5orf32 (2.5)	C2orf42 (2.5)	MFSD6 (2.5)	NR3C2 (2.3)	GLIS3 (2.1)	PURA (2.1)	SULF1 (2.0)	TGFB2 (1.9)
MP:0003934	abnormal pancreas development	0.03	>=0.20	INS (5.7)	CHGA (3.6)	FOXA2 (3.4)	TM4SF4 (3.3)	SYT13 (3.3)	NKX2-3 (3.2)	CHRNA3 (3.0)	C22orf42 (2.8)	CHRNA5 (2.6)	GLIS3 (2.5)
ENSG00000121879	PIK3CA PPI subnetwork	0.03	>=0.20	ABI3 (4.1)	ETS1 (4.1)	HDAC7 (3.3)	RAPGEF3 (2.7)	SH2B3 (2.6)	TMEM71 (2.6)	ZBTB10 (2.4)	GNGT2 (2.3)	PRDM11 (2.2)	FRS2 (2.2)
ENSG00000162772	ATF3 PPI subnetwork	0.03	>=0.20	HES1 (4.5)	GCC1 (4.3)	GADD45A (4.1)	ZBTB10 (3.8)	SMAD6 (2.8)	IFFO2 (2.8)	ENSG00000214934 (2.8)	VEGFA (2.6)	ZFP36L2 (2.6)	SGK1 (2.4)
ENSG00000163932	PRKCD PPI subnetwork	0.03	>=0.20	F2RL1 (3.0)	IFFO2 (2.8)	PURA (2.8)	LRBA (2.6)	SH2B3 (2.3)	ZFP36L2 (2.3)	MAL2 (2.3)	UBE2H (2.2)	APLNR (2.1)	CCBE1 (2.1)
REACTOME_TIGHT_JUNCTION_INTERACTIONS	REACTOME_TIGHT_JUNCTION_INTERACTIONS	0.03	>=0.20	KRT18 (5.3)	MAL2 (4.9)	F2RL1 (4.1)	C5orf32 (3.7)	SH3YL1 (3.2)	RBM47 (2.9)	RARB (2.7)	IGF2BP2 (2.5)	ENSG00000229175 (2.4)	SLC5A1 (2.4)
ENSG00000054611	TBC1D22A PPI subnetwork	0.03	>=0.20	ARF4 (4.0)	F2RL1 (3.3)	CAPZB (2.9)	RNF220 (2.8)	CERS4 (2.7)	IHH (2.5)	TMEM189 (2.2)	DET1 (2.1)	ZFAND2B (2.1)	ERLIN1 (2.1)
GO:0072657	protein localization in membrane	0.03	>=0.20	RAPGEF3 (3.6)	STH (3.6)	PCBP1-AS1 (3.0)	SLC48A1 (2.8)	MAL2 (2.7)	PTPRS (2.7)	BLOC1S2 (2.6)	SH3YL1 (2.4)	ENSG00000250802 (2.3)	MOAP1 (2.3)
ENSG00000111605	CPSF6 PPI subnetwork	0.03	>=0.20	SSRP1 (2.3)	RNF185 (2.3)	ACAD10 (2.2)	CAPZB (2.2)	C6orf162 (2.2)	ENSG00000227036 (2.1)	CPSF2 (2.0)	DET1 (1.9)	F2RL1 (1.9)	PRKAG2 (1.8)
MP:0000750	abnormal muscle regeneration	0.03	>=0.20	TSHZ3 (3.3)	ADSSL1 (3.0)	SPRY2 (2.9)	GADD45A (2.6)	DPT (2.5)	DMRTA2 (2.4)	LOXL2 (2.4)	VEGFC (2.2)	TNKS1BP1 (2.1)	VEGFA (2.1)
KEGG_NOTCH_SIGNALING_PATHWAY	KEGG_NOTCH_SIGNALING_PATHWAY	0.03	>=0.20	HES1 (4.9)	KIF26A (4.5)	PTPRS (2.9)	ZNF362 (2.9)	INSR (2.8)	PATZ1 (2.8)	C14orf109 (2.7)	PHC2 (2.4)	KIAA1267 (2.3)	AKT1 (2.3)
MP:0000379	decreased hair follicle number	0.03	>=0.20	SH3YL1 (4.0)	VAV3 (3.4)	LRBA (2.8)	TBC1D2 (2.8)	WNT4 (2.7)	MAL2 (2.6)	FOXE1 (2.4)	BOK (2.3)	RBM47 (2.3)	PRDM11 (2.3)
GO:0050679	positive regulation of epithelial cell proliferation	0.03	>=0.20	FGF7 (3.6)	SMOC2 (3.2)	ENSG00000234899 (3.2)	GLIS3-AS1 (3.1)	DIRC3 (3.1)	CHST14 (2.8)	NKX2-3 (2.7)	ENSG00000253887 (2.6)	SPRY2 (2.6)	PLA2G3 (2.3)
ENSG00000136485	DCAF7 PPI subnetwork	0.03	>=0.20	PTEN (3.9)	ZBTB10 (3.0)	BAHD1 (2.8)	GTF2A1 (2.7)	KRT18 (2.6)	ASXL2 (2.6)	BRAP (2.6)	EIF4ENIF1 (2.6)	UBE2H (2.6)	IGF2BP2 (2.5)
ENSG00000177606	JUN PPI subnetwork	0.03	>=0.20	GADD45A (4.2)	ZFP36L2 (3.8)	SGK1 (3.5)	HES1 (3.3)	AKIRIN2 (3.0)	EIF4ENIF1 (2.9)	ATXN2 (2.8)	PURA (2.6)	EPS15P1 (2.5)	ELK3 (2.4)
ENSG00000135341	MAP3K7 PPI subnetwork	0.03	>=0.20	TRAFD1 (3.1)	PHC2 (2.9)	KCTD5 (2.8)	ELK3 (2.8)	PDE7A (2.7)	IFFO2 (2.6)	HEXIM1 (2.5)	PTPN11 (2.4)	ZFP36L2 (2.2)	TYK2 (2.1)
GO:0004745	retinol dehydrogenase activity	0.03	>=0.20	FOXE1 (4.5)	COLEC10 (3.2)	WNT4 (2.8)	GCHFR (2.7)	SLC23A3 (2.6)	ENSG00000254835 (2.6)	ASPG (2.6)	CERS4 (2.4)	CUX2 (2.4)	MBIP (2.3)
ENSG00000087266	SH3BP2 PPI subnetwork	0.03	>=0.20	PPP6R1 (3.8)	ICAM3 (3.0)	GNGT2 (2.7)	MED12L (2.6)	TSHR (2.6)	HDAC7 (2.4)	C15orf62 (2.4)	PIK3IP1 (2.3)	CHRNA9 (2.3)	CERS6 (2.3)
GO:0042826	histone deacetylase binding	0.03	>=0.20	ARHGAP27 (3.6)	ZNF362 (3.1)	KIAA1267 (3.1)	ELK3 (3.0)	PDE4D (2.9)	TYK2 (2.7)	SLC48A1 (2.7)	TIA1 (2.4)	INSR (2.4)	RAVER1 (2.4)
MP:0005309	increased circulating ammonia level	0.03	>=0.20	SLC5A1 (4.0)	LINC00473 (3.8)	AGPHD1 (3.4)	TM4SF4 (3.4)	MFSD2A (3.0)	ASPG (3.0)	APOH (2.7)	CGA (2.4)	ENSG00000232170 (2.0)	CHRNA5 (2.0)
GO:0048641	regulation of skeletal muscle tissue development	0.03	>=0.20	BCAS3 (3.1)	KIF26A (3.0)	NFIA (2.8)	ENSG00000253426 (2.8)	PHOSPHO1 (2.8)	TSHZ3 (2.7)	ENSG00000227036 (2.7)	ENSG00000250802 (2.7)	PURA (2.6)	VAV3 (2.6)
ENSG00000136238	RAC1 PPI subnetwork	0.03	>=0.20	YWHAH (3.4)	TPPP (3.4)	CDK17 (2.9)	ICAM5 (2.7)	ITPK1 (2.7)	PPP6R1 (2.5)	ENSG00000182319 (2.5)	KIF3C (2.4)	CAPZB (2.4)	MKL2 (2.2)
ENSG00000170248	PDCD6IP PPI subnetwork	0.03	>=0.20	UBE2H (2.9)	MAL2 (2.8)	PLEKHM1 (2.8)	TNKS1BP1 (2.8)	COMMD7 (2.7)	ITPK1-AS1 (2.7)	FAM63A (2.6)	BMP2 (2.6)	C15orf62 (2.5)	ARHGAP27 (2.5)
GO:0005112	Notch binding	0.03	>=0.20	HES1 (5.0)	KIF26A (4.7)	KCNQ1 (2.7)	INSR (2.7)	TMEM63C (2.5)	NKX2-3 (2.5)	C14orf109 (2.4)	C14orf142 (2.3)	ENSG00000227036 (2.3)	F2RL1 (2.3)
ENSG00000167930	ITFG3 PPI subnetwork	0.03	>=0.20	ACAD10 (3.6)	CERS4 (2.7)	SND1 (2.6)	KIAA0090 (2.4)	AKR7A2 (2.4)	HEXIM1 (2.3)	LRBA (2.2)	RBM47 (2.2)	NFIA (2.1)	GALK2 (2.0)
ENSG00000101331	C20orf160 PPI subnetwork	0.03	>=0.20	CAPZB (3.8)	GNG12 (3.4)	KRT18 (3.3)	F2RL1 (3.3)	UBE2H (2.5)	CRYAB (2.5)	LPP (2.5)	LOXL2 (2.4)	C5orf32 (2.3)	GCC1 (2.3)
MP:0005140	decreased cardiac muscle contractility	0.03	>=0.20	NEBL (6.1)	RYR2 (6.0)	CRYAB (5.4)	SLC8A1 (5.3)	TMOD1 (3.6)	ADSSL1 (3.5)	SLC5A1 (3.1)	SMAD6 (3.0)	CHST1 (3.0)	PPP1R3B (2.6)
GO:0090130	tissue migration	0.03	>=0.20	ENSG00000229175 (4.1)	WNT3 (3.3)	C15orf33 (2.9)	DIRC3 (2.8)	OBP2B (2.7)	ABO (2.5)	MAB21L2 (2.5)	ARL17A (2.4)	CERS4 (2.1)	PLEKHH2 (2.1)
GO:0060411	cardiac septum morphogenesis	0.04	>=0.20	ABO (3.4)	ENSG00000225742 (3.0)	NEBL (2.9)	CUX2 (2.5)	BOK (2.5)	BMP2 (2.4)	RYR2 (2.3)	SMAD6 (2.3)	CADM1 (2.2)	GLIS3-AS1 (2.2)
ENSG00000008710	PKD1 PPI subnetwork	0.04	>=0.20	SERPING1 (3.8)	LOXL2 (3.8)	LPP (3.7)	KRT18 (3.4)	PDE4D (2.8)	CERS6 (2.7)	TGFB2 (2.6)	IGF1R (2.6)	MAL2 (2.4)	FAM109A (2.4)
GO:0004691	cAMP-dependent protein kinase activity	0.04	>=0.20	SLC8A1 (3.1)	TMEM71 (3.1)	SPATA13 (2.8)	PPARGC1A (2.8)	MED12L (2.8)	BRAP (2.7)	PPP1R3B (2.6)	ITPK1-AS1 (2.6)	GLIS3 (2.3)	PTPN11 (2.3)
ENSG00000111241	FGF6 PPI subnetwork	0.04	>=0.20	SOX9 (3.9)	FGF7 (3.8)	CCBE1 (3.7)	PLEKHH2 (3.4)	ASPG (3.1)	SERPING1 (3.1)	FRS2 (2.6)	IHH (2.3)	COLEC10 (2.3)	VEGFC (2.2)
ENSG00000162344	FGF19 PPI subnetwork	0.04	>=0.20	SOX9 (3.9)	FGF7 (3.8)	CCBE1 (3.7)	PLEKHH2 (3.4)	ASPG (3.1)	SERPING1 (3.1)	FRS2 (2.6)	IHH (2.3)	COLEC10 (2.3)	VEGFC (2.2)
ENSG00000107831	FGF8 PPI subnetwork	0.04	>=0.20	SOX9 (3.9)	FGF7 (3.8)	CCBE1 (3.7)	PLEKHH2 (3.4)	ASPG (3.1)	SERPING1 (3.1)	FRS2 (2.6)	IHH (2.3)	COLEC10 (2.3)	VEGFC (2.2)
ENSG00000070388	FGF22 PPI subnetwork	0.04	>=0.20	SOX9 (3.9)	FGF7 (3.8)	CCBE1 (3.7)	PLEKHH2 (3.4)	ASPG (3.1)	SERPING1 (3.1)	FRS2 (2.6)	IHH (2.3)	COLEC10 (2.3)	VEGFC (2.2)
ENSG00000156427	FGF18 PPI subnetwork	0.04	>=0.20	SOX9 (3.9)	FGF7 (3.8)	CCBE1 (3.7)	PLEKHH2 (3.4)	ASPG (3.1)	SERPING1 (3.1)	FRS2 (2.6)	IHH (2.3)	COLEC10 (2.3)	VEGFC (2.2)
ENSG00000158815	FGF17 PPI subnetwork	0.04	>=0.20	SOX9 (3.9)	FGF7 (3.8)	CCBE1 (3.7)	PLEKHH2 (3.4)	ASPG (3.1)	SERPING1 (3.1)	FRS2 (2.6)	IHH (2.3)	COLEC10 (2.3)	VEGFC (2.2)
ENSG00000081479	LRP2 PPI subnetwork	0.04	>=0.20	TPO (4.9)	APOH (4.2)	TSHR (3.6)	FOXA2 (3.4)	KRT18 (3.2)	MYT1L (2.7)	NKX2-1 (2.5)	DNAH12 (2.3)	RARB (2.3)	C17orf69 (2.2)
REACTOME_CELL_SURFACE_INTERACTIONS_AT_THE_VASCULAR_WALL	REACTOME_CELL_SURFACE_INTERACTIONS_AT_THE_VASCULAR_WALL	0.04	>=0.20	VEGFC (3.0)	GNGT2 (2.9)	APLNR (2.9)	ABI3 (2.5)	ICAM4 (2.4)	NEK6 (2.4)	RAPGEF3 (2.3)	ICAM3 (2.1)	VEGFA (2.0)	DIRC3 (1.9)
GO:0009749	response to glucose stimulus	0.04	>=0.20	INS (5.1)	C22orf42 (3.3)	PAX4 (2.9)	IHH (2.5)	FOXA2 (2.5)	CHRNA9 (2.5)	SYT13 (2.5)	PCYOX1 (2.5)	CHGA (2.4)	ENSG00000254235 (2.4)
MP:0001258	decreased body length	0.04	>=0.20	IHH (3.9)	BMP2 (3.4)	DMRTA2 (3.1)	PTPRS (3.0)	PDE8B (2.9)	TIMP4 (2.8)	ENSG00000225742 (2.7)	PLEKHH2 (2.7)	SOX9 (2.6)	IGF2 (2.6)
ENSG00000153767	GTF2E1 PPI subnetwork	0.04	>=0.20	SIVA1 (3.8)	PFDN1 (3.6)	MAPKAPK5 (3.2)	C6orf162 (2.8)	CPSF2 (2.7)	UBR7 (2.5)	ORC3 (2.4)	COPS2 (2.4)	C14orf142 (2.3)	C14orf109 (2.3)
REACTOME_REGULATION_OF_GENE_EXPRESSION_IN_BETA_CELLS	REACTOME_REGULATION_OF_GENE_EXPRESSION_IN_BETA_CELLS	0.04	>=0.20	INS (12.2)	TM4SF4 (6.5)	PAX4 (5.5)	FOXA2 (4.2)	C22orf42 (4.1)	CHGA (3.6)	WNT4 (2.8)	ABO (2.8)	GNG12 (2.7)	GLIS3 (2.7)
MP:0003179	decreased platelet cell number	0.04	>=0.20	HEMGN (5.0)	ICAM4 (3.9)	STON2 (3.6)	MED12L (3.5)	GADD45A (3.1)	ELK3 (3.0)	VEGFC (2.8)	PPP6R1 (2.4)	COLEC10 (2.1)	SMAD6 (2.1)
MP:0002128	abnormal blood circulation	0.04	>=0.20	SMAD6 (4.8)	BMP2 (4.0)	VEGFA (3.9)	MAL2 (3.8)	IGFBP5 (3.6)	FGF7 (3.4)	SLC8A1 (3.3)	NEBL (3.2)	ADSSL1 (3.1)	NRG1 (2.8)
MP:0001096	abnormal glossopharyngeal ganglion morphology	0.04	>=0.20	CHRNA3 (5.3)	RARB (3.8)	CHRNB4 (3.6)	MAB21L2 (3.3)	ENSG00000248210 (3.1)	WNT4 (3.0)	IGFBP5 (2.6)	BNC2 (2.6)	TSHZ3 (2.6)	IGF2 (2.5)
ENSG00000166225	FRS2 PPI subnetwork	0.04	>=0.20	CCBE1 (4.2)	SMAD6 (3.2)	FOXA2 (3.0)	VEGFA (2.7)	ASPG (2.7)	NEBL (2.5)	PLEKHH2 (2.4)	NRG1 (2.4)	SOX9 (2.4)	SPATA13 (2.4)
ENSG00000143801	PSEN2 PPI subnetwork	0.04	>=0.20	ABO (3.7)	HES1 (3.4)	KCTD5 (3.0)	LIMK2 (3.0)	TNKS1BP1 (2.8)	PRKAG2 (2.7)	SOX9 (2.5)	CERS6 (2.4)	KCNQ1 (2.3)	LRBA (2.3)
GO:0016055	Wnt receptor signaling pathway	0.04	>=0.20	WNT4 (3.1)	WNT3 (3.0)	ZNF362 (2.7)	CADM1 (2.7)	B4GALNT3 (2.7)	FAM109A (2.6)	IRS1 (2.5)	RARB (2.2)	KIF26A (2.2)	FOXA2 (2.2)
ENSG00000065618	COL17A1 PPI subnetwork	0.04	>=0.20	F2RL1 (5.0)	PLCD3 (4.5)	TBC1D2 (4.1)	LIMK2 (4.0)	TNKS1BP1 (3.8)	MAL2 (3.5)	IFFO2 (3.1)	KRT18 (3.1)	SH3YL1 (2.9)	IGF1R (2.9)
ENSG00000138448	ITGAV PPI subnetwork	0.04	>=0.20	LOXL2 (3.5)	DPT (3.4)	IGFBP5 (2.9)	VEGFC (2.6)	SULF1 (2.6)	FGF7 (2.4)	ELK3 (2.3)	TNKS1BP1 (2.3)	ENSG00000250802 (2.1)	STON2 (2.1)
ENSG00000214528	ENSG00000214528 PPI subnetwork	0.04	>=0.20	NKX2-3 (3.7)	IGF2BP2 (3.6)	IGF2-AS (3.6)	TSHZ3 (2.7)	ATP8B4 (2.3)	BNC2 (2.3)	SASH1 (2.2)	ATXN2 (2.1)	ZNF292 (1.9)	ENSG00000227200 (1.9)
ENSG00000123159	GIPC1 PPI subnetwork	0.04	>=0.20	IGF1R (3.5)	NEK6 (2.9)	MFSD2A (2.6)	CHRNA5 (2.6)	ADCY9 (2.5)	TNKS1BP1 (2.3)	BOK (2.2)	NEBL (2.1)	KRT18 (2.1)	ATG4B (2.1)
ENSG00000091129	NRCAM PPI subnetwork	0.04	>=0.20	TPPP (4.2)	RAPGEF3 (3.5)	AKT3 (3.5)	CRYAB (3.0)	KIF3C (2.9)	NRG1 (2.8)	SYN2 (2.6)	UBR4 (2.6)	NEBL (2.5)	TMEM63C (2.4)
GO:0032330	regulation of chondrocyte differentiation	0.04	>=0.20	BNC2 (4.5)	SMOC2 (4.3)	ENSG00000259107 (4.0)	TGFB2 (2.9)	PLEKHH2 (2.9)	NBL1 (2.6)	GLIS3-AS1 (2.6)	ENSG00000228839 (2.5)	ENSG00000227036 (2.4)	ENSG00000228322 (2.4)
MP:0002060	abnormal skin morphology	0.04	>=0.20	ENSG00000227036 (4.4)	F2RL1 (3.5)	TBC1D2 (3.3)	TNKS1BP1 (3.2)	C6orf163 (2.8)	C3orf65 (2.7)	MAL2 (2.5)	FOXE1 (2.4)	NUDT1 (2.4)	DPT (2.4)
GO:0070167	regulation of biomineral tissue development	0.04	>=0.20	TG (4.0)	DNAJC5B (3.6)	TPO (3.3)	ENSG00000185294 (3.1)	SMOC2 (2.9)	MED12L (2.7)	TSHZ3 (2.5)	IGIP (2.4)	ARSB (2.3)	CUX2 (2.3)
ENSG00000090339	ICAM1 PPI subnetwork	0.04	>=0.20	TBC1D2 (3.0)	S100Z (3.0)	NEK6 (2.9)	MAF (2.8)	YWHAH (2.6)	KRT18 (2.4)	SLC48A1 (2.3)	NRG1 (2.2)	SGK1 (2.2)	CORO2A (2.1)
REACTOME_THROMBOXANE_SIGNALLING_THROUGH_TP_RECEPTOR	REACTOME_THROMBOXANE_SIGNALLING_THROUGH_TP_RECEPTOR	0.04	>=0.20	CHRNA3 (3.9)	FAM63A (3.3)	CERS4 (2.7)	IGSF21 (2.7)	AKT3 (2.3)	KIF3C (2.3)	CDKN2C (2.2)	YWHAH (2.2)	GNG12 (2.2)	ARHGAP27 (2.2)
GO:0051145	smooth muscle cell differentiation	0.04	>=0.20	NKX2-3 (3.2)	COLEC10 (3.0)	ENSG00000229175 (2.6)	APLNR (2.6)	PLEKHH2 (2.2)	AKT3 (2.1)	TGFB2 (2.0)	TSHZ3 (1.9)	BMP2 (1.9)	ALDH2 (1.9)
ENSG00000105401	CDC37 PPI subnetwork	0.04	>=0.20	PHC2 (3.3)	FRS2 (3.1)	ATG4B (2.7)	CDC37 (2.5)	IGF2BP2 (2.4)	ENTPD4 (2.4)	PDE7A (2.2)	ZNF362 (2.2)	PRDM11 (2.0)	BAHD1 (2.0)
ENSG00000182359	KBTBD3 PPI subnetwork	0.04	>=0.20	ACAD10 (3.8)	SND1 (2.6)	AKR7A2 (2.5)	GALK2 (2.5)	CERS4 (2.4)	KIAA0090 (2.4)	RBM47 (2.4)	LRBA (2.4)	HEXIM1 (2.2)	ZBTB10 (2.1)
MP:0005215	abnormal pancreatic islet morphology	0.04	>=0.20	INS (6.7)	TM4SF4 (5.9)	CHGA (5.5)	FOXA2 (5.2)	C22orf42 (4.2)	GNG12 (3.9)	SYT13 (3.7)	PAX4 (3.5)	NKX2-1-AS1 (3.3)	TIMP4 (3.2)
GO:0046890	regulation of lipid biosynthetic process	0.04	>=0.20	TMEM189 (2.8)	PURA (2.7)	MFSD2A (2.7)	TMEM86B (2.4)	PPARG (2.2)	IGIP (2.2)	BOK (2.2)	MTFR1 (2.0)	C6orf223 (2.0)	ITPK1-AS1 (1.9)
GO:0005024	transforming growth factor beta-activated receptor activity	0.04	>=0.20	SMAD6 (5.8)	PCYOX1 (4.3)	NR3C2 (3.4)	ADCY9 (3.3)	FGF7 (3.3)	LPP (3.2)	ELK3 (3.0)	NEK6 (2.7)	TSHZ3 (2.5)	SASH1 (2.5)
ENSG00000182511	FES PPI subnetwork	0.04	>=0.20	NEK6 (3.4)	VEGFC (3.2)	PTEN (2.7)	PIK3IP1 (2.7)	ABI3 (2.5)	PPP6R1 (2.4)	IFFO2 (2.4)	KCNQ1 (2.2)	PDE7A (2.2)	IGF1R (2.2)
GO:0043534	blood vessel endothelial cell migration	0.04	>=0.20	DNAH12 (3.8)	VEGFC (2.8)	ENSG00000253887 (2.6)	ENSG00000213888 (2.6)	NRG1 (2.6)	ADCY6 (2.5)	APLNR (2.5)	PDE8B (2.5)	CHST1 (2.5)	VEGFA (2.4)
MP:0004808	abnormal hematopoietic stem cell morphology	0.04	>=0.20	ZFP36L2 (5.3)	VEGFC (3.6)	ZNF292 (3.3)	PHF20L1 (3.2)	MFHAS1 (3.1)	ATXN2 (2.6)	PRR14L (2.6)	RAVER1 (2.5)	HDAC7 (2.5)	PDE4A (2.3)
MP:0003339	decreased pancreatic beta cell number	0.04	>=0.20	INS (8.4)	CHGA (6.3)	FOXA2 (5.8)	TM4SF4 (5.5)	C22orf42 (4.2)	SYT13 (3.8)	PAX4 (3.5)	TIMP4 (3.1)	GNG12 (3.1)	WNT4 (2.7)
MP:0000521	abnormal kidney cortex morphology	0.04	>=0.20	CLCNKB (4.3)	IGF2-AS (4.0)	DMRTA2 (3.4)	VEGFA (3.1)	CHRNA9 (3.0)	IGFBP5 (3.0)	TM4SF4 (2.9)	TRHR (2.2)	SMAD6 (2.2)	COLEC10 (2.2)
GO:0005104	fibroblast growth factor receptor binding	0.04	>=0.20	CCBE1 (4.0)	GLIS3-AS1 (3.6)	NRG1 (3.2)	WNT3 (3.2)	VEGFC (2.9)	SLC8A1 (2.9)	PDE4D (2.8)	SPRY2 (2.7)	NTNG1 (2.7)	SULF1 (2.6)
GO:0048864	stem cell development	0.04	>=0.20	ENSG00000234899 (3.6)	PTPRS (2.9)	KIF26A (2.7)	DIRC3 (2.6)	HES1 (2.6)	DMRTA2 (2.4)	SASH1 (2.4)	STON2 (2.4)	IGF2BP2 (2.4)	ENSG00000227036 (2.3)
REACTOME_G_ALPHA_S_SIGNALLING_EVENTS	REACTOME_G_ALPHA_S_SIGNALLING_EVENTS	0.04	>=0.20	CGA (7.4)	LINC00473 (5.2)	CHGA (4.3)	TRHR (4.1)	INS (4.0)	PDE8B (3.8)	PDE10A (3.8)	SNTG2 (3.4)	TPO (3.1)	SYT13 (3.0)
ENSG00000100485	SOS2 PPI subnetwork	0.04	>=0.20	STON2 (3.4)	FRS2 (3.0)	PLEKHH2 (3.0)	AKT1 (2.9)	TNKS1BP1 (2.8)	TMEM189 (2.7)	SOX9 (2.4)	RAPGEF3 (2.4)	SPRY2 (2.2)	FAM109A (2.1)
MP:0004130	abnormal muscle cell glucose uptake	0.04	>=0.20	TIMP4 (3.7)	PPARG (3.4)	PPP1R3B (3.2)	PLEKHH2 (2.9)	NFIA (2.7)	PDE4D (2.5)	PIK3IP1 (2.3)	CDKN2C (2.3)	TSHR (2.3)	ENSG00000234899 (2.2)
ENSG00000102024	PLS3 PPI subnetwork	0.04	>=0.20	CAPZB (4.6)	YWHAH (3.1)	ARF4 (3.0)	ADAM1 (2.6)	ETS1 (2.5)	COMMD7 (2.3)	NEK6 (2.1)	LPP (2.1)	IFFO2 (2.1)	ZFAND2B (2.1)
MP:0000125	absent incisors	0.04	>=0.20	C6orf223 (3.0)	HES1 (2.8)	HTR1E (2.8)	PRDM11 (2.6)	DMRTA2 (2.5)	FGF7 (2.4)	IRS1 (2.4)	SMAD6 (2.4)	GLIS3 (2.3)	TNKS1BP1 (2.2)
GO:0016811	hydrolase activity, acting on carbon-nitrogen (but not peptide) bonds, in linear amides	0.04	>=0.20	ACAD10 (3.0)	AKR7A3 (2.8)	WDR41 (2.8)	C14orf109 (2.6)	CNPPD1 (2.6)	AKR7A2 (2.5)	ADSSL1 (2.4)	ACBD4 (2.4)	SLC5A1 (2.4)	S100Z (2.3)
GO:0042542	response to hydrogen peroxide	0.04	>=0.20	TG (4.2)	ENSG00000250802 (3.6)	FOXE1 (3.5)	TSHR (2.8)	DIRC3 (2.7)	PIK3IP1 (2.7)	ENSG00000248079 (2.6)	CHRNA9 (2.5)	RAPGEF3 (2.5)	ZBED3 (2.4)
MP:0003068	enlarged kidney	0.04	>=0.20	CLCNKB (3.2)	IGF2 (2.7)	PLEKHH2 (2.7)	IGF2-AS (2.7)	THADA (2.6)	RAPGEF3 (2.5)	ADCY6 (2.4)	C20orf196 (2.4)	SFI1 (2.3)	AKR7A2 (2.2)
MP:0002753	dilated heart left ventricle	0.04	>=0.20	RYR2 (5.6)	NEBL (4.6)	CRYAB (4.6)	SLC8A1 (4.4)	DPT (4.1)	TMOD1 (4.0)	SULF1 (3.2)	FGF7 (2.5)	B4GALNT3 (2.4)	APLNR (2.4)
GO:0004861	cyclin-dependent protein kinase inhibitor activity	0.04	>=0.20	GADD45A (4.1)	HEXIM1 (3.7)	ACBD4 (3.7)	CDKN2C (3.1)	FAM63A (2.9)	TMEM189 (2.8)	IGF2 (2.8)	C15orf62 (2.8)	STON2 (2.8)	HEXIM2 (2.7)
ENSG00000122641	INHBA PPI subnetwork	0.04	>=0.20	VEGFC (4.1)	BOK (3.4)	TRHR (3.2)	FGF7 (3.2)	IGFBP5 (3.0)	SMAD6 (3.0)	AKT3 (3.0)	IGF1R (3.0)	BNC2 (2.9)	NEK6 (2.8)
ENSG00000179409	GEMIN4 PPI subnetwork	0.04	>=0.20	HSPBP1 (3.3)	MBIP (3.1)	DRG1 (2.8)	RPUSD2 (2.7)	DTWD1 (2.5)	CDC37 (2.5)	SGK1 (2.4)	FAM136A (2.3)	F2RL1 (2.2)	PCBP1 (2.2)
MP:0004852	decreased testis weight	0.04	>=0.20	TDRD9 (3.6)	CGA (2.7)	FOXE1 (2.7)	FSCN3 (2.6)	ENSG00000233246 (2.2)	ENSG00000223874 (2.2)	MFSD2A (2.0)	CHRNA5 (1.9)	CCDC77 (1.9)	ICAM5 (1.8)
ENSG00000206156	ENSG00000206156 PPI subnetwork	0.04	>=0.20	LINC00473 (2.8)	CAPZB (2.7)	AKIRIN2 (2.5)	WNT4 (2.5)	ENSG00000225742 (2.5)	COPS2 (2.4)	MKL2 (2.4)	GCHFR (2.2)	FAM116A (2.1)	ADSSL1 (2.0)
ENSG00000107779	BMPR1A PPI subnetwork	0.04	>=0.20	SMAD6 (6.1)	PLCD3 (3.7)	IHH (3.4)	PPP2R1B (3.2)	ABO (3.0)	KIF26A (2.9)	TMEM194B (2.8)	BMP2 (2.8)	NRG1 (2.8)	NR3C2 (2.7)
ENSG00000075618	FSCN1 PPI subnetwork	0.04	>=0.20	CRYAB (2.9)	KCTD5 (2.7)	B4GALNT3 (2.7)	ARF4 (2.5)	CLCNKB (2.3)	YWHAH (2.1)	APLNR (2.0)	PRKAG2 (1.9)	FAM63A (1.9)	GADD45A (1.9)
MP:0004993	decreased bone resorption	0.04	>=0.20	ARSB (3.6)	CADM1 (3.3)	CERS6 (2.9)	RAPGEF3 (2.8)	ENSG00000173295 (2.7)	FCAMR (2.4)	SPRY2 (2.3)	FAM63A (2.2)	VAV3 (2.0)	LRRC55 (2.0)
MP:0000550	abnormal forelimb morphology	0.04	>=0.20	BMP2 (4.3)	RARB (4.0)	SMAD6 (4.0)	MAB21L2 (3.9)	NBL1 (3.0)	SMOC2 (2.9)	CUX2 (2.9)	IRS1 (2.9)	SOX9 (2.9)	TGFB2 (2.6)
MP:0000116	abnormal tooth development	0.04	>=0.20	NBL1 (5.1)	SMOC2 (3.6)	MAB21L2 (3.3)	PLEKHH2 (2.9)	SULF1 (2.8)	PTPRS (2.8)	IGF2 (2.6)	TGFB2 (2.6)	ARSB (2.6)	BNC2 (2.6)
MP:0005108	abnormal ulna morphology	0.04	>=0.20	IGF2-AS (3.8)	CADM1 (3.2)	IRS1 (3.1)	FAM109A (3.1)	NBL1 (3.1)	SMAD6 (2.9)	IGF2BP2 (2.9)	WNT4 (2.9)	PTPRS (2.8)	ENSG00000173295 (2.4)
ENSG00000138592	USP8 PPI subnetwork	0.04	>=0.20	KRT18 (3.5)	ANXA9 (3.3)	MAL2 (3.3)	IRS1 (3.2)	SH3YL1 (2.9)	ZFAND2B (2.6)	TNKS1BP1 (2.5)	PPP6R1 (2.4)	ARHGAP27 (2.4)	RBM47 (2.3)
GO:0048645	organ formation	0.04	>=0.20	FOXE1 (3.2)	IGF2-AS (3.2)	C17orf69 (3.0)	ENSG00000225742 (2.9)	RARB (2.7)	AGPHD1 (2.6)	PLEKHH2 (2.6)	WNT4 (2.5)	SMOC2 (2.5)	BNC2 (2.4)
ENSG00000005961	ITGA2B PPI subnetwork	0.04	>=0.20	APOH (6.2)	FOXA2 (3.1)	TM4SF4 (3.0)	HEMGN (3.0)	VEGFC (3.0)	SERPING1 (2.8)	ICAM3 (2.4)	LOXL2 (2.3)	APLNR (2.2)	IGF2 (2.1)
MP:0001663	abnormal digestive system physiology	0.04	>=0.20	KCNQ1 (5.4)	IHH (4.7)	AKR7A3 (4.2)	FOXA2 (3.8)	NR3C2 (3.2)	IGF2BP2 (2.7)	CLCNKB (2.6)	NEK6 (2.6)	B4GALNT3 (2.4)	SOX9 (2.4)
ENSG00000054267	ARID4B PPI subnetwork	0.04	>=0.20	AKIRIN2 (2.8)	CNPPD1 (2.6)	PHC2 (2.5)	SDCCAG8 (2.5)	GADD45A (2.5)	ELK3 (2.4)	COMMD7 (2.4)	ICAM1 (2.3)	RNF185 (2.3)	TMEM71 (2.2)
ENSG00000138378	STAT4 PPI subnetwork	0.04	>=0.20	VAV3 (3.0)	ICAM3 (2.9)	HDAC7 (2.6)	ALDH2 (2.5)	TSHZ3 (2.5)	EIF4ENIF1 (2.4)	TYK2 (2.4)	BAHD1 (2.4)	TRAFD1 (2.3)	ABI3 (2.2)
GO:0019867	outer membrane	0.04	>=0.20	PCYOX1 (3.8)	ADCY6 (3.3)	PPARGC1A (2.8)	TMEM189 (2.8)	LIMK2 (2.7)	ALDH2 (2.6)	INSR (2.6)	MINOS1 (2.6)	PISD (2.5)	DEPDC5 (2.4)
GO:0030165	PDZ domain binding	0.04	>=0.20	IGFBP5 (3.0)	RARB (2.8)	TMEM116 (2.7)	MAL2 (2.5)	SPATA13 (2.5)	ENSG00000254651 (2.5)	PCYOX1 (2.4)	RBM47 (2.3)	NEBL (2.3)	SMOC2 (2.3)
MP:0009886	failure of palatal shelf elevation	0.04	>=0.20	MAB21L2 (4.3)	NKX2-3 (3.9)	TGFB2 (3.3)	NBL1 (3.1)	COLEC10 (2.9)	BMP2 (2.9)	LOXL2 (2.9)	CADM1 (2.8)	IGFBP5 (2.6)	SOX9 (2.5)
GO:0048742	regulation of skeletal muscle fiber development	0.04	>=0.20	ENSG00000250802 (3.5)	ENSG00000173295 (3.2)	ENSG00000225742 (3.0)	PURA (2.9)	NFIA (2.8)	KIF26A (2.8)	STH (2.8)	FAM109A (2.7)	ENSG00000233246 (2.7)	DNAH12 (2.6)
MP:0001954	respiratory distress	0.04	>=0.20	MAB21L2 (4.9)	NKX2-1 (4.4)	IGFBP5 (4.0)	NKX2-3 (3.8)	IGF2 (3.3)	SOX9 (3.3)	CADM1 (3.3)	BMP2 (3.3)	SULF1 (3.1)	IGF2-AS (2.9)
ENSG00000112290	WASF1 PPI subnetwork	0.04	>=0.20	CAPZB (4.2)	C6orf164 (3.1)	CDK17 (2.6)	ABI3 (2.4)	ENSG00000254235 (2.3)	ZFAND2B (2.2)	PHC2 (2.2)	COMMD7 (2.2)	ARF4 (2.1)	NKX2-1 (2.0)
ENSG00000117480	FAAH PPI subnetwork	0.04	>=0.20	ACAD10 (3.7)	AKR7A2 (2.8)	CERS4 (2.3)	SND1 (2.2)	RBM47 (2.2)	LRBA (2.2)	ARSB (2.1)	DLEU1 (2.1)	HEXIM1 (2.0)	NFIA (2.0)
ENSG00000122756	CNTFR PPI subnetwork	0.04	>=0.20	CCR4 (4.9)	TG (4.3)	GLIS3 (3.6)	FGF7 (3.4)	STAT4 (2.8)	MFHAS1 (2.7)	MAF (2.7)	ICAM1 (2.5)	FOXE1 (2.5)	C3orf65 (2.3)
ENSG00000168918	INPP5D PPI subnetwork	0.04	>=0.20	ACAD10 (3.2)	TMEM189 (2.7)	NKX2-1 (2.6)	STH (2.4)	GNG7 (2.2)	CERS4 (2.1)	COMMD7 (2.1)	ENSG00000185294 (2.1)	KCNQ1 (2.1)	SNX8 (2.0)
GO:0033002	muscle cell proliferation	0.04	>=0.20	NEBL (3.3)	ZNF800 (2.7)	SLC8A1 (2.5)	BMP2 (2.5)	SMAD6 (2.5)	SOX9 (2.5)	PLCD3 (2.4)	NFIA (2.3)	PLEKHH2 (2.3)	RARB (2.3)
REACTOME_PYRUVATE_METABOLISM	REACTOME_PYRUVATE_METABOLISM	0.04	>=0.20	PPARGC1A (4.2)	VEGFA (3.9)	ENSG00000250802 (3.4)	ENSG00000227200 (3.0)	INSR (2.8)	ADSSL1 (2.8)	PPP1R3B (2.8)	MFSD2A (2.5)	UBE2H (2.4)	MRPS22 (2.3)
GO:0030291	protein serine/threonine kinase inhibitor activity	0.04	>=0.20	HEXIM1 (3.7)	GADD45A (3.5)	ACBD4 (3.1)	TMEM189 (2.9)	UBE2H (2.7)	PLCD3 (2.6)	CDKN2C (2.4)	ENSG00000214934 (2.4)	IGF2 (2.3)	ENSG00000254235 (2.1)
MP:0000522	kidney cortex cysts	0.04	>=0.20	CHRNB4 (4.2)	CHRNA5 (3.4)	PLEKHH2 (3.3)	MAB21L2 (3.3)	BNC2 (2.8)	SFI1 (2.8)	GLIS3 (2.7)	SLC48A1 (2.5)	NKX2-3 (2.4)	LINC00473 (2.4)
ENSG00000110880	CORO1C PPI subnetwork	0.04	>=0.20	GNG12 (3.8)	F2RL1 (3.1)	TBC1D2 (2.7)	PURA (2.6)	LOXL2 (2.3)	IFFO2 (2.2)	UBR4 (2.2)	ARHGAP27 (2.2)	ENSG00000182319 (2.1)	GCC1 (2.1)
ENSG00000096996	IL12RB1 PPI subnetwork	0.04	>=0.20	CCR4 (5.2)	TG (3.8)	GLIS3 (3.6)	STAT4 (2.8)	MFHAS1 (2.8)	C3orf65 (2.6)	MAF (2.6)	FOXE1 (2.6)	ICAM1 (2.5)	FGF7 (2.4)
MP:0001666	abnormal intestinal absorption	0.04	>=0.20	SLC5A1 (5.5)	TM4SF4 (3.1)	AKR7A3 (2.6)	NKX2-3 (2.5)	MFSD2A (2.4)	PURA (2.2)	NR3C2 (2.1)	ARSB (2.1)	EPS15P1 (2.0)	PPARG (1.9)
GO:0090257	regulation of muscle system process	0.04	>=0.20	SLC8A1 (3.9)	TMOD1 (3.8)	ENSG00000253426 (3.5)	CRYAB (3.5)	ADSSL1 (3.0)	PLCD3 (2.9)	SNTG2 (2.6)	NEBL (2.5)	ENSG00000240529 (2.4)	PRKAG2 (2.4)
GO:0001935	endothelial cell proliferation	0.04	>=0.20	NKX2-3 (2.9)	VEGFC (2.7)	TPO (2.7)	GLIS3-AS1 (2.7)	ENSG00000248079 (2.5)	TG (2.4)	ENSG00000223874 (2.3)	NKX2-1 (2.3)	GTF2A1 (2.2)	ENSG00000253887 (2.2)
ENSG00000100852	ARHGAP5 PPI subnetwork	0.04	>=0.20	CDK17 (3.5)	ZFP36L2 (3.3)	FAM116A (3.1)	FAM109A (2.8)	PHC2 (2.5)	ENSG00000254835 (2.4)	ELK3 (2.3)	F2RL1 (2.2)	TGFB2 (2.2)	YWHAH (2.1)
MP:0005296	abnormal humerus morphology	0.04	>=0.20	IRS1 (5.1)	FOXA2 (4.1)	BMP2 (3.8)	WNT4 (3.5)	MAF (2.9)	TGFB2 (2.8)	IGF2 (2.7)	ENSG00000234899 (2.7)	WNT3 (2.6)	IGFBP5 (2.5)
GO:0072593	reactive oxygen species metabolic process	0.04	>=0.20	FOXE1 (3.7)	ALDH2 (3.4)	TG (3.1)	TSHR (2.8)	ZBED3 (2.6)	ENSG00000259107 (2.6)	ZNF800 (2.4)	C22orf24 (2.4)	DIRC3 (2.2)	GNG12 (2.1)
ENSG00000162614	NEXN PPI subnetwork	0.04	>=0.20	CAPZB (3.8)	GNG12 (3.2)	F2RL1 (3.1)	TBC1D2 (2.8)	KCTD5 (2.8)	NKX2-1 (2.5)	LPP (2.3)	LOXL2 (2.3)	KRT18 (2.3)	ENSG00000182319 (2.3)
MP:0008597	decreased circulating interleukin-6 level	0.04	>=0.20	ICAM1 (3.9)	GLIS3 (3.8)	RAB20 (3.3)	RBM47 (2.7)	SGK1 (2.6)	SERPING1 (2.3)	ATP8B4 (2.3)	TMEM71 (2.1)	ENSG00000173295 (2.0)	PKD2L1 (2.0)
ENSG00000171608	PIK3CD PPI subnetwork	0.04	>=0.20	HDAC7 (3.1)	ABI3 (3.0)	PTPRS (3.0)	ETS1 (2.5)	KLF12 (2.5)	TYK2 (2.4)	GNG12 (2.3)	AKT1 (2.3)	ARNTL (2.3)	TMEM71 (2.2)
GO:0051153	regulation of striated muscle cell differentiation	0.04	>=0.20	ENSG00000173295 (3.6)	NFIA (3.5)	ENSG00000182319 (2.9)	PURA (2.9)	STH (2.9)	TGFB2 (2.8)	KIF26A (2.6)	TSHZ3 (2.6)	CHRNA5 (2.5)	SLC23A3 (2.4)
ENSG00000134954	ETS1 PPI subnetwork	0.04	>=0.20	ZFP36L2 (3.6)	EIF4ENIF1 (3.2)	PRR14L (2.8)	CORO2A (2.7)	VAV3 (2.6)	KIAA1267 (2.5)	ETS1 (2.5)	SGK1 (2.4)	ADCY9 (2.1)	HDAC7 (2.0)
KEGG_SULFUR_METABOLISM	KEGG_SULFUR_METABOLISM	0.04	>=0.20	ANXA9 (4.2)	ICAM4 (3.6)	TMEM63C (2.9)	ENSG00000253426 (2.8)	ALDH2 (2.7)	ERLIN1 (2.5)	ENSG00000254235 (2.5)	RARB (2.4)	PRKAG2 (2.3)	FAM109A (2.2)
ENSG00000075673	ATP12A PPI subnetwork	0.04	>=0.20	ACAD10 (4.0)	SND1 (2.8)	AKR7A2 (2.5)	KIAA0090 (2.5)	LRBA (2.3)	GALK2 (2.3)	RBM47 (2.2)	HEXIM1 (2.2)	DLEU1 (2.0)	CERS4 (1.9)
GO:0045785	positive regulation of cell adhesion	0.04	>=0.20	SULF1 (3.0)	VEGFC (2.8)	CCBE1 (2.7)	IGFBP5 (2.5)	LOXL2 (2.4)	ENSG00000259107 (2.3)	ENSG00000227200 (2.3)	STON2 (2.2)	FCAMR (2.1)	FGF7 (2.1)
ENSG00000186852	ENSG00000186852 PPI subnetwork	0.04	>=0.20	RPUSD2 (2.7)	CHST14 (2.5)	FSCN3 (2.3)	IGF2 (2.1)	RNF220 (2.0)	DNAJC17 (1.9)	ENSG00000223874 (1.9)	ASXL2 (1.8)	C2orf42 (1.8)	GALK2 (1.8)
GO:0031668	cellular response to extracellular stimulus	0.04	>=0.20	CCBE1 (3.1)	CNPPD1 (2.8)	GCC1 (2.7)	ZNF292 (2.5)	HEXIM1 (2.4)	FAM134A (2.2)	TBC1D2 (2.1)	LOXL2 (2.1)	KIAA1267 (1.9)	BRAP (1.9)
ENSG00000134202	GSTM3 PPI subnetwork	0.04	>=0.20	ENSG00000182319 (3.0)	RNF185 (2.8)	GCC1 (2.7)	BAHD1 (2.7)	PLEKHM1 (2.6)	SPATA13 (2.4)	KCTD5 (2.4)	EIF4ENIF1 (2.3)	GNG12 (2.2)	B4GALNT3 (2.2)
ENSG00000111348	ARHGDIB PPI subnetwork	0.04	>=0.20	LINC00473 (2.7)	CAPZB (2.5)	C15orf33 (2.5)	AKT1 (2.3)	GCHFR (2.3)	CORO2A (2.3)	KCTD5 (2.2)	RAB20 (2.2)	YWHAH (2.2)	RAPGEF3 (2.1)
ENSG00000159692	CTBP1 PPI subnetwork	0.04	>=0.20	ATXN2 (3.7)	DEPDC5 (3.4)	C12orf51 (3.1)	HDAC7 (3.1)	EIF4ENIF1 (3.0)	CDK17 (3.0)	VEGFC (2.9)	FRS2 (2.8)	ZNF362 (2.6)	TSHZ3 (2.4)
GO:0048730	epidermis morphogenesis	0.04	>=0.20	WNT4 (2.4)	DIRC3 (2.2)	ABO (2.0)	WNT3 (1.9)	LIMK2 (1.7)	ENSG00000248210 (1.7)	TSHR (1.7)	ENSG00000254835 (1.7)	ENSG00000254235 (1.7)	TSTD2 (1.6)
MP:0006400	decreased molar number	0.04	>=0.20	ENSG00000228322 (3.9)	FOXE1 (3.7)	MAB21L2 (3.5)	NKX2-1 (3.4)	SOX9 (2.9)	TMEM189 (2.8)	SH3YL1 (2.4)	CUX2 (2.3)	ENSG00000228839 (2.3)	KIF26A (2.1)
MP:0001325	abnormal retina morphology	0.04	>=0.20	GNGT2 (4.8)	CHRNA3 (4.1)	TGFB2 (4.1)	CHRNB4 (3.8)	CADM1 (3.4)	MAB21L2 (3.3)	LRBA (2.8)	IGF1R (2.5)	RARB (2.5)	STON2 (2.4)
MP:0000149	abnormal scapula morphology	0.04	>=0.20	SOX9 (4.1)	FGF7 (4.0)	NKX2-3 (3.9)	CCBE1 (3.2)	SMAD6 (2.8)	DPT (2.6)	BMP2 (2.5)	MAB21L2 (2.4)	TSHZ3 (2.3)	FAM109A (2.2)
ENSG00000075651	PLD1 PPI subnetwork	0.04	>=0.20	CAPZB (4.4)	YWHAH (3.4)	ARF4 (3.2)	SECISBP2L (2.5)	AKT3 (2.5)	HEMGN (2.4)	DET1 (2.0)	PCBP1 (2.0)	ETS1 (2.0)	TGFB2 (1.9)
GO:0003231	cardiac ventricle development	0.04	>=0.20	NEBL (5.9)	RYR2 (4.6)	SLC8A1 (3.8)	ENSG00000253426 (3.7)	ENSG00000234899 (2.9)	PPP1R3B (2.8)	PLCD3 (2.7)	ADSSL1 (2.6)	CRYAB (2.6)	SMAD6 (2.5)
GO:0021675	nerve development	0.04	>=0.20	P2RX3 (4.4)	ENSG00000227036 (4.0)	IGF2-AS (3.4)	CADM1 (3.0)	IGF2BP2 (2.4)	ENSG00000253887 (2.4)	NKX2-3 (2.4)	LINC00473 (2.3)	ENSG00000240529 (2.3)	GRIN2A (2.1)
KEGG_GNRH_SIGNALING_PATHWAY	KEGG_GNRH_SIGNALING_PATHWAY	0.04	>=0.20	CGA (3.6)	SMOC2 (2.4)	CHST1 (2.4)	CERS4 (2.1)	NSF (2.1)	PDE4A (2.1)	GLIS3-AS1 (2.1)	PURA (2.0)	GABBR2 (2.0)	PRDM11 (2.0)
ENSG00000170421	KRT8 PPI subnetwork	0.04	>=0.20	IFFO2 (3.8)	CRYAB (3.3)	TGFB2 (3.3)	ENSG00000182319 (3.2)	FRS2 (3.0)	F2RL1 (2.9)	MAL2 (2.6)	PLCD3 (2.6)	FOXE1 (2.5)	LIMK2 (2.5)
ENSG00000127022	CANX PPI subnetwork	0.04	>=0.20	TPO (5.6)	KIAA0090 (3.5)	CHST1 (3.3)	ERP29 (3.1)	APOH (3.1)	TG (2.8)	PCYOX1 (2.6)	TRHR (2.4)	SMOC2 (2.4)	ERLIN1 (2.3)
MP:0003087	absent allantois	0.04	>=0.20	WNT3 (3.8)	KIF26A (3.4)	C6orf164 (3.3)	GLIS3-AS1 (3.2)	F2RL1 (2.4)	TGFB2 (2.4)	AGPHD1 (2.3)	GCHFR (2.3)	LINC00473 (2.2)	SLC23A3 (2.2)
ENSG00000119401	TRIM32 PPI subnetwork	0.04	>=0.20	SH3YL1 (4.2)	MAL2 (3.5)	ENSG00000182319 (3.4)	KRT18 (3.4)	F2RL1 (3.1)	ARHGAP27 (2.8)	BOK (2.7)	LIMK2 (2.6)	FAM134A (2.5)	ITPK1 (2.4)
GO:0060205	cytoplasmic membrane-bounded vesicle lumen	0.04	>=0.20	APOH (6.4)	SERPING1 (4.1)	TM4SF4 (2.8)	VEGFC (2.8)	LOXL2 (2.7)	HEMGN (2.6)	FOXA2 (2.4)	ELK3 (2.2)	COLEC10 (2.1)	CRYAB (2.0)
ENSG00000091409	ITGA6 PPI subnetwork	0.04	>=0.20	PLCD3 (3.7)	DNAJC17 (3.0)	ERP29 (2.6)	IGF2 (2.5)	TBC1D2 (2.5)	ADCY6 (2.4)	F2RL1 (2.4)	IGF1R (2.4)	STON2 (2.2)	TIMP4 (2.2)
ENSG00000066336	SPI1 PPI subnetwork	0.04	>=0.20	HES1 (3.8)	SGK1 (3.5)	SH2B3 (3.3)	ZFP36L2 (3.2)	ELK3 (3.0)	HEXIM1 (2.8)	SMAD6 (2.5)	HEMGN (2.4)	C22orf42 (2.3)	PTPN11 (2.1)
MP:0009937	abnormal neuron differentiation	0.04	>=0.20	DMRTA2 (6.0)	CHRNA3 (4.6)	SOX9 (4.2)	HES1 (3.4)	CHGA (3.0)	MAPT (2.9)	CHRNA5 (2.7)	SPRY2 (2.4)	TSHZ3 (2.3)	FOXE1 (2.3)
ENSG00000082074	FYB PPI subnetwork	0.04	>=0.20	ETS1 (3.2)	MFHAS1 (3.0)	GNGT2 (3.0)	ICAM3 (3.0)	ABI3 (2.9)	VAV3 (2.8)	MED12L (2.4)	CCR4 (2.2)	C6orf164 (2.1)	PPP6R1 (2.0)
ENSG00000173702	MUC13 PPI subnetwork	0.04	>=0.20	F2RL1 (3.7)	NR3C2 (3.6)	KRT18 (3.0)	RBM47 (2.7)	SNX8 (2.5)	CORO2A (2.5)	CAPZB (2.5)	ARHGAP27 (2.1)	TRIM14 (2.1)	LIMK2 (2.1)
GO:0019897	extrinsic to plasma membrane	0.04	>=0.20	GNG12 (3.0)	PDE8B (2.7)	PPARG (2.7)	ELK3 (2.5)	ARHGAP27 (2.4)	YWHAH (2.2)	CADM1 (2.2)	SGK1 (2.1)	F2RL1 (2.0)	PLCD3 (2.0)
GO:0090101	negative regulation of transmembrane receptor protein serine/threonine kinase signaling pathway	0.04	>=0.20	ENSG00000225742 (3.3)	C3orf65 (3.1)	SULF1 (2.7)	CCBE1 (2.7)	ENSG00000254235 (2.6)	PIK3IP1 (2.5)	NKX2-3 (2.4)	IRS1 (2.4)	CHST14 (2.4)	LOXL2 (2.4)
GO:0006940	regulation of smooth muscle contraction	0.04	>=0.20	ABO (3.9)	NKX2-3 (3.8)	ENSG00000229175 (3.3)	CHRNA5 (3.2)	C6orf223 (2.9)	MED12L (2.8)	EPS15P1 (2.8)	MAB21L2 (2.7)	TRHR (2.7)	OBP2B (2.7)
ENSG00000018408	WWTR1 PPI subnetwork	0.04	>=0.20	NKX2-1-AS1 (6.5)	TNKS1BP1 (3.4)	IGF2BP2 (3.4)	MBIP (3.2)	NEBL (2.7)	IGFBP5 (2.7)	CRYAB (2.3)	RYR2 (2.3)	NBL1 (2.3)	FOXA2 (2.3)
GO:0042063	gliogenesis	0.04	>=0.20	ENSG00000227036 (4.3)	ENSG00000225742 (3.8)	NKX2-1-AS1 (3.5)	SOX9 (2.8)	IGF2BP2 (2.4)	SPRY2 (2.4)	CCDC108 (2.3)	CRYAB (2.2)	ENSG00000234899 (2.1)	C3orf65 (2.1)
ENSG00000165410	CFL2 PPI subnetwork	0.04	>=0.20	GNG12 (3.6)	ENSG00000182319 (2.9)	BRAP (2.8)	NKX2-1 (2.6)	KCTD5 (2.5)	ADAM1 (2.4)	TBC1D2 (2.3)	GCC1 (2.3)	ABI3 (2.3)	TRAFD1 (2.2)
GO:0045926	negative regulation of growth	0.04	>=0.20	SMOC2 (2.9)	C15orf33 (2.2)	IFFO2 (2.1)	C3orf65 (2.1)	HEXIM1 (2.0)	FRS2 (1.9)	GADD45A (1.7)	ENSG00000232170 (1.7)	ZNF800 (1.7)	BOK (1.7)
GO:0045933	positive regulation of muscle contraction	0.04	>=0.20	ENSG00000240529 (4.0)	TRHR (3.5)	F2RL1 (3.4)	MED12L (2.8)	ENSG00000253887 (2.7)	C15orf33 (2.5)	GLIS3-AS1 (2.5)	ABO (2.5)	ENSG00000247694 (2.3)	ENSG00000248210 (2.2)
ENSG00000011465	DCN PPI subnetwork	0.04	>=0.20	LOXL2 (8.1)	DPT (6.8)	SULF1 (4.4)	SERPING1 (4.1)	IGFBP5 (3.5)	NKX2-1 (3.0)	SMOC2 (3.0)	TNKS1BP1 (2.7)	MBIP (2.5)	APLNR (2.4)
ENSG00000044115	CTNNA1 PPI subnetwork	0.04	>=0.20	KRT18 (3.2)	IGF2BP2 (3.1)	ARF4 (3.0)	PCBP1 (2.9)	IFFO2 (2.7)	F2RL1 (2.5)	YWHAH (2.4)	MFSD6 (2.3)	CRYAB (2.3)	TNKS1BP1 (2.3)
MP:0005566	decreased blood urea nitrogen level	0.04	>=0.20	FGF7 (5.2)	CLCNKB (4.2)	MAB21L2 (2.9)	CERS4 (2.8)	MAF (2.4)	IGFBP5 (2.4)	GLIS3 (2.3)	NEK6 (2.3)	C15orf57 (2.2)	TSHZ3 (2.2)
MP:0005441	increased urine calcium level	0.04	>=0.20	CLCNKB (5.0)	SLC5A1 (3.6)	TMEM116 (3.5)	RAPGEF3 (3.5)	NRG1 (3.3)	EPS15P1 (3.3)	NKX2-1 (2.9)	SLC23A3 (2.7)	LOXL2 (2.2)	NKX2-1-AS1 (2.2)
ENSG00000145675	PIK3R1 PPI subnetwork	0.04	>=0.20	ETS1 (4.0)	HDAC7 (2.9)	ABI3 (2.8)	STAT4 (2.6)	INSR (2.4)	SH2B3 (2.2)	ENSG00000182319 (2.2)	CDK17 (2.1)	PTPRS (2.1)	KLF12 (2.0)
ENSG00000134352	IL6ST PPI subnetwork	0.04	>=0.20	CCR4 (4.8)	TG (3.7)	GLIS3 (3.3)	FGF7 (3.1)	ATP8B4 (3.0)	ICAM1 (2.7)	STAT4 (2.6)	MAF (2.4)	MFHAS1 (2.2)	FOXE1 (2.2)
MP:0002835	abnormal cranial suture morphology	0.04	>=0.20	NBL1 (3.5)	SOX9 (3.0)	SMOC2 (2.8)	MAF (2.8)	PTPRS (2.6)	BNC2 (2.5)	TGFB2 (2.5)	C6orf163 (2.5)	TNKS1BP1 (2.3)	WNT4 (2.3)
KEGG_THYROID_CANCER	KEGG_THYROID_CANCER	0.04	>=0.20	CORO2A (3.8)	TSHR (3.6)	TPO (3.4)	CHRNA3 (3.2)	SASH1 (2.9)	ZFP36L2 (2.8)	TG (2.7)	ENSG00000253426 (2.7)	KIF26A (2.6)	DET1 (2.5)
ENSG00000143393	PI4KB PPI subnetwork	0.04	>=0.20	SH3YL1 (4.1)	MAL2 (3.8)	ITPK1 (3.0)	ENSG00000227036 (3.0)	GNG12 (2.9)	IFFO2 (2.7)	ARHGAP27 (2.6)	F2RL1 (2.6)	IRS1 (2.6)	BOK (2.5)
ENSG00000082641	NFE2L1 PPI subnetwork	0.04	>=0.20	GADD45A (4.4)	SGK1 (4.3)	HES1 (4.2)	ZFP36L2 (4.2)	SPRY2 (3.6)	ZBTB10 (2.9)	HEXIM1 (2.7)	PLEKHM1 (2.5)	AKIRIN2 (2.5)	BMP2 (2.2)
ENSG00000143398	PIP5K1A PPI subnetwork	0.04	>=0.20	IFFO2 (2.5)	ITPK1-AS1 (2.4)	ENSG00000254835 (2.4)	PLCD3 (2.2)	GADD45A (2.1)	MBIP (2.0)	LPP (2.0)	PCBP1 (1.9)	PSMA4 (1.9)	SDCCAG8 (1.9)
ENSG00000141968	VAV1 PPI subnetwork	0.04	>=0.20	ICAM3 (3.7)	ETS1 (3.3)	STAT4 (3.2)	ABI3 (2.9)	PIK3IP1 (2.7)	GNGT2 (2.7)	TSHR (2.5)	HDAC7 (2.3)	TMEM71 (2.3)	ENSG00000250802 (2.2)
ENSG00000143379	SETDB1 PPI subnetwork	0.04	>=0.20	C20orf196 (3.0)	HEXIM1 (3.0)	ENSG00000247694 (2.4)	RPUSD2 (2.3)	ZBED3 (2.0)	ENSG00000254651 (2.0)	VEGFA (1.9)	RAVER1 (1.9)	ICAM4 (1.9)	COMMD7 (1.9)
ENSG00000072210	ALDH3A2 PPI subnetwork	0.04	>=0.20	ACAD10 (3.8)	SND1 (2.6)	CERS4 (2.4)	KIAA0090 (2.4)	AKR7A2 (2.4)	GALK2 (2.2)	LRBA (2.2)	HEXIM1 (2.1)	CNPPD1 (2.0)	ZBTB10 (2.0)
REACTOME_CELL_JUNCTION_ORGANIZATION	REACTOME_CELL_JUNCTION_ORGANIZATION	0.04	>=0.20	KRT18 (5.2)	F2RL1 (5.2)	MAL2 (4.0)	NRG1 (3.4)	SH3YL1 (3.1)	C5orf32 (3.0)	PLCD3 (3.0)	TBC1D2 (2.8)	IGF2BP2 (2.8)	LIMK2 (2.7)
ENSG00000106123	EPHB6 PPI subnetwork	0.04	>=0.20	KLF12 (3.1)	INSR (2.9)	SASH1 (2.6)	WNT3 (2.6)	UBR4 (2.4)	ARHGAP27 (2.4)	ATXN2 (2.3)	DNAJC5B (2.2)	THADA (2.2)	CCBE1 (2.2)
GO:0005070	SH3/SH2 adaptor activity	0.04	>=0.20	ARHGAP27 (4.1)	CLCNKB (3.1)	STAT4 (2.8)	FAM63A (2.7)	PLEKHM1 (2.7)	VAV3 (2.5)	MFSD6 (2.4)	DLEU1 (2.3)	STON2 (2.3)	ETS1 (2.3)
MP:0003662	abnormal long bone epiphyseal plate proliferative zone	0.04	>=0.20	SMOC2 (5.6)	IHH (4.0)	IRS1 (3.7)	PLEKHH2 (3.6)	DPT (3.6)	SOX9 (3.6)	NBL1 (3.5)	BMP2 (3.2)	TGFB2 (3.0)	SULF1 (3.0)
GO:0042598	vesicular fraction	0.04	>=0.20	COLEC10 (3.1)	TM4SF4 (3.0)	PPP1R3B (2.4)	APOH (2.3)	ALDH2 (2.3)	SND1 (2.3)	ERP29 (2.2)	SECISBP2L (2.2)	ENSG00000253426 (2.1)	SLC48A1 (2.1)
MP:0000377	abnormal hair follicle morphology	0.04	>=0.20	ANXA9 (3.9)	MAF (2.5)	ADCY9 (2.4)	BNC2 (2.4)	VAV3 (2.3)	MAL2 (2.2)	BOK (2.1)	WNT4 (2.0)	ASPG (2.0)	SECISBP2L (1.9)
GO:0031519	PcG protein complex	0.04	>=0.20	BAHD1 (3.3)	EIF4ENIF1 (3.2)	ZNF362 (3.1)	PATZ1 (2.8)	KIAA1267 (2.5)	ARL17A (2.3)	FAM116A (2.2)	PURA (2.2)	ZBED3 (2.1)	PTEN (2.0)
ENSG00000185291	IL3RA PPI subnetwork	0.04	>=0.20	CCR4 (5.3)	TG (3.8)	STAT4 (3.3)	GLIS3 (3.2)	ATP8B4 (3.0)	ELK3 (2.6)	C3orf65 (2.5)	ICAM1 (2.5)	MAF (2.5)	FOXE1 (2.5)
ENSG00000091428	RAPGEF4 PPI subnetwork	0.04	>=0.20	INS (3.1)	MKL2 (2.8)	HTR1E (2.3)	PDE7A (2.2)	PLEKHH2 (2.2)	CRHR1 (2.1)	SYT13 (2.0)	PFDN1 (2.0)	ENSG00000182319 (2.0)	ENSG00000229175 (2.0)
ENSG00000115641	FHL2 PPI subnetwork	0.04	>=0.20	KIAA1267 (3.3)	GCC1 (3.0)	ADSSL1 (2.7)	PPARGC1A (2.6)	TMOD1 (2.4)	HTR1E (2.3)	ABO (2.3)	PHOSPHO1 (2.3)	BAHD1 (2.2)	NBL1 (2.2)
MP:0004686	decreased length of long bones	0.04	>=0.20	IHH (4.0)	BMP2 (3.8)	SMOC2 (3.7)	SOX9 (3.4)	MAB21L2 (3.2)	IRS1 (3.2)	LOXL2 (2.9)	BNC2 (2.8)	ARSB (2.8)	PLEKHH2 (2.7)
MP:0002111	abnormal tail morphology	0.04	>=0.20	WNT3 (5.1)	CEP112 (4.0)	KRT18 (3.8)	FOXA2 (3.4)	HES1 (3.4)	TGFB2 (3.2)	BMP2 (3.1)	SOX9 (3.1)	IHH (3.1)	WNT4 (2.8)
ENSG00000142798	HSPG2 PPI subnetwork	0.04	>=0.20	LOXL2 (4.6)	DPT (4.3)	SERPING1 (4.1)	VEGFC (3.8)	IGF2 (3.6)	SULF1 (3.4)	CHST14 (3.0)	NBL1 (3.0)	IGFBP5 (2.7)	CRYAB (2.6)
GO:0005496	steroid binding	0.05	>=0.20	APOH (4.8)	TM4SF4 (3.1)	INS (2.9)	FOXA2 (2.9)	IHH (2.7)	PCYOX1 (2.3)	VAV3 (2.3)	ALDH2 (2.2)	TMEM86B (2.2)	TMEM116 (2.2)
ENSG00000142949	PTPRF PPI subnetwork	0.05	>=0.20	IGF1R (3.1)	LOXL2 (2.9)	PTEN (2.7)	WNT4 (2.3)	F2RL1 (2.3)	PCYOX1 (2.3)	PDE8B (2.1)	BMP2 (2.1)	TGFB2 (2.1)	CERS4 (2.1)
ENSG00000102981	PARD6A PPI subnetwork	0.05	>=0.20	KRT18 (3.3)	C5orf32 (3.2)	MAL2 (3.0)	ZBTB10 (2.9)	PKD2L1 (2.3)	ENSG00000248079 (2.1)	SLC5A1 (2.1)	CORO2A (2.0)	FRS2 (2.0)	MOAP1 (1.9)
MP:0003703	abnormal vestibulocochlear ganglion morphology	0.05	>=0.20	RARB (5.2)	WNT4 (4.1)	ASPG (2.8)	MFSD2A (2.7)	SULF1 (2.4)	IGF1R (2.1)	MFHAS1 (2.1)	ARL17A (2.0)	KRT18 (2.0)	AKR7A3 (2.0)
MP:0000031	abnormal cochlea morphology	0.05	>=0.20	TGFB2 (4.0)	IRS1 (3.8)	CLCNKB (3.2)	CADM1 (2.9)	KCNQ1 (2.8)	SOX9 (2.7)	IGFBP5 (2.7)	SMAD6 (2.5)	RARB (2.5)	PDE10A (2.2)
MP:0010984	abnormal metanephric mesenchyme morphology	0.05	>=0.20	SNTG2 (4.4)	AKR7A3 (4.1)	TPO (3.8)	RARB (3.8)	CHST1 (3.7)	NKX2-3 (3.6)	ENSG00000225742 (3.5)	IGF2-AS (3.5)	CCBE1 (3.1)	AKR7A2 (3.0)
GO:0045165	cell fate commitment	0.05	>=0.20	DMRTA2 (5.0)	C3orf65 (3.2)	ENSG00000231327 (3.2)	ABO (2.8)	KIF26A (2.7)	HES1 (2.7)	IGF2-AS (2.4)	RARB (2.4)	ENSG00000227036 (2.4)	FOXA2 (2.2)
ENSG00000124145	SDC4 PPI subnetwork	0.05	>=0.20	CHRNA3 (4.3)	LOXL2 (3.2)	SULF1 (2.9)	CHRNB4 (2.9)	SMOC2 (2.4)	CHRNA5 (2.1)	CCBE1 (2.0)	TMEM189 (2.0)	SPATA13 (2.0)	ETS1 (2.0)
MP:0001606	impaired hematopoiesis	0.05	>=0.20	HEMGN (5.2)	ICAM4 (4.8)	PATZ1 (4.1)	ELK3 (3.5)	SH2B3 (2.8)	SMAD6 (2.6)	KIF26A (2.3)	ENSG00000225742 (2.3)	FAM63A (2.3)	NKX2-1-AS1 (2.2)
REACTOME_NUCLEAR_RECEPTOR_TRANSCRIPTION_PATHWAY	REACTOME_NUCLEAR_RECEPTOR_TRANSCRIPTION_PATHWAY	0.05	>=0.20	IHH (4.4)	HES1 (3.4)	NFIA (3.2)	ZFP36L2 (3.1)	ACBD4 (2.7)	ADCY9 (2.6)	KLF12 (2.4)	IRS1 (2.4)	GNGT2 (2.4)	PLCD3 (2.4)
GO:0005126	cytokine receptor binding	0.05	>=0.20	ICAM1 (5.6)	CCR4 (3.9)	FGF7 (3.7)	STAT4 (3.5)	FCAMR (3.1)	BMP2 (2.9)	C3orf65 (2.7)	RAB20 (2.7)	DIRC3 (2.4)	GLIS3 (2.2)
ENSG00000124587	PEX6 PPI subnetwork	0.05	>=0.20	KIAA0090 (2.8)	DET1 (2.6)	FDXACB1 (2.6)	ATXN2 (2.4)	UBE2H (2.4)	AKR7A2 (2.3)	GNG12 (2.3)	AKIRIN2 (2.2)	ENSG00000228839 (2.1)	ENSG00000248079 (2.1)
REACTOME_THE_ROLE_OF_NEF_IN_HIV:1_REPLICATION_AND_DISEASE_PATHOGENESIS	REACTOME_THE_ROLE_OF_NEF_IN_HIV:1_REPLICATION_AND_DISEASE_PATHOGENESIS	0.05	>=0.20	CAPZB (4.4)	ETS1 (3.1)	MAF (3.0)	PIK3IP1 (2.7)	PPP6R1 (2.6)	SNX8 (2.5)	STAT4 (2.4)	ENSG00000225742 (2.1)	BLOC1S2 (2.0)	SYT13 (1.8)
MP:0006301	abnormal mesenchyme morphology	0.05	>=0.20	FGF7 (4.7)	CCBE1 (4.4)	TSHZ3 (4.0)	DPT (3.6)	ENSG00000227036 (3.0)	PRR14L (2.7)	MFHAS1 (2.5)	ZNF292 (2.5)	LPP (2.4)	ZNF652 (2.4)
GO:0051240	positive regulation of multicellular organismal process	0.05	>=0.20	CGA (2.8)	S100Z (2.4)	TRHR (2.4)	IHH (2.0)	CCR4 (2.0)	TG (1.9)	NRG1 (1.9)	ICAM4 (1.8)	GLIS3 (1.7)	C3orf65 (1.7)
MP:0005092	decreased double-positive T cell number	0.05	>=0.20	PIK3IP1 (4.7)	ETS1 (4.6)	CCR4 (4.1)	HDAC7 (4.1)	CHRNA9 (3.6)	ASXL2 (3.0)	ZFP36L2 (2.9)	STAT4 (2.9)	ABI3 (2.8)	TSHR (2.7)
GO:0050678	regulation of epithelial cell proliferation	0.05	>=0.20	ENSG00000234899 (3.4)	SMOC2 (3.2)	FGF7 (3.0)	SH3YL1 (2.9)	ENSG00000253887 (2.9)	C15orf62 (2.8)	NFIA (2.7)	IRS1 (2.7)	RARB (2.6)	AGPHD1 (2.6)
ENSG00000168477	TNXB PPI subnetwork	0.05	>=0.20	C5orf32 (3.1)	IGIP (2.9)	PTPN11 (2.9)	DPT (2.5)	SULF1 (2.4)	CERS6 (2.3)	ENSG00000254235 (2.2)	RAB20 (2.2)	C14orf142 (2.1)	ELK3 (2.0)
ENSG00000085511	MAP3K4 PPI subnetwork	0.05	>=0.20	IFFO2 (2.7)	ARHGAP27 (2.6)	TBC1D2 (2.6)	C12orf51 (2.6)	NSF (2.3)	PLEKHM1 (2.3)	TMEM86B (2.3)	PPP1R3B (2.2)	LIMK2 (2.2)	STON2 (2.1)
GO:0005096	GTPase activator activity	0.05	>=0.20	SASH1 (3.5)	SH2B3 (3.2)	DEPDC5 (3.2)	ABI3 (2.9)	RAPGEF3 (2.7)	MFSD6 (2.7)	PDE8B (2.6)	C12orf51 (2.6)	WDR41 (2.5)	SDCCAG8 (2.4)
GO:0005792	microsome	0.05	>=0.20	COLEC10 (3.1)	TM4SF4 (3.0)	PPP1R3B (2.4)	APOH (2.3)	SND1 (2.2)	ALDH2 (2.2)	SLC48A1 (2.2)	SECISBP2L (2.2)	ERP29 (2.2)	CERS4 (2.2)
MP:0001328	disorganized retinal layers	0.05	>=0.20	SOX9 (3.9)	ENSG00000234899 (3.5)	KLF12 (2.8)	SMOC2 (2.6)	NEBL (2.5)	ENSG00000225742 (2.5)	PCBP1-AS1 (2.3)	CADM1 (2.3)	SPRY2 (2.3)	ZFP36L2 (2.1)
ENSG00000164751	PEX2 PPI subnetwork	0.05	>=0.20	MBIP (3.9)	KIAA0090 (3.5)	DTWD1 (2.9)	IHH (2.9)	FDXACB1 (2.8)	DET1 (2.4)	PCYOX1 (2.4)	FAM136A (2.3)	RARS2 (2.3)	CERS6 (2.2)
MP:0005670	abnormal white adipose tissue physiology	0.05	>=0.20	TIMP4 (7.0)	ENSG00000250802 (4.4)	SYN2 (3.8)	PPP2R1B (3.2)	PPARG (3.1)	C6orf223 (3.0)	GCHFR (2.7)	ADCY6 (2.6)	ZBED3 (2.6)	TSHR (2.4)
ENSG00000176444	CLK2 PPI subnetwork	0.05	>=0.20	UBE2H (3.5)	FGF7 (3.1)	ENSG00000253426 (2.8)	CDK17 (2.7)	ADCY6 (2.6)	GALK2 (2.5)	ZNF800 (2.4)	NRG1 (2.4)	VEGFC (2.3)	TMEM189 (2.2)
ENSG00000160691	SHC1 PPI subnetwork	0.05	>=0.20	ABI3 (4.7)	HDAC7 (4.1)	GNGT2 (3.5)	ETS1 (3.3)	PPP6R1 (3.1)	ADCY6 (2.8)	ELK3 (2.5)	SH2B3 (2.5)	CCBE1 (2.4)	SPRY2 (2.2)
ENSG00000196498	NCOR2 PPI subnetwork	0.05	>=0.20	ZFP36L2 (4.0)	INSR (3.1)	NFIA (2.9)	PDE4A (2.9)	IGFBP5 (2.8)	KIAA1267 (2.8)	ZNF292 (2.6)	HES1 (2.5)	IRS1 (2.5)	BCAS3 (2.5)
REACTOME_FATTY_ACID_TRIACYLGLYCEROL_AND_KETONE_BODY_METABOLISM	REACTOME_FATTY_ACID_TRIACYLGLYCEROL_AND_KETONE_BODY_METABOLISM	0.05	>=0.20	PPARG (5.9)	MFSD2A (3.5)	PPP2R1B (3.3)	PPP1R3B (3.1)	TIMP4 (3.1)	C6orf223 (2.9)	ALDH2 (2.8)	RBM47 (2.7)	ASPG (2.6)	INSR (2.6)
MP:0000137	abnormal vertebrae morphology	0.05	>=0.20	MAB21L2 (3.8)	SMAD6 (3.5)	SULF1 (3.3)	KIF26A (3.0)	SOX9 (2.9)	NKX2-3 (2.9)	BMP2 (2.8)	IGF2 (2.7)	SMOC2 (2.6)	IGF2BP2 (2.6)
MP:0001120	abnormal uterus morphology	0.05	>=0.20	ADCY9 (4.0)	FGF7 (3.8)	IRS1 (2.9)	BNC2 (2.9)	C22orf24 (2.6)	CCBE1 (2.5)	CRHR1 (2.4)	LPP (2.4)	PLEKHH2 (2.2)	IGFBP5 (2.2)
ENSG00000156052	GNAQ PPI subnetwork	0.05	>=0.20	COLEC10 (3.8)	APLNR (3.1)	PDE8B (2.6)	IGSF21 (2.5)	NTNG1 (2.5)	CRHR1 (2.4)	IGIP (2.4)	PTEN (2.4)	CHRNA3 (2.3)	ITPK1 (2.3)
MP:0001541	abnormal osteoclast physiology	0.05	>=0.20	ARSB (3.8)	SPATA13 (3.3)	SGK1 (3.1)	C22orf24 (2.9)	ATP8B4 (2.8)	PLEKHM1 (2.4)	ICAM1 (2.4)	C14orf109 (2.2)	BMP2 (2.2)	WNT3 (2.2)
MP:0003141	cardiac fibrosis	0.05	>=0.20	SLC8A1 (4.9)	RYR2 (4.9)	NEBL (4.5)	CRYAB (3.8)	ADSSL1 (3.6)	MED12L (2.9)	SLC5A1 (2.9)	DPT (2.8)	VEGFA (2.5)	TMOD1 (2.4)
MP:0004462	small basisphenoid bone	0.05	>=0.20	SOX9 (3.9)	MAB21L2 (3.6)	NEBL (3.3)	SMAD6 (3.2)	IFFO2 (3.2)	SULF1 (3.1)	IGF2-AS (2.9)	PTPRS (2.6)	IGF2BP2 (2.5)	HES1 (2.5)
GO:0090183	regulation of kidney development	0.05	>=0.20	ENSG00000253887 (3.1)	NBL1 (2.9)	B4GALNT3 (2.8)	ENSG00000231327 (2.7)	CHST1 (2.3)	WNT4 (2.3)	IGF2 (2.3)	IGFBP5 (2.1)	IGF2-AS (2.1)	BOK (2.1)
ENSG00000151693	ASAP2 PPI subnetwork	0.05	>=0.20	CDK17 (3.1)	TIMP4 (3.0)	ETS1 (2.9)	PPARG (2.9)	ADAM1 (2.7)	IGF2BP2 (2.7)	ITPK1-AS1 (2.6)	STAT4 (2.5)	ZFP36L2 (2.4)	VAV3 (2.4)
MP:0011501	increased glomerular capsule space	0.05	>=0.20	DPT (4.1)	SERPING1 (3.6)	NBL1 (3.6)	FGF7 (3.6)	GLIS3 (3.3)	IGFBP5 (3.2)	TM4SF4 (3.2)	SLC48A1 (3.2)	INS (3.0)	PLEKHH2 (2.7)
MP:0010903	abnormal pulmonary alveolus wall morphology	0.05	>=0.20	ICAM4 (3.9)	NBL1 (3.7)	DPT (3.6)	LOXL2 (2.9)	BNC2 (2.7)	HEMGN (2.6)	VEGFC (2.6)	IGFBP5 (2.5)	NKX2-1 (2.5)	MED12L (2.4)
GO:0005201	extracellular matrix structural constituent	0.05	>=0.20	LOXL2 (6.5)	IGF2 (5.5)	SULF1 (5.4)	DPT (5.1)	SMOC2 (4.9)	SERPING1 (4.3)	APLNR (4.0)	IGFBP5 (3.2)	TGFB2 (2.4)	PLEKHH2 (2.1)
MP:0009643	abnormal urine homeostasis	0.05	>=0.20	CLCNKB (6.4)	AGPHD1 (3.5)	SLC23A3 (3.1)	AKR7A2 (3.1)	AKR7A3 (3.0)	TSHR (2.9)	TMEM116 (2.8)	GCHFR (2.7)	ACBD4 (2.5)	FCAMR (2.2)
MP:0002792	abnormal retinal vasculature morphology	0.05	>=0.20	GNGT2 (4.2)	VEGFA (3.3)	CHST1 (3.0)	HES1 (3.0)	DMRTA2 (2.7)	IGFBP5 (2.7)	TIMP4 (2.6)	KIF26A (2.6)	INSR (2.4)	ZFP36L2 (2.3)
MP:0005553	increased circulating creatinine level	0.05	>=0.20	CLCNKB (5.3)	IGFBP5 (3.4)	VEGFA (2.5)	ZFP36L2 (2.5)	PCYOX1 (2.5)	SLC48A1 (2.4)	LINC00473 (2.3)	GCHFR (2.2)	PLEKHH2 (2.0)	ENSG00000223874 (2.0)
MP:0011089	complete perinatal lethality	0.05	>=0.20	RARB (3.8)	HES1 (3.8)	TGFB2 (3.5)	DMRTA2 (3.2)	IGFBP5 (3.2)	SOX9 (3.0)	MAF (3.0)	SMAD6 (2.9)	IGF2 (2.8)	BMP2 (2.8)
ENSG00000113494	PRLR PPI subnetwork	0.05	>=0.20	CCR4 (5.3)	TG (4.2)	ATP8B4 (2.9)	GLIS3 (2.8)	STAT4 (2.8)	C3orf65 (2.7)	MAF (2.7)	FGF7 (2.5)	MFHAS1 (2.4)	ICAM1 (2.3)
ENSG00000159251	ACTC1 PPI subnetwork	0.05	>=0.20	LPP (4.2)	CRYAB (3.6)	YWHAH (3.2)	TMOD1 (2.8)	CAPZB (2.6)	F2RL1 (2.5)	KRT18 (2.3)	UBE2H (2.3)	GNG12 (2.2)	ENSG00000223874 (2.2)
MP:0002168	other aberrant phenotype	0.05	>=0.20	SULF1 (2.9)	MAL2 (2.6)	SERPING1 (2.5)	KRT18 (2.4)	NKX2-1-AS1 (2.3)	THAP4 (2.2)	TG (2.2)	ELK3 (2.1)	IGF2-AS (2.0)	LOXL2 (2.0)
MP:0009674	decreased birth weight	0.05	>=0.20	IGF2 (4.7)	IGF2-AS (3.6)	PPARG (3.3)	TSHR (3.2)	IGF2BP2 (3.1)	NTNG1 (2.9)	MAB21L2 (2.8)	IRS1 (2.6)	ADSSL1 (2.5)	CHST1 (2.2)
ENSG00000127588	GNG13 PPI subnetwork	0.05	>=0.20	CHRNA3 (4.2)	FAM63A (2.7)	CHGA (2.6)	CHRNA5 (2.4)	CGA (2.4)	CHRNA9 (2.4)	LINC00473 (2.3)	MOAP1 (2.2)	IGSF21 (2.2)	SECISBP2L (2.1)
GO:0032880	regulation of protein localization	0.05	>=0.20	LRBA (3.3)	C22orf42 (2.9)	C3orf65 (2.8)	PDE4D (2.7)	DNAJC5B (2.5)	SPATA13 (2.2)	GNG12 (2.1)	MAL2 (2.1)	NFIA (2.0)	STAT4 (1.7)
ENSG00000100385	IL2RB PPI subnetwork	0.05	>=0.20	CCR4 (5.8)	TG (4.0)	STAT4 (3.8)	MFHAS1 (3.5)	GLIS3 (3.0)	FGF7 (2.7)	MAF (2.7)	ICAM1 (2.6)	ETS1 (2.4)	FOXE1 (2.3)
GO:0006979	response to oxidative stress	0.05	>=0.20	SLC48A1 (3.4)	ALDH2 (3.3)	ACAD10 (3.1)	ENSG00000250802 (3.1)	ZBED3 (3.0)	ENSG00000254835 (2.8)	FOXE1 (2.7)	TMEM189 (2.7)	C9orf156 (2.3)	TG (2.1)
MP:0005559	increased circulating glucose level	0.05	>=0.20	INS (8.3)	C22orf42 (4.2)	CHGA (4.0)	TM4SF4 (3.8)	FOXA2 (3.3)	MKL2 (3.1)	PAX4 (3.0)	TIMP4 (3.0)	SYT13 (2.9)	PPP2R1B (2.3)
MP:0004404	cochlear outer hair cell degeneration	0.05	>=0.20	RAPGEF3 (3.6)	TSHR (3.4)	PKD2L1 (3.1)	IGSF21 (2.8)	GRIN2A (2.6)	KCNQ1 (2.6)	TPPP (2.5)	HTR1E (2.4)	ANXA9 (2.4)	TG (2.3)
MP:0006269	abnormal mammary gland growth during pregnancy	0.05	>=0.20	FGF7 (3.2)	IRS1 (3.1)	LPP (3.0)	FCAMR (2.9)	SPRY2 (2.8)	VEGFC (2.6)	BMP2 (2.4)	IHH (2.3)	SH2B3 (2.2)	SULF1 (2.1)
MP:0010792	abnormal stomach mucosa morphology	0.05	>=0.20	AKR7A3 (4.6)	B4GALNT3 (4.0)	FAM109A (3.8)	FOXA2 (3.4)	IHH (2.8)	CHGA (2.7)	ARHGAP27 (2.5)	C5orf32 (2.5)	RAB20 (2.3)	COLEC10 (2.2)
GO:0043198	dendritic shaft	0.05	>=0.20	ICAM5 (3.8)	PDE8B (3.7)	SYT13 (3.5)	GRIN2A (3.4)	PTPRS (3.2)	AKT3 (2.9)	TPPP (2.8)	LRRC55 (2.5)	IGF1R (2.3)	IGSF21 (2.3)
MP:0004322	abnormal sternebra morphology	0.05	>=0.20	HES1 (3.7)	TSHZ3 (3.4)	IGF2-AS (3.4)	NKX2-3 (2.9)	CHRNA5 (2.8)	IGF2BP2 (2.8)	RARB (2.7)	IGF1R (2.5)	NFIA (2.3)	MAB21L2 (2.3)
ENSG00000170035	UBE2E3 PPI subnetwork	0.05	>=0.20	ZNF292 (3.2)	PRKAG2 (3.1)	UBE2H (2.9)	KIAA1267 (2.9)	MTFR1 (2.9)	ZBTB10 (2.8)	NEK6 (2.7)	GALK2 (2.6)	FRS2 (2.5)	EIF4ENIF1 (2.5)
ENSG00000164050	PLXNB1 PPI subnetwork	0.05	>=0.20	GNG12 (2.6)	CUX2 (2.5)	CADM1 (2.5)	ICAM1 (2.5)	IFFO2 (2.4)	GADD45A (2.4)	GCC1 (2.3)	UBE2H (2.3)	ENSG00000254835 (2.3)	TM4SF4 (2.2)
ENSG00000177189	RPS6KA3 PPI subnetwork	0.05	>=0.20	ICAM5 (4.7)	PDE4A (3.4)	MKL2 (3.1)	YWHAH (3.0)	GRIN2A (2.8)	SPRY2 (2.7)	MYT1L (2.6)	CDK17 (2.5)	GABBR2 (2.5)	NSF (2.5)
ENSG00000185499	MUC1 PPI subnetwork	0.05	>=0.20	FAM109A (2.7)	KIAA1267 (2.6)	PATZ1 (2.6)	RAB20 (2.5)	SERPING1 (2.4)	PTPRS (2.3)	RBM47 (2.3)	ALDH2 (2.3)	HES1 (2.3)	WDR41 (2.2)
GO:0014032	neural crest cell development	0.05	>=0.20	RARB (4.6)	ENSG00000227036 (4.0)	IGF2-AS (3.3)	ENSG00000254235 (3.0)	ENSG00000254835 (2.9)	MAB21L2 (2.8)	ENSG00000253426 (2.7)	SNTG2 (2.2)	C17orf69 (2.2)	B4GALNT3 (2.2)
GO:0045168	cell-cell signaling involved in cell fate commitment	0.05	>=0.20	NKX2-1-AS1 (3.6)	MBIP (3.4)	ENSG00000225742 (3.1)	PURA (2.9)	SPRY2 (2.7)	ENSG00000231327 (2.6)	CHRNA9 (2.6)	ARL17A (2.5)	FOXE1 (2.5)	C17orf69 (2.3)
ENSG00000122180	MYOG PPI subnetwork	0.05	>=0.20	SMAD6 (6.0)	HES1 (3.8)	BMP2 (3.4)	TIA1 (2.9)	PHOSPHO1 (2.4)	RARB (2.4)	ZFAND2B (2.3)	MAPKAPK5 (2.2)	PCBP1 (2.1)	GLIS3-AS1 (2.0)
ENSG00000142675	CNKSR1 PPI subnetwork	0.05	>=0.20	HDAC7 (3.0)	ICAM3 (2.8)	ETS1 (2.5)	ARHGAP27 (2.5)	ENSG00000245849 (2.4)	ITPK1 (2.2)	C3orf65 (2.2)	FRS2 (2.2)	ARF4 (2.2)	FAM116A (2.1)
ENSG00000066926	FECH PPI subnetwork	0.05	>=0.20	TMEM189 (2.9)	ACAD10 (2.9)	MRPS22 (2.8)	KIAA0090 (2.7)	NAA25 (2.6)	ARMC1 (2.4)	DTWD1 (2.2)	ERP29 (2.2)	CUX2 (2.1)	ERLIN1 (2.1)
GO:0042249	establishment of planar polarity of embryonic epithelium	0.05	>=0.20	PTPRS (3.2)	TMEM194B (2.7)	ENSG00000213888 (2.5)	ENSG00000214401 (2.3)	NBL1 (2.3)	PQLC2 (2.2)	BNC2 (2.2)	MED12L (2.2)	FOXE1 (2.1)	MAL2 (2.0)
MP:0008080	abnormal CD8-positive T cell differentiation	0.05	>=0.20	STAT4 (6.5)	PIK3IP1 (3.9)	ABI3 (3.5)	GNGT2 (3.0)	HDAC7 (3.0)	ICAM3 (2.8)	ETS1 (2.8)	SFI1 (2.5)	C17orf69 (2.4)	LINC00473 (2.0)
ENSG00000168685	IL7R PPI subnetwork	0.05	>=0.20	CCR4 (5.4)	TG (4.1)	GLIS3 (3.3)	STAT4 (3.2)	FGF7 (2.9)	MFHAS1 (2.8)	C3orf65 (2.6)	ICAM1 (2.6)	MAF (2.6)	FOXE1 (2.3)
ENSG00000095794	CREM PPI subnetwork	0.05	>=0.20	ARNTL (4.7)	PTEN (4.6)	ATXN2 (3.6)	PHOSPHO1 (2.9)	LPP (2.7)	PHF20L1 (2.6)	MAF (2.5)	KCNQ1 (2.3)	AKIRIN2 (2.2)	P2RX3 (2.1)
MP:0003137	abnormal impulse conducting system conduction	0.05	>=0.20	SLC8A1 (7.6)	RYR2 (7.2)	NEBL (5.3)	ENSG00000225742 (4.2)	KCNQ1 (3.5)	GNG7 (3.0)	PDE4A (2.7)	DPT (2.5)	TMEM116 (2.4)	CHST14 (2.3)
MP:0001324	abnormal eye pigmentation	0.05	>=0.20	BNC2 (3.9)	BCAS3 (3.1)	AGGF1 (3.0)	FAM134A (2.8)	LINC00473 (2.7)	GCC1 (2.7)	VAV3 (2.7)	NBL1 (2.4)	EIF4ENIF1 (2.1)	PQLC2 (2.1)
MP:0008395	abnormal osteoblast differentiation	0.05	>=0.20	FGF7 (3.7)	SMOC2 (3.5)	GLIS3 (3.4)	NTNG1 (3.4)	IRS1 (3.1)	TGFB2 (2.9)	MAF (2.6)	RBM47 (2.5)	GLIS3-AS1 (2.4)	FOXA2 (2.4)
MP:0002981	increased liver weight	0.05	>=0.20	TMEM189 (2.9)	CUX2 (2.6)	TM4SF4 (2.6)	TIMP4 (2.3)	NEK6 (2.2)	ATXN2 (2.2)	MAF (2.2)	GCHFR (2.1)	ACBD4 (2.1)	ASPG (2.1)
GO:0031253	cell projection membrane	0.05	>=0.20	SLC5A1 (3.4)	SLC23A3 (3.1)	TMEM116 (2.9)	LOXL2 (2.7)	CLCNKB (2.5)	APLNR (2.4)	MAL2 (2.2)	ENSG00000234899 (2.2)	RAPGEF3 (2.2)	ERLIN1 (2.2)
ENSG00000122194	PLG PPI subnetwork	0.05	>=0.20	APOH (4.9)	SERPING1 (4.4)	LOXL2 (3.6)	KRT18 (3.3)	VEGFC (3.1)	WNT4 (3.1)	TM4SF4 (3.1)	COLEC10 (3.0)	NBL1 (2.4)	DPT (2.4)
MP:0003718	maternal effect	0.05	>=0.20	LINC00473 (3.2)	MED12L (2.9)	PRDM11 (2.7)	MFSD2A (2.7)	LRRC6 (2.4)	C15orf33 (2.4)	WNT3 (2.3)	ICAM4 (2.3)	DLEU1 (2.2)	SNX8 (2.1)
ENSG00000133477	FAM83F PPI subnetwork	0.05	>=0.20	ACAD10 (4.0)	SND1 (2.6)	CERS4 (2.5)	AKR7A2 (2.5)	LRBA (2.4)	KIAA0090 (2.3)	RBM47 (2.3)	HEXIM1 (2.3)	CNPPD1 (2.3)	GALK2 (2.1)
GO:0005884	actin filament	0.05	>=0.20	CRYAB (3.9)	LPP (3.9)	NEK6 (3.3)	RBM47 (3.1)	SNTG2 (3.0)	TGFB2 (2.5)	CAPZB (2.5)	CORO2A (2.4)	GNG12 (2.4)	AKT3 (2.4)
ENSG00000160803	UBQLN4 PPI subnetwork	0.05	>=0.20	MOAP1 (3.6)	NBL1 (3.5)	CHGA (3.3)	INS (3.2)	MAB21L2 (2.4)	DPT (2.3)	CRYAB (2.3)	AKT1 (2.2)	CHRNA3 (2.0)	KIF3C (2.0)
ENSG00000112715	VEGFA PPI subnetwork	0.05	>=0.20	VEGFC (3.2)	ADCY6 (3.1)	NR3C2 (3.1)	RAPGEF3 (3.0)	APLNR (2.8)	CHST1 (2.7)	SULF1 (2.7)	KLF12 (2.6)	ENSG00000254235 (2.3)	ETS1 (2.3)
ENSG00000165702	GFI1B PPI subnetwork	0.05	>=0.20	TNKS1BP1 (4.6)	PLCD3 (3.3)	RAPGEF3 (3.3)	NBL1 (3.2)	KIF26A (2.9)	BNC2 (2.8)	ADCY6 (2.5)	DMRTA2 (2.4)	ARL17A (2.1)	PRKAG2 (2.1)
ENSG00000074181	NOTCH3 PPI subnetwork	0.05	>=0.20	KIF26A (4.3)	HES1 (4.1)	PTPRS (3.4)	C14orf109 (3.1)	TNKS1BP1 (2.4)	ZFP36L2 (2.2)	KCTD5 (2.2)	ENSG00000182319 (2.2)	VAV3 (2.2)	ZNF362 (2.1)
REACTOME_BETA:CATENIN_PHOSPHORYLATION_CASCADE	REACTOME_BETA:CATENIN_PHOSPHORYLATION_CASCADE	0.05	>=0.20	AKT1 (4.5)	PTEN (3.2)	MOAP1 (3.1)	ITPK1 (3.1)	AKIRIN2 (3.0)	PURA (2.9)	AGGF1 (2.9)	PRR14L (2.8)	KCTD5 (2.5)	TSHR (2.5)
GO:0006140	regulation of nucleotide metabolic process	0.05	>=0.20	SNTG2 (3.8)	MKL2 (3.2)	RAPGEF3 (3.0)	PDE8B (2.7)	TPO (2.7)	PDE10A (2.6)	C22orf24 (2.5)	ENSG00000254651 (2.4)	PRKAG2 (2.4)	TMEM63C (2.2)
MP:0010454	abnormal truncus arteriosus septation	0.05	>=0.20	RARB (4.6)	IGF2 (4.2)	SMAD6 (3.8)	BMP2 (3.3)	C15orf33 (2.9)	TSHZ3 (2.8)	IGF1R (2.8)	MAB21L2 (2.6)	ZFP36L2 (2.5)	MAF (2.5)
GO:0010595	positive regulation of endothelial cell migration	0.05	>=0.20	TGFB2 (3.8)	NRG1 (3.0)	DNAH12 (2.9)	ENSG00000227200 (2.9)	HTR1E (2.6)	RAPGEF3 (2.5)	ENSG00000247694 (2.5)	CCBE1 (2.4)	VEGFC (2.4)	ENSG00000245849 (2.3)
GO:0005100	Rho GTPase activator activity	0.05	>=0.20	SASH1 (3.9)	ABI3 (3.6)	PLEKHH2 (2.9)	MED12L (2.6)	ENSG00000248079 (2.5)	DEPDC5 (2.5)	TMEM71 (2.5)	RAPGEF3 (2.5)	PISD (2.3)	ARSB (2.2)
GO:0032526	response to retinoic acid	0.05	>=0.20	WNT4 (3.2)	RARB (3.0)	OBP2B (3.0)	KIF26A (2.7)	C22orf24 (2.6)	FOXA2 (2.4)	ITPK1-AS1 (2.3)	ENSG00000225742 (2.2)	KRT18 (2.1)	TMEM189 (2.1)
GO:0030111	regulation of Wnt receptor signaling pathway	0.05	>=0.20	FAM109A (2.9)	ZNF362 (2.9)	FOXA2 (2.8)	SPRY2 (2.7)	IHH (2.7)	PLEKHH2 (2.6)	KIF26A (2.5)	IRS1 (2.5)	B4GALNT3 (2.4)	SMOC2 (2.3)
ENSG00000084207	GSTP1 PPI subnetwork	0.05	>=0.20	GNG12 (2.7)	BRAP (2.7)	SNTG2 (2.4)	PRKAG2 (2.4)	KCTD5 (2.4)	RARB (2.3)	ABI3 (2.2)	DNAJC17 (2.2)	APLNR (2.1)	ERLIN1 (2.1)
MP:0000729	abnormal myogenesis	0.05	>=0.20	IGF2-AS (3.4)	SPRY2 (3.3)	GADD45A (3.1)	HES1 (3.1)	ELK3 (2.9)	ZBTB10 (2.9)	TBC1D2 (2.8)	DMRTA2 (2.5)	CHRNA9 (2.5)	ENSG00000231327 (2.4)
ENSG00000174791	RIN1 PPI subnetwork	0.05	>=0.20	RNF185 (3.2)	SPRY2 (3.1)	RBM47 (3.0)	GNG12 (2.7)	SASH1 (2.6)	FRS2 (2.4)	BOK (2.3)	IGF2BP2 (2.3)	PDE7A (2.2)	BMP2 (2.2)
MP:0004374	bowed radius	0.05	>=0.20	TGFB2 (3.3)	ENSG00000234899 (3.0)	FGF7 (2.9)	HES1 (2.7)	BNC2 (2.6)	NFIA (2.5)	SMOC2 (2.5)	SULF1 (2.4)	SOX9 (2.3)	IGF2BP2 (2.3)
GO:0042110	T cell activation	0.05	>=0.20	CCR4 (3.5)	STAT4 (3.4)	PIK3IP1 (3.2)	HDAC7 (3.1)	ABI3 (2.9)	ICAM3 (2.8)	ENSG00000253887 (2.7)	SPATA13 (2.7)	GNGT2 (2.4)	ETS1 (2.3)
ENSG00000080839	RBL1 PPI subnetwork	0.05	>=0.20	RAD51 (3.5)	UBR7 (3.1)	SIVA1 (3.0)	UBE2H (2.7)	CEP128 (2.6)	ERI1 (2.3)	AKT1 (2.1)	C6orf223 (2.1)	CGA (2.0)	NUDT1 (1.9)
ENSG00000135446	CDK4 PPI subnetwork	0.05	>=0.20	NUDT1 (3.5)	RAD51 (3.4)	UBR7 (2.9)	SSRP1 (2.8)	CDKN2C (2.6)	CASC5 (2.6)	ORC3 (2.4)	CDC37 (2.3)	CEP128 (2.2)	CCDC77 (2.2)
GO:0005200	structural constituent of cytoskeleton	0.05	>=0.20	HEMGN (3.7)	TMOD1 (3.4)	CRYAB (3.3)	ENSG00000223874 (2.9)	PRKAG2 (2.7)	KRT18 (2.6)	PHOSPHO1 (2.3)	RYR2 (2.3)	C22orf42 (2.3)	WNT4 (2.3)
ENSG00000137575	SDCBP PPI subnetwork	0.05	>=0.20	ENSG00000227036 (3.1)	RBM47 (2.9)	PHC2 (2.5)	STON2 (2.3)	MAL2 (2.2)	PRKAG2 (2.2)	IFFO2 (2.2)	KIF3C (2.2)	GABBR2 (2.1)	NTNG1 (2.1)
GO:0019827	stem cell maintenance	0.05	>=0.20	ENSG00000234899 (4.0)	KIF26A (3.2)	PTPRS (2.7)	DMRTA2 (2.6)	HES1 (2.6)	RAPGEF3 (2.6)	DIRC3 (2.5)	SASH1 (2.5)	IGF2BP2 (2.4)	SH3YL1 (2.3)
MP:0002401	abnormal lymphopoiesis	0.05	>=0.20	HDAC7 (4.3)	CCR4 (3.7)	ZFP36L2 (3.4)	PIK3IP1 (2.5)	VAV3 (2.4)	ETS1 (2.4)	GADD45A (2.4)	TMEM71 (2.3)	MAF (2.3)	TSHR (2.3)
MP:0000286	abnormal mitral valve morphology	0.05	>=0.20	LOXL2 (3.3)	CHST14 (3.3)	SULF1 (2.9)	HES1 (2.5)	ASXL2 (2.5)	NFIA (2.5)	ENSG00000250802 (2.4)	ENSG00000228322 (2.4)	SGK1 (2.3)	ZFP36L2 (2.2)
MP:0011100	complete preweaning lethality	0.05	>=0.20	VEGFA (3.0)	GNG12 (2.7)	TMEM189 (2.7)	KIAA0090 (2.7)	NEBL (2.5)	RARB (2.4)	PTPN11 (2.4)	ZNF652 (2.3)	TMOD1 (2.3)	PPP1R3B (2.2)
ENSG00000137831	UACA PPI subnetwork	0.05	>=0.20	GNG12 (4.1)	ENSG00000182319 (2.8)	F2RL1 (2.7)	CRYAB (2.5)	ARHGAP27 (2.3)	TBC1D2 (2.2)	TGFB2 (2.2)	ENSG00000229175 (2.2)	TMEM189 (2.1)	GCC1 (2.1)
ENSG00000105663	ENSG00000105663 PPI subnetwork	0.05	>=0.20	KLF12 (2.5)	THADA (2.4)	WNT3 (2.2)	BAHD1 (2.2)	PLEKHM1 (2.2)	OBP2B (2.1)	INSR (2.1)	GRIN2A (2.1)	EPS15P1 (2.0)	VAV3 (2.0)
GO:0010769	regulation of cell morphogenesis involved in differentiation	0.05	>=0.20	ENSG00000227036 (3.3)	ABO (3.1)	CADM1 (2.9)	CHRNA5 (2.8)	NRG1 (2.8)	PKD2L1 (2.7)	C3orf65 (2.5)	CRHR1 (2.4)	KIF3C (2.4)	CCBE1 (2.4)
GO:0042476	odontogenesis	0.05	>=0.20	ENSG00000248210 (3.3)	KIF26A (3.1)	WNT3 (2.7)	LIMK2 (2.6)	ENSG00000228322 (2.6)	MAB21L2 (2.6)	WNT4 (2.5)	SH3YL1 (2.5)	PHOSPHO1 (2.5)	RARB (2.5)
ENSG00000154380	ENAH PPI subnetwork	0.05	>=0.20	CDK17 (3.2)	VEGFC (3.0)	ATXN2 (2.8)	ENSG00000254835 (2.5)	ELK3 (2.5)	KLF12 (2.4)	ENSG00000254235 (2.3)	GNGT2 (2.3)	TMEM189 (2.3)	DIRC3 (2.2)
ENSG00000143384	MCL1 PPI subnetwork	0.05	>=0.20	GADD45A (3.5)	HES1 (2.3)	RAB20 (2.3)	HDAC7 (2.2)	SMOC2 (2.1)	PLCD3 (2.1)	ARL17A (2.1)	SH2B3 (2.0)	YWHAH (2.0)	S100Z (2.0)
GO:0008016	regulation of heart contraction	0.05	>=0.20	NEBL (5.8)	SLC8A1 (5.7)	RYR2 (5.2)	ARL17A (3.4)	STH (3.2)	PRKAG2 (3.1)	TMOD1 (2.9)	PLCD3 (2.6)	ENSG00000253426 (2.6)	EPS15P1 (2.6)
ENSG00000112033	PPARD PPI subnetwork	0.05	>=0.20	C12orf51 (3.5)	HES1 (3.2)	HEXIM1 (3.0)	IGF1R (3.0)	UBR4 (2.9)	ZBTB10 (2.9)	ZNF800 (2.6)	CCBE1 (2.5)	GADD45A (2.4)	LPP (2.3)
ENSG00000206306	HLA-DRB1 PPI subnetwork	0.05	>=0.20	ABI3 (4.4)	CCR4 (4.1)	STAT4 (3.9)	PIK3IP1 (3.6)	ETS1 (3.0)	ICAM3 (2.9)	TSHR (2.7)	GNGT2 (2.6)	ENSG00000225742 (2.1)	ENSG00000213888 (2.0)
ENSG00000206240	HLA-DRB1 PPI subnetwork	0.05	>=0.20	ABI3 (4.4)	CCR4 (4.1)	STAT4 (3.9)	PIK3IP1 (3.6)	ETS1 (3.0)	ICAM3 (2.9)	TSHR (2.7)	GNGT2 (2.6)	ENSG00000225742 (2.1)	ENSG00000213888 (2.0)
MP:0000218	increased leukocyte cell number	0.05	>=0.20	ELK3 (3.6)	ICAM1 (3.6)	ATP8B4 (3.3)	ARHGAP27 (3.2)	ICAM3 (3.2)	NKX2-3 (3.1)	TYK2 (3.1)	ZFP36L2 (3.1)	ABI3 (2.9)	ICAM4 (2.7)
MP:0004163	abnormal adenohypophysis morphology	0.05	>=0.20	CGA (6.4)	TG (5.1)	TPO (4.7)	FOXE1 (3.3)	TMEM63C (3.2)	TSHR (3.2)	C22orf42 (3.1)	VAV3 (3.1)	CHGA (3.0)	BOK (2.5)
MP:0004989	decreased osteoblast cell number	0.05	>=0.20	TPO (6.2)	SMOC2 (5.1)	FOXE1 (5.0)	TG (4.5)	TSHR (3.6)	BMP2 (3.0)	CADM1 (2.7)	FOXA2 (2.6)	SOX9 (2.6)	SMAD6 (2.5)
ENSG00000106546	AHR PPI subnetwork	0.05	>=0.20	FRS2 (3.1)	C3orf65 (2.8)	C12orf51 (2.6)	ITPK1 (2.4)	PURA (2.4)	BAHD1 (2.3)	KLF12 (2.3)	ASXL2 (2.2)	ATXN2 (2.2)	TSHZ3 (2.2)
ENSG00000065675	PRKCQ PPI subnetwork	0.05	>=0.20	ELK3 (3.8)	PRKAG2 (3.6)	ADSSL1 (3.6)	C15orf57 (3.1)	CDK17 (3.0)	STON2 (2.6)	APLNR (2.6)	STAT4 (2.6)	LRBA (2.4)	AKT1 (2.3)
MP:0005232	abnormal mesenteric lymph node morphology	0.05	>=0.20	ICAM1 (4.9)	ABI3 (3.1)	SLC5A1 (3.0)	ABO (2.6)	TYK2 (2.6)	BMP2 (2.5)	ENSG00000225742 (2.5)	ICAM3 (2.3)	SH2B3 (2.2)	CCR4 (2.2)
GO:0005088	Ras guanyl-nucleotide exchange factor activity	0.05	>=0.20	KIF26A (4.3)	APLNR (3.9)	ARHGAP27 (3.7)	ELK3 (3.2)	B4GALNT3 (2.9)	C15orf62 (2.9)	ABI3 (2.9)	ENSG00000182319 (2.8)	KLF12 (2.7)	ENSG00000214934 (2.6)
ENSG00000100644	HIF1A PPI subnetwork	0.05	>=0.20	ZNF292 (3.7)	FRS2 (3.5)	VEGFA (3.0)	AKT1 (3.0)	PPP1R3B (2.9)	PHC2 (2.9)	BAHD1 (2.8)	PDE7A (2.5)	PHOSPHO1 (2.3)	ADSSL1 (2.2)
ENSG00000166170	BAG5 PPI subnetwork	0.05	>=0.20	IGIP (3.3)	SULF1 (2.8)	DPT (2.8)	RAB20 (2.7)	C5orf32 (2.6)	MFSD6 (2.5)	CERS6 (2.4)	AKT1 (2.4)	PHC2 (2.3)	SASH1 (2.3)
MP:0006254	thin cerebral cortex	0.05	>=0.20	DMRTA2 (4.4)	DIRC3 (2.8)	PTPRS (2.6)	CHRNA9 (2.5)	CADM1 (2.4)	ENSG00000182319 (2.4)	GNG7 (2.3)	WDR41 (2.2)	SOX9 (2.2)	SPRY2 (2.2)
MP:0000689	abnormal spleen morphology	0.05	>=0.20	CCR4 (4.3)	HDAC7 (3.5)	ICAM1 (2.8)	ZFP36L2 (2.8)	STAT4 (2.6)	PIK3IP1 (2.6)	DPT (2.6)	MAF (2.3)	ELK3 (2.2)	VAV3 (2.1)
ENSG00000118495	PLAGL1 PPI subnetwork	0.05	>=0.20	NFIA (3.4)	SPATA13 (2.9)	MKL2 (2.9)	ZBTB10 (2.8)	IRS1 (2.7)	ADCY9 (2.6)	IGFBP5 (2.6)	FRS2 (2.3)	TRHR (2.2)	AKIRIN2 (2.2)
MP:0003567	abnormal fetal cardiomyocyte proliferation	0.05	>=0.20	IGF2-AS (3.2)	CLCNKB (3.2)	ZNF292 (3.1)	PPP1R3B (3.0)	SLC8A1 (3.0)	VEGFA (2.7)	FOXA2 (2.5)	IHH (2.4)	SERPING1 (2.3)	IGF2BP2 (2.3)
GO:0001974	blood vessel remodeling	0.05	>=0.20	ENSG00000259107 (2.9)	LRRC55 (2.7)	ZNF800 (2.6)	APLNR (2.6)	C15orf33 (2.3)	PLEKHH2 (2.3)	OBP2B (2.3)	PLCD3 (2.1)	SULF1 (2.0)	ENSG00000240529 (2.0)
MP:0008396	abnormal osteoclast differentiation	0.05	>=0.20	ATP8B4 (4.5)	SGK1 (3.4)	ARSB (3.2)	COLEC10 (3.0)	FGF7 (2.9)	LINC00473 (2.9)	CCR4 (2.8)	ZFP36L2 (2.8)	SH2B3 (2.7)	ICAM1 (2.7)
MP:0004522	abnormal orientation of cochlear hair cell stereociliary bundles	0.05	>=0.20	KIF26A (5.1)	PHF20L1 (3.4)	STH (3.1)	DMRTA2 (2.8)	CHST1 (2.5)	PTPRS (2.4)	PAX4 (2.2)	STON2 (2.1)	MAPT (2.0)	NFIA (1.9)
GO:0034774	secretory granule lumen	0.05	>=0.20	APOH (6.3)	SERPING1 (4.2)	VEGFC (2.8)	TM4SF4 (2.8)	LOXL2 (2.7)	FOXA2 (2.6)	HEMGN (2.5)	CRYAB (2.2)	COLEC10 (2.1)	KRT18 (2.1)
ENSG00000162419	GMEB1 PPI subnetwork	0.05	>=0.20	KCTD5 (3.2)	C9orf156 (3.1)	CDK17 (3.0)	GCC1 (2.8)	KIAA1267 (2.6)	C2orf42 (2.6)	ZNF292 (2.5)	SPATA13 (2.4)	AKIRIN2 (2.4)	PDE7A (2.3)
GO:0060393	regulation of pathway-restricted SMAD protein phosphorylation	0.05	>=0.20	SMAD6 (3.5)	NRG1 (2.5)	ENSG00000185294 (2.5)	COLEC10 (2.3)	TGFB2 (2.2)	ENSG00000227200 (2.0)	ENSG00000240529 (2.0)	NEK6 (2.0)	RARB (1.9)	FDXACB1 (1.9)
GO:0055007	cardiac muscle cell differentiation	0.05	>=0.20	RYR2 (3.9)	SLC8A1 (3.4)	NEBL (3.1)	TSHZ3 (2.8)	ENSG00000233246 (2.8)	TMOD1 (2.7)	ENSG00000253426 (2.1)	RARB (2.0)	PHOSPHO1 (2.0)	PLCD3 (1.9)
MP:0011348	abnormal renal glomerulus basement membrane morphology	0.05	>=0.20	PLEKHH2 (3.1)	EPS15P1 (3.0)	TNKS1BP1 (3.0)	PDE4D (2.8)	ENSG00000227200 (2.5)	C6orf163 (2.3)	S100Z (2.2)	DMRTA2 (2.2)	C6orf162 (2.2)	RAB20 (2.2)
ENSG00000115561	CHMP3 PPI subnetwork	0.05	>=0.20	GCC1 (3.7)	C17orf69 (3.1)	COMMD7 (2.8)	DNAJC17 (2.8)	LRBA (2.8)	SH3YL1 (2.6)	DET1 (2.6)	LIMK2 (2.6)	UBE2H (2.4)	XPA (2.3)
REACTOME_GAMMA:CARBOXYLATION_TRANSPORT_AND_AMINO:TERMINAL_CLEAVAGE_OF_PROTEINS	REACTOME_GAMMA:CARBOXYLATION_TRANSPORT_AND_AMINO:TERMINAL_CLEAVAGE_OF_PROTEINS	0.05	>=0.20	APOH (5.6)	FOXA2 (3.6)	ABO (3.4)	TM4SF4 (3.3)	COLEC10 (2.9)	ENSG00000232170 (2.9)	SERPING1 (2.8)	TMEM86B (2.4)	PCYOX1 (2.3)	ENSG00000254235 (2.3)
ENSG00000072518	MARK2 PPI subnetwork	0.05	>=0.20	PPP6R1 (3.8)	GNG7 (3.2)	PTPRS (2.9)	ADSSL1 (2.8)	ENSG00000259107 (2.5)	YWHAH (2.4)	TYK2 (2.3)	PRKAG2 (2.2)	TMEM86B (2.2)	ZFAND2B (2.2)
GO:0001569	patterning of blood vessels	0.05	>=0.20	APLNR (4.3)	C17orf69 (3.3)	ENSG00000214401 (3.2)	KIF26A (3.0)	C6orf223 (2.8)	ENSG00000253887 (2.8)	TMEM194B (2.4)	ABO (2.3)	ENSG00000248210 (2.3)	BOK (2.2)
GO:0004114	3',5'-cyclic-nucleotide phosphodiesterase activity	0.05	>=0.20	LINC00473 (8.0)	PDE4D (5.4)	PDE10A (4.3)	PDE8B (4.3)	CHRNA9 (3.3)	COLEC10 (3.1)	GNG7 (2.5)	STAT4 (2.5)	SNTG2 (2.5)	ZBTB10 (2.3)
MP:0002948	abnormal neuron specification	0.05	>=0.20	INS (4.6)	GNG12 (4.1)	PHOSPHO1 (4.0)	FOXA2 (3.7)	RNF220 (3.1)	BNC2 (3.1)	C3orf65 (3.0)	TSHZ3 (2.9)	ZBED3 (2.7)	ENSG00000231327 (2.6)
ENSG00000106299	WASL PPI subnetwork	0.05	>=0.20	CAPZB (5.6)	SH2B3 (3.6)	ENSG00000182319 (3.2)	GNG12 (2.9)	C15orf33 (2.6)	SECISBP2L (2.6)	LPP (2.5)	PHC2 (2.4)	C6orf164 (2.3)	ETS1 (2.3)
MP:0001846	increased inflammatory response	0.05	>=0.20	ICAM1 (4.0)	GNGT2 (3.6)	CHRNB4 (3.3)	ABI3 (3.0)	GADD45A (3.0)	RAB20 (2.9)	GCHFR (2.5)	SH2B3 (2.5)	SPATA13 (2.5)	CCR4 (2.4)
ENSG00000172977	KAT5 PPI subnetwork	0.05	>=0.20	HEXIM1 (3.5)	PCBP1-AS1 (3.1)	PURA (2.6)	GADD45A (2.4)	ZFAND2B (2.3)	PCBP1 (2.2)	ZNF362 (2.2)	CDKN2C (2.2)	MRTO4 (2.0)	DTWD1 (2.0)
GO:0031968	organelle outer membrane	0.05	>=0.20	PCYOX1 (3.7)	ADCY6 (3.0)	TMEM189 (2.8)	PPARGC1A (2.7)	LIMK2 (2.7)	MINOS1 (2.7)	ALDH2 (2.6)	DEPDC5 (2.5)	PISD (2.4)	CDKN2C (2.4)
GO:0016581	NuRD complex	0.05	>=0.20	AKT1 (3.3)	BAHD1 (3.0)	FAM136A (2.8)	GLIS3 (2.8)	ZBED3 (2.5)	CHRNA9 (2.3)	PCBP1 (2.2)	C17orf69 (2.2)	ENSG00000227200 (2.2)	PPP6R1 (2.1)
GO:0004879	ligand-activated sequence-specific DNA binding RNA polymerase II transcription factor activity	0.05	>=0.20	HES1 (3.7)	IHH (3.5)	IRS1 (3.3)	NFIA (3.2)	AGPHD1 (2.7)	PLCD3 (2.7)	SGK1 (2.7)	MAPT (2.4)	RAB20 (2.4)	ZFP36L2 (2.4)
ENSG00000167601	AXL PPI subnetwork	0.05	>=0.20	ETS1 (3.0)	PHC2 (3.0)	FAM109A (2.8)	AKT1 (2.5)	MAF (2.4)	PIK3IP1 (2.3)	PLEKHH2 (2.3)	ADCY6 (2.3)	RAPGEF3 (2.3)	HDAC7 (2.2)
GO:0034614	cellular response to reactive oxygen species	0.05	>=0.20	TG (4.3)	FOXE1 (3.8)	ENSG00000245849 (3.6)	TSHR (3.3)	ITPK1-AS1 (3.2)	ENSG00000248079 (3.1)	C9orf156 (2.8)	TMEM71 (2.8)	ACAD10 (2.5)	ALDH2 (2.4)
ENSG00000083857	FAT1 PPI subnetwork	0.05	>=0.20	PURA (3.4)	NR3C2 (3.4)	IGIP (2.9)	MOAP1 (2.7)	AKT3 (2.5)	DPT (2.4)	C5orf32 (2.2)	AKT1 (2.2)	PLCD3 (2.2)	MINOS1 (2.2)
ENSG00000172602	RND1 PPI subnetwork	0.05	>=0.20	SMAD6 (4.1)	MBIP (2.9)	ACBD4 (2.7)	ENSG00000185294 (2.6)	PRKAG2 (2.5)	SASH1 (2.3)	FGF7 (2.2)	SPRY2 (2.2)	TNKS1BP1 (2.2)	IHH (2.1)
ENSG00000134250	NOTCH2 PPI subnetwork	0.05	>=0.20	KIF26A (4.5)	INSR (3.2)	PTPRS (3.1)	AKT1 (3.1)	HES1 (2.8)	C14orf109 (2.7)	TNKS1BP1 (2.5)	ZNF652 (2.4)	TMEM63C (2.2)	NKX2-1 (2.2)
ENSG00000118523	CTGF PPI subnetwork	0.06	>=0.20	LOXL2 (4.1)	SULF1 (3.7)	IGFBP5 (3.4)	NKX2-1-AS1 (2.5)	SMAD6 (2.5)	DIRC3 (2.5)	ENSG00000253887 (2.3)	C14orf109 (2.3)	C6orf223 (2.3)	PLA2G3 (2.3)
GO:0072210	metanephric nephron development	0.06	>=0.20	IGF2-AS (3.7)	NBL1 (3.4)	CHST1 (2.9)	ENSG00000228322 (2.9)	PLEKHH2 (2.7)	OBP2B (2.3)	RAPGEF3 (2.2)	ENSG00000231327 (2.1)	B4GALNT3 (2.1)	IGF2 (2.0)
ENSG00000099942	CRKL PPI subnetwork	0.06	>=0.20	PRR14L (3.6)	HDAC7 (3.1)	DEPDC5 (2.9)	PISD (2.8)	AKT1 (2.6)	PLEKHH2 (2.6)	FRS2 (2.4)	PDE7A (2.4)	ICAM3 (2.2)	INSR (2.2)
ENSG00000173039	RELA PPI subnetwork	0.06	>=0.20	ICAM1 (3.9)	GADD45A (3.3)	GCC1 (2.8)	HEXIM1 (2.7)	ZFP36L2 (2.7)	ZFAND2B (2.6)	TYK2 (2.5)	TRAFD1 (2.4)	HES1 (2.3)	SGK1 (2.3)
GO:0015278	calcium-release channel activity	0.06	>=0.20	ELK3 (2.8)	GNG7 (2.6)	STON2 (2.5)	CDK17 (2.5)	NR3C2 (2.4)	SYN2 (2.4)	ICAM5 (2.4)	LPP (2.2)	ARNTL (2.2)	C15orf62 (2.2)
GO:0000118	histone deacetylase complex	0.06	>=0.20	BAHD1 (2.8)	ZNF292 (2.7)	ADCY6 (2.7)	AKT1 (2.7)	HEXIM1 (2.5)	PLCD3 (2.5)	PURA (2.5)	HEXIM2 (2.4)	IGF1R (2.3)	ZFAND2B (2.2)
MP:0003089	decreased skin tensile strength	0.06	>=0.20	LOXL2 (4.3)	SULF1 (3.9)	DPT (3.5)	MAL2 (3.4)	IGFBP5 (3.3)	SERPING1 (3.2)	ANXA9 (3.0)	F2RL1 (3.0)	PLA2G3 (2.8)	FOXE1 (2.7)
MP:0006264	decreased systemic arterial systolic blood pressure	0.06	>=0.20	CLCNKB (4.4)	KCNQ1 (3.7)	VEGFA (3.3)	SLC5A1 (2.9)	ADSSL1 (2.7)	C12orf47 (2.7)	APLNR (2.3)	SLC8A1 (2.2)	ENSG00000248079 (2.1)	CHRNB4 (2.1)
ENSG00000114739	ACVR2B PPI subnetwork	0.06	>=0.20	SMAD6 (4.7)	KIF26A (3.5)	IHH (3.2)	NR3C2 (3.0)	PLCD3 (2.9)	PURA (2.8)	SH3YL1 (2.8)	SASH1 (2.6)	HES1 (2.5)	ENSG00000254835 (2.4)
KEGG_ALDOSTERONE_REGULATED_SODIUM_REABSORPTION	KEGG_ALDOSTERONE_REGULATED_SODIUM_REABSORPTION	0.06	>=0.20	CLCNKB (6.0)	KCNQ1 (3.1)	TMEM116 (2.9)	ADCY9 (2.8)	PDE8B (2.8)	IGFBP5 (2.6)	WNT4 (2.6)	NR3C2 (2.4)	FOXA2 (2.3)	SGK1 (2.3)
ENSG00000179841	AKAP5 PPI subnetwork	0.06	>=0.20	PTEN (4.2)	ZNF652 (3.5)	NR3C2 (2.8)	ADCY9 (2.6)	GRIN2A (2.5)	GNG7 (2.4)	PDE8B (2.3)	GTF2A1 (2.3)	TPPP (2.3)	SPRY2 (2.2)
ENSG00000215320	ENSG00000215320 PPI subnetwork	0.06	>=0.20	UBR4 (3.1)	INSR (2.9)	ZFP36L2 (2.6)	IHH (2.4)	KLF12 (2.3)	OBP2B (2.3)	FAM109A (2.2)	CCBE1 (2.1)	FOXA2 (2.1)	NFIA (2.0)
ENSG00000169641	LUZP1 PPI subnetwork	0.06	>=0.20	CAPZB (3.8)	GNG12 (3.4)	F2RL1 (2.9)	TBC1D2 (2.7)	KCTD5 (2.5)	NKX2-1 (2.5)	LOXL2 (2.4)	LPP (2.3)	ENSG00000182319 (2.3)	UBE2H (2.3)
ENSG00000171552	BCL2L1 PPI subnetwork	0.06	>=0.20	CNPPD1 (5.1)	COMMD7 (3.3)	RNF220 (3.0)	CDC37 (2.7)	FAM134A (2.6)	ENSG00000254835 (2.6)	ENSG00000245849 (2.6)	AKT1 (2.5)	C12orf47 (2.3)	LINC00473 (2.3)
ENSG00000163453	IGFBP7 PPI subnetwork	0.06	>=0.20	LOXL2 (4.2)	SULF1 (4.0)	SMOC2 (3.9)	DPT (3.8)	IGF2-AS (3.6)	APLNR (3.5)	PDE10A (3.3)	SERPING1 (3.1)	IGFBP5 (3.0)	VEGFC (2.9)
GO:0045639	positive regulation of myeloid cell differentiation	0.06	>=0.20	ENSG00000232170 (2.9)	ICAM4 (2.8)	HEMGN (2.8)	ZNF800 (2.4)	GTF2A1 (2.3)	ATP8B4 (2.3)	GADD45A (2.3)	C22orf42 (2.2)	ASXL2 (2.0)	ZNF362 (2.0)
ENSG00000115085	ZAP70 PPI subnetwork	0.06	>=0.20	ABI3 (4.6)	CCR4 (3.5)	ICAM3 (3.4)	ETS1 (3.4)	STAT4 (3.4)	GNGT2 (3.2)	PIK3IP1 (2.7)	MFHAS1 (2.7)	TMEM194B (2.3)	ENSG00000225742 (2.3)
REACTOME_NEGATIVE_REGULATION_OF_FGFR_SIGNALING	REACTOME_NEGATIVE_REGULATION_OF_FGFR_SIGNALING	0.06	>=0.20	CCBE1 (3.8)	FOXA2 (3.8)	PLEKHH2 (3.6)	SMAD6 (2.9)	SPATA13 (2.7)	GLIS3-AS1 (2.6)	SPRY2 (2.6)	CEP112 (2.4)	PDE4D (2.3)	IGF2BP2 (2.3)
ENSG00000177455	CD19 PPI subnetwork	0.06	>=0.20	GNGT2 (3.2)	SNX8 (2.7)	DEPDC5 (2.7)	FCAMR (2.6)	PPP6R1 (2.6)	ABI3 (2.5)	ICAM3 (2.5)	CERS4 (2.3)	MKL2 (2.0)	OBP2B (1.9)
MP:0003864	abnormal midbrain development	0.06	>=0.20	SPRY2 (3.9)	SASH1 (3.0)	VEGFC (2.9)	IGF2BP2 (2.7)	NRG1 (2.6)	ZBTB10 (2.6)	IGSF21 (2.6)	ENSG00000234899 (2.6)	WNT3 (2.6)	DMRTA2 (2.5)
ENSG00000136153	LMO7 PPI subnetwork	0.06	>=0.20	UBE2H (3.2)	LPP (2.8)	KRT18 (2.7)	FAM63A (2.6)	IFFO2 (2.6)	C15orf62 (2.6)	LIMK2 (2.3)	F2RL1 (2.2)	PDE7A (2.1)	ENSG00000227036 (2.1)
MP:0008033	impaired lipolysis	0.06	>=0.20	PPARG (9.3)	TIMP4 (6.4)	ENSG00000250802 (4.0)	PPP2R1B (3.7)	CDKN2C (3.4)	ACBD4 (3.1)	DPT (3.0)	BOK (2.8)	IGF2 (2.5)	GLIS3 (2.5)
GO:0050817	coagulation	0.06	>=0.20	STON2 (3.6)	COLEC10 (3.1)	FAM63A (2.9)	MED12L (2.8)	VEGFC (2.7)	ENSG00000227200 (2.7)	COMMD7 (2.6)	ICAM4 (2.4)	YWHAH (2.4)	HEMGN (2.3)
ENSG00000133794	ARNTL PPI subnetwork	0.06	>=0.20	SGK1 (5.4)	LINC00473 (3.8)	PDE4D (3.0)	HEXIM1 (2.6)	PLCD3 (2.6)	NR3C2 (2.4)	ENSG00000229175 (2.4)	PURA (2.4)	HES1 (2.4)	ENSG00000225742 (2.3)
REACTOME_GAP_JUNCTION_TRAFFICKING	REACTOME_GAP_JUNCTION_TRAFFICKING	0.06	>=0.20	APLNR (4.7)	NBL1 (3.4)	PLCD3 (3.3)	FCAMR (3.3)	PKD2L1 (2.6)	C3orf65 (2.4)	ENSG00000227036 (2.4)	ANXA9 (2.4)	NTNG1 (2.1)	ELK3 (2.0)
GO:0048471	perinuclear region of cytoplasm	0.06	>=0.20	CRYAB (3.1)	CHST1 (2.5)	TPPP (2.5)	TPO (2.4)	TSHR (2.4)	NSF (2.4)	LIMK2 (2.3)	BOK (2.2)	NEK6 (2.1)	RBM47 (2.1)
ENSG00000174469	CNTNAP2 PPI subnetwork	0.06	>=0.20	SECISBP2L (3.7)	BAHD1 (3.5)	ADCY9 (2.6)	SLC48A1 (2.6)	NFIA (2.5)	ATXN2 (2.4)	TPPP (2.4)	PCYOX1 (2.2)	UBR4 (2.2)	SFI1 (2.2)
KEGG_GLYCEROLIPID_METABOLISM	KEGG_GLYCEROLIPID_METABOLISM	0.06	>=0.20	INS (7.3)	ACBD4 (3.8)	TIMP4 (3.1)	PPARG (3.1)	TG (2.5)	TSHR (2.4)	ENSG00000250802 (2.4)	MFHAS1 (2.4)	DPT (2.2)	PDE8B (2.1)
MP:0001861	lung inflammation	0.06	>=0.20	ICAM1 (4.2)	CCR4 (3.5)	MAF (3.2)	TMEM71 (2.7)	FGF7 (2.7)	ABI3 (2.7)	RAB20 (2.6)	ETS1 (2.4)	SGK1 (2.3)	DPT (2.1)
MP:0000221	decreased leukocyte cell number	0.06	>=0.20	ICAM1 (2.8)	FGF7 (2.8)	IGFBP5 (2.7)	PISD (2.6)	MFHAS1 (2.4)	VEGFC (2.2)	IGF1R (2.2)	MED12L (2.0)	GADD45A (1.9)	CDK17 (1.9)
GO:0005518	collagen binding	0.06	>=0.20	LOXL2 (5.9)	DPT (5.5)	SULF1 (4.8)	SMOC2 (4.8)	APLNR (4.1)	SERPING1 (3.6)	VEGFC (3.4)	NBL1 (3.1)	IGF2 (2.5)	MED12L (2.0)
GO:0043086	negative regulation of catalytic activity	0.06	>=0.20	C15orf33 (2.7)	TMEM86B (2.7)	MAL2 (2.6)	NEK6 (2.4)	SGK1 (2.4)	ANXA9 (2.1)	ENSG00000214401 (2.1)	C15orf62 (2.1)	PFDN1 (2.0)	IGF2 (2.0)
GO:0010741	negative regulation of intracellular protein kinase cascade	0.06	>=0.20	SPRY2 (3.5)	ITPK1-AS1 (3.5)	SGK1 (3.2)	KLF12 (2.7)	ITPK1 (2.6)	ENSG00000214401 (2.5)	FAM116A (2.4)	RAPGEF3 (2.3)	PFDN1 (2.2)	NKX2-1-AS1 (2.2)
GO:0048745	smooth muscle tissue development	0.06	>=0.20	ENSG00000259107 (4.5)	RARB (3.2)	C3orf65 (2.7)	C6orf163 (2.5)	ENSG00000226101 (2.5)	EPS15P1 (2.4)	FOXA2 (2.4)	ENSG00000253887 (2.3)	NKX2-1 (2.2)	PTEN (2.2)
MP:0001211	wrinkled skin	0.06	>=0.20	MAL2 (4.3)	ANXA9 (3.8)	OBP2B (3.7)	SH3YL1 (2.3)	WNT3 (2.3)	TBC1D2 (2.3)	GABBR2 (2.0)	COLEC10 (2.0)	SLC5A1 (2.0)	CLCNKB (1.9)
ENSG00000134602	ENSG00000134602 PPI subnetwork	0.06	>=0.20	NEBL (3.0)	COPS2 (2.9)	PDE7A (2.6)	RYR2 (2.4)	PDE10A (2.4)	PHC2 (2.3)	ENSG00000204650 (2.3)	PDE12 (2.1)	KCNQ1 (2.1)	C15orf62 (2.1)
KEGG_VASCULAR_SMOOTH_MUSCLE_CONTRACTION	KEGG_VASCULAR_SMOOTH_MUSCLE_CONTRACTION	0.06	>=0.20	LPP (5.4)	SNTG2 (4.0)	SLC8A1 (3.4)	SMOC2 (3.3)	PDE8B (2.8)	APLNR (2.6)	SYT13 (2.5)	PLEKHH2 (2.3)	IHH (2.3)	NKX2-3 (2.2)
ENSG00000215120	ENSG00000215120 PPI subnetwork	0.06	>=0.20	AGGF1 (3.3)	HEXIM1 (3.2)	GTF2A1 (3.0)	MAPKAPK5 (2.8)	CCDC77 (2.3)	PHF20L1 (2.3)	ENSG00000226101 (2.2)	GCC1 (2.2)	GADD45A (2.1)	C2orf42 (2.1)
MP:0004521	abnormal cochlear hair cell stereociliary bundle morphology	0.06	>=0.20	TG (3.7)	SLC23A3 (3.0)	CADM1 (2.9)	RBM47 (2.9)	TPO (2.8)	GNG12 (2.8)	CCDC108 (2.5)	TSHR (2.4)	B4GALNT3 (2.4)	PKD2L1 (2.3)
ENSG00000077238	IL4R PPI subnetwork	0.06	>=0.20	CCR4 (5.0)	TG (4.3)	GLIS3 (3.0)	C3orf65 (2.9)	STAT4 (2.8)	FGF7 (2.8)	MAF (2.8)	ICAM1 (2.7)	ATP8B4 (2.6)	FOXE1 (2.4)
MP:0003658	abnormal capillary morphology	0.06	>=0.20	APLNR (4.8)	VEGFA (4.1)	LOXL2 (3.9)	IGFBP5 (3.8)	FGF7 (3.4)	CHST1 (3.4)	VEGFC (2.8)	SASH1 (2.7)	ADSSL1 (2.5)	CHST14 (2.5)
MP:0008664	decreased interleukin-12 secretion	0.06	>=0.20	ICAM1 (5.2)	RAB20 (3.1)	SGK1 (3.0)	RBM47 (2.9)	ZBTB10 (2.8)	GADD45A (2.8)	FCAMR (2.4)	TYK2 (2.3)	CCR4 (2.3)	STH (2.2)
ENSG00000130164	LDLR PPI subnetwork	0.06	>=0.20	ERP29 (5.3)	C6orf223 (3.5)	SND1 (3.5)	TPO (2.8)	SLC5A1 (2.8)	KIAA0090 (2.7)	PLA2G3 (2.6)	ENSG00000254835 (2.5)	SNX8 (2.3)	VEGFA (2.2)
ENSG00000014216	CAPN1 PPI subnetwork	0.06	>=0.20	DPT (4.3)	RYR2 (4.0)	CRYAB (3.5)	TMOD1 (3.3)	TGFB2 (3.0)	SERPING1 (2.8)	C5orf32 (2.6)	LOXL2 (2.5)	GADD45A (2.5)	CHRNA9 (2.3)
ENSG00000132849	INADL PPI subnetwork	0.06	>=0.20	GABBR2 (3.0)	HTR1E (2.7)	RYR2 (2.7)	FOXE1 (2.5)	RAPGEF3 (2.4)	TPPP (2.3)	SYN2 (2.3)	CRHR1 (2.3)	ENSG00000254651 (2.2)	C5orf32 (2.2)
GO:0030098	lymphocyte differentiation	0.06	>=0.20	PIK3IP1 (3.9)	CCR4 (3.1)	ENSG00000253887 (3.0)	STAT4 (2.7)	ETS1 (2.6)	HDAC7 (2.6)	ABI3 (2.6)	FDXACB1 (2.4)	ENSG00000232170 (2.4)	NKX2-3 (2.3)
GO:0060840	artery development	0.06	>=0.20	C3orf65 (3.7)	C6orf164 (3.5)	ENSG00000253887 (2.8)	INSR (2.8)	C6orf163 (2.8)	RARB (2.7)	NEBL (2.5)	KLF12 (2.5)	SMAD6 (2.4)	SULF1 (2.3)
MP:0008392	decreased primordial germ cell number	0.06	>=0.20	WDR41 (3.6)	GLIS3 (3.0)	BMP2 (2.9)	KIF26A (2.6)	GADD45A (2.5)	CEP128 (2.3)	FAM116A (2.3)	PDE4D (2.3)	GTF2A1 (2.2)	IGF2 (2.2)
ENSG00000164171	ITGA2 PPI subnetwork	0.06	>=0.20	LOXL2 (3.9)	RYR2 (3.7)	NBL1 (3.1)	IGF1R (3.1)	VEGFC (2.9)	SULF1 (2.7)	STON2 (2.7)	IGF2 (2.4)	DPT (2.2)	SLC8A1 (2.2)
MP:0004986	abnormal osteoblast morphology	0.06	>=0.20	TG (6.0)	TPO (5.7)	LOXL2 (3.6)	SMOC2 (3.6)	SULF1 (3.5)	PHOSPHO1 (3.4)	IGFBP5 (3.2)	FOXE1 (3.2)	TMEM116 (3.2)	SMAD6 (2.9)
MP:0008168	decreased B-1a cell number	0.06	>=0.20	GNG7 (2.8)	GNGT2 (2.6)	ICAM3 (2.6)	FCAMR (2.5)	ABI3 (2.5)	ERP29 (2.4)	ENSG00000232170 (2.2)	ENTPD4 (2.1)	TG (2.1)	PIK3IP1 (2.0)
MP:0005016	decreased lymphocyte cell number	0.06	>=0.20	TSHR (3.2)	ETS1 (3.1)	ABI3 (2.9)	PIK3IP1 (2.8)	ZFP36L2 (2.7)	CHRNA3 (2.7)	RAB20 (2.6)	HDAC7 (2.5)	ENSG00000227036 (2.1)	CHRNB4 (2.1)
MP:0006007	abnormal basal ganglion morphology	0.06	>=0.20	SOX9 (4.0)	DMRTA2 (3.7)	SNTG2 (3.0)	PCBP1-AS1 (2.5)	NEBL (2.4)	HES1 (2.3)	TMEM116 (2.2)	GLIS3-AS1 (2.1)	BMP2 (2.0)	C14orf109 (1.9)
GO:0007596	blood coagulation	0.06	>=0.20	STON2 (3.7)	COLEC10 (3.1)	FAM63A (2.9)	MED12L (2.8)	VEGFC (2.7)	ENSG00000227200 (2.7)	COMMD7 (2.5)	ICAM4 (2.4)	YWHAH (2.4)	C22orf24 (2.4)
ENSG00000034971	MYOC PPI subnetwork	0.06	>=0.20	SERPING1 (5.6)	LOXL2 (4.5)	SULF1 (3.8)	TMOD1 (3.4)	DPT (3.3)	CRYAB (3.2)	NBL1 (3.1)	APLNR (2.6)	C5orf32 (2.6)	ADSSL1 (2.5)
REACTOME_APOPTOTIC_CLEAVAGE_OF_CELL_ADHESION__PROTEINS	REACTOME_APOPTOTIC_CLEAVAGE_OF_CELL_ADHESION__PROTEINS	0.06	>=0.20	MAL2 (6.1)	F2RL1 (5.4)	KRT18 (4.3)	FOXE1 (4.1)	NEBL (3.3)	LIMK2 (2.8)	SOX9 (2.7)	HES1 (2.6)	ENSG00000234899 (2.5)	SH3YL1 (2.5)
REACTOME_ADP_SIGNALLING_THROUGH_P2Y_PURINOCEPTOR_1	REACTOME_ADP_SIGNALLING_THROUGH_P2Y_PURINOCEPTOR_1	0.06	>=0.20	FAM63A (3.7)	LINC00473 (3.0)	CHRNA3 (2.9)	PDE8B (2.6)	AKT3 (2.5)	PHC2 (2.4)	C20orf196 (2.2)	RARB (2.2)	SNTG2 (2.2)	DLEU1 (2.0)
ENSG00000172725	CORO1B PPI subnetwork	0.06	>=0.20	ENSG00000182319 (3.5)	GNG12 (3.3)	CRYAB (2.7)	GCC1 (2.5)	SASH1 (2.4)	KCTD5 (2.2)	F2RL1 (2.2)	SNTG2 (2.1)	TBC1D2 (2.1)	PRKAG2 (2.0)
MP:0000097	short maxilla	0.06	>=0.20	SOX9 (4.4)	IRS1 (3.4)	BNC2 (3.1)	SMAD6 (2.7)	CHST14 (2.6)	LINC00473 (2.4)	BMP2 (2.3)	ENSG00000227036 (2.3)	PLA2G3 (2.3)	IGFBP5 (2.3)
MP:0001260	increased body weight	0.06	>=0.20	TRHR (4.4)	INS (4.0)	CHGA (3.9)	CGA (3.2)	TIMP4 (3.1)	PPARG (3.1)	SMOC2 (3.0)	IGF2 (2.9)	ADCY6 (2.7)	GADD45A (2.3)
MP:0005463	abnormal CD4-positive T cell physiology	0.06	>=0.20	CCR4 (5.6)	STAT4 (5.3)	MAF (2.8)	ETS1 (2.6)	SH2B3 (2.1)	DIRC3 (2.1)	KCNQ1 (2.0)	PIK3IP1 (1.9)	MFSD2A (1.8)	ICAM3 (1.8)
GO:0043409	negative regulation of MAPK cascade	0.06	>=0.20	SPRY2 (3.8)	ENSG00000214401 (3.6)	C15orf33 (3.2)	SGK1 (3.1)	KLF12 (3.0)	PFDN1 (2.6)	ENSG00000240529 (2.4)	NKX2-1-AS1 (2.4)	XPA (2.4)	S100Z (2.0)
ENSG00000167004	PDIA3 PPI subnetwork	0.06	>=0.20	VEGFA (3.8)	KIAA0090 (3.8)	F2RL1 (3.6)	ERP29 (2.5)	SOX9 (2.4)	ETS1 (2.4)	SND1 (2.4)	PCYOX1 (2.2)	ICAM1 (2.2)	IGF2BP2 (2.1)
ENSG00000088035	ALG6 PPI subnetwork	0.06	>=0.20	ARSB (3.6)	ACAD10 (3.4)	CERS6 (3.2)	KIAA0090 (2.5)	ERP29 (2.4)	IHH (2.2)	SLC8A1 (2.1)	TPO (2.0)	MED12L (2.0)	CERS4 (1.9)
ENSG00000065559	MAP2K4 PPI subnetwork	0.06	>=0.20	CERS4 (3.5)	IFFO2 (3.5)	ARHGAP27 (2.9)	F2RL1 (2.5)	CDK17 (2.4)	ENSG00000232170 (2.3)	ITPK1 (2.2)	ETS1 (2.2)	C14orf109 (2.2)	HDAC7 (2.2)
GO:0051960	regulation of nervous system development	0.06	>=0.20	DMRTA2 (3.4)	PTPRS (3.2)	ENSG00000227036 (3.2)	NKX2-1 (3.0)	KIF26A (2.5)	GABBR2 (2.4)	ENSG00000225742 (2.4)	CADM1 (2.3)	SOX9 (2.2)	NRG1 (2.2)
MP:0000194	hypercalcemia	0.06	>=0.20	CLCNKB (7.3)	TMEM116 (3.5)	FCAMR (2.7)	IFFO2 (2.4)	THAP4 (2.4)	MAL2 (2.4)	LRBA (2.3)	RAPGEF3 (2.2)	AGPHD1 (2.1)	SH3YL1 (2.0)
MP:0008537	increased susceptibility to induced colitis	0.06	>=0.20	SLC5A1 (5.5)	FGF7 (2.9)	SLC23A3 (2.9)	NRG1 (2.8)	KCNQ1 (2.5)	NKX2-3 (2.5)	ARNTL (2.4)	STAT4 (2.3)	CCR4 (2.3)	COLEC10 (2.3)
MP:0005178	increased circulating cholesterol level	0.06	>=0.20	APOH (3.6)	INS (3.2)	C6orf223 (3.2)	TM4SF4 (3.2)	TIMP4 (2.9)	PKD2L1 (2.7)	PPARG (2.6)	RBM47 (2.5)	ENSG00000250802 (2.2)	GCHFR (2.2)
KEGG_ARRHYTHMOGENIC_RIGHT_VENTRICULAR_CARDIOMYOPATHY_ARVC	KEGG_ARRHYTHMOGENIC_RIGHT_VENTRICULAR_CARDIOMYOPATHY_ARVC	0.06	>=0.20	NEBL (4.3)	SLC8A1 (3.6)	TMOD1 (3.3)	RYR2 (3.2)	F2RL1 (3.1)	BOK (3.0)	IGF1R (3.0)	ADCY6 (2.9)	ADCY9 (2.6)	CRYAB (2.6)
ENSG00000109814	UGDH PPI subnetwork	0.06	>=0.20	GNG12 (3.5)	SNTG2 (2.8)	BRAP (2.8)	CRYAB (2.8)	NKX2-1 (2.3)	EPS15P1 (2.2)	RAPGEF3 (2.2)	SPATA13 (2.2)	ENSG00000182319 (2.0)	TMEM189 (2.0)
ENSG00000144061	NPHP1 PPI subnetwork	0.06	>=0.20	TNKS1BP1 (3.6)	EPS15P1 (3.5)	PLCD3 (3.1)	LPP (3.1)	UBR4 (2.9)	BOK (2.7)	FAM109A (2.4)	HDAC7 (2.3)	TGFB2 (2.3)	TBC1D2 (2.2)
ENSG00000091136	LAMB1 PPI subnetwork	0.06	>=0.20	SERPING1 (3.5)	IGF2 (2.8)	ADCY6 (2.8)	F2RL1 (2.6)	MED12L (2.6)	PLCD3 (2.5)	TSHZ3 (2.4)	APLNR (2.3)	LOXL2 (2.3)	TIMP4 (2.3)
ENSG00000170632	ARMC10 PPI subnetwork	0.06	>=0.20	ACAD10 (3.9)	AKR7A2 (2.6)	KIAA0090 (2.5)	HEXIM1 (2.5)	SND1 (2.4)	CERS4 (2.3)	RBM47 (2.2)	LRBA (2.2)	GALK2 (2.0)	ZNF652 (2.0)
ENSG00000111087	GLI1 PPI subnetwork	0.06	>=0.20	SECISBP2L (3.4)	UBE2H (2.8)	FRS2 (2.6)	BAHD1 (2.6)	CDK17 (2.5)	FSCN3 (2.5)	PTPN11 (2.4)	PRDM11 (2.3)	ZNF362 (2.1)	KIAA1267 (2.1)
GO:0005003	ephrin receptor activity	0.06	>=0.20	HES1 (3.7)	SOX9 (3.6)	CUX2 (3.1)	CHRNA5 (3.1)	FAM109A (3.0)	ENSG00000253887 (2.8)	NR3C2 (2.5)	F2RL1 (2.4)	GRIN2A (2.4)	IFFO2 (2.4)
MP:0009703	decreased birth body size	0.06	>=0.20	GLIS3 (4.0)	NTNG1 (3.9)	LRBA (3.6)	ATXN2 (3.5)	RNF220 (3.1)	MAB21L2 (3.1)	IFFO2 (2.8)	PDE4D (2.6)	INSR (2.4)	IGF2-AS (2.3)
GO:0031983	vesicle lumen	0.06	>=0.20	APOH (6.9)	SERPING1 (4.0)	TM4SF4 (3.3)	VEGFC (2.9)	LOXL2 (2.7)	HEMGN (2.5)	FOXA2 (2.3)	ELK3 (2.2)	COLEC10 (2.2)	IGF2 (2.0)
MP:0002177	abnormal outer ear morphology	0.06	>=0.20	CADM1 (4.2)	FOXE1 (3.6)	NKX2-1 (3.5)	RARB (3.3)	IGF2BP2 (3.1)	SOX9 (2.9)	TBC1D2 (2.4)	IGF1R (2.4)	TG (2.4)	ZBTB10 (2.2)
GO:0033180	proton-transporting V-type ATPase, V1 domain	0.06	>=0.20	CLCNKB (4.8)	SNX8 (4.3)	FAM134A (4.0)	NSF (3.2)	RNF185 (2.9)	ARMC1 (2.8)	ARSB (2.7)	PQLC2 (2.6)	C14orf109 (2.6)	LRBA (2.5)
REACTOME_PKB:MEDIATED_EVENTS	REACTOME_PKB:MEDIATED_EVENTS	0.06	>=0.20	BRAP (3.8)	BCAS3 (3.5)	PTPN11 (3.2)	ATG4B (2.9)	THAP4 (2.7)	DEPDC5 (2.5)	TSTD2 (2.4)	ADCY9 (2.2)	CUX2 (2.1)	ENSG00000233246 (2.1)
GO:0006575	cellular modified amino acid metabolic process	0.06	>=0.20	TSHR (4.4)	ASPG (3.2)	FOXE1 (3.0)	GCHFR (3.0)	TPO (3.0)	PISD (2.8)	ACBD4 (2.6)	ADSSL1 (2.6)	PCBP1-AS1 (2.5)	SLC48A1 (2.4)
ENSG00000164692	COL1A2 PPI subnetwork	0.06	>=0.20	APLNR (4.6)	DPT (4.4)	SERPING1 (4.1)	VEGFC (3.8)	LOXL2 (3.6)	C22orf24 (3.1)	SULF1 (2.8)	FAM63A (2.8)	STON2 (2.8)	HEMGN (2.4)
GO:0045778	positive regulation of ossification	0.06	>=0.20	TG (3.7)	TPO (3.5)	CUX2 (3.0)	SMOC2 (3.0)	NR3C2 (2.9)	ENSG00000185294 (2.7)	TMEM116 (2.5)	INSR (2.3)	TSHZ3 (2.3)	PCYOX1 (2.2)
ENSG00000127329	PTPRB PPI subnetwork	0.06	>=0.20	APLNR (5.0)	RAPGEF3 (3.2)	VEGFC (2.9)	NKX2-1 (2.9)	ABI3 (2.6)	CCBE1 (2.4)	LRRC55 (2.4)	TMEM63C (2.3)	TIMP4 (2.3)	MAL2 (2.1)
ENSG00000149970	CNKSR2 PPI subnetwork	0.06	>=0.20	GRIN2A (5.6)	CDK17 (3.3)	ICAM5 (3.0)	MAL2 (2.9)	RYR2 (2.6)	MYT1L (2.6)	GNG7 (2.5)	SECISBP2L (2.5)	NR3C2 (2.5)	TPPP (2.5)
MP:0001935	decreased litter size	0.06	>=0.20	SGK1 (4.1)	IGFBP5 (3.1)	IGF2 (2.7)	FGF7 (2.7)	MAF (2.6)	IRS1 (2.6)	SPRY2 (2.5)	PLEKHH2 (2.4)	VEGFC (2.2)	ITPK1-AS1 (2.2)
ENSG00000164687	FABP5 PPI subnetwork	0.06	>=0.20	TPPP (3.1)	HTR1E (2.6)	LRRC55 (2.5)	C6orf163 (2.5)	SYN2 (2.5)	AKIRIN2 (2.3)	ANXA9 (2.3)	ENSG00000229175 (2.2)	WDR41 (2.1)	KLF12 (2.0)
MP:0000276	heart right ventricle hypertrophy	0.06	>=0.20	NEBL (5.4)	RYR2 (4.4)	SLC8A1 (4.4)	DPT (3.9)	VEGFC (3.1)	SULF1 (3.1)	CADM1 (3.0)	SMOC2 (2.8)	NBL1 (2.8)	ENSG00000231327 (2.8)
MP:0005560	decreased circulating glucose level	0.06	>=0.20	PPARG (3.9)	CHGA (3.9)	TIMP4 (3.6)	INS (3.3)	PPP2R1B (3.1)	SGK1 (2.7)	IGFBP5 (2.6)	ASPG (2.6)	PAX4 (2.3)	CGA (2.3)
ENSG00000124222	STX16 PPI subnetwork	0.06	>=0.20	C14orf109 (3.3)	CDC37 (3.3)	SECISBP2L (3.2)	PQLC2 (2.8)	ARF4 (2.4)	C22orf24 (2.2)	PPP2R1B (2.2)	ENTPD4 (2.1)	RNF185 (2.1)	CNPPD1 (2.0)
MP:0003055	abnormal long bone epiphyseal plate morphology	0.06	>=0.20	SMOC2 (5.2)	IHH (4.6)	IRS1 (4.3)	IGF2 (4.1)	MAB21L2 (3.9)	DPT (3.8)	NBL1 (3.5)	BMP2 (3.4)	TIMP4 (3.3)	BNC2 (3.2)
ENSG00000159216	RUNX1 PPI subnetwork	0.06	>=0.20	ZFP36L2 (4.4)	SPRY2 (4.3)	SGK1 (3.3)	AKIRIN2 (3.3)	ATXN2 (3.2)	NFIA (3.1)	KIAA1267 (3.1)	SECISBP2L (3.1)	ASXL2 (3.1)	HES1 (3.0)
GO:0019217	regulation of fatty acid metabolic process	0.06	>=0.20	ZFAND2B (3.1)	C6orf223 (3.1)	TMEM86B (3.1)	PPARG (3.0)	PHOSPHO1 (2.8)	ENSG00000185294 (2.7)	ENSG00000173295 (2.5)	ASPG (2.5)	MTFR1 (2.5)	TIMP4 (2.4)
MP:0000708	thymus hyperplasia	0.06	>=0.20	ENSG00000214401 (3.3)	MAF (3.1)	STAT4 (2.9)	RAVER1 (2.9)	ZNF800 (2.9)	WNT4 (2.7)	PIK3IP1 (2.7)	CCR4 (2.7)	ETS1 (2.3)	MFSD6 (2.3)
ENSG00000142166	IFNAR1 PPI subnetwork	0.06	>=0.20	CCR4 (5.2)	TG (4.0)	GLIS3 (3.4)	STAT4 (3.2)	C3orf65 (3.1)	FGF7 (3.0)	ETS1 (2.9)	MAF (2.8)	MFHAS1 (2.7)	FOXE1 (2.7)
REACTOME_PTM_GAMMA_CARBOXYLATION_HYPUSINE_FORMATION_AND_ARYLSULFATASE_ACTIVATION	REACTOME_PTM_GAMMA_CARBOXYLATION_HYPUSINE_FORMATION_AND_ARYLSULFATASE_ACTIVATION	0.06	>=0.20	APOH (5.3)	TM4SF4 (3.4)	FOXA2 (3.2)	ABO (3.1)	COLEC10 (2.8)	TMEM86B (2.5)	CUX2 (2.3)	ENSG00000232170 (2.2)	INSR (2.2)	SERPING1 (2.1)
ENSG00000119535	CSF3R PPI subnetwork	0.06	>=0.20	CCR4 (4.9)	TG (4.0)	GLIS3 (3.3)	STAT4 (3.2)	ATP8B4 (3.0)	FGF7 (2.8)	ICAM1 (2.7)	MFHAS1 (2.6)	C3orf65 (2.6)	GADD45A (2.4)
GO:0030667	secretory granule membrane	0.06	>=0.20	INS (6.9)	CHGA (4.4)	FAM63A (4.3)	CHRNA3 (3.8)	CHRNB4 (3.2)	CERS4 (3.0)	NKX2-3 (2.8)	MAB21L2 (2.7)	NKX2-1 (2.5)	NR3C2 (2.5)
REACTOME_REGULATION_OF_PYRUVATE_DEHYDROGENASE_PDH_COMPLEX	REACTOME_REGULATION_OF_PYRUVATE_DEHYDROGENASE_PDH_COMPLEX	0.06	>=0.20	PPARGC1A (4.4)	MRPS22 (3.2)	INSR (2.8)	RYR2 (2.7)	ENSG00000250802 (2.6)	VEGFA (2.6)	PRKAG2 (2.5)	PPP1R3B (2.3)	PPP2R1B (2.3)	ARMC1 (2.2)
GO:0019207	kinase regulator activity	0.06	>=0.20	GADD45A (3.3)	TMEM189 (2.9)	UBE2H (2.7)	C6orf162 (2.6)	GABBR2 (2.5)	ENSG00000214934 (2.5)	ICAM5 (2.4)	AKT1 (2.4)	RAPGEF3 (2.3)	C15orf62 (2.3)
GO:0048011	nerve growth factor receptor signaling pathway	0.06	>=0.20	PHC2 (3.4)	FAM109A (3.4)	ENSG00000248079 (3.1)	B4GALNT3 (2.8)	PPP6R1 (2.7)	TNKS1BP1 (2.6)	PCBP1-AS1 (2.3)	ITPK1-AS1 (2.3)	ARHGAP27 (2.2)	HTR1E (2.2)
ENSG00000204361	FAM55B PPI subnetwork	0.06	>=0.20	F2RL1 (3.7)	CAPZB (3.2)	GNG12 (3.0)	LOXL2 (2.9)	TBC1D2 (2.7)	LPP (2.7)	PLCD3 (2.2)	PRKAG2 (2.2)	UBR4 (2.2)	IFFO2 (2.1)
MP:0000250	abnormal vasoconstriction	0.06	>=0.20	LPP (3.5)	SMOC2 (3.3)	SNTG2 (3.1)	PDE4D (2.9)	ENSG00000226101 (2.8)	LRRC55 (2.7)	CEP112 (2.7)	PDE8B (2.7)	IRS1 (2.6)	WNT3 (2.5)
ENSG00000162552	WNT4 PPI subnetwork	0.06	>=0.20	FOXA2 (3.8)	P2RX3 (2.6)	IGFBP5 (2.6)	SPATA13 (2.6)	SMOC2 (2.5)	HES1 (2.5)	CADM1 (2.5)	MAB21L2 (2.5)	CHRNA3 (2.3)	CHRNA5 (2.1)
MP:0000438	abnormal cranium morphology	0.06	>=0.20	DMRTA2 (5.0)	SOX9 (4.7)	MAB21L2 (3.4)	NKX2-1 (3.1)	PTPRS (2.9)	DPT (2.6)	CADM1 (2.6)	CHST14 (2.6)	RARB (2.5)	TG (2.3)
GO:2000116	regulation of cysteine-type endopeptidase activity	0.06	>=0.20	FOXE1 (3.0)	ENSG00000245849 (2.8)	LIMK2 (2.8)	GCC1 (2.3)	F2RL1 (2.1)	RAPGEF3 (2.1)	TRIM14 (1.9)	IFFO2 (1.9)	TRAFD1 (1.9)	HDAC7 (1.8)
GO:0050873	brown fat cell differentiation	0.06	>=0.20	PPARG (4.1)	PHOSPHO1 (3.8)	PPP2R1B (3.2)	TIMP4 (2.8)	ENSG00000250802 (2.7)	STH (2.6)	C11orf1 (2.3)	ASPG (2.2)	C6orf223 (2.2)	PPP1R3B (2.2)
MP:0008528	polycystic kidney	0.06	>=0.20	GLIS3 (3.4)	CEP112 (3.0)	LRRC6 (2.8)	AGPHD1 (2.8)	TGFB2 (2.7)	SULF1 (2.6)	PLCD3 (2.5)	VAV3 (2.5)	PLEKHH2 (2.4)	CHST14 (2.4)
ENSG00000140379	BCL2A1 PPI subnetwork	0.06	>=0.20	RAB20 (3.3)	S100Z (2.7)	C15orf57 (2.4)	ENSG00000245849 (2.3)	COMMD7 (2.3)	ZFAND2B (2.2)	CNPPD1 (2.2)	BLOC1S2 (1.9)	GCHFR (1.9)	GADD45A (1.9)
ENSG00000163399	ATP1A1 PPI subnetwork	0.06	>=0.20	SLC5A1 (4.2)	KRT18 (3.0)	MAF (2.7)	NR3C2 (2.5)	C5orf32 (2.4)	CORO2A (2.4)	S100Z (2.3)	CHST1 (2.2)	THAP4 (2.2)	NEBL (2.1)
MP:0011228	abnormal vitamin D level	0.06	>=0.20	RAPGEF3 (3.9)	TMEM116 (3.4)	FCAMR (3.2)	SLC5A1 (3.1)	EPS15P1 (3.1)	NKX2-1 (2.8)	SLC23A3 (2.6)	C12orf47 (2.4)	MAL2 (2.3)	GCHFR (2.2)
MP:0003290	intestinal hypoperistalsis	0.06	>=0.20	SNTG2 (6.3)	MAB21L2 (5.6)	CHRNA3 (5.0)	NKX2-3 (4.7)	NTNG1 (4.3)	CUX2 (3.9)	TSHZ3 (3.3)	COLEC10 (3.2)	FGF7 (2.6)	PLEKHH2 (2.6)
REACTOME_PHOSPHOLIPASE_C:MEDIATED_CASCADE	REACTOME_PHOSPHOLIPASE_C:MEDIATED_CASCADE	0.06	>=0.20	CCBE1 (3.5)	CLCNKB (3.4)	SMAD6 (3.3)	GRIN2A (3.0)	SPATA13 (2.8)	PLEKHH2 (2.8)	CRHR1 (2.7)	PDE10A (2.5)	PDE4A (2.5)	SLC8A1 (2.5)
MP:0004016	decreased bone mass	0.06	>=0.20	INS (6.7)	SMOC2 (5.0)	C22orf42 (4.0)	CHGA (3.9)	IGF2 (3.5)	DPT (2.8)	TIMP4 (2.8)	CGA (2.6)	IRS1 (2.5)	CHST1 (2.5)
GO:0008544	epidermis development	0.06	>=0.20	ANXA9 (5.0)	WNT4 (3.2)	PLA2G3 (3.0)	FOXE1 (2.9)	MAL2 (2.7)	F2RL1 (2.5)	WNT3 (2.4)	IFFO2 (2.4)	ENSG00000254651 (2.2)	LIMK2 (2.1)
ENSG00000196730	DAPK1 PPI subnetwork	0.06	>=0.20	CHST1 (3.8)	TPPP (2.9)	SMAD6 (2.9)	ABI3 (2.6)	ICAM5 (2.4)	ARNTL (2.2)	CHRNA3 (2.2)	BMP2 (2.1)	IGF2 (2.1)	IGF2-AS (2.1)
MP:0003503	decreased activity of thyroid	0.06	>=0.20	TPO (6.7)	TG (6.5)	FOXE1 (5.6)	TSHR (5.3)	NKX2-1 (3.4)	TIMP4 (3.4)	PPP2R1B (3.2)	CEP128 (2.8)	ZBED3 (2.4)	CDKN2C (2.3)
ENSG00000126821	SGPP1 PPI subnetwork	0.06	>=0.20	CHRNA5 (3.4)	TPPP (3.0)	MFSD6 (2.8)	BOK (2.7)	F2RL1 (2.5)	ENSG00000253426 (2.4)	ENSG00000254835 (2.4)	ITPK1 (2.4)	SECISBP2L (2.4)	LINC00473 (2.3)
MP:0009655	abnormal secondary palate development	0.06	>=0.20	MAB21L2 (4.3)	DPT (3.6)	WNT4 (3.5)	SPRY2 (3.0)	FOXE1 (2.9)	NBL1 (2.8)	DIRC3 (2.6)	FGF7 (2.6)	VAV3 (2.5)	FRS2 (2.5)
ENSG00000177425	PAWR PPI subnetwork	0.06	>=0.20	GNG12 (3.7)	IFFO2 (3.2)	NEK6 (3.2)	BOK (3.0)	KRT18 (3.0)	PDE10A (2.9)	APOH (2.7)	PRKAG2 (2.6)	GALK2 (2.5)	VEGFC (2.4)
ENSG00000136715	SAP130 PPI subnetwork	0.06	>=0.20	ENSG00000245849 (3.1)	MBIP (2.6)	DET1 (2.3)	DTWD1 (2.3)	TYK2 (2.2)	ADCY9 (2.1)	FDXACB1 (2.1)	RNF220 (2.1)	ENSG00000248079 (2.0)	OBP2B (1.9)
GO:0008081	phosphoric diester hydrolase activity	0.06	>=0.20	LINC00473 (4.2)	PDE8B (3.3)	PDE4D (3.2)	GNGT2 (3.1)	ENSG00000225742 (2.7)	PDE10A (2.5)	IGSF21 (2.4)	SGK1 (2.3)	TRHR (2.2)	ARSB (2.1)
ENSG00000198728	LDB1 PPI subnetwork	0.06	>=0.20	ICAM4 (5.4)	HEMGN (4.5)	NFIA (3.4)	ZFP36L2 (3.3)	KIF26A (3.3)	FAM134A (3.0)	ENSG00000214934 (2.7)	STON2 (2.7)	VAV3 (2.6)	KLF12 (2.6)
GO:0005605	basal lamina	0.06	>=0.20	F2RL1 (3.4)	APLNR (3.4)	SERPING1 (2.6)	LOXL2 (2.4)	PLCD3 (2.4)	SH3YL1 (2.4)	WNT4 (2.3)	KRT18 (2.2)	MBIP (2.1)	B4GALNT3 (2.1)
ENSG00000055732	MCOLN3 PPI subnetwork	0.06	>=0.20	PTPN11 (3.3)	IGIP (3.1)	DPT (3.0)	FRS2 (2.4)	CERS6 (2.4)	ELK3 (2.3)	SULF1 (2.2)	ADAM1 (2.2)	NBL1 (2.1)	LRBA (2.1)
GO:0072012	glomerulus vasculature development	0.06	>=0.20	TSHZ3 (3.3)	PLEKHH2 (2.9)	NBL1 (2.7)	ENSG00000213888 (2.6)	NKX2-3 (2.4)	PRDM11 (2.4)	RARB (2.4)	IGFBP5 (2.3)	C22orf24 (2.2)	RAPGEF3 (2.1)
ENSG00000212908	ENSG00000212908 PPI subnetwork	0.06	>=0.20	RAVER1 (3.2)	THAP4 (3.1)	ENSG00000214934 (2.6)	DNAJC17 (2.4)	ZFP36L2 (2.3)	RPUSD2 (2.1)	PRR14L (2.1)	FAM109A (2.0)	BAHD1 (2.0)	ZFAND2B (2.0)
ENSG00000213416	KRTAP4-12 PPI subnetwork	0.06	>=0.20	RAVER1 (3.2)	THAP4 (3.1)	ENSG00000214934 (2.6)	DNAJC17 (2.4)	ZFP36L2 (2.3)	RPUSD2 (2.1)	PRR14L (2.1)	FAM109A (2.0)	BAHD1 (2.0)	ZFAND2B (2.0)
ENSG00000162337	LRP5 PPI subnetwork	0.06	>=0.20	OBP2B (4.5)	SMAD6 (4.4)	FOXA2 (3.6)	TGFB2 (3.4)	IHH (3.2)	HES1 (3.1)	VEGFC (3.1)	SPRY2 (2.9)	LOXL2 (2.8)	KLF12 (2.8)
ENSG00000165409	TSHR PPI subnetwork	0.06	>=0.20	CGA (6.0)	TPO (5.1)	SND1 (3.4)	ARF4 (3.3)	TG (3.3)	GNG12 (3.2)	NEK6 (2.3)	NFIA (2.1)	ENSG00000259107 (2.1)	CERS6 (2.1)
ENSG00000126934	MAP2K2 PPI subnetwork	0.06	>=0.20	RNF185 (3.0)	PCBP1 (2.6)	KCTD5 (2.5)	APOH (2.4)	PPP6R1 (2.3)	ARHGAP27 (2.2)	C5orf32 (2.2)	CHRNA9 (2.0)	RBM47 (2.0)	SNX8 (1.9)
MP:0001783	decreased white adipose tissue amount	0.06	>=0.20	TIMP4 (5.3)	ASPG (4.5)	PPP2R1B (3.9)	INS (3.5)	TRHR (3.3)	PPARG (3.3)	SYN2 (2.8)	ZFP36L2 (2.6)	NFIA (2.5)	RBM47 (2.3)
GO:0002064	epithelial cell development	0.06	>=0.20	WNT4 (3.0)	NBL1 (2.7)	KRT18 (2.7)	VAV3 (2.7)	CHST1 (2.6)	RAPGEF3 (2.5)	BOK (2.4)	ENSG00000254651 (2.3)	CADM1 (2.3)	LINC00473 (2.3)
ENSG00000168522	FNTA PPI subnetwork	0.06	>=0.20	CLRN1-AS1 (3.2)	CAPZB (2.9)	EPS15P1 (2.5)	ADSSL1 (2.3)	BOK (2.3)	SGK1 (2.2)	S100Z (2.2)	HDAC7 (2.1)	XPA (2.1)	PHF20L1 (2.1)
ENSG00000070193	FGF10 PPI subnetwork	0.06	>=0.20	SOX9 (4.1)	CCBE1 (3.5)	PLEKHH2 (3.4)	FGF7 (3.3)	FRS2 (2.9)	ASPG (2.8)	SERPING1 (2.8)	MAF (2.3)	WNT4 (2.2)	VEGFC (2.2)
MP:0004448	abnormal presphenoid bone morphology	0.06	>=0.20	SMAD6 (4.0)	MAB21L2 (3.4)	SGK1 (3.2)	IGF2 (3.1)	BMP2 (3.0)	ASPG (2.8)	RARB (2.6)	NKX2-3 (2.5)	FOXA2 (2.3)	MAF (2.2)
MP:0009657	failure of chorioallantoic fusion	0.06	>=0.20	NKX2-1 (3.9)	ZNF652 (3.0)	LRRC6 (2.7)	MBIP (2.6)	VEGFC (2.5)	SASH1 (2.5)	LRRC55 (2.3)	TNKS1BP1 (2.2)	MAF (2.1)	ATXN2 (2.0)
GO:0032355	response to estradiol stimulus	0.06	>=0.20	ENSG00000240529 (4.1)	DIRC3 (3.0)	ITPK1-AS1 (2.4)	PURA (2.2)	S100Z (2.0)	ENSG00000259107 (2.0)	SMOC2 (1.9)	NTNG1 (1.9)	IGF2 (1.9)	ICAM4 (1.9)
REACTOME_ENERGY_DEPENDENT_REGULATION_OF_MTOR_BY_LKB1:AMPK	REACTOME_ENERGY_DEPENDENT_REGULATION_OF_MTOR_BY_LKB1:AMPK	0.06	>=0.20	BRAP (5.0)	ATG4B (4.0)	PTPN11 (3.2)	THAP4 (3.1)	C12orf51 (2.9)	TMOD1 (2.8)	CLCNKB (2.8)	FAM134A (2.5)	FAM63A (2.4)	UBE2H (2.3)
GO:0000079	regulation of cyclin-dependent protein kinase activity	0.07	>=0.20	ENSG00000231327 (3.8)	MOAP1 (2.9)	HEXIM1 (2.9)	GADD45A (2.9)	PDE12 (2.6)	ENSG00000259107 (2.4)	CDKN2C (2.4)	PCBP1-AS1 (2.4)	AGPHD1 (2.3)	CASC5 (2.3)
MP:0009504	abnormal mammary gland epithelium morphology	0.07	>=0.20	IRS1 (4.2)	GNG12 (3.6)	LPP (3.1)	WNT3 (2.9)	WNT4 (2.8)	ADCY9 (2.8)	VAV3 (2.6)	MTFR1 (2.4)	FAF1 (2.4)	BOK (2.4)
MP:0000278	abnormal myocardial fiber morphology	0.07	>=0.20	RYR2 (6.9)	SLC8A1 (5.8)	NEBL (5.2)	CRYAB (4.0)	TMOD1 (3.5)	ADCY6 (2.9)	ADSSL1 (2.8)	ACAD10 (2.2)	PRKAG2 (2.2)	IGF2 (2.1)
MP:0000042	abnormal organ of Corti morphology	0.07	>=0.20	TG (5.1)	TPO (4.3)	RAPGEF3 (3.9)	TSHR (3.1)	SOX9 (3.1)	IGF2 (3.1)	C15orf62 (3.0)	SMAD6 (2.8)	SMOC2 (2.8)	VAV3 (2.7)
GO:0060675	ureteric bud morphogenesis	0.07	>=0.20	IGF2-AS (4.4)	B4GALNT3 (3.9)	WNT4 (3.7)	ENSG00000225742 (3.2)	WNT3 (2.3)	ENSG00000231327 (2.3)	ENSG00000227036 (2.3)	FOXE1 (2.2)	CHST1 (2.1)	CADM1 (2.1)
MP:0000688	lymphoid hyperplasia	0.07	>=0.20	CCR4 (4.5)	ATP8B4 (4.2)	STAT4 (3.7)	ETS1 (2.7)	GADD45A (2.6)	ZNF292 (2.5)	ICAM1 (2.1)	LIMK2 (2.0)	FRS2 (2.0)	ENSG00000213888 (1.9)
ENSG00000106211	HSPB1 PPI subnetwork	0.07	>=0.20	ARF4 (3.7)	PCBP1 (2.9)	SND1 (2.6)	ATXN2 (2.6)	PRDM11 (2.5)	GADD45A (2.4)	CRYAB (2.3)	LIMK2 (2.3)	MRPS22 (2.2)	NAA25 (2.1)
ENSG00000100368	CSF2RB PPI subnetwork	0.07	>=0.20	CCR4 (4.9)	TG (3.8)	STAT4 (3.6)	ATP8B4 (3.4)	GLIS3 (3.0)	C3orf65 (2.5)	FGF7 (2.4)	ICAM1 (2.4)	ELK3 (2.4)	FOXE1 (2.4)
GO:0007173	epidermal growth factor receptor signaling pathway	0.07	>=0.20	C3orf65 (2.6)	WDR41 (2.5)	C5orf32 (2.5)	GNG7 (2.4)	PHC2 (2.4)	ABO (2.3)	B4GALNT3 (2.3)	ENSG00000226101 (2.1)	ARHGAP27 (2.1)	FAM109A (2.1)
ENSG00000183072	NKX2-5 PPI subnetwork	0.07	>=0.20	BCAS3 (4.1)	SLC8A1 (4.0)	RYR2 (3.6)	VEGFA (2.8)	PTPN11 (2.6)	NEBL (2.4)	SMAD6 (2.4)	CADM1 (2.4)	FOXA2 (2.2)	PURA (2.1)
GO:0043410	positive regulation of MAPK cascade	0.07	>=0.20	GLIS3-AS1 (3.9)	LRRC55 (3.0)	APLNR (2.7)	NKX2-3 (2.6)	CHST14 (2.4)	ENSG00000253887 (2.4)	C15orf62 (2.4)	STH (2.1)	ZBTB10 (2.1)	PKD2L1 (2.0)
MP:0009395	increased nucleated erythrocyte cell number	0.07	>=0.20	HEMGN (6.4)	ICAM4 (4.3)	GADD45A (4.1)	ASXL2 (3.3)	ZFP36L2 (3.1)	C12orf51 (3.0)	VEGFA (2.6)	SGK1 (2.5)	HES1 (2.3)	KIAA1267 (2.3)
ENSG00000143995	MEIS1 PPI subnetwork	0.07	>=0.20	IGF2-AS (3.7)	IGF2BP2 (3.5)	NKX2-3 (3.2)	TSHZ3 (2.9)	BNC2 (2.3)	SASH1 (2.2)	ATP8B4 (2.2)	ATXN2 (2.0)	ZNF292 (2.0)	IGFBP5 (2.0)
MP:0001282	short vibrissae	0.07	>=0.20	PLA2G3 (3.0)	ENSG00000227200 (2.7)	FAM116A (2.6)	ENSG00000254651 (2.4)	SMOC2 (2.4)	ENSG00000182319 (2.2)	NKX2-3 (2.2)	CHST14 (2.2)	PKD2L1 (2.2)	TBC1D2 (2.2)
MP:0005201	abnormal retinal pigment epithelium morphology	0.07	>=0.20	CHRNA3 (4.9)	BNC2 (3.5)	CHRNB4 (3.0)	SULF1 (2.8)	SGK1 (2.6)	ZFP36L2 (2.5)	VAV3 (2.4)	PPARGC1A (2.4)	CERS4 (2.3)	C15orf62 (2.3)
MP:0000427	abnormal hair cycle	0.07	>=0.20	VAV3 (2.9)	CCBE1 (2.9)	TBC1D2 (2.8)	NRG1 (2.8)	FOXE1 (2.7)	PQLC2 (2.4)	ARNTL (2.4)	P2RX3 (2.4)	MFSD6 (2.3)	LINC00473 (2.2)
KEGG_AXON_GUIDANCE	KEGG_AXON_GUIDANCE	0.07	>=0.20	CADM1 (3.8)	PTPRS (3.5)	TNKS1BP1 (3.3)	KIF26A (3.1)	IFFO2 (3.0)	CUX2 (2.8)	BOK (2.7)	ENSG00000182319 (2.6)	ARHGAP27 (2.4)	CHST1 (2.4)
ENSG00000164403	SHROOM1 PPI subnetwork	0.07	>=0.20	SH3YL1 (3.2)	BOK (2.9)	PHC2 (2.8)	UBE2H (2.8)	AKT1 (2.7)	KRT18 (2.7)	MAL2 (2.6)	ENSG00000182319 (2.5)	LIMK2 (2.3)	IRS1 (2.3)
ENSG00000155097	ATP6V1C1 PPI subnetwork	0.07	>=0.20	C14orf109 (4.4)	RNF185 (3.9)	TBC1D2 (3.5)	SNX8 (3.4)	RBM47 (3.3)	C5orf32 (3.2)	GALK2 (3.1)	BLOC1S2 (3.1)	ARSB (3.0)	PQLC2 (2.8)
GO:0045664	regulation of neuron differentiation	0.07	>=0.20	GABBR2 (2.8)	DMRTA2 (2.7)	ENSG00000227036 (2.7)	PTPRS (2.5)	CADM1 (2.5)	CHRNA5 (2.4)	ENSG00000240529 (2.3)	KIF3C (2.2)	ENSG00000225742 (2.2)	CUX2 (2.1)
MP:0008438	abnormal cutaneous collagen fibril morphology	0.07	>=0.20	LOXL2 (7.2)	SULF1 (5.7)	DPT (5.1)	SERPING1 (5.0)	BNC2 (3.5)	IGF2 (3.2)	TSHZ3 (3.1)	APLNR (3.0)	NBL1 (3.0)	VEGFC (2.8)
MP:0003232	abnormal forebrain development	0.07	>=0.20	FOXA2 (3.4)	SOX9 (3.3)	DMRTA2 (3.2)	HES1 (2.7)	SMAD6 (2.6)	NKX2-1 (2.4)	SASH1 (2.4)	RNF220 (2.3)	CRHR1 (2.3)	KIF26A (2.3)
GO:0001892	embryonic placenta development	0.07	>=0.20	ASXL2 (4.4)	ARHGAP27 (3.6)	PRR14L (3.5)	LIMK2 (3.3)	ASPG (3.0)	PPP1R3B (2.9)	C17orf69 (2.5)	RAB20 (2.3)	ATXN2 (2.1)	PISD (2.1)
REACTOME_A_THIRD_PROTEOLYTIC_CLEAVAGE_RELEASES_NICD	REACTOME_A_THIRD_PROTEOLYTIC_CLEAVAGE_RELEASES_NICD	0.07	>=0.20	HES1 (3.8)	KIF26A (2.8)	ENSG00000254235 (2.6)	KCNQ1 (2.5)	COMMD7 (2.3)	IGF1R (2.2)	INSR (2.2)	KIAA0090 (2.1)	TSHR (2.1)	APLNR (2.0)
MP:0000716	abnormal immune system cell morphology	0.07	>=0.20	ABI3 (3.0)	TG (2.7)	GNGT2 (2.5)	VAV3 (2.5)	ETS1 (2.5)	ZFP36L2 (2.3)	CHST14 (2.3)	TSHR (2.2)	MFSD6 (2.1)	CCR4 (2.0)
MP:0008721	abnormal chemokine level	0.07	>=0.20	ICAM1 (3.4)	NKX2-1 (2.7)	PPARG (2.7)	SGK1 (2.5)	TIMP4 (2.5)	RAB20 (2.5)	GLIS3 (2.3)	MAF (2.2)	PISD (2.2)	ABI3 (2.0)
ENSG00000184557	SOCS3 PPI subnetwork	0.07	>=0.20	CCR4 (3.2)	HDAC7 (3.1)	STAT4 (3.0)	FCAMR (3.0)	TYK2 (2.8)	ABI3 (2.6)	INSR (2.4)	ENSG00000228839 (2.4)	PIK3IP1 (2.3)	ICAM1 (2.3)
ENSG00000166313	APBB1 PPI subnetwork	0.07	>=0.20	TPPP (4.0)	PTPRS (2.7)	CERS6 (2.4)	ZBED3 (2.3)	SASH1 (2.2)	PDE4A (2.2)	DNAH12 (2.1)	KIAA1267 (2.0)	MAPT (2.0)	WNT3 (2.0)
MP:0009583	increased keratinocyte proliferation	0.07	>=0.20	ICAM1 (3.1)	PHF20L1 (3.1)	ANXA9 (3.0)	F2RL1 (2.8)	MAL2 (2.8)	C15orf62 (2.7)	MFHAS1 (2.7)	SH3YL1 (2.5)	ARNTL (2.3)	FOXE1 (2.2)
MP:0001177	atelectasis	0.07	>=0.20	NKX2-1 (5.6)	NKX2-1-AS1 (3.8)	CADM1 (2.8)	ARNTL (2.7)	C6orf223 (2.6)	CHRNA3 (2.5)	MAPT (2.5)	TSHR (2.4)	PDE7A (2.3)	CHRNA5 (2.3)
ENSG00000124334	IL9R PPI subnetwork	0.07	>=0.20	CCR4 (5.3)	TG (4.3)	GLIS3 (3.1)	STAT4 (2.9)	C3orf65 (2.8)	FGF7 (2.7)	ATP8B4 (2.7)	ICAM1 (2.5)	FOXE1 (2.5)	MFHAS1 (2.5)
GO:0004033	aldo-keto reductase (NADP) activity	0.07	>=0.20	AKR7A2 (6.1)	AKR7A3 (6.0)	ALDH2 (3.7)	NBL1 (3.5)	AGPHD1 (3.2)	TM4SF4 (3.0)	COMMD7 (2.6)	GCHFR (2.5)	SLC23A3 (2.4)	CERS4 (2.4)
ENSG00000206294	ENSG00000206294 PPI subnetwork	0.07	>=0.20	CCR4 (4.6)	PIK3IP1 (3.6)	STAT4 (3.5)	ABI3 (3.4)	ETS1 (3.2)	ICAM3 (3.1)	ENSG00000253887 (2.8)	MFHAS1 (2.4)	HDAC7 (2.3)	MAF (2.0)
GO:0035050	embryonic heart tube development	0.07	>=0.20	WNT3 (3.2)	APLNR (2.7)	C3orf65 (2.5)	OBP2B (2.2)	C6orf165 (2.2)	RARB (2.1)	SMAD6 (2.0)	FAM116A (2.0)	BMP2 (2.0)	ADCY6 (1.9)
ENSG00000151090	THRB PPI subnetwork	0.07	>=0.20	ATXN2 (3.7)	PHC2 (3.3)	ZNF362 (3.2)	C15orf57 (2.5)	C12orf51 (2.5)	C6orf162 (2.4)	DTWD1 (2.4)	THAP4 (2.4)	ZFAND2B (2.3)	SPATA13 (2.3)
REACTOME_MTOR_SIGNALLING	REACTOME_MTOR_SIGNALLING	0.07	>=0.20	BRAP (4.1)	BCAS3 (3.6)	PTPN11 (3.6)	THAP4 (2.8)	ATG4B (2.6)	DEPDC5 (2.6)	ADCY9 (2.3)	TSTD2 (2.3)	ENSG00000185294 (2.1)	ENSG00000233246 (2.1)
ENSG00000111229	ARPC3 PPI subnetwork	0.07	>=0.20	CAPZB (4.3)	ENSG00000182319 (2.7)	CDC37 (2.6)	SFI1 (2.2)	LIMK2 (2.1)	PPP6R1 (2.1)	AGPHD1 (2.1)	HDAC7 (2.0)	C5orf32 (2.0)	C22orf42 (1.9)
MP:0005014	increased B cell number	0.07	>=0.20	ETS1 (3.7)	ABI3 (3.4)	STAT4 (2.9)	SPATA13 (2.9)	MAF (2.8)	ICAM1 (2.8)	PIK3IP1 (2.7)	ARHGAP27 (2.6)	TYK2 (2.6)	GNGT2 (2.5)
ENSG00000089094	KDM2B PPI subnetwork	0.07	>=0.20	PATZ1 (4.5)	PTEN (3.6)	RAVER1 (3.4)	ZNF362 (3.2)	AKT1 (3.1)	TIA1 (3.0)	ZNF652 (3.0)	BAHD1 (2.9)	THAP4 (2.8)	EIF4ENIF1 (2.7)
ENSG00000185386	MAPK11 PPI subnetwork	0.07	>=0.20	SGK1 (4.4)	ZFP36L2 (4.3)	SPRY2 (4.3)	HES1 (3.1)	IFFO2 (3.0)	PLEKHM1 (2.6)	VEGFA (2.5)	ELK3 (2.4)	RNF220 (2.3)	GADD45A (2.3)
GO:0005178	integrin binding	0.07	>=0.20	SULF1 (4.0)	APLNR (3.9)	DPT (3.5)	SERPING1 (3.4)	TGFB2 (3.2)	LOXL2 (2.7)	IGFBP5 (2.4)	ETS1 (2.4)	SMOC2 (2.4)	ADCY6 (2.3)
MP:0000154	rib fusion	0.07	>=0.20	IGF2 (4.5)	WNT3 (3.6)	IGF2-AS (3.6)	RARB (2.9)	BNC2 (2.9)	IGF1R (2.7)	KIF26A (2.4)	MAB21L2 (2.4)	ZNF362 (2.4)	HES1 (2.3)
MP:0001289	persistence of hyaloid vascular system	0.07	>=0.20	DMRTA2 (3.8)	SMAD6 (3.5)	HES1 (3.3)	F2RL1 (3.3)	ENSG00000253887 (3.0)	IGF2 (3.0)	TGFB2 (2.9)	CHST1 (2.8)	CADM1 (2.7)	PDE10A (2.7)
ENSG00000156711	MAPK13 PPI subnetwork	0.07	>=0.20	SPRY2 (4.4)	SGK1 (4.3)	IFFO2 (4.1)	ZFP36L2 (3.8)	TPPP (2.8)	HES1 (2.8)	PLEKHM1 (2.8)	VEGFA (2.6)	RNF220 (2.4)	GADD45A (2.3)
GO:0009612	response to mechanical stimulus	0.07	>=0.20	CERS4 (3.3)	C22orf24 (3.0)	WDR41 (2.9)	ENSG00000229175 (2.9)	GLIS3-AS1 (2.7)	GLIS3 (2.7)	TGFB2 (2.5)	SGK1 (2.3)	TRAFD1 (2.2)	GCC1 (2.2)
ENSG00000113140	SPARC PPI subnetwork	0.07	>=0.20	LOXL2 (8.4)	SULF1 (5.9)	APLNR (3.9)	SERPING1 (3.9)	IGF2 (3.7)	IGFBP5 (3.3)	VEGFC (2.7)	DPT (2.5)	WNT4 (2.3)	SH2B3 (2.2)
ENSG00000042832	TG PPI subnetwork	0.07	>=0.20	TPO (9.6)	SND1 (5.2)	ERP29 (4.3)	TSHR (3.9)	TG (3.7)	FOXE1 (3.5)	NKX2-1 (2.7)	VEGFA (2.6)	ADAM1 (2.0)	ARF4 (1.9)
ENSG00000071127	WDR1 PPI subnetwork	0.07	>=0.20	ENSG00000182319 (4.1)	CAPZB (3.0)	ACBD4 (2.6)	ENSG00000204650 (2.6)	PRKAG2 (2.4)	GNG12 (2.3)	KCTD5 (2.3)	YWHAH (2.2)	PLEKHM1 (2.2)	IFFO2 (2.2)
ENSG00000114978	MOB1A PPI subnetwork	0.07	>=0.20	YWHAH (4.0)	TRIM14 (2.9)	MKL2 (2.9)	MOAP1 (2.9)	COMMD7 (2.7)	GCC1 (2.4)	ITPK1 (2.4)	C2orf42 (2.3)	PRDM11 (2.3)	ENSG00000245849 (2.2)
ENSG00000010030	ETV7 PPI subnetwork	0.07	>=0.20	ZFP36L2 (3.0)	IGF2-AS (2.7)	KLF12 (2.6)	SOX9 (2.6)	PLEKHM1 (2.5)	ZBED3 (2.4)	HEMGN (2.4)	ENSG00000182319 (2.3)	B4GALNT3 (2.3)	ATXN2 (2.2)
ENSG00000167645	YIF1B PPI subnetwork	0.07	>=0.20	ARF4 (5.5)	C20orf196 (3.1)	UBE2H (2.9)	SECISBP2L (2.8)	SASH1 (2.7)	AKIRIN2 (2.7)	GNG12 (2.6)	CAPZB (2.5)	RNF220 (2.2)	COMMD7 (2.2)
GO:0031093	platelet alpha granule lumen	0.07	>=0.20	APOH (6.4)	SERPING1 (4.2)	FOXA2 (2.9)	VEGFC (2.8)	LOXL2 (2.8)	HEMGN (2.6)	TM4SF4 (2.5)	KRT18 (2.5)	CRYAB (2.3)	ENSG00000234899 (2.0)
GO:0019887	protein kinase regulator activity	0.07	>=0.20	GADD45A (3.0)	ENSG00000214934 (2.7)	TMEM189 (2.6)	UBE2H (2.5)	ICAM5 (2.4)	CDKN2C (2.4)	AKT1 (2.3)	GABBR2 (2.3)	MAPT (2.3)	RAPGEF3 (2.2)
MP:0001792	impaired wound healing	0.07	>=0.20	SERPING1 (4.3)	MAL2 (3.2)	GNG12 (3.1)	APOH (3.0)	SULF1 (3.0)	VEGFC (2.9)	NBL1 (2.7)	ARHGAP27 (2.5)	DPT (2.4)	LOXL2 (2.4)
MP:0005164	abnormal response to injury	0.07	>=0.20	SPRY2 (5.6)	ARNTL (4.6)	VEGFA (4.0)	SGK1 (3.6)	ATP8B4 (3.5)	RAB20 (3.3)	ENSG00000227036 (3.1)	TIMP4 (2.6)	PDE4D (2.6)	ICAM1 (2.6)
MP:0002428	abnormal semicircular canal morphology	0.07	>=0.20	ENSG00000227036 (3.5)	PDE4D (3.4)	SOX9 (3.2)	NEBL (3.2)	FOXE1 (3.1)	SULF1 (2.9)	MAF (2.8)	SMAD6 (2.6)	KCNQ1 (2.4)	CERS6 (2.4)
MP:0003308	abnormal cochlear sensory epithelium morphology	0.07	>=0.20	VAV3 (4.3)	IFFO2 (3.4)	NEBL (3.0)	ASPG (3.0)	WNT4 (2.8)	LIMK2 (2.7)	SMAD6 (2.7)	PLCD3 (2.6)	SOX9 (2.6)	RAPGEF3 (2.4)
KEGG_PROSTATE_CANCER	KEGG_PROSTATE_CANCER	0.07	>=0.20	FRS2 (3.7)	RBM47 (3.1)	PURA (2.6)	PTPRS (2.5)	UBE2H (2.4)	HES1 (2.3)	ZBTB10 (2.3)	ZFP36L2 (2.2)	SOX9 (2.2)	INSR (2.1)
GO:0000123	histone acetyltransferase complex	0.07	>=0.20	C2orf42 (4.7)	KIAA1267 (3.9)	C9orf156 (3.5)	RNF220 (3.4)	MAPKAPK5 (3.0)	PATZ1 (3.0)	EIF4ENIF1 (2.8)	DET1 (2.5)	PCBP1 (2.5)	AKIRIN2 (2.4)
GO:0031069	hair follicle morphogenesis	0.07	>=0.20	TSHR (2.2)	WNT4 (2.1)	LIMK2 (2.0)	FOXE1 (2.0)	DIRC3 (1.9)	ENSG00000254235 (1.8)	TPO (1.7)	B4GALNT3 (1.7)	KIF26A (1.6)	TG (1.5)
GO:0030850	prostate gland development	0.07	>=0.20	IRS1 (3.2)	NTNG1 (2.9)	ENSG00000173295 (2.8)	ENSG00000214934 (2.7)	PRDM11 (2.6)	STH (2.5)	DIRC3 (2.5)	FGF7 (2.3)	NFIA (2.3)	ENSG00000253887 (2.2)
MP:0002066	abnormal motor capabilities/coordination/movement	0.07	>=0.20	CRHR1 (3.9)	CHGA (3.6)	SYT13 (3.2)	IGSF21 (3.1)	IGF1R (3.0)	ITPK1 (2.8)	GRIN2A (2.8)	NTNG1 (2.7)	GABBR2 (2.7)	SYN2 (2.5)
MP:0000430	absent maxillary shelf	0.07	>=0.20	KIF26A (4.7)	BNC2 (4.0)	MAB21L2 (3.9)	DMRTA2 (3.8)	SMAD6 (3.3)	FOXE1 (3.2)	TMEM63C (2.6)	ICAM5 (2.6)	HES1 (2.5)	SULF1 (2.5)
ENSG00000100014	SPECC1L PPI subnetwork	0.07	>=0.20	GNG12 (3.7)	TBC1D2 (3.2)	CRYAB (3.1)	UBE2H (2.6)	KCTD5 (2.5)	TMEM189 (2.4)	STON2 (2.4)	IFFO2 (2.3)	ARHGAP27 (2.3)	BOK (2.1)
ENSG00000136068	FLNB PPI subnetwork	0.07	>=0.20	TPO (3.1)	GNG12 (2.9)	NKX2-1 (2.9)	F2RL1 (2.8)	VEGFC (2.8)	FAM109A (2.7)	ENSG00000182319 (2.6)	TGFB2 (2.6)	IFFO2 (2.5)	MKL2 (2.5)
ENSG00000179151	EDC3 PPI subnetwork	0.07	>=0.20	MAL2 (3.7)	ARHGAP27 (3.2)	F2RL1 (3.1)	IFFO2 (3.1)	ANXA9 (2.9)	SH3YL1 (2.9)	HES1 (2.9)	LIMK2 (2.6)	KRT18 (2.6)	CORO2A (2.5)
GO:0009880	embryonic pattern specification	0.07	>=0.20	IGF2-AS (3.0)	ZNF652 (2.7)	KIAA1267 (2.6)	FOXE1 (2.5)	ENSG00000228839 (2.5)	ABO (2.4)	FAM109A (2.2)	MBIP (2.2)	CADM1 (2.2)	DIRC3 (2.2)
ENSG00000101336	HCK PPI subnetwork	0.07	>=0.20	ABI3 (4.2)	ELK3 (3.7)	GNGT2 (3.6)	SH2B3 (3.5)	HDAC7 (3.4)	CDK17 (2.9)	PPP6R1 (2.8)	TYK2 (2.6)	ARHGAP27 (2.2)	AKT1 (2.1)
MP:0003052	omphalocele	0.07	>=0.20	IGF2 (4.6)	TGFB2 (3.8)	MAF (3.0)	IGF2BP2 (3.0)	IGF2-AS (3.0)	NKX2-3 (2.8)	SULF1 (2.7)	TSHZ3 (2.7)	LRBA (2.6)	IRS1 (2.6)
MP:0002962	increased urine protein level	0.07	>=0.20	SLC48A1 (3.3)	TBC1D2 (3.3)	NBL1 (3.0)	KRT18 (2.8)	CLCNKB (2.7)	TNKS1BP1 (2.7)	GADD45A (2.4)	ENSG00000214934 (2.2)	PLEKHH2 (2.2)	ETS1 (2.1)
MP:0000554	abnormal carpal bone morphology	0.07	>=0.20	SMAD6 (3.7)	IGFBP5 (3.7)	PLEKHH2 (3.6)	IGF2BP2 (3.5)	SMOC2 (3.0)	FGF7 (2.6)	SLC8A1 (2.4)	IGF2-AS (2.3)	CUX2 (2.2)	SULF1 (2.2)
MP:0001175	abnormal lung morphology	0.07	>=0.20	NKX2-1 (4.1)	TGFB2 (4.1)	FOXA2 (3.9)	ICAM1 (3.5)	VEGFC (3.4)	SULF1 (3.3)	VEGFA (3.2)	SMAD6 (3.2)	MAF (3.0)	BMP2 (2.7)
REACTOME_MAP_KINASE_ACTIVATION_IN_TLR_CASCADE	REACTOME_MAP_KINASE_ACTIVATION_IN_TLR_CASCADE	0.07	>=0.20	SPRY2 (3.8)	KCTD5 (3.5)	ELK3 (3.5)	AKIRIN2 (3.3)	SH2B3 (3.2)	PHC2 (2.8)	VEGFA (2.3)	ARHGAP27 (2.2)	ENSG00000182319 (2.1)	BMP2 (2.1)
GO:0005811	lipid particle	0.07	>=0.20	PPARG (9.7)	TIMP4 (7.4)	PPP2R1B (5.4)	ENSG00000250802 (4.0)	DPT (3.4)	CDKN2C (3.3)	TSHR (3.3)	SYN2 (3.1)	ACBD4 (2.7)	PLCD3 (2.3)
ENSG00000070371	CLTCL1 PPI subnetwork	0.07	>=0.20	ERP29 (3.7)	GNG12 (2.7)	TBC1D2 (2.7)	PRKAG2 (2.6)	SNX8 (2.6)	KRT18 (2.5)	ICAM4 (2.5)	SGK1 (2.4)	NKX2-1 (2.4)	RAPGEF3 (2.2)
ENSG00000149782	PLCB3 PPI subnetwork	0.07	>=0.20	CORO2A (3.3)	NR3C2 (3.1)	ADCY9 (2.9)	GNG7 (2.8)	PURA (2.6)	ENSG00000223874 (2.5)	PRKAG2 (2.4)	TPO (2.4)	MAF (2.3)	MYT1L (2.3)
ENSG00000074047	GLI2 PPI subnetwork	0.07	>=0.20	ZNF362 (2.9)	SECISBP2L (2.8)	PATZ1 (2.7)	THAP4 (2.7)	ITPK1-AS1 (2.6)	LRBA (2.4)	PPARG (2.3)	FRS2 (2.3)	MAB21L2 (2.3)	SASH1 (2.3)
ENSG00000071051	NCK2 PPI subnetwork	0.07	>=0.20	KIAA1267 (3.3)	TNKS1BP1 (3.2)	ADCY6 (2.8)	B4GALNT3 (2.8)	FRS2 (2.8)	ASXL2 (2.7)	VEGFA (2.5)	HDAC7 (2.4)	DMRTA2 (2.3)	CHST1 (2.2)
GO:0008360	regulation of cell shape	0.07	>=0.20	RAPGEF3 (2.9)	GLIS3-AS1 (2.8)	ZNF652 (2.6)	TNKS1BP1 (2.5)	GNGT2 (2.5)	ICAM3 (2.2)	GNG7 (2.1)	C15orf33 (2.1)	AKT3 (2.1)	ABI3 (2.0)
ENSG00000130762	ARHGEF16 PPI subnetwork	0.07	>=0.20	BOK (2.9)	SH3YL1 (2.9)	UBE2H (2.8)	PHC2 (2.8)	MAL2 (2.6)	AKT1 (2.6)	LIMK2 (2.4)	IRS1 (2.4)	PPARG (2.3)	ENSG00000182319 (2.3)
REACTOME_SIGNAL_AMPLIFICATION	REACTOME_SIGNAL_AMPLIFICATION	0.07	>=0.20	FAM63A (4.4)	LINC00473 (3.2)	CHRNA3 (2.9)	PHC2 (2.8)	GNG12 (2.6)	PDE8B (2.5)	MED12L (2.4)	ABI3 (2.4)	AKT3 (2.2)	CEP112 (2.0)
GO:0061035	regulation of cartilage development	0.07	>=0.20	SMOC2 (4.9)	BNC2 (3.4)	ENSG00000228839 (3.1)	TGFB2 (3.0)	ENSG00000259107 (3.0)	IRS1 (2.9)	WNT4 (2.6)	MAB21L2 (2.5)	PLEKHH2 (2.5)	LOXL2 (2.4)
GO:0001948	glycoprotein binding	0.07	>=0.20	IGF2 (3.4)	NRG1 (2.8)	DPT (2.7)	TMEM189 (2.5)	VEGFC (2.4)	GCHFR (2.4)	SMOC2 (2.3)	APLNR (2.3)	IGF2BP2 (2.3)	SOX9 (2.2)
GO:0006006	glucose metabolic process	0.07	>=0.20	ADSSL1 (5.3)	PPP1R3B (5.0)	VEGFA (3.3)	ASPG (3.0)	LINC00473 (2.9)	ENSG00000223874 (2.9)	PPARGC1A (2.9)	TIMP4 (2.7)	PCYOX1 (2.6)	ENSG00000254235 (2.4)
MP:0009814	increased prostaglandin level	0.07	>=0.20	FGF7 (4.6)	SGK1 (3.6)	NRG1 (3.0)	BMP2 (2.8)	ALDH2 (2.7)	SULF1 (2.5)	ICAM4 (2.2)	CERS4 (2.2)	MFSD2A (2.2)	MOAP1 (2.1)
ENSG00000159128	IFNGR2 PPI subnetwork	0.07	>=0.20	CCR4 (5.3)	TG (4.2)	GLIS3 (3.4)	STAT4 (2.8)	C3orf65 (2.8)	FGF7 (2.7)	ICAM1 (2.6)	ATP8B4 (2.5)	MAF (2.4)	MFHAS1 (2.4)
MP:0004200	decreased fetal size	0.07	>=0.20	IGF2 (4.4)	SOX9 (4.0)	BMP2 (3.1)	IRS1 (3.0)	KIAA1267 (2.8)	PPP1R3B (2.8)	FOXA2 (2.7)	TGFB2 (2.6)	MAL2 (2.3)	VEGFA (2.3)
GO:0060419	heart growth	0.07	>=0.20	OBP2B (4.9)	FOXA2 (3.6)	NEBL (3.3)	RARB (2.7)	RYR2 (2.5)	NFIA (2.5)	SLC8A1 (2.4)	ENSG00000225742 (2.3)	PRKAG2 (2.2)	SOX9 (2.0)
GO:0035257	nuclear hormone receptor binding	0.07	>=0.20	KIAA1267 (3.5)	EIF4ENIF1 (3.5)	THAP4 (3.0)	HEXIM1 (2.7)	PATZ1 (2.6)	ATXN2 (2.5)	PLEKHM1 (2.4)	ARL17A (2.3)	GCC1 (2.2)	PCBP1 (2.1)
GO:0032403	protein complex binding	0.07	>=0.20	SMAD6 (3.0)	SULF1 (2.8)	IGF1R (2.8)	ETS1 (2.6)	APLNR (2.6)	SERPING1 (2.5)	IGIP (2.4)	IRS1 (2.3)	TMEM189 (2.3)	VEGFA (2.1)
MP:0002275	abnormal type II pneumocyte morphology	0.07	>=0.20	NKX2-1-AS1 (8.3)	NKX2-1 (7.3)	FOXE1 (4.5)	MBIP (4.4)	TBC1D2 (4.0)	NRG1 (3.3)	TG (3.0)	SGK1 (2.9)	MFSD2A (2.8)	VEGFA (2.8)
ENSG00000142867	BCL10 PPI subnetwork	0.07	>=0.20	C9orf156 (3.3)	NEK6 (3.1)	TMEM71 (3.1)	PHF20L1 (2.7)	KCTD5 (2.6)	COMMD7 (2.6)	ZBTB10 (2.5)	ICAM1 (2.5)	RAB20 (2.5)	GCC1 (2.3)
ENSG00000131323	TRAF3 PPI subnetwork	0.07	>=0.20	STAT4 (4.5)	CCR4 (3.2)	ARNTL (3.1)	ICAM1 (2.8)	GADD45A (2.6)	PISD (2.4)	IFFO2 (2.4)	TYK2 (2.3)	NEK6 (2.1)	TRAFD1 (2.0)
ENSG00000173889	PHC3 PPI subnetwork	0.07	>=0.20	BAHD1 (3.6)	PATZ1 (3.4)	ZNF362 (3.3)	INS (3.0)	KIAA1267 (2.8)	ZBED3 (2.5)	PRDM11 (2.5)	ZNF652 (2.4)	RAVER1 (2.3)	CDKN2C (2.2)
KEGG_WNT_SIGNALING_PATHWAY	KEGG_WNT_SIGNALING_PATHWAY	0.07	>=0.20	SPRY2 (3.7)	BMP2 (3.6)	WNT4 (3.3)	ENSG00000182319 (3.2)	IRS1 (2.9)	PTPRS (2.8)	SMAD6 (2.7)	FOXA2 (2.6)	MFHAS1 (2.6)	AKIRIN2 (2.5)
ENSG00000039560	RAI14 PPI subnetwork	0.07	>=0.20	GNG12 (4.5)	CRYAB (3.5)	SASH1 (2.8)	YWHAH (2.4)	TBC1D2 (2.4)	B4GALNT3 (2.2)	LOXL2 (2.2)	ENSG00000182319 (2.0)	TMEM189 (2.0)	ABI3 (2.0)
ENSG00000137992	DBT PPI subnetwork	0.07	>=0.20	RAB20 (2.9)	SASH1 (2.7)	LRBA (2.7)	C5orf32 (2.6)	ENSG00000250802 (2.6)	S100Z (2.6)	IGIP (2.6)	ZBED3 (2.5)	NR3C2 (2.4)	AKT1 (2.4)
ENSG00000064393	HIPK2 PPI subnetwork	0.07	>=0.20	GADD45A (4.2)	AKIRIN2 (3.7)	THAP4 (3.6)	ENSG00000225742 (3.4)	NKX2-1-AS1 (3.3)	PDE7A (3.2)	FRS2 (2.9)	PLEKHM1 (2.7)	INSR (2.6)	SOX9 (2.5)
MP:0003743	abnormal facial morphology	0.07	>=0.20	INS (4.8)	LOXL2 (3.7)	WNT3 (2.6)	KRT18 (2.6)	LPP (2.3)	IGF1R (2.2)	PDE7A (2.1)	C22orf24 (2.1)	SULF1 (2.0)	IHH (2.0)
GO:0006605	protein targeting	0.07	>=0.20	LRBA (2.7)	UBE2H (2.7)	GCC1 (2.5)	RNF185 (2.4)	ARF4 (2.4)	UBR4 (2.4)	COPS2 (2.3)	ENSG00000254651 (2.2)	LIMK2 (2.2)	ASXL2 (2.1)
REACTOME_RESPONSE_TO_ELEVATED_PLATELET_CYTOSOLIC_CA2	REACTOME_RESPONSE_TO_ELEVATED_PLATELET_CYTOSOLIC_CA2	0.07	>=0.20	APOH (5.4)	SERPING1 (2.8)	GADD45A (2.8)	FOXA2 (2.7)	HEMGN (2.6)	CRYAB (2.5)	TM4SF4 (2.5)	LRBA (2.5)	VEGFC (2.5)	FAM63A (2.4)
MP:0002652	thin myocardium	0.07	>=0.20	EIF4ENIF1 (3.2)	SLC8A1 (3.0)	RYR2 (2.9)	LPP (2.6)	TMEM189 (2.6)	PLEKHM1 (2.5)	TNKS1BP1 (2.4)	MAPKAPK5 (2.4)	NEBL (2.3)	MAB21L2 (2.3)
ENSG00000182621	PLCB1 PPI subnetwork	0.07	>=0.20	ICAM5 (4.5)	YWHAH (3.5)	MYT1L (3.3)	GRIN2A (3.1)	SYN2 (3.1)	HTR1E (2.9)	TPPP (2.9)	MKL2 (2.9)	PDE8B (2.8)	PDE4A (2.5)
ENSG00000137673	MMP7 PPI subnetwork	0.07	>=0.20	SULF1 (2.9)	ETS1 (2.8)	APLNR (2.7)	FOXA2 (2.7)	APOH (2.6)	CRYAB (2.6)	CCR4 (2.6)	VEGFC (2.5)	TM4SF4 (2.5)	LOXL2 (2.4)
MP:0006108	abnormal hindbrain development	0.07	>=0.20	SGK1 (4.1)	SASH1 (3.4)	RARB (3.3)	SPRY2 (2.7)	LRRC6 (2.6)	IGF2-AS (2.4)	HES1 (2.4)	THAP4 (2.3)	IGSF21 (2.3)	BOK (2.3)
KEGG_ERBB_SIGNALING_PATHWAY	KEGG_ERBB_SIGNALING_PATHWAY	0.07	>=0.20	KIF3C (3.1)	KCTD5 (2.6)	SPRY2 (2.4)	ENSG00000214934 (2.3)	BCAS3 (2.3)	FRS2 (2.3)	TMEM71 (2.2)	PHC2 (2.1)	ARNTL (2.1)	UBE2H (2.1)
MP:0002100	abnormal tooth morphology	0.07	>=0.20	NTNG1 (3.1)	FOXE1 (2.8)	SMAD6 (2.8)	SULF1 (2.7)	TMEM189 (2.7)	PHOSPHO1 (2.7)	ABO (2.6)	KIF26A (2.5)	STH (2.4)	RARB (2.3)
GO:0051890	regulation of cardioblast differentiation	0.07	>=0.20	ENSG00000225742 (4.5)	OBP2B (3.5)	ENSG00000229175 (3.5)	SLC8A1 (3.4)	NEBL (3.3)	WNT3 (3.2)	RYR2 (3.0)	SLC5A1 (2.7)	FOXA2 (2.5)	ENSG00000231327 (2.4)
MP:0006280	abnormal digit development	0.07	>=0.20	BMP2 (4.2)	SULF1 (3.8)	KIF26A (3.3)	HES1 (3.0)	RARB (2.9)	WNT4 (2.8)	SMOC2 (2.8)	MAB21L2 (2.4)	NBL1 (2.4)	LRBA (2.3)
ENSG00000100079	LGALS2 PPI subnetwork	0.07	>=0.20	TM4SF4 (5.3)	C5orf32 (4.2)	YWHAH (3.4)	CAPZB (3.3)	RBM47 (3.1)	F2RL1 (3.0)	AKR7A3 (2.9)	C15orf33 (2.7)	KRT18 (2.6)	FOXA2 (2.5)
GO:0046889	positive regulation of lipid biosynthetic process	0.07	>=0.20	LINC00473 (3.5)	MFSD2A (3.2)	IGIP (2.9)	ENSG00000223874 (2.6)	NKX2-1-AS1 (2.4)	ENSG00000247694 (2.3)	BOK (2.3)	PURA (2.3)	PAX4 (2.2)	CCDC108 (2.1)
ENSG00000168067	MAP4K2 PPI subnetwork	0.07	>=0.20	STON2 (3.0)	KCNQ1 (3.0)	PRR14L (2.8)	TRIM14 (2.5)	ARHGAP27 (2.5)	CORO2A (2.5)	PLEKHM1 (2.4)	FAM116A (2.4)	ABO (2.4)	CDK17 (2.4)
ENSG00000180182	MED14 PPI subnetwork	0.07	>=0.20	TSTD2 (4.3)	MBIP (4.0)	C6orf162 (3.9)	KCTD5 (3.3)	C9orf156 (3.1)	ZNF292 (2.9)	KIAA1267 (2.5)	BRAP (2.4)	RNF185 (2.3)	ZNF800 (2.2)
ENSG00000198517	MAFK PPI subnetwork	0.07	>=0.20	GADD45A (5.5)	GCC1 (4.8)	VEGFA (4.2)	ZBTB10 (2.9)	CNPPD1 (2.9)	ZFAND2B (2.7)	F2RL1 (2.5)	MAPKAPK5 (2.5)	HES1 (2.4)	UBE2H (2.4)
GO:2000736	regulation of stem cell differentiation	0.07	>=0.20	ENSG00000234899 (5.2)	IGF2BP2 (4.0)	RAPGEF3 (3.6)	TSHR (3.1)	GLIS3-AS1 (3.0)	ENSG00000254235 (2.8)	SASH1 (2.7)	KLF12 (2.6)	IGF2-AS (2.4)	SOX9 (2.4)
GO:0034599	cellular response to oxidative stress	0.07	>=0.20	PCBP1-AS1 (3.7)	FOXE1 (3.3)	TG (3.1)	SLC48A1 (3.0)	ITPK1-AS1 (2.9)	ACAD10 (2.8)	TMEM71 (2.7)	ENSG00000248079 (2.6)	ENSG00000254835 (2.5)	ENSG00000250802 (2.5)
ENSG00000182979	MTA1 PPI subnetwork	0.07	>=0.20	AKT1 (5.1)	RAVER1 (3.7)	PATZ1 (3.6)	ZBED3 (3.5)	ZNF362 (3.4)	TIA1 (3.1)	MBIP (2.7)	PRDM11 (2.5)	AKIRIN2 (2.2)	SIVA1 (2.1)
ENSG00000117758	STX12 PPI subnetwork	0.07	>=0.20	RNF185 (3.2)	NSF (3.2)	ATG4B (3.0)	TRAFD1 (3.0)	CDC37 (2.9)	SNX8 (2.7)	BRAP (2.6)	C14orf109 (2.6)	PLEKHM1 (2.6)	TBC1D2 (2.5)
ENSG00000114270	COL7A1 PPI subnetwork	0.07	>=0.20	LOXL2 (5.9)	KRT18 (3.6)	TBC1D2 (3.2)	SULF1 (3.0)	F2RL1 (3.0)	ENSG00000182319 (2.9)	VEGFC (2.8)	TSHZ3 (2.7)	SERPING1 (2.6)	TGFB2 (2.5)
GO:0015629	actin cytoskeleton	0.07	>=0.20	TMOD1 (4.9)	CRYAB (4.8)	ADSSL1 (3.0)	KRT18 (2.8)	CAPZB (2.7)	C5orf32 (2.5)	SNTG2 (2.1)	AKT3 (2.0)	LPP (2.0)	PPP1R3B (1.9)
ENSG00000109458	GAB1 PPI subnetwork	0.07	>=0.20	UBE2H (3.4)	KLF12 (2.8)	STON2 (2.7)	ZNF652 (2.7)	FAM63A (2.5)	ELK3 (2.4)	ETS1 (2.4)	ATXN2 (2.3)	ABO (2.3)	ADCY6 (2.2)
KEGG_VEGF_SIGNALING_PATHWAY	KEGG_VEGF_SIGNALING_PATHWAY	0.07	>=0.20	PDE7A (3.6)	ELK3 (2.5)	CDK17 (2.4)	ETS1 (2.3)	INS (2.2)	SH2B3 (2.0)	HDAC7 (2.0)	ENSG00000204650 (2.0)	LRBA (2.0)	GNGT2 (2.0)
ENSG00000127511	SIN3B PPI subnetwork	0.07	>=0.20	BRAP (3.1)	BAHD1 (3.1)	RNF220 (2.9)	PPP6R1 (2.9)	FAM109A (2.7)	TRAFD1 (2.5)	GLIS3 (2.5)	ENSG00000250802 (2.5)	TYK2 (2.4)	C12orf51 (2.4)
REACTOME_G:PROTEIN_BETAGAMMA_SIGNALLING	REACTOME_G:PROTEIN_BETAGAMMA_SIGNALLING	0.07	>=0.20	CHRNA3 (3.5)	IGSF21 (2.8)	ITPK1 (2.8)	ABI3 (2.8)	PDE8B (2.3)	SNTG2 (2.2)	MOAP1 (2.2)	YWHAH (2.2)	ENSG00000225742 (2.1)	PURA (2.1)
MP:0001146	abnormal testis morphology	0.07	>=0.20	SMOC2 (3.1)	WNT4 (2.8)	OBP2B (2.7)	ITPK1 (2.3)	SIVA1 (2.3)	RARB (2.2)	MFSD2A (2.2)	SH3YL1 (2.1)	DEPDC5 (2.1)	CHGA (2.0)
GO:0050767	regulation of neurogenesis	0.07	>=0.20	ENSG00000227036 (3.2)	DMRTA2 (3.2)	PTPRS (2.7)	NKX2-1 (2.5)	GABBR2 (2.4)	KIF26A (2.3)	ENSG00000225742 (2.3)	CADM1 (2.3)	IGF2BP2 (2.1)	SOX9 (2.1)
GO:0044291	cell-cell contact zone	0.07	>=0.20	RYR2 (4.6)	SLC8A1 (4.3)	IGF1R (3.4)	F2RL1 (3.3)	CRYAB (3.3)	TMOD1 (3.2)	NEBL (2.9)	PRKAG2 (2.6)	MAL2 (2.6)	PLCD3 (2.5)
REACTOME_PHASE_II_CONJUGATION	REACTOME_PHASE_II_CONJUGATION	0.07	>=0.20	AKR7A3 (3.5)	NR3C2 (2.8)	ALDH2 (2.8)	SLC48A1 (2.6)	ASPG (2.4)	ERLIN1 (2.3)	KRT18 (2.2)	PCBP1-AS1 (2.2)	SLC23A3 (2.0)	TM4SF4 (2.0)
KEGG_PHOSPHATIDYLINOSITOL_SIGNALING_SYSTEM	KEGG_PHOSPHATIDYLINOSITOL_SIGNALING_SYSTEM	0.07	>=0.20	PPP6R1 (3.2)	PDE8B (2.9)	NR3C2 (2.8)	PRKAG2 (2.5)	ICAM3 (2.5)	KCNQ1 (2.4)	MFSD6 (2.3)	ADCY9 (2.2)	FAM134A (2.2)	VAV3 (2.2)
ENSG00000015171	ZMYND11 PPI subnetwork	0.08	>=0.20	ZNF292 (3.6)	KIAA1267 (3.2)	ZBED3 (3.0)	ADCY9 (2.7)	ASXL2 (2.6)	NFIA (2.5)	PATZ1 (2.5)	DET1 (2.0)	ZNF652 (2.0)	TRIM14 (2.0)
MP:0001629	abnormal heart rate	0.08	>=0.20	SLC8A1 (6.1)	RYR2 (5.2)	NEBL (4.0)	PRKAG2 (3.4)	LRRC55 (2.8)	EPS15P1 (2.5)	COLEC10 (2.4)	B4GALNT3 (2.2)	IGF2 (2.1)	KCNQ1 (1.9)
GO:0046546	development of primary male sexual characteristics	0.08	>=0.20	OBP2B (2.9)	ENSG00000223874 (2.8)	FSCN3 (2.6)	MAL2 (2.5)	BNC2 (2.4)	ABO (2.3)	TSHZ3 (2.3)	CGA (2.3)	S100Z (2.2)	ENSG00000233246 (2.1)
ENSG00000115289	PCGF1 PPI subnetwork	0.08	>=0.20	PATZ1 (4.6)	RAVER1 (3.5)	PTEN (3.3)	ZNF652 (3.3)	ZNF362 (3.2)	AKT1 (2.9)	TIA1 (2.8)	THAP4 (2.8)	BAHD1 (2.7)	ATXN2 (2.5)
REACTOME_FGFR3C_LIGAND_BINDING_AND_ACTIVATION	REACTOME_FGFR3C_LIGAND_BINDING_AND_ACTIVATION	0.08	>=0.20	GLIS3-AS1 (3.9)	CCBE1 (3.7)	WNT3 (3.2)	SLC8A1 (3.1)	SPRY2 (3.0)	NRG1 (2.9)	CEP112 (2.7)	FOXA2 (2.5)	SULF1 (2.4)	NTNG1 (2.3)
REACTOME_FGFR3_LIGAND_BINDING_AND_ACTIVATION	REACTOME_FGFR3_LIGAND_BINDING_AND_ACTIVATION	0.08	>=0.20	GLIS3-AS1 (3.9)	CCBE1 (3.7)	WNT3 (3.2)	SLC8A1 (3.1)	SPRY2 (3.0)	NRG1 (2.9)	CEP112 (2.7)	FOXA2 (2.5)	SULF1 (2.4)	NTNG1 (2.3)
MP:0005202	lethargy	0.08	>=0.20	CLCNKB (3.5)	ASPG (3.2)	SLC23A3 (2.9)	DPT (2.7)	PPARGC1A (2.7)	NKX2-1 (2.5)	PHF20L1 (2.5)	CHRNA3 (2.5)	FGF7 (2.4)	CHRNA5 (2.4)
GO:0035267	NuA4 histone acetyltransferase complex	0.08	>=0.20	RNF220 (4.1)	C2orf42 (3.8)	FRS2 (3.3)	ADAM1 (3.0)	KIAA1267 (2.8)	HSPBP1 (2.7)	DTWD1 (2.6)	AATF (2.4)	ENSG00000245849 (2.4)	ENSG00000185294 (2.4)
MP:0001688	abnormal somite development	0.08	>=0.20	WNT3 (6.6)	APLNR (3.5)	HES1 (3.5)	BMP2 (3.1)	SASH1 (2.7)	SMAD6 (2.7)	SULF1 (2.5)	KIAA1267 (2.3)	IGF1R (2.1)	CDK17 (2.0)
GO:0001077	RNA polymerase II core promoter proximal region sequence-specific DNA binding transcription factor activity involved in positive regulation of transcription	0.08	>=0.20	ZFP36L2 (3.6)	CHRNA3 (3.3)	HES1 (3.1)	VAV3 (3.0)	TSHZ3 (2.9)	LINC00473 (2.5)	C3orf65 (2.5)	SPRY2 (2.4)	SGK1 (2.4)	KRT18 (2.4)
ENSG00000166333	ILK PPI subnetwork	0.08	>=0.20	MRPS22 (3.2)	IGF2BP2 (2.7)	ENSG00000228839 (2.7)	SND1 (2.6)	TYK2 (2.5)	LPP (2.5)	TMEM189 (2.5)	THADA (2.4)	UBE2H (2.3)	HDAC7 (2.3)
GO:0031334	positive regulation of protein complex assembly	0.08	>=0.20	FCAMR (3.5)	ZFAND2B (3.3)	ENSG00000185294 (3.1)	ENSG00000245849 (3.1)	NKX2-3 (3.0)	TMEM71 (2.7)	SNX8 (2.4)	AGPHD1 (2.4)	ENSG00000254235 (2.2)	RNF220 (2.2)
GO:0015103	inorganic anion transmembrane transporter activity	0.08	>=0.20	TMEM116 (4.4)	IHH (3.5)	SLC23A3 (3.4)	TPO (3.3)	CLCNKB (3.2)	NR3C2 (2.6)	PPARGC1A (2.5)	TG (2.4)	SLC5A1 (2.4)	TDRD9 (2.4)
ENSG00000163283	ALPP PPI subnetwork	0.08	>=0.20	ZNF292 (4.3)	ASXL2 (3.5)	KIAA1267 (3.2)	ADCY9 (3.1)	ZNF652 (2.9)	PATZ1 (2.7)	RNF220 (2.7)	UBR4 (2.7)	ZBED3 (2.4)	FRS2 (2.3)
MP:0000558	abnormal tibia morphology	0.08	>=0.20	IGF2-AS (4.3)	SMOC2 (4.1)	WNT4 (3.7)	MAF (3.7)	CADM1 (3.5)	FGF7 (3.5)	MAB21L2 (3.4)	IHH (3.3)	IRS1 (3.0)	BMP2 (2.8)
ENSG00000149428	HYOU1 PPI subnetwork	0.08	>=0.20	TPO (5.6)	KIAA0090 (4.3)	SND1 (3.8)	ERP29 (3.2)	ARSB (3.1)	FOXE1 (3.0)	ARF4 (2.1)	CERS4 (2.0)	PIK3IP1 (1.9)	CHGA (1.9)
ENSG00000105855	ITGB8 PPI subnetwork	0.08	>=0.20	ELK3 (4.3)	VEGFC (3.4)	SH2B3 (3.3)	LOXL2 (3.2)	PPP6R1 (3.2)	CDK17 (3.1)	ETS1 (2.6)	IRS1 (2.5)	NRG1 (2.4)	PDE4A (2.3)
MP:0000552	abnormal radius morphology	0.08	>=0.20	IRS1 (4.0)	CLCNKB (3.6)	IGF2-AS (3.2)	FAM109A (2.9)	NBL1 (2.8)	TGFB2 (2.8)	BNC2 (2.6)	EPS15P1 (2.3)	LRBA (2.3)	PLEKHH2 (2.3)
ENSG00000096968	JAK2 PPI subnetwork	0.08	>=0.20	HDAC7 (3.4)	TYK2 (3.4)	STAT4 (3.4)	ABI3 (3.2)	CCR4 (2.5)	PPP6R1 (2.5)	ZFP36L2 (2.5)	ETS1 (2.3)	ICAM3 (2.3)	ICAM1 (2.2)
GO:0032331	negative regulation of chondrocyte differentiation	0.08	>=0.20	PLCD3 (3.8)	TGFB2 (3.4)	BNC2 (2.9)	C3orf65 (2.9)	ENSG00000259107 (2.8)	C15orf62 (2.7)	KIF26A (2.6)	ENSG00000253887 (2.4)	ENSG00000248079 (2.3)	VEGFC (2.3)
ENSG00000131652	THOC6 PPI subnetwork	0.08	>=0.20	PATZ1 (4.6)	PTEN (3.4)	ZNF362 (3.3)	RAVER1 (3.3)	ZNF652 (3.0)	TIA1 (3.0)	THAP4 (2.9)	AKT1 (2.9)	BAHD1 (2.9)	EIF4ENIF1 (2.7)
ENSG00000131149	KIAA0182 PPI subnetwork	0.08	>=0.20	ENSG00000247694 (3.5)	AKT1 (3.2)	HEXIM1 (2.7)	PATZ1 (2.6)	C22orf24 (2.5)	ENSG00000213888 (2.2)	ZNF292 (2.2)	ZNF362 (2.1)	ERI1 (2.1)	C6orf163 (2.1)
MP:0006090	abnormal utricle morphology	0.08	>=0.20	DMRTA2 (6.6)	ENSG00000227036 (2.8)	NEBL (2.8)	ENSG00000225742 (2.6)	IGF2-AS (2.6)	EPS15P1 (2.4)	SULF1 (2.3)	VEGFC (2.2)	C15orf62 (2.2)	NR3C2 (2.1)
GO:0006937	regulation of muscle contraction	0.08	>=0.20	TMOD1 (3.8)	SLC8A1 (3.7)	CRYAB (3.4)	ADSSL1 (3.1)	ENSG00000253426 (3.0)	SNTG2 (2.6)	ENSG00000245849 (2.4)	PLCD3 (2.4)	ENSG00000240529 (2.3)	C6orf223 (2.3)
REACTOME_THROMBIN_SIGNALLING_THROUGH_PROTEINASE_ACTIVATED_RECEPTORS_PARS	REACTOME_THROMBIN_SIGNALLING_THROUGH_PROTEINASE_ACTIVATED_RECEPTORS_PARS	0.08	>=0.20	AKT3 (3.5)	CHRNA3 (3.3)	KIF3C (2.9)	CERS4 (2.9)	SNX8 (2.6)	SH2B3 (2.4)	SPATA13 (2.3)	FAM63A (2.3)	COMMD7 (2.3)	ITPK1 (2.1)
MP:0001134	absent corpus luteum	0.08	>=0.20	CGA (5.6)	SGK1 (3.7)	TRHR (2.6)	IHH (2.6)	BNC2 (2.5)	ICAM4 (2.5)	GADD45A (2.4)	IGFBP5 (2.3)	IRS1 (2.3)	FRS2 (2.2)
ENSG00000115718	PROC PPI subnetwork	0.08	>=0.20	APOH (5.4)	TM4SF4 (4.0)	SERPING1 (3.3)	ELK3 (3.2)	FOXA2 (2.8)	PPP1R3B (2.6)	MED12L (2.3)	HEMGN (2.2)	PCYOX1 (2.2)	APLNR (2.0)
GO:0007266	Rho protein signal transduction	0.08	>=0.20	ARHGAP27 (3.7)	FAM109A (3.3)	ENSG00000182319 (3.2)	MKL2 (2.8)	ENSG00000214934 (2.8)	TPO (2.7)	RAPGEF3 (2.6)	ENSG00000204650 (2.6)	APLNR (2.5)	TNKS1BP1 (2.5)
GO:0003007	heart morphogenesis	0.08	>=0.20	NEBL (4.1)	RYR2 (3.2)	RARB (3.1)	SMAD6 (3.0)	IGF2 (2.8)	ENSG00000234899 (2.8)	ENSG00000253426 (2.4)	PPP1R3B (2.3)	C6orf163 (2.3)	APLNR (2.3)
ENSG00000178409	BEND3 PPI subnetwork	0.08	>=0.20	ZNF292 (4.2)	ASXL2 (3.7)	KIAA1267 (3.5)	PATZ1 (3.4)	ADCY9 (2.6)	PIK3IP1 (2.6)	ZBED3 (2.4)	ZNF652 (2.3)	RNF220 (2.3)	HEXIM2 (2.2)
ENSG00000103994	ZFP106 PPI subnetwork	0.08	>=0.20	ZNF292 (4.2)	KIAA1267 (3.8)	ASXL2 (3.6)	PATZ1 (3.3)	ZBED3 (2.7)	ZNF652 (2.5)	FRS2 (2.4)	HEXIM1 (2.4)	ADCY9 (2.2)	RNF220 (2.2)
GO:0009914	hormone transport	0.08	>=0.20	SYT13 (4.5)	CHGA (4.5)	INS (4.4)	C22orf42 (3.5)	PAX4 (3.1)	TRHR (3.0)	CHST1 (2.7)	LINC00473 (2.7)	CHRNB4 (2.5)	CGA (2.5)
REACTOME_MAPK_TARGETS_NUCLEAR_EVENTS_MEDIATED_BY_MAP_KINASES	REACTOME_MAPK_TARGETS_NUCLEAR_EVENTS_MEDIATED_BY_MAP_KINASES	0.08	>=0.20	SPRY2 (4.6)	ELK3 (3.6)	SGK1 (3.1)	ARHGAP27 (3.0)	SH2B3 (3.0)	ENSG00000182319 (2.9)	AKIRIN2 (2.8)	ZFP36L2 (2.4)	ENSG00000204650 (2.2)	CAPZB (2.2)
GO:0001078	RNA polymerase II core promoter proximal region sequence-specific DNA binding transcription factor activity involved in negative regulation of transcription	0.08	>=0.20	HES1 (4.3)	IGF2BP2 (3.5)	ZFP36L2 (3.5)	DMRTA2 (3.2)	FRS2 (3.1)	SOX9 (2.9)	VAV3 (2.9)	HEMGN (2.8)	ENSG00000234899 (2.6)	AKT1 (2.4)
ENSG00000171992	SYNPO PPI subnetwork	0.08	>=0.20	GNG12 (4.0)	F2RL1 (3.1)	CAPZB (2.8)	ENSG00000182319 (2.8)	KCTD5 (2.8)	ARHGAP27 (2.6)	PRKAG2 (2.6)	TBC1D2 (2.5)	UBE2H (2.4)	B4GALNT3 (2.4)
REACTOME_CELL:CELL_JUNCTION_ORGANIZATION	REACTOME_CELL:CELL_JUNCTION_ORGANIZATION	0.08	>=0.20	KRT18 (5.1)	MAL2 (4.9)	F2RL1 (4.1)	C5orf32 (3.3)	SH3YL1 (3.3)	NKX2-1 (3.1)	RBM47 (2.9)	IGF2BP2 (2.9)	NKX2-1-AS1 (2.9)	RARB (2.7)
MP:0004502	decreased incidence of chemically-induced tumors	0.08	>=0.20	ICAM1 (3.7)	ARSB (2.6)	GADD45A (2.6)	SULF1 (2.5)	ICAM4 (2.2)	IGF2 (2.2)	RAB20 (2.2)	BNC2 (2.2)	APOH (2.2)	COLEC10 (2.2)
ENSG00000064012	CASP8 PPI subnetwork	0.08	>=0.20	ENSG00000229175 (2.6)	ELK3 (2.6)	AKIRIN2 (2.5)	TRAFD1 (2.5)	GADD45A (2.5)	TMEM71 (2.5)	SDCCAG8 (2.4)	CNPPD1 (2.4)	COMMD7 (2.3)	ICAM1 (2.3)
ENSG00000152270	PDE3B PPI subnetwork	0.08	>=0.20	COMMD7 (2.6)	ITPK1-AS1 (2.6)	BAHD1 (2.5)	MOAP1 (2.5)	CEP128 (2.4)	SH2B3 (2.4)	ENSG00000253426 (2.1)	CPSF2 (2.1)	PRDM11 (2.1)	ARSB (2.0)
GO:0033157	regulation of intracellular protein transport	0.08	>=0.20	SPATA13 (2.9)	ZNF800 (2.8)	ENSG00000254651 (2.5)	ASXL2 (2.0)	FCAMR (1.9)	ENSG00000254835 (1.9)	CEP112 (1.8)	MAB21L2 (1.8)	ENSG00000254235 (1.8)	LRBA (1.8)
ENSG00000137070	IL11RA PPI subnetwork	0.08	>=0.20	CCR4 (5.2)	TG (4.3)	GLIS3 (3.4)	FGF7 (2.9)	STAT4 (2.8)	C3orf65 (2.7)	ICAM1 (2.6)	ATP8B4 (2.5)	MFHAS1 (2.5)	MAF (2.5)
ENSG00000145623	OSMR PPI subnetwork	0.08	>=0.20	CCR4 (5.2)	TG (4.3)	GLIS3 (3.4)	FGF7 (2.9)	STAT4 (2.8)	C3orf65 (2.7)	ICAM1 (2.6)	ATP8B4 (2.5)	MFHAS1 (2.5)	MAF (2.5)
GO:0004115	3',5'-cyclic-AMP phosphodiesterase activity	0.08	>=0.20	LINC00473 (10.6)	PDE10A (6.5)	PDE4D (6.4)	CHRNA9 (4.5)	STAT4 (3.6)	SLC8A1 (3.2)	PDE8B (3.1)	GNG7 (3.1)	KCNQ1 (2.6)	RAB20 (2.6)
ENSG00000141506	PIK3R5 PPI subnetwork	0.08	>=0.20	HDAC7 (3.5)	ABI3 (3.0)	INSR (2.8)	PRDM11 (2.6)	ENSG00000234899 (2.4)	GNG12 (2.4)	GNGT2 (2.3)	ETS1 (2.3)	ARNTL (2.3)	ZBTB10 (2.0)
MP:0005621	abnormal cell physiology	0.08	>=0.20	CCDC77 (2.8)	TYK2 (2.2)	WDR41 (2.1)	INSR (2.1)	GNG12 (2.1)	FOXE1 (2.1)	GLIS3 (2.0)	ICAM4 (1.9)	UBR4 (1.9)	ENSG00000214934 (1.9)
MP:0001685	abnormal endoderm development	0.08	>=0.20	BMP2 (4.7)	KRT18 (3.3)	MAL2 (3.0)	FOXA2 (3.0)	RARB (2.8)	TM4SF4 (2.8)	ZNF652 (2.7)	IHH (2.6)	LIMK2 (2.5)	TPO (2.5)
ENSG00000140262	TCF12 PPI subnetwork	0.08	>=0.20	SMAD6 (6.6)	HES1 (4.2)	VEGFC (3.6)	BMP2 (3.6)	ENSG00000231327 (3.5)	ENSG00000227036 (3.4)	HEXIM1 (2.9)	SPRY2 (2.8)	ZFP36L2 (2.7)	MAB21L2 (2.7)
ENSG00000087245	MMP2 PPI subnetwork	0.08	>=0.20	LOXL2 (4.6)	SULF1 (4.5)	SGK1 (4.1)	SERPING1 (4.0)	IGF2 (3.7)	NBL1 (3.0)	APLNR (2.9)	WNT3 (2.8)	GLIS3 (2.8)	PKD2L1 (2.7)
GO:0050688	regulation of defense response to virus	0.08	>=0.20	PPP6R1 (2.8)	TRIM14 (2.7)	ENSG00000253426 (2.3)	STAT4 (2.2)	ENSG00000226101 (2.2)	PIK3IP1 (2.1)	ENSG00000232170 (2.0)	MFHAS1 (2.0)	BLOC1S2 (2.0)	SNX8 (2.0)
MP:0008271	abnormal bone ossification	0.08	>=0.20	IRS1 (4.5)	SOX9 (4.3)	IGF2 (4.0)	TGFB2 (4.0)	SMOC2 (3.8)	LOXL2 (3.3)	TRHR (3.1)	IGF1R (3.0)	HES1 (2.9)	ENSG00000254835 (2.9)
ENSG00000082512	TRAF5 PPI subnetwork	0.08	>=0.20	ICAM1 (2.8)	PRDM11 (2.6)	SPATA13 (2.5)	RAB20 (2.5)	SNX8 (2.3)	GADD45A (2.2)	PHC2 (2.2)	ARNTL (2.1)	BAHD1 (2.1)	MFHAS1 (2.1)
ENSG00000168487	BMP1 PPI subnetwork	0.08	>=0.20	LOXL2 (5.9)	SULF1 (3.8)	APLNR (3.6)	B4GALNT3 (3.2)	WNT4 (3.2)	TNKS1BP1 (3.1)	F2RL1 (2.9)	IGFBP5 (2.9)	BOK (2.8)	IRS1 (2.8)
GO:0019318	hexose metabolic process	0.08	>=0.20	ADSSL1 (5.1)	PPP1R3B (4.8)	PCYOX1 (3.0)	ENSG00000223874 (2.9)	VEGFA (2.9)	AKR7A2 (2.8)	ASPG (2.8)	PPARGC1A (2.7)	LINC00473 (2.7)	ENSG00000254235 (2.6)
MP:0004418	small parietal bone	0.08	>=0.20	IRS1 (4.8)	RARB (3.7)	SMAD6 (3.3)	GLIS3 (3.2)	WNT4 (3.0)	CADM1 (3.0)	ENSG00000227036 (2.9)	BMP2 (2.9)	MAB21L2 (2.8)	FAM109A (2.8)
GO:0007599	hemostasis	0.08	>=0.20	STON2 (3.6)	COLEC10 (3.0)	FAM63A (2.9)	MED12L (2.7)	VEGFC (2.7)	ENSG00000227200 (2.6)	YWHAH (2.5)	COMMD7 (2.5)	ICAM4 (2.4)	HEMGN (2.3)
GO:0000790	nuclear chromatin	0.08	>=0.20	RAVER1 (4.0)	KIAA1267 (3.4)	CHRNA3 (3.4)	PATZ1 (3.0)	AKIRIN2 (2.9)	GTF2A1 (2.9)	ZNF362 (2.8)	DTWD1 (2.7)	DET1 (2.7)	ATXN2 (2.7)
ENSG00000180628	PCGF5 PPI subnetwork	0.08	>=0.20	PATZ1 (4.7)	RAVER1 (3.4)	ZNF362 (3.3)	TIA1 (3.2)	AKT1 (3.0)	PTEN (3.0)	ZNF652 (2.9)	BAHD1 (2.8)	EIF4ENIF1 (2.8)	THAP4 (2.7)
REACTOME_OTHER_SEMAPHORIN_INTERACTIONS	REACTOME_OTHER_SEMAPHORIN_INTERACTIONS	0.08	>=0.20	BOK (4.0)	CADM1 (3.4)	NEK6 (2.9)	APLNR (2.6)	CCBE1 (2.5)	GABBR2 (2.5)	ENSG00000240529 (2.5)	GNGT2 (2.4)	KIF26A (2.3)	SH2B3 (2.3)
ENSG00000106541	AGR2 PPI subnetwork	0.08	>=0.20	TM4SF4 (4.8)	C5orf32 (4.2)	CAPZB (3.4)	SNTG2 (3.4)	F2RL1 (3.3)	KRT18 (3.2)	YWHAH (3.1)	CNPPD1 (2.8)	GNG12 (2.8)	AKR7A3 (2.6)
MP:0006036	abnormal mitochondrial physiology	0.08	>=0.20	ASPG (3.2)	MRPS22 (3.0)	ACAD10 (2.6)	MINOS1 (2.6)	ALDH2 (2.4)	ENSG00000225742 (2.3)	PRKAG2 (2.2)	PDE4A (2.2)	C5orf32 (2.2)	LIMK2 (2.2)
REACTOME_DARPP:32_EVENTS	REACTOME_DARPP:32_EVENTS	0.08	>=0.20	GNG7 (3.6)	CDK17 (3.1)	LINC00473 (3.1)	AKT1 (3.0)	ICAM5 (2.7)	CDC37 (2.7)	NSF (2.5)	BCAS3 (2.4)	PDE10A (2.2)	ITPK1-AS1 (2.2)
MP:0008135	small Peyer's patches	0.08	>=0.20	ICAM1 (4.9)	FCAMR (4.4)	TYK2 (3.5)	STAT4 (3.0)	LRBA (2.6)	ICAM3 (2.5)	NKX2-3 (2.5)	MAB21L2 (2.3)	NEK6 (2.0)	CCR4 (2.0)
ENSG00000136160	EDNRB PPI subnetwork	0.08	>=0.20	TGFB2 (4.5)	GNG12 (3.5)	NR3C2 (3.2)	PRKAG2 (3.2)	ENSG00000225742 (3.1)	ITPK1 (3.0)	BOK (2.9)	ARL17A (2.6)	NKX2-1-AS1 (2.5)	TBC1D2 (2.3)
MP:0002796	impaired skin barrier function	0.08	>=0.20	ANXA9 (7.1)	PLA2G3 (4.0)	SLC5A1 (3.4)	MAL2 (2.8)	WNT3 (2.8)	FOXE1 (2.8)	IFFO2 (2.5)	F2RL1 (2.4)	CERS4 (2.4)	C15orf62 (2.2)
GO:0048332	mesoderm morphogenesis	0.08	>=0.20	WNT3 (4.4)	ENSG00000213888 (4.2)	C3orf65 (2.8)	ENSG00000254235 (2.6)	AGPHD1 (2.5)	F2RL1 (2.2)	C17orf69 (2.2)	CHST14 (2.2)	TGFB2 (2.2)	BMP2 (2.1)
GO:0033176	proton-transporting V-type ATPase complex	0.08	>=0.20	CLCNKB (7.6)	SNX8 (4.0)	PQLC2 (3.9)	FAM134A (3.9)	TBC1D2 (3.3)	C5orf32 (3.1)	BLOC1S2 (2.9)	ARSB (2.9)	FAM63A (2.7)	C14orf109 (2.7)
MP:0005023	abnormal wound healing	0.08	>=0.20	APOH (5.4)	TM4SF4 (3.3)	COLEC10 (3.3)	MOAP1 (3.0)	LINC00473 (2.6)	ARHGAP27 (2.6)	PHOSPHO1 (2.3)	ADSSL1 (2.3)	MAL2 (2.1)	SH2B3 (2.1)
GO:0048407	platelet-derived growth factor binding	0.08	>=0.20	LOXL2 (6.8)	APLNR (5.6)	SERPING1 (4.3)	IGF2 (4.2)	SULF1 (4.0)	TSHZ3 (3.8)	DPT (3.4)	CHST1 (3.0)	IGFBP5 (2.9)	SMOC2 (2.8)
ENSG00000172572	PDE3A PPI subnetwork	0.08	>=0.20	CEP128 (2.7)	FAM116A (2.5)	PRDM11 (2.4)	CPSF2 (2.3)	ITPK1-AS1 (2.2)	COMMD7 (2.1)	MOAP1 (2.1)	NKX2-3 (2.1)	ENSG00000225742 (2.0)	ARSB (1.9)
ENSG00000170027	YWHAG PPI subnetwork	0.08	>=0.20	SECISBP2L (3.0)	SSRP1 (2.7)	C12orf51 (2.6)	UBR4 (2.5)	IGF1R (2.2)	ATXN2 (2.2)	NCBP1 (2.2)	PCBP1 (2.2)	PTPN11 (2.1)	UBE2H (2.1)
MP:0002230	abnormal primitive streak formation	0.08	>=0.20	WNT3 (5.9)	BMP2 (3.7)	IHH (2.7)	IRS1 (2.7)	ABO (2.6)	CHRNA3 (2.4)	C17orf69 (2.4)	GNG12 (2.2)	KIAA1267 (2.2)	ENSG00000254835 (2.1)
MP:0000609	abnormal liver physiology	0.08	>=0.20	APOH (4.1)	TM4SF4 (3.2)	GCHFR (2.8)	ADSSL1 (2.7)	INSR (2.4)	ASPG (2.3)	CERS4 (2.3)	IRS1 (2.2)	HES1 (2.2)	TMEM86B (1.9)
GO:0002573	myeloid leukocyte differentiation	0.08	>=0.20	C22orf42 (3.1)	ZNF800 (3.1)	ENSG00000173295 (2.5)	ICAM4 (2.5)	ENSG00000229175 (2.4)	SH2B3 (2.4)	ENSG00000253887 (2.4)	PRR14L (2.4)	PRDM11 (2.1)	PISD (2.1)
GO:0003206	cardiac chamber morphogenesis	0.08	>=0.20	NEBL (5.6)	RYR2 (4.6)	SLC8A1 (3.7)	ENSG00000253426 (3.4)	ENSG00000234899 (2.9)	PPP1R3B (2.9)	PLCD3 (2.6)	SMAD6 (2.5)	CRYAB (2.4)	IGF2 (2.4)
ENSG00000137947	GTF2B PPI subnetwork	0.08	>=0.20	PDE12 (3.2)	AGGF1 (3.1)	C14orf142 (3.0)	MRPS22 (2.9)	SIVA1 (2.7)	UBR7 (2.7)	HEXIM1 (2.4)	MBIP (2.4)	ARF4 (2.4)	PSMA4 (2.1)
ENSG00000196628	TCF4 PPI subnetwork	0.08	>=0.20	SMAD6 (5.8)	HEXIM1 (3.6)	HES1 (3.6)	BMP2 (3.1)	MAPT (2.8)	NFIA (2.6)	KIF26A (2.6)	IGFBP5 (2.3)	VEGFC (2.2)	PURA (2.1)
REACTOME_NEPHRIN_INTERACTIONS	REACTOME_NEPHRIN_INTERACTIONS	0.08	>=0.20	IFFO2 (4.1)	GADD45A (3.0)	LPP (2.9)	SECISBP2L (2.5)	TNKS1BP1 (2.3)	ETS1 (2.3)	ZNF800 (2.2)	CERS6 (2.1)	CRYAB (2.1)	FCAMR (2.0)
ENSG00000188404	SELL PPI subnetwork	0.08	>=0.20	APLNR (5.5)	RAPGEF3 (4.6)	ETS1 (2.8)	CHST1 (2.6)	TMEM71 (2.5)	SNTG2 (2.5)	NRG1 (2.5)	HDAC7 (2.1)	ICAM4 (2.1)	ABI3 (2.0)
ENSG00000185436	IL28RA PPI subnetwork	0.08	>=0.20	CCR4 (5.2)	TG (4.4)	GLIS3 (3.2)	STAT4 (2.8)	C3orf65 (2.7)	ATP8B4 (2.6)	FGF7 (2.6)	ICAM1 (2.5)	MFHAS1 (2.5)	MAF (2.4)
GO:0008217	regulation of blood pressure	0.08	>=0.20	ABO (3.7)	EPS15P1 (3.5)	GLIS3-AS1 (3.3)	CGA (3.0)	ENSG00000240529 (2.8)	NKX2-1-AS1 (2.8)	C12orf47 (2.6)	SLC8A1 (2.5)	CCDC108 (2.4)	ENSG00000247694 (2.4)
ENSG00000162735	PEX19 PPI subnetwork	0.08	>=0.20	RARS2 (4.0)	ARMC1 (2.8)	PPARG (2.7)	RNF185 (2.6)	DRG1 (2.5)	PISD (2.5)	ENSG00000248079 (2.4)	CDKN2C (2.3)	CERS6 (2.2)	FAM82A2 (2.1)
ENSG00000132356	PRKAA1 PPI subnetwork	0.08	>=0.20	CLCNKB (3.6)	TIMP4 (3.4)	VEGFA (3.1)	PPARG (3.0)	PPP1R3B (3.0)	MTFR1 (3.0)	ADSSL1 (2.6)	ADCY6 (2.5)	ITPK1 (2.2)	SH3YL1 (2.2)
GO:0051090	regulation of sequence-specific DNA binding transcription factor activity	0.08	>=0.20	KIF26A (2.5)	GADD45A (2.4)	ZNF292 (2.3)	FOXA2 (2.3)	AKIRIN2 (2.1)	RAVER1 (2.1)	ENSG00000229175 (2.1)	TYK2 (2.1)	ZNF362 (2.1)	CNPPD1 (2.1)
GO:0004690	cyclic nucleotide-dependent protein kinase activity	0.08	>=0.20	SLC8A1 (3.8)	MED12L (3.2)	PPARGC1A (2.9)	BRAP (2.7)	TMEM71 (2.7)	PTPN11 (2.5)	PPP1R3B (2.4)	ITPK1-AS1 (2.3)	SECISBP2L (2.2)	PDE4D (2.2)
REACTOME_G_BETAGAMMA_SIGNALLING_THROUGH_PI3KGAMMA	REACTOME_G_BETAGAMMA_SIGNALLING_THROUGH_PI3KGAMMA	0.08	>=0.20	CHRNA3 (3.4)	IGSF21 (2.9)	MOAP1 (2.8)	ITPK1 (2.3)	SNTG2 (2.2)	PURA (2.2)	CERS4 (2.1)	ABI3 (2.1)	PHC2 (2.1)	CHRNA5 (2.1)
GO:0042383	sarcolemma	0.08	>=0.20	SLC8A1 (4.3)	TMOD1 (3.8)	DPT (3.2)	RYR2 (3.2)	CRYAB (2.9)	ADSSL1 (2.7)	APLNR (2.6)	PLCD3 (2.5)	TSHZ3 (2.4)	ADCY6 (2.4)
GO:0048598	embryonic morphogenesis	0.08	>=0.20	IGF2-AS (3.2)	WNT3 (2.9)	TSHZ3 (2.7)	ZNF362 (2.7)	RARB (2.6)	DMRTA2 (2.6)	IGF2BP2 (2.5)	HES1 (2.5)	KLF12 (2.5)	ENSG00000228322 (2.4)
ENSG00000158769	F11R PPI subnetwork	0.08	>=0.20	KRT18 (3.1)	LRBA (3.1)	NEBL (2.4)	MFSD6 (2.3)	MAL2 (2.2)	TDRD9 (2.2)	GNGT2 (2.1)	ABI3 (2.1)	F2RL1 (2.1)	APLNR (2.1)
ENSG00000132005	RFX1 PPI subnetwork	0.08	>=0.20	NFIA (5.4)	TNKS1BP1 (3.3)	PURA (3.2)	ATXN2 (3.0)	NR3C2 (2.6)	SASH1 (2.5)	CDKN2C (2.5)	ZBED3 (2.5)	ZNF362 (2.5)	SMAD6 (2.4)
GO:0033189	response to vitamin A	0.08	>=0.20	CGA (3.6)	OBP2B (3.3)	RARB (3.2)	C22orf24 (2.9)	WNT4 (2.8)	NKX2-1 (2.7)	ITPK1-AS1 (2.6)	KRT18 (2.5)	FOXA2 (2.4)	KIF26A (2.3)
ENSG00000197063	MAFG PPI subnetwork	0.08	>=0.20	GADD45A (5.6)	GCC1 (3.2)	CNPPD1 (3.1)	C15orf62 (2.8)	ZBTB10 (2.7)	VEGFA (2.6)	PLEKHM1 (2.4)	HES1 (2.3)	SGK1 (2.1)	KIAA1267 (2.1)
GO:0031128	developmental induction	0.08	>=0.20	NKX2-1-AS1 (3.5)	MBIP (3.3)	PURA (2.8)	CHRNA9 (2.7)	ENSG00000231327 (2.6)	ENSG00000225742 (2.5)	SPRY2 (2.5)	FOXE1 (2.5)	C17orf69 (2.4)	ARL17A (2.3)
ENSG00000147010	SH3KBP1 PPI subnetwork	0.08	>=0.20	ATXN2 (3.9)	SNX8 (3.3)	ASXL2 (3.2)	SECISBP2L (3.1)	SH2B3 (3.0)	PHC2 (3.0)	PLEKHM1 (2.9)	RAVER1 (2.9)	VAV3 (2.6)	IGF2BP2 (2.6)
ENSG00000117400	MPL PPI subnetwork	0.08	>=0.20	CCR4 (5.1)	TG (4.3)	GLIS3 (3.3)	C3orf65 (2.9)	STAT4 (2.8)	FGF7 (2.8)	MAF (2.6)	ATP8B4 (2.5)	ICAM1 (2.5)	MFHAS1 (2.4)
ENSG00000010610	CD4 PPI subnetwork	0.08	>=0.20	CCR4 (5.4)	STAT4 (5.0)	PIK3IP1 (3.5)	ETS1 (3.3)	MFHAS1 (2.9)	ABI3 (2.7)	GNGT2 (2.4)	TMEM71 (2.4)	MAF (2.2)	ICAM3 (2.1)
MP:0008034	enhanced lipolysis	0.08	>=0.20	TIMP4 (7.6)	PPP2R1B (7.2)	PPARG (6.1)	SYN2 (3.8)	ENSG00000250802 (3.0)	ACBD4 (2.9)	ADCY6 (2.9)	CDKN2C (2.8)	DPT (2.7)	MFSD2A (2.4)
ENSG00000113575	PPP2CA PPI subnetwork	0.08	>=0.20	PSMA4 (4.1)	AKIRIN2 (3.2)	PSMB7 (3.1)	ICAM5 (3.1)	HSPBP1 (3.0)	BOK (2.9)	COPS2 (2.5)	KCTD5 (2.5)	CDK17 (2.2)	ARF4 (2.2)
MP:0003911	increased drinking behavior	0.08	>=0.20	NTNG1 (3.8)	IHH (3.0)	ARSB (2.5)	MAF (2.5)	CLCNKB (2.5)	ENSG00000254835 (2.4)	B4GALNT3 (2.4)	LRRC55 (2.3)	ENSG00000248079 (2.0)	HTR1E (2.0)
MP:0004876	decreased mean systemic arterial blood pressure	0.08	>=0.20	ARNTL (4.2)	NKX2-3 (2.8)	CLCNKB (2.8)	C22orf24 (2.6)	PDE4D (2.6)	SNTG2 (2.4)	CGA (2.3)	NTNG1 (2.3)	CDK17 (2.2)	KLF12 (2.1)
GO:0001658	branching involved in ureteric bud morphogenesis	0.08	>=0.20	B4GALNT3 (4.2)	IGF2-AS (3.9)	WNT4 (3.4)	FOXE1 (2.8)	WNT3 (2.4)	ENSG00000231327 (2.4)	ENSG00000227036 (2.4)	ENSG00000225742 (2.3)	IGF2BP2 (2.1)	TG (2.0)
MP:0001179	thick pulmonary interalveolar septum	0.08	>=0.20	NKX2-1 (4.0)	APLNR (3.2)	SGK1 (3.1)	VEGFC (3.0)	SULF1 (2.7)	VEGFA (2.7)	DPT (2.6)	PLA2G3 (2.4)	CADM1 (2.2)	TBC1D2 (2.2)
REACTOME_G_ALPHA_1213_SIGNALLING_EVENTS	REACTOME_G_ALPHA_1213_SIGNALLING_EVENTS	0.08	>=0.20	ENSG00000182319 (2.9)	ABI3 (2.8)	ARHGAP27 (2.8)	KIF3C (2.7)	ENSG00000214934 (2.6)	ETS1 (2.6)	ELK3 (2.5)	PDE4A (2.3)	CDC37 (2.2)	AKT1 (2.2)
GO:0051098	regulation of binding	0.08	>=0.20	AKIRIN2 (3.1)	KCNQ1 (2.6)	AKT1 (2.6)	ENSG00000232170 (2.1)	ENSG00000254835 (2.1)	TSHZ3 (2.0)	ZNF362 (1.9)	IFFO2 (1.8)	CCBE1 (1.8)	PHC2 (1.8)
ENSG00000010278	CD9 PPI subnetwork	0.08	>=0.20	C5orf32 (2.7)	SPRY2 (2.7)	ERP29 (2.5)	TNKS1BP1 (2.2)	LOXL2 (2.2)	KIAA0090 (2.1)	ADCY6 (2.1)	NRG1 (2.0)	FAM82A2 (2.0)	TM4SF4 (1.9)
ENSG00000119630	PGF PPI subnetwork	0.08	>=0.20	CHST1 (3.3)	INSR (2.8)	C6orf223 (2.8)	ABI3 (2.7)	PPP1R3B (2.7)	HES1 (2.6)	ETS1 (2.6)	FGF7 (2.6)	SH3YL1 (2.6)	RAPGEF3 (2.5)
GO:0030501	positive regulation of bone mineralization	0.08	>=0.20	TG (3.5)	SMOC2 (3.2)	NR3C2 (2.6)	TPO (2.6)	ENSG00000185294 (2.5)	PCYOX1 (2.4)	TMEM116 (2.4)	PLEKHH2 (2.3)	C3orf65 (2.2)	TSHZ3 (2.2)
ENSG00000147162	OGT PPI subnetwork	0.08	>=0.20	RAVER1 (3.1)	CNPPD1 (2.4)	BRAP (2.4)	PPP6R1 (2.3)	C12orf51 (2.3)	UBR4 (2.2)	RPUSD2 (2.1)	C22orf24 (2.1)	ADCY9 (2.1)	IGF1R (2.0)
GO:0004112	cyclic-nucleotide phosphodiesterase activity	0.08	>=0.20	LINC00473 (8.1)	PDE4D (5.3)	PDE8B (4.4)	PDE10A (4.2)	CHRNA9 (3.3)	COLEC10 (3.0)	GNG7 (2.9)	SNTG2 (2.4)	STAT4 (2.3)	WDR41 (2.2)
MP:0000131	abnormal long bone epiphysis morphology	0.08	>=0.20	C22orf24 (4.1)	SGK1 (3.8)	IGF2 (3.2)	IHH (3.1)	MAB21L2 (3.1)	CRYAB (2.7)	SMOC2 (2.7)	SOX9 (2.6)	SULF1 (2.6)	TGFB2 (2.6)
MP:0002109	abnormal limb morphology	0.08	>=0.20	BMP2 (3.9)	SMAD6 (3.4)	CUX2 (3.3)	SOX9 (3.2)	PTPRS (3.1)	CCBE1 (3.0)	MAB21L2 (2.8)	IGF2 (2.4)	IGF1R (2.4)	OBP2B (2.4)
ENSG00000166501	PRKCB PPI subnetwork	0.08	>=0.20	ICAM5 (3.6)	YWHAH (3.6)	MKL2 (2.8)	MYT1L (2.7)	CDK17 (2.7)	RYR2 (2.7)	IGSF21 (2.7)	SYN2 (2.5)	GNG7 (2.5)	GRIN2A (2.4)
GO:0046965	retinoid X receptor binding	0.08	>=0.20	PPARG (2.7)	RAB20 (2.6)	FAM82A2 (2.4)	PLCD3 (2.4)	ADCY6 (2.3)	PHOSPHO1 (2.2)	THAP4 (2.2)	ITPK1 (2.0)	ZFP36L2 (2.0)	MAPKAPK5 (1.9)
MP:0005584	abnormal enzyme/coenzyme activity	0.08	>=0.20	VEGFA (3.2)	ADSSL1 (3.1)	PPP1R3B (3.0)	TG (2.9)	TIMP4 (2.9)	GCHFR (2.8)	PPARG (2.7)	PCYOX1 (2.6)	TSHR (2.6)	FAM82A2 (2.6)
ENSG00000110092	CCND1 PPI subnetwork	0.08	>=0.20	NFIA (3.8)	CDKN2C (3.8)	HEXIM1 (3.1)	PURA (2.5)	FRS2 (2.3)	GADD45A (2.3)	PAX4 (2.3)	SPRY2 (2.2)	BCAS3 (2.1)	RAD51 (2.1)
REACTOME_G1_PHASE	REACTOME_G1_PHASE	0.08	>=0.20	FAF1 (3.9)	PFDN1 (3.1)	GADD45A (3.0)	IGF2BP2 (2.9)	AGGF1 (2.8)	SPRY2 (2.8)	CDKN2C (2.7)	TSHR (2.7)	ENSG00000214401 (2.4)	ENSG00000182319 (2.2)
REACTOME_CYCLIN_D_ASSOCIATED_EVENTS_IN_G1	REACTOME_CYCLIN_D_ASSOCIATED_EVENTS_IN_G1	0.08	>=0.20	FAF1 (3.9)	PFDN1 (3.1)	GADD45A (3.0)	IGF2BP2 (2.9)	AGGF1 (2.8)	SPRY2 (2.8)	CDKN2C (2.7)	TSHR (2.7)	ENSG00000214401 (2.4)	ENSG00000182319 (2.2)
ENSG00000168610	STAT3 PPI subnetwork	0.08	>=0.20	STAT4 (4.6)	ZFP36L2 (3.3)	PURA (3.1)	PHC2 (3.1)	AKT1 (2.6)	TPO (2.5)	TG (2.4)	HES1 (2.3)	WNT4 (2.2)	FOXE1 (2.2)
GO:0005161	platelet-derived growth factor receptor binding	0.08	>=0.20	VEGFC (4.8)	TSHZ3 (3.3)	GLIS3-AS1 (2.7)	GLIS3 (2.6)	ENSG00000227200 (2.6)	FGF7 (2.5)	FSCN3 (2.5)	SERPING1 (2.5)	RBM47 (2.4)	TNKS1BP1 (2.4)
REACTOME_BASIGIN_INTERACTIONS	REACTOME_BASIGIN_INTERACTIONS	0.08	>=0.20	ENSG00000250802 (3.3)	RAPGEF3 (3.1)	SLC48A1 (2.8)	VEGFA (2.6)	ITPK1 (2.5)	CLCNKB (2.3)	NRG1 (2.2)	ENSG00000254835 (2.2)	ZBED3 (2.1)	NTNG1 (2.1)
[truncated: 8,970 more rows]
