# Supplementary material for: GWAS of thyroid stimulating hormone highlights pleiotropic effects and inverse association with thyroid cancer
Source: Nat Commun. 2020 Aug 7;11:3981. doi: 10.1038/s41467-020-17718-z (PMC7414135; doi:10.1038/s41467-020-17718-z)
Supplement: Supplementary file 10 — Supplementary Dataset 7 [file 41467_2020_17718_MOESM10_ESM.xlsx]

## Sheet: SData7_TSHvars_PhewasUKBbinary
TSH index variants that are significantly associated (p-value < 5x10-8) with human diseases (among 1,283 binary phenotypes) in the UK Biobank
							Association results in UK Biobank									Association results with TSH in the meta-analysis of HUNT+MGI+ThyroidOmics
avsnp147	Chr:Pos	Ref	Alt	Func.refGene	Gene.refGene	cytoBand	Allelel frequency**	Effect*	SE of effect	P-value	PheCode	Description for PheCode	Category of PheCode	Number of cases	Number of controls	Effect	SE of Effect	P-value	Allele frequency	N (sample size)	Direction of effect in HUNT, MGI and ThyroidOmics	P-value Heterogenity	Category	loci Index within the Category
rs11583886	1:51451499	G	A	intergenic	CDKN2C;MIR4421	1p32.3	0.317218	-0.0649	0.0113	1.07e-08	366	Cataract	sense organs	20352	388609	-0.0348	0.00497571	3.83098e-12	0.306108	116445	---	0.9746	potentially_novel	2
rs334725	1:61610049	G	A	intronic	NFIA	1p31.3	0.954625	-0.77	0.141	4.45e-08	241.2	Nontoxic multinodular goiter	endocrine/metabolic	680	391429	0.1592	0.0106622	2.9439e-50	0.94644	116445	+++	0.4106	known	2
rs17020122	1:108357391	C	T	intronic	VAV3	1p13.3	0.0895	0.232	0.0219	4.47e-26	244	Hypothyroidism	endocrine/metabolic	14871	391429	0.1124	0.00812361	1.96361e-43	0.0908714	116445	+++	0.3957	known	3
rs17020122	1:108357391	C	T	intronic	VAV3	1p13.3	0.089514	0.246	0.0225	6.43e-28	244.4	Hypothyroidism NOS	endocrine/metabolic	14171	391429	0.1124	0.00812361	1.96361e-43	0.0908714	116445	+++	0.3957	known	3
rs11926459	3:149212082	T	C	intronic	TM4SF4	3q25.1	0.424675	-0.0667	0.0118	1.85e-08	574	Cholelithiasis and cholecystitis	digestive	16225	391307	-0.034	0.00456953	1.47396e-13	0.43097	119715	---	0.9201	known	7
rs13100823	3:185514088	C	T	intronic	IGF2BP2	3q27.2	0.312884	0.122	0.0116	9.62e-26	250	Diabetes mellitus	endocrine/metabolic	20203	388756	-0.0489	0.00497571	8.44766e-23	0.298223	119715	---	0.1354	known	8
rs13100823	3:185514088	C	T	intronic	IGF2BP2	3q27.2	0.312895	0.131	0.012	8.54e-28	250.2	Type 2 diabetes	endocrine/metabolic	18945	388756	-0.0489	0.00497571	8.44766e-23	0.298223	119715	---	0.1354	known	8
rs9865818	3:188072513	A	G	intronic	LPP	3q28	0.43449	-0.0928	0.0127	3.11e-13	244	Hypothyroidism	endocrine/metabolic	14871	391429	-0.026	0.00467107	3.41834e-08	0.430765	119715	---	0.446	potentially_novel	9
rs9865818	3:188072513	A	G	intronic	LPP	3q28	0.434516	-0.0937	0.013	6.57e-13	244.4	Hypothyroidism NOS	endocrine/metabolic	14171	391429	-0.026	0.00467107	3.41834e-08	0.430765	119715	---	0.446	potentially_novel	9
rs9865818	3:188072513	A	G	intronic	LPP	3q28	0.434398	-0.195	0.0343	1.29e-08	557.1	Celiac disease	digestive	1855	334783	-0.026	0.00467107	3.41834e-08	0.430765	119715	---	0.446	potentially_novel	9
rs11732089	4:149665602	T	C	intergenic	NR3C2;LOC105377480	4q31.23	0.204257	-0.124	0.0154	8.12e-16	244	Hypothyroidism	endocrine/metabolic	14871	391429	-0.1176	0.00578807	6.76558e-93	0.195816	117474	---	0.3887	known	10
rs11732089	4:149665602	T	C	intergenic	NR3C2;LOC105377480	4q31.23	0.204228	-0.135	0.0158	1.32e-17	244.4	Hypothyroidism NOS	endocrine/metabolic	14171	391429	-0.1176	0.00578807	6.76558e-93	0.195816	117474	---	0.3887	known	10
rs9497965	6:148521292	C	T	intergenic	SAMD5;SASH1	6q24.3	0.408797	0.0839	0.0126	2.38e-11	244	Hypothyroidism	endocrine/metabolic	14871	391429	0.0402	0.00467107	9.73298e-18	0.386508	119715	+++	0.493	known	15
rs9497965	6:148521292	C	T	intergenic	SAMD5;SASH1	6q24.3	0.408789	0.0871	0.0129	1.33e-11	244.4	Hypothyroidism NOS	endocrine/metabolic	14171	391429	0.0402	0.00467107	9.73298e-18	0.386508	119715	+++	0.493	known	15
rs2979181	8:8323088	A	T	intergenic	PRAG1;CLDN23	8p23.1	0.479596	-0.0691	0.0127	4.7e-08	244.4	Hypothyroidism NOS	endocrine/metabolic	14171	391429	-0.0359	0.00548343	3.81978e-11	0.495724	119715	---	0.2569	potentially_novel	15
rs2979181	8:8323088	A	T	intergenic	PRAG1;CLDN23	8p23.1	0.479743	0.0424	0.00642	3.9e-11	401	Hypertension	circulatory system	77977	330366	-0.0359	0.00548343	3.81978e-11	0.495724	119715	---	0.2569	potentially_novel	15
rs2979181	8:8323088	A	T	intergenic	PRAG1;CLDN23	8p23.1	0.479747	0.0427	0.00643	3.16e-11	401.1	Essential hypertension	circulatory system	77723	330366	-0.0359	0.00548343	3.81978e-11	0.495724	119715	---	0.2569	potentially_novel	15
rs2979181	8:8323088	A	T	intergenic	PRAG1;CLDN23	8p23.1	0.47974	0.0561	0.00906	5.93e-10	740	Osteoarthrosis	musculoskeletal	28439	380522	-0.0359	0.00548343	3.81978e-11	0.495724	119715	---	0.2569	potentially_novel	15
rs118039499	8:133771635	A	C	intronic	TMEM71	8q24.22	0.025752	0.955	0.148	1.17e-10	241	Nontoxic nodular goiter	endocrine/metabolic	1143	391429	-0.1812	0.0168565	6.29744e-27	0.022646	114163	---	0.1405	known	20
rs925488	9:100546391	G	A	ncRNA_intronic	PTCSC2	9q22.33	0.668544	-0.527	0.0812	8.13e-11	193	Thyroid cancer	neoplasms	358	407399	0.0583	0.00477262	4.95264e-34	0.659737	119715	+++	6.792e-14	known	23
rs925488	9:100546391	G	A	ncRNA_intronic	PTCSC2	9q22.33	0.666986	0.316	0.0451	2.37e-12	241	Nontoxic nodular goiter	endocrine/metabolic	1143	391429	0.0583	0.00477262	4.95264e-34	0.659737	119715	+++	6.792e-14	known	23
rs925488	9:100546391	G	A	ncRNA_intronic	PTCSC2	9q22.33	0.667012	0.593	0.0598	3.27e-23	241.2	Nontoxic multinodular goiter	endocrine/metabolic	680	391429	0.0583	0.00477262	4.95264e-34	0.659737	119715	+++	6.792e-14	known	23
rs925488	9:100546391	G	A	ncRNA_intronic	PTCSC2	9q22.33	0.668312	0.192	0.0132	7.79e-48	244	Hypothyroidism	endocrine/metabolic	14871	391429	0.0583	0.00477262	4.95264e-34	0.659737	119715	+++	6.792e-14	known	23
rs925488	9:100546391	G	A	ncRNA_intronic	PTCSC2	9q22.33	0.668298	0.2	0.0135	3.1e-49	244.4	Hypothyroidism NOS	endocrine/metabolic	14171	391429	0.0583	0.00477262	4.95264e-34	0.659737	119715	+++	6.792e-14	known	23
rs544873	9:136143212	G	A	intronic	ABO	9q34.2	0.340025	0.27	0.0234	6.84e-31	415	Pulmonary heart disease	circulatory system	4257	402375	0.0412	0.00467107	2.04234e-18	0.366656	119715	+++	0.1506	known	24
rs544873	9:136143212	G	A	intronic	ABO	9q34.2	0.340915	0.363	0.0247	9.39e-49	451	Phlebitis and thrombophlebitis	circulatory system	3900	369592	0.0412	0.00467107	2.04234e-18	0.366656	119715	+++	0.1506	known	24
rs544873	9:136143212	G	A	intronic	ABO	9q34.2	0.340885	0.378	0.0258	1.02e-48	451.2	Phlebitis and thrombophlebitis of lower extremities	circulatory system	3587	369592	0.0412	0.00467107	2.04234e-18	0.366656	119715	+++	0.1506	known	24
rs544873	9:136143212	G	A	intronic	ABO	9q34.2	0.338979	-0.0725	0.0102	1.33e-12	455	Hemorrhoids	circulatory system	23896	369592	0.0412	0.00467107	2.04234e-18	0.366656	119715	+++	0.1506	known	24
rs544873	9:136143212	G	A	intronic	ABO	9q34.2	0.340297	-0.0656	0.0099	3.42e-11	562	Diverticulosis and diverticulitis	digestive	27311	334783	0.0412	0.00467107	2.04234e-18	0.366656	119715	+++	0.1506	known	24
rs544873	9:136143212	G	A	intronic	ABO	9q34.2	0.340297	-0.0658	0.0099	3.04e-11	562.1	Diverticulosis	digestive	27268	334783	0.0412	0.00467107	2.04234e-18	0.366656	119715	+++	0.1506	known	24
rs10748781	10:101283330	C	A	intergenic	GOT1;LINC01475	10q24.2	0.566883	-0.163	0.0258	2.64e-10	555.2	Ulcerative colitis	digestive	3195	334783	-0.0584	0.00477262	6.20318e-35	0.579527	119715	---	0.02262	known	27
rs3184504	12:111884608	T	C	nonsynonymous SNV	SH2B3	12q24.12	0.517926	-0.191	0.0123	6.6e-54	244	Hypothyroidism	endocrine/metabolic	14871	391429	-0.0298	0.00456953	7.37396e-11	0.518234	119715	---	0.8844	potentially_novel	20
rs3184504	12:111884608	T	C	nonsynonymous SNV	SH2B3	12q24.12	0.517971	-0.195	0.0126	1.6e-53	244.4	Hypothyroidism NOS	endocrine/metabolic	14171	391429	-0.0298	0.00456953	7.37396e-11	0.518234	119715	---	0.8844	potentially_novel	20
rs3184504	12:111884608	T	C	nonsynonymous SNV	SH2B3	12q24.12	0.517858	-0.0629	0.0064	8.77e-23	401	Hypertension	circulatory system	77977	330366	-0.0298	0.00456953	7.37396e-11	0.518234	119715	---	0.8844	potentially_novel	20
rs3184504	12:111884608	T	C	nonsynonymous SNV	SH2B3	12q24.12	0.517863	-0.0629	0.00641	1.03e-22	401.1	Essential hypertension	circulatory system	77723	330366	-0.0298	0.00456953	7.37396e-11	0.518234	119715	---	0.8844	potentially_novel	20
rs3184504	12:111884608	T	C	nonsynonymous SNV	SH2B3	12q24.12	0.517878	-0.0644	0.00894	5.91e-13	411	Ischemic Heart Disease	circulatory system	31355	377103	-0.0298	0.00456953	7.37396e-11	0.518234	119715	---	0.8844	potentially_novel	20
rs3184504	12:111884608	T	C	nonsynonymous SNV	SH2B3	12q24.12	0.518302	-0.106	0.0138	1.3e-14	411.2	Myocardial infarction	circulatory system	11703	377103	-0.0298	0.00456953	7.37396e-11	0.518234	119715	---	0.8844	potentially_novel	20
rs3184504	12:111884608	T	C	nonsynonymous SNV	SH2B3	12q24.12	0.51812	-0.0786	0.0109	6.8e-13	411.4	Coronary atherosclerosis	circulatory system	20023	377103	-0.0298	0.00456953	7.37396e-11	0.518234	119715	---	0.8844	potentially_novel	20
rs3184504	12:111884608	T	C	nonsynonymous SNV	SH2B3	12q24.12	0.518385	-0.0743	0.0124	2.14e-09	411.8	Other chronic ischemic heart disease, unspecified	circulatory system	14921	377103	-0.0298	0.00456953	7.37396e-11	0.518234	119715	---	0.8844	potentially_novel	20
rs3184504	12:111884608	T	C	nonsynonymous SNV	SH2B3	12q24.12	0.518101	-0.179	0.0312	9.16e-09	557	Intestinal malabsorption (non-celiac)	digestive	2103	334783	-0.0298	0.00456953	7.37396e-11	0.518234	119715	---	0.8844	potentially_novel	20
rs3184504	12:111884608	T	C	nonsynonymous SNV	SH2B3	12q24.12	0.518092	-0.209	0.0332	2.98e-10	557.1	Celiac disease	digestive	1855	334783	-0.0298	0.00456953	7.37396e-11	0.518234	119715	---	0.8844	potentially_novel	20
rs7318607	13:24776196	G	A	intronic	SPATA13	13q12.12	0.645174	0.0972	0.013	6.58e-14	244	Hypothyroidism	endocrine/metabolic	14871	391429	0.0409	0.00487416	8.0853e-17	0.642794	119715	+++	0.4024	known	31
rs7318607	13:24776196	G	A	intronic	SPATA13	13q12.12	0.645211	0.107	0.0133	7.83e-16	244.4	Hypothyroidism NOS	endocrine/metabolic	14171	391429	0.0409	0.00487416	8.0853e-17	0.642794	119715	+++	0.4024	known	31
rs17477923	15:49711185	T	C	intronic	FAM227B	15q21.2	0.252512	0.478	0.0693	5.55e-12	240	Simple and unspecified goiter	endocrine/metabolic	602	391429	-0.0729	0.00528034	8.29534e-44	0.252839	119715	---	0.0792	known	36
rs17477923	15:49711185	T	C	intronic	FAM227B	15q21.2	0.252595	0.404	0.0503	9.78e-16	241	Nontoxic nodular goiter	endocrine/metabolic	1143	391429	-0.0729	0.00528034	8.29534e-44	0.252839	119715	---	0.0792	known	36
rs17477923	15:49711185	T	C	intronic	FAM227B	15q21.2	0.252557	0.56	0.0662	2.73e-17	241.2	Nontoxic multinodular goiter	endocrine/metabolic	680	391429	-0.0729	0.00528034	8.29534e-44	0.252839	119715	---	0.0792	known	36
rs35587648	17:47418178	G	A	intronic	ZNF652	17q21.33	0.368191	0.0483	0.00865	2.35e-08	272	Disorders of lipid metabolism	endocrine/metabolic	35927	373034	0.0323	0.00467107	4.53006e-12	0.382805	119715	+++	0.2918	potentially_novel	23
rs35587648	17:47418178	G	A	intronic	ZNF652	17q21.33	0.368201	0.0489	0.00866	1.61e-08	272.1	Hyperlipidemia	endocrine/metabolic	35844	373034	0.0323	0.00467107	4.53006e-12	0.382805	119715	+++	0.2918	potentially_novel	23
rs35587648	17:47418178	G	A	intronic	ZNF652	17q21.33	0.368193	0.0511	0.00893	1.04e-08	272.11	Hypercholesterolemia	endocrine/metabolic	33242	373034	0.0323	0.00467107	4.53006e-12	0.382805	119715	+++	0.2918	potentially_novel	23
rs35587648	17:47418178	G	A	intronic	ZNF652	17q21.33	0.368207	0.0524	0.00664	3.07e-15	401	Hypertension	circulatory system	77977	330366	0.0323	0.00467107	4.53006e-12	0.382805	119715	+++	0.2918	potentially_novel	23
rs35587648	17:47418178	G	A	intronic	ZNF652	17q21.33	0.3682	0.0523	0.00665	3.92e-15	401.1	Essential hypertension	circulatory system	77723	330366	0.0323	0.00467107	4.53006e-12	0.382805	119715	+++	0.2918	potentially_novel	23
rs35587648	17:47418178	G	A	intronic	ZNF652	17q21.33	0.368208	0.0571	0.00929	7.72e-10	411	Ischemic Heart Disease	circulatory system	31355	377103	0.0323	0.00467107	4.53006e-12	0.382805	119715	+++	0.2918	potentially_novel	23
rs35587648	17:47418178	G	A	intronic	ZNF652	17q21.33	0.367941	0.0701	0.0124	1.47e-08	411.3	Angina pectoris	circulatory system	16175	377103	0.0323	0.00467107	4.53006e-12	0.382805	119715	+++	0.2918	potentially_novel	23
rs35587648	17:47418178	G	A	intronic	ZNF652	17q21.33	0.368103	0.0736	0.0114	9.02e-11	411.4	Coronary atherosclerosis	circulatory system	20023	377103	0.0323	0.00467107	4.53006e-12	0.382805	119715	+++	0.2918	potentially_novel	23
rs35587648	17:47418178	G	A	intronic	ZNF652	17q21.33	0.368085	0.0603	0.00976	6.64e-10	495	Asthma	respiratory	26332	375505	0.0323	0.00467107	4.53006e-12	0.382805	119715	+++	0.2918	potentially_novel	23
rs1203949	20:22605697	T	C	intergenic	LINC01384;LINC01747	20p11.21	0.784578	-0.405	0.053	1.99e-14	241	Nontoxic nodular goiter	endocrine/metabolic	1143	391429	0.0599	0.00538189	2.88063e-28	0.769069	119715	+++	0.009733	known	45
rs1203949	20:22605697	T	C	intergenic	LINC01384;LINC01747	20p11.21	0.784652	-0.424	0.0683	5.28e-10	241.2	Nontoxic multinodular goiter	endocrine/metabolic	680	391429	0.0599	0.00538189	2.88063e-28	0.769069	119715	+++	0.009733	known	45
*SE: standard error
*Effect is with regard to Alt allele and the unit is one standard deviation (s.d.) of TSH levels
*Allele frequncy is with regard to Alt allele
