# Supplementary material for: GWAS of thyroid stimulating hormone highlights pleiotropic effects and inverse association with thyroid cancer
Source: Nat Commun. 2020 Aug 7;11:3981. doi: 10.1038/s41467-020-17718-z (PMC7414135; doi:10.1038/s41467-020-17718-z)
Supplement: Supplementary file 11 — Supplementary Dataset 8 [file 41467_2020_17718_MOESM11_ESM.xlsx]

## Sheet: SData8_TSHvars_PhewasUKBQuant
TSH index variants that are significantly associated (p-value < 5E-8) with other quantitative traits in the UK Biobank
				Association Results for continuous traits in UKB*											Association results with TSH in the meta-analysis of HUNT+MGI+ThyroidOmics
Position (GRCh37)	rsID	Func.refGene	Gene.refGene	phenotype	description	variable_type	source	notes	Position(GRCh37)	sample size	Allele count**	Effect**	SE of effect	P-value	Ref	Alt	Allele frequency**	Effect**	SE of effect	P-value	N(sample size)
1:19747103	rs12027702	intronic	CAPZB	50_irnt	Standing height	continuous_irnt	phesant	Standing height was measured using a Seca 202 device	1:19747103:G:T	360388	250578	-0.0132637	0.00174072	2.54993e-14	G	T	0.327229	0.0677	0.0051788	3.95121e-39	106360
1:19747103	rs12027702	intronic	CAPZB	20015_irnt	Sitting height	continuous_irnt	phesant	Distance from rump to crown when sitting, calculated as the difference between ~F51~ and ~F3077~.	1:19747103:G:T	360066	250362	-0.0158057	0.00187829	3.94455e-17	G	T	0.327229	0.0677	0.0051788	3.95121e-39	106360
1:22513011	rs12743883	intergenic	WNT4;MIR4418	78_irnt	Heel bone mineral density (BMD) T-score, automated	continuous_irnt	phesant	This T-score is calculated from the ultrasound heel BMD measurement and is based on a person's bone density compared with what is normally expected in someone of the same sex. The units of the T-score are the number of standard deviations (SD) that the bone density is above or below the standard.	1:22513011:A:G	206589	257298	-0.0192858	0.00313765	7.93201e-10	A	G	0.592311	0.0311	0.00477262	1.00069e-10	116445
1:22513011	rs12743883	intergenic	WNT4;MIR4418	3147_irnt	Heel quantitative ultrasound index (QUI), direct entry	continuous_irnt	phesant	The QUI or 'stiffness' is based on measure of the speed of sound and broadband ultrasound attenuation. Direct entry.	1:22513011:A:G	206589	257298	-0.019284	0.00313765	7.96141e-10	A	G	0.592311	0.0311	0.00477262	1.00069e-10	116445
1:22513011	rs12743883	intergenic	WNT4;MIR4418	3148_irnt	Heel bone mineral density (BMD)	continuous_irnt	phesant	Estimation of bone mineral density (BMD) in the heel is based on the Quantitative Ultrasound Index through the calcaneus. Direct entry.	1:22513011:A:G	206496	257179	-0.0191881	0.00313704	9.57344e-10	A	G	0.592311	0.0311	0.00477262	1.00069e-10	116445
1:51451499	rs11583886	intergenic	CDKN2C;MIR4421	3064_irnt	Peak expiratory flow (PEF)	continuous_irnt	phesant	Peak expiratory flow during blow	1:51451499:G:A	329404	209309	0.0116963	0.00213951	4.58483e-08	G	A	0.306108	-0.0348	0.00497571	3.83098e-12	116445
1:51451499	rs11583886	intergenic	CDKN2C;MIR4421	3143_irnt	Ankle spacing width	continuous_irnt	phesant	Ankle width as indicated by the spacing between measurement transducer pads on heel	1:51451499:G:A	206589	131149	-0.0271271	0.00288608	5.54809e-21	G	A	0.306108	-0.0348	0.00497571	3.83098e-12	116445
1:51451499	rs11583886	intergenic	CDKN2C;MIR4421	4100_irnt	Ankle spacing width (left)	continuous_irnt	phesant	Left ankle width as indicated by the spacing between measurement transducer pads on heel	1:51451499:G:A	114630	72618.2	-0.022853	0.00388282	3.97542e-09	G	A	0.306108	-0.0348	0.00497571	3.83098e-12	116445
1:51451499	rs11583886	intergenic	CDKN2C;MIR4421	23129_irnt	Trunk fat-free mass	continuous_irnt	phesant	Body composition estimation by impedance measurement. Trunk fat free mass. Trunk fat free mass in Kg, 0.1 increments.	1:51451499:G:A	354530	225418	-0.00903065	0.00158217	1.1457e-08	G	A	0.306108	-0.0348	0.00497571	3.83098e-12	116445
1:51451499	rs11583886	intergenic	CDKN2C;MIR4421	23130_irnt	Trunk predicted mass	continuous_irnt	phesant	Body composition estimation by impedance measurement. Trunk predicted mass in Kg, 0.1 increments.	1:51451499:G:A	354494	225393	-0.00905605	0.00157666	9.2645e-09	G	A	0.306108	-0.0348	0.00497571	3.83098e-12	116445
1:51451499	rs11583886	intergenic	CDKN2C;MIR4421	30180_irnt	Lymphocyte percentage	continuous_irnt	phesant	Result of "Lymphocytes Percentage" assay, performed on blood sample, obtained from UK Biobank assessment centre visit. Lymphocytes (Percentage) is calculated as the proportion of lymphocytes in the leukocytes.	1:51451499:G:A	349861	222405	-0.0139808	0.00252659	3.14222e-08	G	A	0.306108	-0.0348	0.00497571	3.83098e-12	116445
1:68166425	rs12029562	downstream	GNG12	30040_irnt	Mean corpuscular volume	continuous_irnt	phesant	Result of "Mean Corpuscular Volume" assay, performed on blood sample, obtained from UK Biobank assessment centre visit. Mean Corpuscular Haemoglobin Concentration (pg) is the weight of hemoglobin in the average erythrocyte, computed by the formula: MCH = (hemoglobin/red blood cells) x 10.	1:68166425:G:A	350473	386492	0.0156127	0.00238571	5.98715e-11	G	A	0.525061	-0.0295	0.00456953	1.65881e-10	116445
1:68166425	rs12029562	downstream	GNG12	30050_irnt	Mean corpuscular haemoglobin	continuous_irnt	phesant	Result of "Mean Corpuscular Haemoglobin" assay, performed on blood sample, obtained from UK Biobank assessment centre visit.	1:68166425:G:A	350472	386491	0.0175838	0.00238006	1.49415e-13	G	A	0.525061	-0.0295	0.00456953	1.65881e-10	116445
1:68166425	rs12029562	downstream	GNG12	30070_irnt	Red blood cell (erythrocyte) distribution width	continuous_irnt	phesant	Result of "Red Distribution Width" assay, performed on blood sample, obtained from UK Biobank assessment centre visit. Red blood cell Distribution Width is the size distribution spread of the erythrocyte population derived from the red blood cell histogram. It is the coefficient of variation (CV) expressed in % of the red blood cell size distribution.	1:68166425:G:A	350473	386492	-0.0162169	0.00239017	1.16395e-11	G	A	0.525061	-0.0295	0.00456953	1.65881e-10	116445
1:218685055	rs2993047	ncRNA_intronic	C1orf143;MIR548F3	50_irnt	Standing height	continuous_irnt	phesant	Standing height was measured using a Seca 202 device	1:218685055:G:A	360388	435694	-0.0097448	0.00169461	8.9074e-09	G	A	0.591769	-0.0327	0.00467107	3.70993e-12	116445
2:43644556	rs10186921	intronic	THADA	30130_irnt	Monocyte count	continuous_irnt	phesant	Result of "Monocytes Number" assay, performed on blood sample, obtained from UK Biobank assessment centre visit. Monocyte count is the proportion of ( monoctyes / 100 ) x white blood cell count.	2:43644556:C:T	349856	397902	-0.0140674	0.00233869	1.79992e-09	C	T	0.541555	0.0404	0.00467107	3.13059e-18	117474
2:217625679	rs13020935	intergenic	IGFBP5;TNP1	5096_irnt	3mm weak meridian (left)	continuous_irnt	phesant	This is the weak meridian of keratometry results taken at 3mm for the left eye	2:217625679:G:A	75398	110151	0.04259	0.00567452	6.18735e-14	G	A	0.720016	0.0957	0.00507725	2.97356e-78	117474
2:217625679	rs13020935	intergenic	IGFBP5;TNP1	5097_irnt	6mm weak meridian (left)	continuous_irnt	phesant	This is the weak meridian of keratometry results taken at 3mm for the left eye	2:217625679:G:A	65551	95658.6	0.0420465	0.00606399	4.13457e-12	G	A	0.720016	0.0957	0.00507725	2.97356e-78	117474
2:217625679	rs13020935	intergenic	IGFBP5;TNP1	5098_irnt	6mm weak meridian (right)	continuous_irnt	phesant	This is the weak meridian of keratometry results taken at 6mm for the right eye	2:217625679:G:A	66256	96644.8	0.0412228	0.00603876	8.78311e-12	G	A	0.720016	0.0957	0.00507725	2.97356e-78	117474
2:217625679	rs13020935	intergenic	IGFBP5;TNP1	5099_irnt	3mm weak meridian (right)	continuous_irnt	phesant	This is the weak meridian of keratometry results taken at 3mm for the right eye	2:217625679:G:A	75410	110127	0.0388088	0.00567667	8.17425e-12	G	A	0.720016	0.0957	0.00507725	2.97356e-78	117474
2:217625679	rs13020935	intergenic	IGFBP5;TNP1	5132_irnt	3mm strong meridian (right)	continuous_irnt	phesant	This is the strong meridian angle of keratometry results taken at 3mm for the right eye	2:217625679:G:A	75410	110127	0.0413139	0.00566999	3.21413e-13	G	A	0.720016	0.0957	0.00507725	2.97356e-78	117474
2:217625679	rs13020935	intergenic	IGFBP5;TNP1	5133_irnt	6mm strong meridian (right)	continuous_irnt	phesant	This is the strong meridian angle of keratometry results taken at 6mm for the right eye	2:217625679:G:A	66256	96644.8	0.0449246	0.00603288	9.69232e-14	G	A	0.720016	0.0957	0.00507725	2.97356e-78	117474
2:217625679	rs13020935	intergenic	IGFBP5;TNP1	5134_irnt	6mm strong meridian (left)	continuous_irnt	phesant	[keratometry@6mm/left] strong meridian	2:217625679:G:A	65551	95658.6	0.0403867	0.0060511	2.50417e-11	G	A	0.720016	0.0957	0.00507725	2.97356e-78	117474
2:217625679	rs13020935	intergenic	IGFBP5;TNP1	5135_irnt	3mm strong meridian (left)	continuous_irnt	phesant	This is the strong meridian angle of keratometry results taken at 3mm for the left eye	2:217625679:G:A	75398	110151	0.0405079	0.00566532	8.74614e-13	G	A	0.720016	0.0957	0.00507725	2.97356e-78	117474
2:217625679	rs13020935	intergenic	IGFBP5;TNP1	23106_irnt	Impedance of whole body	continuous_irnt	phesant	Body composition estimation by impedance measurement. Impedance of whole body. is Range 150 - 1200ohms in 1ohm increments.	2:217625679:G:A	354795	519810	-0.0116997	0.00203326	8.71473e-09	G	A	0.720016	0.0957	0.00507725	2.97356e-78	117474
2:217625679	rs13020935	intergenic	IGFBP5;TNP1	23109_irnt	Impedance of arm (right)	continuous_irnt	phesant	Body composition estimation by impedance measurement. Impedance of right arm, oh Measured impedance of right arm. Range 150 - 1200 (ohms) in 1 (ohms) increments.	2:217625679:G:A	354792	519802	-0.0113991	0.00187659	1.24616e-09	G	A	0.720016	0.0957	0.00507725	2.97356e-78	117474
2:217625679	rs13020935	intergenic	IGFBP5;TNP1	23110_irnt	Impedance of arm (left)	continuous_irnt	phesant	Body composition estimation by impedance measurement. Impedance of left arm, ohm Measured impedance of left arm. Range 150 - 1200 (ohms) in 1 (ohms) increments.	2:217625679:G:A	354807	519827	-0.0120053	0.00188295	1.82278e-10	G	A	0.720016	0.0957	0.00507725	2.97356e-78	117474
2:220025308	rs3731890	intronic	NHEJ1	50_irnt	Standing height	continuous_irnt	phesant	Standing height was measured using a Seca 202 device	2:220025308:C:T	360388	461526	0.0138686	0.00171867	7.08593e-16	C	T	0.626986	0.0283	0.00487416	7.01861e-09	117474
2:220025308	rs3731890	intronic	NHEJ1	30130_irnt	Monocyte count	continuous_irnt	phesant	Result of "Monocytes Number" assay, performed on blood sample, obtained from UK Biobank assessment centre visit. Monocyte count is the proportion of ( monoctyes / 100 ) x white blood cell count.	2:220025308:C:T	349856	447921	0.0140948	0.00241046	4.99916e-09	C	T	0.626986	0.0283	0.00487416	7.01861e-09	117474
2:220025308	rs3731890	intronic	NHEJ1	30180_irnt	Lymphocyte percentage	continuous_irnt	phesant	Result of "Lymphocytes Percentage" assay, performed on blood sample, obtained from UK Biobank assessment centre visit. Lymphocytes (Percentage) is calculated as the proportion of lymphocytes in the leukocytes.	2:220025308:C:T	349861	447928	-0.0147867	0.00244866	1.5553e-09	C	T	0.626986	0.0283	0.00487416	7.01861e-09	117474
2:220025308	rs3731890	intronic	NHEJ1	30260_irnt	Mean reticulocyte volume	continuous_irnt	phesant	Result of "Mean Reticulocytes Volume" assay, performed on blood sample, obtained from UK Biobank assessment centre visit. Mean Reticulocytes volume is the average volume of all reticulocytes, calculated from the reticulocytes (percentage).	2:220025308:C:T	344728	441429	-0.0170129	0.00249298	8.84812e-12	C	T	0.626986	0.0283	0.00487416	7.01861e-09	117474
3:12251424	rs310755	intergenic	SYN2;PPARG	30090_irnt	Platelet crit	continuous_irnt	phesant	Result of "Platelet Crit" assay, performed on blood sample, obtained from UK Biobank assessment centre visit. Platelet Crit is a computed value that represents the platelet packed cell volume.	3:12251424:G:A	350471	524918	-0.0181022	0.00262197	5.06354e-12	G	A	0.751884	-0.0553	0.00528034	1.30538e-25	119715
3:12251424	rs310755	intergenic	SYN2;PPARG	30210_irnt	Eosinophill percentage	continuous_irnt	phesant	Result of "Eosinophils Percentage" assay, performed on blood sample, obtained from UK Biobank assessment centre visit. Eosinophils (Percentage) is calculated as the proportion of eosinophils in the leukocytes.	3:12251424:G:A	349861	523993	-0.0171766	0.00274589	3.97051e-10	G	A	0.751884	-0.0553	0.00528034	1.30538e-25	119715
3:185514088	rs13100823	intronic	IGF2BP2	3143_irnt	Ankle spacing width	continuous_irnt	phesant	Ankle width as indicated by the spacing between measurement transducer pads on heel	3:185514088:C:T	206589	129563	-0.0303686	0.00288563	6.79518e-26	C	T	0.298223	-0.0489	0.00497571	8.44766e-23	119715
3:185514088	rs13100823	intronic	IGF2BP2	4100_irnt	Ankle spacing width (left)	continuous_irnt	phesant	Left ankle width as indicated by the spacing between measurement transducer pads on heel	3:185514088:C:T	114630	71628.1	-0.0280385	0.00389713	6.30012e-13	C	T	0.298223	-0.0489	0.00497571	8.44766e-23	119715
3:185514088	rs13100823	intronic	IGF2BP2	4119_irnt	Ankle spacing width (right)	continuous_irnt	phesant	Right ankle width as indicated by the spacing between measurement transducer pads on heel	3:185514088:C:T	114614	71551.2	-0.0312013	0.00395339	2.99307e-15	C	T	0.298223	-0.0489	0.00497571	8.44766e-23	119715
3:185514088	rs13100823	intronic	IGF2BP2	30080_irnt	Platelet count	continuous_irnt	phesant	Result of "Platelet Count" assay, performed on blood sample, obtained from UK Biobank assessment centre visit. Platelet count is the number of thrombocytes derived from the platelet histogram.	3:185514088:C:T	350474	219773	-0.016173	0.00248984	8.28157e-11	C	T	0.298223	-0.0489	0.00497571	8.44766e-23	119715
3:185514088	rs13100823	intronic	IGF2BP2	30090_irnt	Platelet crit	continuous_irnt	phesant	Result of "Platelet Crit" assay, performed on blood sample, obtained from UK Biobank assessment centre visit. Platelet Crit is a computed value that represents the platelet packed cell volume.	3:185514088:C:T	350471	219772	-0.0201707	0.00244773	1.71951e-16	C	T	0.298223	-0.0489	0.00497571	8.44766e-23	119715
3:185514088	rs13100823	intronic	IGF2BP2	30270_irnt	Mean sphered cell volume	continuous_irnt	phesant	Result of "Mean Sphered Cells Volume" assay, performed on blood sample, obtained from UK Biobank assessment centre visit.	3:185514088:C:T	344729	216148	-0.0167861	0.00258089	7.83085e-11	C	T	0.298223	-0.0489	0.00497571	8.44766e-23	119715
3:188072513	rs9865818	intronic	LPP	3786_irnt	Age asthma diagnosed	continuous_irnt	phesant	ACE touchscreen question "What was your age when the asthma was first diagnosed?" The following checks were performed: If answer If answer > Participants age then rejected If answer If answer > 69 then participant asked to confirm If the participant activated the Help button they were shown the message: If you are unsure, please provide an estimate or select Do not know. ~F3786~ was collected fro…	3:188072513:A:G	36955	33037.9	-0.0409539	0.00701475	5.31919e-09	A	G	0.430765	-0.026	0.00467107	3.41834e-08	119715
3:188072513	rs9865818	intronic	LPP	30130_irnt	Monocyte count	continuous_irnt	phesant	Result of "Monocytes Number" assay, performed on blood sample, obtained from UK Biobank assessment centre visit. Monocyte count is the proportion of ( monoctyes / 100 ) x white blood cell count.	3:188072513:A:G	349856	304830	-0.0188564	0.00238628	2.75276e-15	A	G	0.430765	-0.026	0.00467107	3.41834e-08	119715
3:188072513	rs9865818	intronic	LPP	30190_irnt	Monocyte percentage	continuous_irnt	phesant	Result of "Monocytes Percentage" assay, performed on blood sample, obtained from UK Biobank assessment centre visit. Monocytes (percentage) is calculated as the proportion of monocytes in the leukocytes.	3:188072513:A:G	349861	304834	-0.0221576	0.00238232	1.40083e-20	A	G	0.430765	-0.026	0.00467107	3.41834e-08	119715
5:76477820	rs2928167	intronic	PDE8B	30010_irnt	Red blood cell (erythrocyte) count	continuous_irnt	phesant	Result of "Red Blood Cell Count" assay, performed on blood sample, obtained from UK Biobank assessment centre visit. Red blood cells is the number of erythrocytes. Analyser operating range was 0 to 2x10^13 cells/Litre. Typical reference range is 3.9x10^12 to 5.5x10^12 cells/Litre.	5:76477820:A:G	350475	89157.5	0.0213317	0.00306513	3.42118e-12	A	G	0.133877	-0.138	0.00700661	1.86176e-85	118501
5:76477820	rs2928167	intronic	PDE8B	30020_irnt	Haemoglobin concentration	continuous_irnt	phesant	Result of "Haemoglobin Concentration" assay, performed on blood sample, obtained from UK Biobank assessment centre visit. Analyser operating range was 0 to 99.9g/dL Typical reference range is 12.1 to 16.3g/dL	5:76477820:A:G	350474	89156.5	0.0211869	0.0028452	9.60354e-14	A	G	0.133877	-0.138	0.00700661	1.86176e-85	118501
5:76477820	rs2928167	intronic	PDE8B	30030_irnt	Haematocrit percentage	continuous_irnt	phesant	Result of "Haematocrit" assay, performed on blood sample, obtained from UK Biobank assessment centre visit. Haematocrit Percentage is the relative volume of packed erythrocytes to whole blood, computed by the formula: (red blood cells x mean corpuscular volume) / 10. Analyser operating range was 0 to 99.9% Typical reference range is 35.4 to 47.2%	5:76477820:A:G	350475	89157.5	0.0212529	0.00292453	3.68025e-13	A	G	0.133877	-0.138	0.00700661	1.86176e-85	118501
6:43806335	rs1317983	intergenic	VEGFA;LINC01512	30000_irnt	White blood cell (leukocyte) count	continuous_irnt	phesant	Result of "White Blood Cell Count" assay, performed on blood sample, obtained from UK Biobank assessment centre visit. White blood count is the number of leukocytes. Analyser operating range was 0 to 9x10^11 cells/Litre. Typical reference range is 3.5x10^9 to 9.6x10^9 cells/Litre.	6:43806335:T:C	350470	486160	0.0144346	0.00257626	2.10907e-08	T	C	0.692743	0.0994	0.00507725	2.37345e-86	119715
6:43806335	rs1317983	intergenic	VEGFA;LINC01512	30010_irnt	Red blood cell (erythrocyte) count	continuous_irnt	phesant	Result of "Red Blood Cell Count" assay, performed on blood sample, obtained from UK Biobank assessment centre visit. Red blood cells is the number of erythrocytes. Analyser operating range was 0 to 2x10^13 cells/Litre. Typical reference range is 3.9x10^12 to 5.5x10^12 cells/Litre.	6:43806335:T:C	350475	486168	0.0282566	0.002206	1.4889e-37	T	C	0.692743	0.0994	0.00507725	2.37345e-86	119715
6:43806335	rs1317983	intergenic	VEGFA;LINC01512	30020_irnt	Haemoglobin concentration	continuous_irnt	phesant	Result of "Haemoglobin Concentration" assay, performed on blood sample, obtained from UK Biobank assessment centre visit. Analyser operating range was 0 to 99.9g/dL Typical reference range is 12.1 to 16.3g/dL	6:43806335:T:C	350474	486166	0.0272678	0.0020477	1.90348e-40	T	C	0.692743	0.0994	0.00507725	2.37345e-86	119715
6:43806335	rs1317983	intergenic	VEGFA;LINC01512	30030_irnt	Haematocrit percentage	continuous_irnt	phesant	Result of "Haematocrit" assay, performed on blood sample, obtained from UK Biobank assessment centre visit. Haematocrit Percentage is the relative volume of packed erythrocytes to whole blood, computed by the formula: (red blood cells x mean corpuscular volume) / 10. Analyser operating range was 0 to 99.9% Typical reference range is 35.4 to 47.2%	6:43806335:T:C	350475	486168	0.0290376	0.00210475	2.75544e-43	T	C	0.692743	0.0994	0.00507725	2.37345e-86	119715
6:43806335	rs1317983	intergenic	VEGFA;LINC01512	30140_irnt	Neutrophill count	continuous_irnt	phesant	Result of "Neutrophils Number" assay, performed on blood sample, obtained from UK Biobank assessment centre visit. Neutrophils count is the proportion of ( neutrophils / 100 ) x white blood cell count.	6:43806335:T:C	349856	485303	0.0146983	0.00257267	1.10934e-08	T	C	0.692743	0.0994	0.00507725	2.37345e-86	119715
6:87805210	rs2242602	upstream	CGA	30190_irnt	Monocyte percentage	continuous_irnt	phesant	Result of "Monocytes Percentage" assay, performed on blood sample, obtained from UK Biobank assessment centre visit. Monocytes (percentage) is calculated as the proportion of monocytes in the leukocytes.	6:87805210:A:T	349861	196478	0.0147074	0.00256988	1.04745e-08	A	T	0.286042	0.0428	0.00497571	1.57802e-17	119715
6:168819800	rs751171	intergenic	DACT2;SMOC2	50_irnt	Standing height	continuous_irnt	phesant	Standing height was measured using a Seca 202 device	6:168819800:T:C	360388	238833	-0.0153106	0.00176076	3.46945e-18	T	C	0.338265	0.033	0.00487416	1.03728e-11	119715
6:168819800	rs751171	intergenic	DACT2;SMOC2	20015_irnt	Sitting height	continuous_irnt	phesant	Distance from rump to crown when sitting, calculated as the difference between ~F51~ and ~F3077~.	6:168819800:T:C	360066	238622	-0.0119098	0.00190005	3.65736e-10	T	C	0.338265	0.033	0.00487416	1.03728e-11	119715
6:168819800	rs751171	intergenic	DACT2;SMOC2	20153_irnt	Forced expiratory volume in 1-second (FEV1), predicted	continuous_irnt	phesant	Predicted Forced Expiratory Volume in 1-second (FEV1), was calculated using a subset of "healthy never smokers" from UK Biobank. "Healthy never smokers", were selected as individuals with "Ever Smoking Status"=0 and with "Reproducible measure using the European Respiratory Society/American Thoracic Society (ERS/ATS) Criteria"=YES (1), with the following exclusions: ~F2316~: Individuals who indica…	6:168819800:T:C	117241	77680.8	-0.011176	0.00181771	7.85296e-10	T	C	0.338265	0.033	0.00487416	1.03728e-11	119715
8:8323088	rs2979181	intergenic	PRAG1;CLDN23	50_irnt	Standing height	continuous_irnt	phesant	Standing height was measured using a Seca 202 device	8:8323088:A:T	360388	344626	-0.00985629	0.00165284	2.47512e-09	A	T	0.495724	-0.0359	0.00548343	3.81978e-11	119715
8:8323088	rs2979181	intergenic	PRAG1;CLDN23	78_irnt	Heel bone mineral density (BMD) T-score, automated	continuous_irnt	phesant	This T-score is calculated from the ultrasound heel BMD measurement and is based on a person's bone density compared with what is normally expected in someone of the same sex. The units of the T-score are the number of standard deviations (SD) that the bone density is above or below the standard.	8:8323088:A:T	206589	198106	0.0375899	0.00300866	8.30667e-36	A	T	0.495724	-0.0359	0.00548343	3.81978e-11	119715
8:8323088	rs2979181	intergenic	PRAG1;CLDN23	2139_irnt	Age first had sexual intercourse	continuous_irnt	phesant	ACE touchscreen question "What was your age when you first had sexual intercourse? (Sexual intercourse includes vaginal, oral or anal intercourse)" The following checks were performed: If answer If answer > Participants age then rejected If answer If the participant activated the Help button they were shown the message: Sexual intercourse includes vaginal, oral or anal intercourse. If you are uns…	8:8323088:A:T	317694	304104	-0.0176805	0.00242997	3.44635e-13	A	T	0.495724	-0.0359	0.00548343	3.81978e-11	119715
8:8323088	rs2979181	intergenic	PRAG1;CLDN23	3063_irnt	Forced expiratory volume in 1-second (FEV1)	continuous_irnt	phesant	FEV1 value calculated from blow	8:8323088:A:T	329404	314933	-0.01047	0.00182441	9.54065e-09	A	T	0.495724	-0.0359	0.00548343	3.81978e-11	119715
8:8323088	rs2979181	intergenic	PRAG1;CLDN23	3064_irnt	Peak expiratory flow (PEF)	continuous_irnt	phesant	Peak expiratory flow during blow	8:8323088:A:T	329404	314933	-0.0118323	0.00199417	2.96918e-09	A	T	0.495724	-0.0359	0.00548343	3.81978e-11	119715
8:8323088	rs2979181	intergenic	PRAG1;CLDN23	3144_irnt	Heel Broadband ultrasound attenuation, direct entry	continuous_irnt	phesant	Broadband ultrasound attenuation through heel	8:8323088:A:T	206576	198094	0.0417358	0.00295263	2.4227e-45	A	T	0.495724	-0.0359	0.00548343	3.81978e-11	119715
8:8323088	rs2979181	intergenic	PRAG1;CLDN23	3147_irnt	Heel quantitative ultrasound index (QUI), direct entry	continuous_irnt	phesant	The QUI or 'stiffness' is based on measure of the speed of sound and broadband ultrasound attenuation. Direct entry.	8:8323088:A:T	206589	198106	0.0375902	0.00300866	8.29664e-36	A	T	0.495724	-0.0359	0.00548343	3.81978e-11	119715
8:8323088	rs2979181	intergenic	PRAG1;CLDN23	3148_irnt	Heel bone mineral density (BMD)	continuous_irnt	phesant	Estimation of bone mineral density (BMD) in the heel is based on the Quantitative Ultrasound Index through the calcaneus. Direct entry.	8:8323088:A:T	206496	198027	0.0372765	0.00300809	2.96979e-35	A	T	0.495724	-0.0359	0.00548343	3.81978e-11	119715
8:8323088	rs2979181	intergenic	PRAG1;CLDN23	4079_irnt	Diastolic blood pressure, automated reading	continuous_irnt	phesant	Blood pressure, automated reading, diastolic. Two measures of blood pressure were taken a few moments apart. Range returned by the Omron device is is 0-255	8:8323088:A:T	340162	325669	0.0150688	0.0023803	2.44475e-10	A	T	0.495724	-0.0359	0.00548343	3.81978e-11	119715
8:8323088	rs2979181	intergenic	PRAG1;CLDN23	4080_irnt	Systolic blood pressure, automated reading	continuous_irnt	phesant	Blood pressure, automated reading, systolic. Two measures of blood pressure were taken a few moments apart. Range returned by the Omron device is is 0-255	8:8323088:A:T	340159	325665	0.0145668	0.00225395	1.0293e-10	A	T	0.495724	-0.0359	0.00548343	3.81978e-11	119715
8:8323088	rs2979181	intergenic	PRAG1;CLDN23	4101_irnt	Heel broadband ultrasound attenuation (left)	continuous_irnt	phesant	Broadband ultrasound attenuation through left heel	8:8323088:A:T	114625	109587	0.0371181	0.00395115	5.86337e-21	A	T	0.495724	-0.0359	0.00548343	3.81978e-11	119715
8:8323088	rs2979181	intergenic	PRAG1;CLDN23	4104_irnt	Heel quantitative ultrasound index (QUI), direct entry (left)	continuous_irnt	phesant	The QUI or 'stiffness' is based on measure of the speed of sound and broadband ultrasound attenuation. Direct entry.	8:8323088:A:T	114630	109589	0.0347729	0.00403053	6.35569e-18	A	T	0.495724	-0.0359	0.00548343	3.81978e-11	119715
8:8323088	rs2979181	intergenic	PRAG1;CLDN23	4105_irnt	Heel bone mineral density (BMD) (left)	continuous_irnt	phesant	Estimation of bone mineral density (BMD) in the left heel is based on the Quantitative Ultrasound Index through the calcaneus. Direct entry.	8:8323088:A:T	114561	109520	0.03512	0.00402946	2.92408e-18	A	T	0.495724	-0.0359	0.00548343	3.81978e-11	119715
8:8323088	rs2979181	intergenic	PRAG1;CLDN23	4106_irnt	Heel bone mineral density (BMD) T-score, automated (left)	continuous_irnt	phesant	This T-score is calculated from the ultrasound heel BMD measurement and is based on a person's bone density compared with what is normally expected in someone of the same sex. The units of the T-score are the number of standard deviations (SD) that the bone density is above or below the standard.	8:8323088:A:T	114630	109589	0.0347733	0.00403053	6.34957e-18	A	T	0.495724	-0.0359	0.00548343	3.81978e-11	119715
8:8323088	rs2979181	intergenic	PRAG1;CLDN23	4120_irnt	Heel broadband ultrasound attenuation (right)	continuous_irnt	phesant	Broadband ultrasound attenuation through right heel	8:8323088:A:T	114609	109548	0.0378653	0.00393285	6.2101e-22	A	T	0.495724	-0.0359	0.00548343	3.81978e-11	119715
8:8323088	rs2979181	intergenic	PRAG1;CLDN23	4123_irnt	Heel quantitative ultrasound index (QUI), direct entry (right)	continuous_irnt	phesant	The QUI or 'stiffness' is based on measure of the speed of sound and broadband ultrasound attenuation. Direct entry.	8:8323088:A:T	114614	109554	0.0360193	0.0040173	3.1181e-19	A	T	0.495724	-0.0359	0.00548343	3.81978e-11	119715
8:8323088	rs2979181	intergenic	PRAG1;CLDN23	4124_irnt	Heel bone mineral density (BMD) (right)	continuous_irnt	phesant	Estimation of bone mineral density (BMD) in the left heel is based on the Quantitative Ultrasound Index through the calcaneus. Direct entry.	8:8323088:A:T	114552	109491	0.0363083	0.00401676	1.60188e-19	A	T	0.495724	-0.0359	0.00548343	3.81978e-11	119715
8:8323088	rs2979181	intergenic	PRAG1;CLDN23	4125_irnt	Heel bone mineral density (BMD) T-score, automated (right)	continuous_irnt	phesant	This T-score is calculated from the ultrasound heel BMD measurement and is based on a person's bone density compared with what is normally expected in someone of the same sex. The units of the T-score are the number of standard deviations (SD) that the bone density is above or below the standard.	8:8323088:A:T	114614	109554	0.0360166	0.0040173	3.13697e-19	A	T	0.495724	-0.0359	0.00548343	3.81978e-11	119715
8:8323088	rs2979181	intergenic	PRAG1;CLDN23	5096_irnt	3mm weak meridian (left)	continuous_irnt	phesant	This is the weak meridian of keratometry results taken at 3mm for the left eye	8:8323088:A:T	75398	71707	0.0317303	0.00502887	2.81254e-10	A	T	0.495724	-0.0359	0.00548343	3.81978e-11	119715
8:8323088	rs2979181	intergenic	PRAG1;CLDN23	5097_irnt	6mm weak meridian (left)	continuous_irnt	phesant	This is the weak meridian of keratometry results taken at 3mm for the left eye	8:8323088:A:T	65551	62384.5	0.0345067	0.00537857	1.41232e-10	A	T	0.495724	-0.0359	0.00548343	3.81978e-11	119715
8:8323088	rs2979181	intergenic	PRAG1;CLDN23	5099_irnt	3mm weak meridian (right)	continuous_irnt	phesant	This is the weak meridian of keratometry results taken at 3mm for the right eye	8:8323088:A:T	75410	71691.8	0.0298423	0.00503219	3.03715e-09	A	T	0.495724	-0.0359	0.00548343	3.81978e-11	119715
8:8323088	rs2979181	intergenic	PRAG1;CLDN23	5134_irnt	6mm strong meridian (left)	continuous_irnt	phesant	[keratometry@6mm/left] strong meridian	8:8323088:A:T	65551	62384.5	0.0324917	0.00536717	1.42243e-09	A	T	0.495724	-0.0359	0.00548343	3.81978e-11	119715
8:8323088	rs2979181	intergenic	PRAG1;CLDN23	20127_irnt	Neuroticism score	continuous_irnt	phesant	This is an externally derived summary score of neuroticism, based on 12 neurotic behaviour domains as reported from fields 1920, 1930, 1940, 1950, 1960, 1970, 1980, 1990, 2000, 2010, 2020 and 2030 from the touchscreen questionnaire at baseline. Participants were assessed for twelve domains of neurotic behaviours via the touchscreen questionnaire. Questions included: Does your mood often go up and…	8:8323088:A:T	293006	280406	-0.0245348	0.00257623	1.68631e-21	A	T	0.495724	-0.0359	0.00548343	3.81978e-11	119715
8:8323088	rs2979181	intergenic	PRAG1;CLDN23	20150_irnt	Forced expiratory volume in 1-second (FEV1), Best measure	continuous_irnt	phesant	Highest measure from the array of values for Forced Expiratory Volume in 1-second (FEV1) ~F3063~, which was "acceptable" according to corresponding acceptability field (~F3061~). A blow was deemed acceptable if recorded as 0 (no problems) or 32 (0x20 - "USER_ACCEPTED"). This derived data field has come from Professor Martin Tobin at the University of Leicester.	8:8323088:A:T	272338	259974	-0.0110617	0.00196868	1.92414e-08	A	T	0.495724	-0.0359	0.00548343	3.81978e-11	119715
8:8323088	rs2979181	intergenic	PRAG1;CLDN23	21001_irnt	Body mass index (BMI)	continuous_irnt	phesant	BMI value here is constructed from height and weight measured during the initial Assessment Centre visit. Value is not present if either of these readings were omitted.	8:8323088:A:T	359983	344245	0.0175583	0.00233471	5.46803e-14	A	T	0.495724	-0.0359	0.00548343	3.81978e-11	119715
8:8323088	rs2979181	intergenic	PRAG1;CLDN23	23104_irnt	Body mass index (BMI)	continuous_irnt	phesant	Body composition estimation by impedance measurement. Body Mass Index. Increments of 0.1 .	8:8323088:A:T	354831	339335	0.0179251	0.00235204	2.52217e-14	A	T	0.495724	-0.0359	0.00548343	3.81978e-11	119715
8:8323088	rs2979181	intergenic	PRAG1;CLDN23	23106_irnt	Impedance of whole body	continuous_irnt	phesant	Body composition estimation by impedance measurement. Impedance of whole body. is Range 150 - 1200ohms in 1ohm increments.	8:8323088:A:T	354795	339299	-0.0167296	0.00180165	1.61543e-20	A	T	0.495724	-0.0359	0.00548343	3.81978e-11	119715
8:8323088	rs2979181	intergenic	PRAG1;CLDN23	23107_irnt	Impedance of leg (right)	continuous_irnt	phesant	Body composition estimation by impedance measurement. Impedance of right leg, oh Measured impedance of right leg. Range 150 - 1200 (ohms) in 1 (ohms) increments.	8:8323088:A:T	354817	339325	-0.0192142	0.00214038	2.79606e-19	A	T	0.495724	-0.0359	0.00548343	3.81978e-11	119715
8:8323088	rs2979181	intergenic	PRAG1;CLDN23	23108_irnt	Impedance of leg (left)	continuous_irnt	phesant	Body composition estimation by impedance measurement. Impedance of left leg, ohm Measured impedance of left leg. Range 150 - 1200 (ohms) in 1 (ohms) increments.	8:8323088:A:T	354811	339318	-0.0199412	0.00215731	2.39721e-20	A	T	0.495724	-0.0359	0.00548343	3.81978e-11	119715
8:8323088	rs2979181	intergenic	PRAG1;CLDN23	23109_irnt	Impedance of arm (right)	continuous_irnt	phesant	Body composition estimation by impedance measurement. Impedance of right arm, oh Measured impedance of right arm. Range 150 - 1200 (ohms) in 1 (ohms) increments.	8:8323088:A:T	354792	339298	-0.0141981	0.0016629	1.36882e-17	A	T	0.495724	-0.0359	0.00548343	3.81978e-11	119715
8:8323088	rs2979181	intergenic	PRAG1;CLDN23	23110_irnt	Impedance of arm (left)	continuous_irnt	phesant	Body composition estimation by impedance measurement. Impedance of left arm, ohm Measured impedance of left arm. Range 150 - 1200 (ohms) in 1 (ohms) increments.	8:8323088:A:T	354807	339311	-0.012975	0.00166856	7.4939e-15	A	T	0.495724	-0.0359	0.00548343	3.81978e-11	119715
8:8323088	rs2979181	intergenic	PRAG1;CLDN23	30000_irnt	White blood cell (leukocyte) count	continuous_irnt	phesant	Result of "White Blood Cell Count" assay, performed on blood sample, obtained from UK Biobank assessment centre visit. White blood count is the number of leukocytes. Analyser operating range was 0 to 9x10^11 cells/Litre. Typical reference range is 3.5x10^9 to 9.6x10^9 cells/Litre.	8:8323088:A:T	350470	335144	-0.0134955	0.0023836	1.49907e-08	A	T	0.495724	-0.0359	0.00548343	3.81978e-11	119715
8:8323088	rs2979181	intergenic	PRAG1;CLDN23	30070_irnt	Red blood cell (erythrocyte) distribution width	continuous_irnt	phesant	Result of "Red Distribution Width" assay, performed on blood sample, obtained from UK Biobank assessment centre visit. Red blood cell Distribution Width is the size distribution spread of the erythrocyte population derived from the red blood cell histogram. It is the coefficient of variation (CV) expressed in % of the red blood cell size distribution.	8:8323088:A:T	350473	335146	0.0267417	0.00237619	2.23786e-29	A	T	0.495724	-0.0359	0.00548343	3.81978e-11	119715
8:8323088	rs2979181	intergenic	PRAG1;CLDN23	30100_irnt	Mean platelet (thrombocyte) volume	continuous_irnt	phesant	Result of "Mean Platelet Volume" assay, performed on blood sample, obtained from UK Biobank assessment centre visit. Mean Platelet Volume is the average volume of individual platelets derived from the platelet histogram.	8:8323088:A:T	350470	335142	0.0134664	0.00239071	1.7744e-08	A	T	0.495724	-0.0359	0.00548343	3.81978e-11	119715
8:8323088	rs2979181	intergenic	PRAG1;CLDN23	30110_irnt	Platelet distribution width	continuous_irnt	phesant	Result of "Platelet Distribution Width" assay, performed on blood sample, obtained from UK Biobank assessment centre visit. Platelet Distribution Width is the coefficient of variation of platelet size.	8:8323088:A:T	350470	335142	0.0331957	0.00236573	1.02263e-44	A	T	0.495724	-0.0359	0.00548343	3.81978e-11	119715
8:8323088	rs2979181	intergenic	PRAG1;CLDN23	30140_irnt	Neutrophill count	continuous_irnt	phesant	Result of "Neutrophils Number" assay, performed on blood sample, obtained from UK Biobank assessment centre visit. Neutrophils count is the proportion of ( neutrophils / 100 ) x white blood cell count.	8:8323088:A:T	349856	334581	-0.0154572	0.00238013	8.35459e-11	A	T	0.495724	-0.0359	0.00548343	3.81978e-11	119715
8:8323088	rs2979181	intergenic	PRAG1;CLDN23	30210_irnt	Eosinophill percentage	continuous_irnt	phesant	Result of "Eosinophils Percentage" assay, performed on blood sample, obtained from UK Biobank assessment centre visit. Eosinophils (Percentage) is calculated as the proportion of eosinophils in the leukocytes.	8:8323088:A:T	349861	334585	0.0154183	0.00238259	9.7346e-11	A	T	0.495724	-0.0359	0.00548343	3.81978e-11	119715
8:23356964	rs56009477	intergenic	ENTPD4;SLC25A37	30040_irnt	Mean corpuscular volume	continuous_irnt	phesant	Result of "Mean Corpuscular Volume" assay, performed on blood sample, obtained from UK Biobank assessment centre visit. Mean Corpuscular Haemoglobin Concentration (pg) is the weight of hemoglobin in the average erythrocyte, computed by the formula: MCH = (hemoglobin/red blood cells) x 10.	8:23356964:A:G	350473	112021	-0.0190217	0.00324406	4.53475e-09	A	G	0.150079	-0.0612	0.00639734	1.39947e-21	119715
8:23356964	rs56009477	intergenic	ENTPD4;SLC25A37	30050_irnt	Mean corpuscular haemoglobin	continuous_irnt	phesant	Result of "Mean Corpuscular Haemoglobin" assay, performed on blood sample, obtained from UK Biobank assessment centre visit.	8:23356964:A:G	350472	112020	-0.0255854	0.00323631	2.67149e-15	A	G	0.150079	-0.0612	0.00639734	1.39947e-21	119715
8:23356964	rs56009477	intergenic	ENTPD4;SLC25A37	30070_irnt	Red blood cell (erythrocyte) distribution width	continuous_irnt	phesant	Result of "Red Distribution Width" assay, performed on blood sample, obtained from UK Biobank assessment centre visit. Red blood cell Distribution Width is the size distribution spread of the erythrocyte population derived from the red blood cell histogram. It is the coefficient of variation (CV) expressed in % of the red blood cell size distribution.	8:23356964:A:G	350473	112021	0.0263034	0.00325	5.82208e-16	A	G	0.150079	-0.0612	0.00639734	1.39947e-21	119715
9:127032607	rs1045774	intronic	NEK6	23109_irnt	Impedance of arm (right)	continuous_irnt	phesant	Body composition estimation by impedance measurement. Impedance of right arm, oh Measured impedance of right arm. Range 150 - 1200 (ohms) in 1 (ohms) increments.	9:127032607:A:G	354792	274238	-0.0123957	0.00170782	3.92953e-13	A	G	0.383797	0.0323	0.00467107	3.87478e-12	119715
9:127032607	rs1045774	intronic	NEK6	23110_irnt	Impedance of arm (left)	continuous_irnt	phesant	Body composition estimation by impedance measurement. Impedance of left arm, ohm Measured impedance of left arm. Range 150 - 1200 (ohms) in 1 (ohms) increments.	9:127032607:A:G	354807	274249	-0.0122165	0.0017136	1.01174e-12	A	G	0.383797	0.0323	0.00467107	3.87478e-12	119715
9:136143212	rs544873	intronic	ABO	23109_irnt	Impedance of arm (right)	continuous_irnt	phesant	Body composition estimation by impedance measurement. Impedance of right arm, oh Measured impedance of right arm. Range 150 - 1200 (ohms) in 1 (ohms) increments.	9:136143212:G:A	354792	240455	0.014638	0.00175445	7.24738e-17	G	A	0.366656	0.0412	0.00467107	2.04234e-18	119715
9:136143212	rs544873	intronic	ABO	23110_irnt	Impedance of arm (left)	continuous_irnt	phesant	Body composition estimation by impedance measurement. Impedance of left arm, ohm Measured impedance of left arm. Range 150 - 1200 (ohms) in 1 (ohms) increments.	9:136143212:G:A	354807	240465	0.0147148	0.00176038	6.35222e-17	G	A	0.366656	0.0412	0.00467107	2.04234e-18	119715
9:136143212	rs544873	intronic	ABO	23119_irnt	Arm fat percentage (right)	continuous_irnt	phesant	Body composition estimation by impedance measurement. Right arm fat percentage Range 1-75% in 0.1% increments.	9:136143212:G:A	354760	240432	0.0119109	0.00188764	2.79449e-10	G	A	0.366656	0.0412	0.00467107	2.04234e-18	119715
9:136143212	rs544873	intronic	ABO	23121_irnt	Arm fat-free mass (right)	continuous_irnt	phesant	Body composition estimation by impedance measurement. Right arm fat free mass Right arm fat free mass in Kg, 0.1 increments.	9:136143212:G:A	354732	240416	-0.00882325	0.00154405	1.10211e-08	G	A	0.366656	0.0412	0.00467107	2.04234e-18	119715
9:136143212	rs544873	intronic	ABO	23122_irnt	Arm predicted mass (right)	continuous_irnt	phesant	Body composition estimation by impedance measurement. Right Arm predicted mass in Kg, 0.1 increments.	9:136143212:G:A	354726	240410	-0.0087588	0.00153925	1.26915e-08	G	A	0.366656	0.0412	0.00467107	2.04234e-18	119715
9:136143212	rs544873	intronic	ABO	23123_irnt	Arm fat percentage (left)	continuous_irnt	phesant	Body composition estimation by impedance measurement. Left arm fat percentage Range 1-75% in 0.1% increments.	9:136143212:G:A	354707	240400	0.0118984	0.00188076	2.51261e-10	G	A	0.366656	0.0412	0.00467107	2.04234e-18	119715
9:136143212	rs544873	intronic	ABO	23126_irnt	Arm predicted mass (left)	continuous_irnt	phesant	Body composition estimation by impedance measurement. Left arm predicted mass. in Kg, 0.1 increments.	9:136143212:G:A	354653	240365	-0.00860997	0.00157092	4.2356e-08	G	A	0.366656	0.0412	0.00467107	2.04234e-18	119715
9:136143212	rs544873	intronic	ABO	23129_irnt	Trunk fat-free mass	continuous_irnt	phesant	Body composition estimation by impedance measurement. Trunk fat free mass. Trunk fat free mass in Kg, 0.1 increments.	9:136143212:G:A	354530	240285	-0.00857106	0.0015563	3.6457e-08	G	A	0.366656	0.0412	0.00467107	2.04234e-18	119715
9:136143212	rs544873	intronic	ABO	23130_irnt	Trunk predicted mass	continuous_irnt	phesant	Body composition estimation by impedance measurement. Trunk predicted mass in Kg, 0.1 increments.	9:136143212:G:A	354494	240260	-0.00847747	0.00155089	4.6008e-08	G	A	0.366656	0.0412	0.00467107	2.04234e-18	119715
9:136143212	rs544873	intronic	ABO	30000_irnt	White blood cell (leukocyte) count	continuous_irnt	phesant	Result of "White Blood Cell Count" assay, performed on blood sample, obtained from UK Biobank assessment centre visit. White blood count is the number of leukocytes. Analyser operating range was 0 to 9x10^11 cells/Litre. Typical reference range is 3.5x10^9 to 9.6x10^9 cells/Litre.	9:136143212:G:A	350470	237328	-0.0246105	0.0025154	1.32855e-22	G	A	0.366656	0.0412	0.00467107	2.04234e-18	119715
9:136143212	rs544873	intronic	ABO	30010_irnt	Red blood cell (erythrocyte) count	continuous_irnt	phesant	Result of "Red Blood Cell Count" assay, performed on blood sample, obtained from UK Biobank assessment centre visit. Red blood cells is the number of erythrocytes. Analyser operating range was 0 to 2x10^13 cells/Litre. Typical reference range is 3.9x10^12 to 5.5x10^12 cells/Litre.	9:136143212:G:A	350475	237332	-0.0284598	0.00215405	7.62336e-40	G	A	0.366656	0.0412	0.00467107	2.04234e-18	119715
9:136143212	rs544873	intronic	ABO	30020_irnt	Haemoglobin concentration	continuous_irnt	phesant	Result of "Haemoglobin Concentration" assay, performed on blood sample, obtained from UK Biobank assessment centre visit. Analyser operating range was 0 to 99.9g/dL Typical reference range is 12.1 to 16.3g/dL	9:136143212:G:A	350474	237330	-0.0320015	0.00199928	1.20683e-57	G	A	0.366656	0.0412	0.00467107	2.04234e-18	119715
9:136143212	rs544873	intronic	ABO	30030_irnt	Haematocrit percentage	continuous_irnt	phesant	Result of "Haematocrit" assay, performed on blood sample, obtained from UK Biobank assessment centre visit. Haematocrit Percentage is the relative volume of packed erythrocytes to whole blood, computed by the formula: (red blood cells x mean corpuscular volume) / 10. Analyser operating range was 0 to 99.9% Typical reference range is 35.4 to 47.2%	9:136143212:G:A	350475	237332	-0.0330841	0.00205501	2.70914e-58	G	A	0.366656	0.0412	0.00467107	2.04234e-18	119715
9:136143212	rs544873	intronic	ABO	30110_irnt	Platelet distribution width	continuous_irnt	phesant	Result of "Platelet Distribution Width" assay, performed on blood sample, obtained from UK Biobank assessment centre visit. Platelet Distribution Width is the coefficient of variation of platelet size.	9:136143212:G:A	350470	237329	-0.0166886	0.0024973	2.34977e-11	G	A	0.366656	0.0412	0.00467107	2.04234e-18	119715
9:136143212	rs544873	intronic	ABO	30130_irnt	Monocyte count	continuous_irnt	phesant	Result of "Monocytes Number" assay, performed on blood sample, obtained from UK Biobank assessment centre visit. Monocyte count is the proportion of ( monoctyes / 100 ) x white blood cell count.	9:136143212:G:A	349856	236909	-0.0406673	0.00244501	4.26212e-62	G	A	0.366656	0.0412	0.00467107	2.04234e-18	119715
9:136143212	rs544873	intronic	ABO	30140_irnt	Neutrophill count	continuous_irnt	phesant	Result of "Neutrophils Number" assay, performed on blood sample, obtained from UK Biobank assessment centre visit. Neutrophils count is the proportion of ( neutrophils / 100 ) x white blood cell count.	9:136143212:G:A	349856	236909	-0.0204277	0.0025119	4.2239e-16	G	A	0.366656	0.0412	0.00467107	2.04234e-18	119715
9:136143212	rs544873	intronic	ABO	30190_irnt	Monocyte percentage	continuous_irnt	phesant	Result of "Monocytes Percentage" assay, performed on blood sample, obtained from UK Biobank assessment centre visit. Monocytes (percentage) is calculated as the proportion of monocytes in the leukocytes.	9:136143212:G:A	349861	236913	-0.0245235	0.00244164	9.85057e-24	G	A	0.366656	0.0412	0.00467107	2.04234e-18	119715
9:136143212	rs544873	intronic	ABO	30250_irnt	Reticulocyte count	continuous_irnt	phesant	Result of "Reticulocytes Number" assay, performed on blood sample, obtained from UK Biobank assessment centre visit. Reticulocytes count is computed from the reticulocyte per cent multiplied by the red blood cell count.	9:136143212:G:A	344729	233398	-0.0149188	0.00250951	2.769e-09	G	A	0.366656	0.0412	0.00467107	2.04234e-18	119715
9:136143212	rs544873	intronic	ABO	30260_irnt	Mean reticulocyte volume	continuous_irnt	phesant	Result of "Mean Reticulocytes Volume" assay, performed on blood sample, obtained from UK Biobank assessment centre visit. Mean Reticulocytes volume is the average volume of all reticulocytes, calculated from the reticulocytes (percentage).	9:136143212:G:A	344728	233397	0.0182724	0.00252954	5.07285e-13	G	A	0.366656	0.0412	0.00467107	2.04234e-18	119715
9:136143212	rs544873	intronic	ABO	30270_irnt	Mean sphered cell volume	continuous_irnt	phesant	Result of "Mean Sphered Cells Volume" assay, performed on blood sample, obtained from UK Biobank assessment centre visit.	9:136143212:G:A	344729	233398	0.0163334	0.00253196	1.11344e-10	G	A	0.366656	0.0412	0.00467107	2.04234e-18	119715
10:101283330	rs10748781	intergenic	GOT1;LINC01475	30040_irnt	Mean corpuscular volume	continuous_irnt	phesant	Result of "Mean Corpuscular Volume" assay, performed on blood sample, obtained from UK Biobank assessment centre visit. Mean Corpuscular Haemoglobin Concentration (pg) is the weight of hemoglobin in the average erythrocyte, computed by the formula: MCH = (hemoglobin/red blood cells) x 10.	10:101283330:C:A	350473	396843	0.0163871	0.00240699	9.90357e-12	C	A	0.579527	-0.0584	0.00477262	6.20318e-35	119715
10:101283330	rs10748781	intergenic	GOT1;LINC01475	30050_irnt	Mean corpuscular haemoglobin	continuous_irnt	phesant	Result of "Mean Corpuscular Haemoglobin" assay, performed on blood sample, obtained from UK Biobank assessment centre visit.	10:101283330:C:A	350472	396840	0.0181129	0.0024013	4.60453e-14	C	A	0.579527	-0.0584	0.00477262	6.20318e-35	119715
10:101283330	rs10748781	intergenic	GOT1;LINC01475	30090_irnt	Platelet crit	continuous_irnt	phesant	Result of "Platelet Crit" assay, performed on blood sample, obtained from UK Biobank assessment centre visit. Platelet Crit is a computed value that represents the platelet packed cell volume.	10:101283330:C:A	350471	396839	-0.017611	0.00230851	2.37628e-14	C	A	0.579527	-0.0584	0.00477262	6.20318e-35	119715
10:101283330	rs10748781	intergenic	GOT1;LINC01475	30130_irnt	Monocyte count	continuous_irnt	phesant	Result of "Monocytes Number" assay, performed on blood sample, obtained from UK Biobank assessment centre visit. Monocyte count is the proportion of ( monoctyes / 100 ) x white blood cell count.	10:101283330:C:A	349856	396152	-0.0325602	0.00235117	1.33358e-43	C	A	0.579527	-0.0584	0.00477262	6.20318e-35	119715
10:101283330	rs10748781	intergenic	GOT1;LINC01475	30190_irnt	Monocyte percentage	continuous_irnt	phesant	Result of "Monocytes Percentage" assay, performed on blood sample, obtained from UK Biobank assessment centre visit. Monocytes (percentage) is calculated as the proportion of monocytes in the leukocytes.	10:101283330:C:A	349861	396156	-0.0285773	0.00234749	4.36958e-34	C	A	0.579527	-0.0584	0.00477262	6.20318e-35	119715
10:101283330	rs10748781	intergenic	GOT1;LINC01475	30260_irnt	Mean reticulocyte volume	continuous_irnt	phesant	Result of "Mean Reticulocytes Volume" assay, performed on blood sample, obtained from UK Biobank assessment centre visit. Mean Reticulocytes volume is the average volume of all reticulocytes, calculated from the reticulocytes (percentage).	10:101283330:C:A	344728	390371	0.015565	0.00243233	1.56397e-10	C	A	0.579527	-0.0584	0.00477262	6.20318e-35	119715
11:115045237	rs4445669	UTR3	CADM1	78_irnt	Heel bone mineral density (BMD) T-score, automated	continuous_irnt	phesant	This T-score is calculated from the ultrasound heel BMD measurement and is based on a person's bone density compared with what is normally expected in someone of the same sex. The units of the T-score are the number of standard deviations (SD) that the bone density is above or below the standard.	11:115045237:T:C	206589	232525	-0.0342318	0.00303626	1.79221e-29	T	C	0.535887	0.0383	0.00456953	4.59124e-17	119715
11:115045237	rs4445669	UTR3	CADM1	3144_irnt	Heel Broadband ultrasound attenuation, direct entry	continuous_irnt	phesant	Broadband ultrasound attenuation through heel	11:115045237:T:C	206576	232512	-0.033442	0.00298003	3.24051e-29	T	C	0.535887	0.0383	0.00456953	4.59124e-17	119715
11:115045237	rs4445669	UTR3	CADM1	3147_irnt	Heel quantitative ultrasound index (QUI), direct entry	continuous_irnt	phesant	The QUI or 'stiffness' is based on measure of the speed of sound and broadband ultrasound attenuation. Direct entry.	11:115045237:T:C	206589	232525	-0.03423	0.00303626	1.80447e-29	T	C	0.535887	0.0383	0.00456953	4.59124e-17	119715
11:115045237	rs4445669	UTR3	CADM1	3148_irnt	Heel bone mineral density (BMD)	continuous_irnt	phesant	Estimation of bone mineral density (BMD) in the heel is based on the Quantitative Ultrasound Index through the calcaneus. Direct entry.	11:115045237:T:C	206496	232425	-0.0343935	0.0030357	9.54917e-30	T	C	0.535887	0.0383	0.00456953	4.59124e-17	119715
11:115045237	rs4445669	UTR3	CADM1	4101_irnt	Heel broadband ultrasound attenuation (left)	continuous_irnt	phesant	Broadband ultrasound attenuation through left heel	11:115045237:T:C	114625	128906	-0.0315275	0.00398205	2.4465e-15	T	C	0.535887	0.0383	0.00456953	4.59124e-17	119715
11:115045237	rs4445669	UTR3	CADM1	4104_irnt	Heel quantitative ultrasound index (QUI), direct entry (left)	continuous_irnt	phesant	The QUI or 'stiffness' is based on measure of the speed of sound and broadband ultrasound attenuation. Direct entry.	11:115045237:T:C	114630	128914	-0.0340709	0.00406168	4.98422e-17	T	C	0.535887	0.0383	0.00456953	4.59124e-17	119715
11:115045237	rs4445669	UTR3	CADM1	4105_irnt	Heel bone mineral density (BMD) (left)	continuous_irnt	phesant	Estimation of bone mineral density (BMD) in the left heel is based on the Quantitative Ultrasound Index through the calcaneus. Direct entry.	11:115045237:T:C	114561	128842	-0.0344979	0.00406049	1.98558e-17	T	C	0.535887	0.0383	0.00456953	4.59124e-17	119715
11:115045237	rs4445669	UTR3	CADM1	4106_irnt	Heel bone mineral density (BMD) T-score, automated (left)	continuous_irnt	phesant	This T-score is calculated from the ultrasound heel BMD measurement and is based on a person's bone density compared with what is normally expected in someone of the same sex. The units of the T-score are the number of standard deviations (SD) that the bone density is above or below the standard.	11:115045237:T:C	114630	128914	-0.0340714	0.00406168	4.97858e-17	T	C	0.535887	0.0383	0.00456953	4.59124e-17	119715
11:115045237	rs4445669	UTR3	CADM1	4120_irnt	Heel broadband ultrasound attenuation (right)	continuous_irnt	phesant	Broadband ultrasound attenuation through right heel	11:115045237:T:C	114609	128838	-0.0292168	0.00396159	1.6542e-13	T	C	0.535887	0.0383	0.00456953	4.59124e-17	119715
11:115045237	rs4445669	UTR3	CADM1	4123_irnt	Heel quantitative ultrasound index (QUI), direct entry (right)	continuous_irnt	phesant	The QUI or 'stiffness' is based on measure of the speed of sound and broadband ultrasound attenuation. Direct entry.	11:115045237:T:C	114614	128843	-0.033694	0.00404622	8.36105e-17	T	C	0.535887	0.0383	0.00456953	4.59124e-17	119715
11:115045237	rs4445669	UTR3	CADM1	4124_irnt	Heel bone mineral density (BMD) (right)	continuous_irnt	phesant	Estimation of bone mineral density (BMD) in the left heel is based on the Quantitative Ultrasound Index through the calcaneus. Direct entry.	11:115045237:T:C	114552	128771	-0.0336741	0.00404555	8.6154e-17	T	C	0.535887	0.0383	0.00456953	4.59124e-17	119715
11:115045237	rs4445669	UTR3	CADM1	4125_irnt	Heel bone mineral density (BMD) T-score, automated (right)	continuous_irnt	phesant	This T-score is calculated from the ultrasound heel BMD measurement and is based on a person's bone density compared with what is normally expected in someone of the same sex. The units of the T-score are the number of standard deviations (SD) that the bone density is above or below the standard.	11:115045237:T:C	114614	128843	-0.0336934	0.00404622	8.37207e-17	T	C	0.535887	0.0383	0.00456953	4.59124e-17	119715
11:115045237	rs4445669	UTR3	CADM1	21001_irnt	Body mass index (BMI)	continuous_irnt	phesant	BMI value here is constructed from height and weight measured during the initial Assessment Centre visit. Value is not present if either of these readings were omitted.	11:115045237:T:C	359983	405247	0.0132902	0.00235211	1.60242e-08	T	C	0.535887	0.0383	0.00456953	4.59124e-17	119715
11:115045237	rs4445669	UTR3	CADM1	23104_irnt	Body mass index (BMI)	continuous_irnt	phesant	Body composition estimation by impedance measurement. Body Mass Index. Increments of 0.1 .	11:115045237:T:C	354831	399441	0.0129289	0.00236986	4.88476e-08	T	C	0.535887	0.0383	0.00456953	4.59124e-17	119715
11:115045237	rs4445669	UTR3	CADM1	23106_irnt	Impedance of whole body	continuous_irnt	phesant	Body composition estimation by impedance measurement. Impedance of whole body. is Range 150 - 1200ohms in 1ohm increments.	11:115045237:T:C	354795	399403	-0.0103242	0.00181536	1.29291e-08	T	C	0.535887	0.0383	0.00456953	4.59124e-17	119715
11:115045237	rs4445669	UTR3	CADM1	23108_irnt	Impedance of leg (left)	continuous_irnt	phesant	Body composition estimation by impedance measurement. Impedance of left leg, ohm Measured impedance of left leg. Range 150 - 1200 (ohms) in 1 (ohms) increments.	11:115045237:T:C	354811	399419	-0.0120131	0.00217375	3.27064e-08	T	C	0.535887	0.0383	0.00456953	4.59124e-17	119715
12:570840	rs7966590	intronic	B4GALNT3	50_irnt	Standing height	continuous_irnt	phesant	Standing height was measured using a Seca 202 device	12:570840:G:A	360388	419608	0.0178013	0.00167168	1.78359e-26	G	A	0.550025	0.0386	0.0051788	5.93445e-14	117977
12:570840	rs7966590	intronic	B4GALNT3	20153_irnt	Forced expiratory volume in 1-second (FEV1), predicted	continuous_irnt	phesant	Predicted Forced Expiratory Volume in 1-second (FEV1), was calculated using a subset of "healthy never smokers" from UK Biobank. "Healthy never smokers", were selected as individuals with "Ever Smoking Status"=0 and with "Reproducible measure using the European Respiratory Society/American Thoracic Society (ERS/ATS) Criteria"=YES (1), with the following exclusions: ~F2316~: Individuals who indica…	12:570840:G:A	117241	136217	0.0105778	0.00172804	9.3118e-10	G	A	0.550025	0.0386	0.0051788	5.93445e-14	117977
12:69831694	rs10878986	intergenic	YEATS4;FRS2	50_irnt	Standing height	continuous_irnt	phesant	Standing height was measured using a Seca 202 device	12:69831694:T:C	360388	261874	0.0241548	0.00173233	3.53843e-44	T	C	0.385376	-0.0269	0.00487416	2.39901e-08	119715
12:69831694	rs10878986	intergenic	YEATS4;FRS2	20015_irnt	Sitting height	continuous_irnt	phesant	Distance from rump to crown when sitting, calculated as the difference between ~F51~ and ~F3077~.	12:69831694:T:C	360066	261648	0.0176167	0.00186953	4.40696e-21	T	C	0.385376	-0.0269	0.00487416	2.39901e-08	119715
12:69831694	rs10878986	intergenic	YEATS4;FRS2	20153_irnt	Forced expiratory volume in 1-second (FEV1), predicted	continuous_irnt	phesant	Predicted Forced Expiratory Volume in 1-second (FEV1), was calculated using a subset of "healthy never smokers" from UK Biobank. "Healthy never smokers", were selected as individuals with "Ever Smoking Status"=0 and with "Reproducible measure using the European Respiratory Society/American Thoracic Society (ERS/ATS) Criteria"=YES (1), with the following exclusions: ~F2316~: Individuals who indica…	12:69831694:T:C	117241	85166.3	0.0113614	0.00178941	2.17195e-10	T	C	0.385376	-0.0269	0.00487416	2.39901e-08	119715
12:69831694	rs10878986	intergenic	YEATS4;FRS2	23101_irnt	Whole body fat-free mass	continuous_irnt	phesant	Body composition estimation by impedance measurement. Fat free mass Fat free mass in Kg. Increment in 0.1 Kg	12:69831694:T:C	354808	257882	0.0107423	0.00154512	3.59744e-12	T	C	0.385376	-0.0269	0.00487416	2.39901e-08	119715
12:69831694	rs10878986	intergenic	YEATS4;FRS2	23102_irnt	Whole body water mass	continuous_irnt	phesant	Body composition estimation by impedance measurement. Body water mass Units in Kg. Increments in 0.1 Kg.	12:69831694:T:C	354834	257900	0.0104459	0.00154808	1.50491e-11	T	C	0.385376	-0.0269	0.00487416	2.39901e-08	119715
12:69831694	rs10878986	intergenic	YEATS4;FRS2	23105_irnt	Basal metabolic rate	continuous_irnt	phesant	Body composition estimation by impedance measurement. Basal metabolic rate Return value in Kilo- Joules.	12:69831694:T:C	354825	257895	0.010287	0.0016163	1.96161e-10	T	C	0.385376	-0.0269	0.00487416	2.39901e-08	119715
12:69831694	rs10878986	intergenic	YEATS4;FRS2	23113_irnt	Leg fat-free mass (right)	continuous_irnt	phesant	Body composition estimation by impedance measurement. Right leg fat free mass. Right leg fat free mass in Kg, 0.1 increments.	12:69831694:T:C	354798	257875	0.0106372	0.0015846	1.91117e-11	T	C	0.385376	-0.0269	0.00487416	2.39901e-08	119715
12:69831694	rs10878986	intergenic	YEATS4;FRS2	23114_irnt	Leg predicted mass (right)	continuous_irnt	phesant	Body composition estimation by impedance measurement. Right leg predicted mass. in Kg, 0.1 increments.	12:69831694:T:C	354798	257875	0.0105913	0.00157438	1.73113e-11	T	C	0.385376	-0.0269	0.00487416	2.39901e-08	119715
12:69831694	rs10878986	intergenic	YEATS4;FRS2	23117_irnt	Leg fat-free mass (left)	continuous_irnt	phesant	Body composition estimation by impedance measurement. Left leg fat free mass. Left leg fat free mass in Kg, 0.1 increments.	12:69831694:T:C	354771	257856	0.0101311	0.00159296	2.02102e-10	T	C	0.385376	-0.0269	0.00487416	2.39901e-08	119715
12:69831694	rs10878986	intergenic	YEATS4;FRS2	23118_irnt	Leg predicted mass (left)	continuous_irnt	phesant	Body composition estimation by impedance measurement. Left leg predicted mass. in Kg, 0.1 increments.	12:69831694:T:C	354766	257854	0.00994832	0.00158267	3.26609e-10	T	C	0.385376	-0.0269	0.00487416	2.39901e-08	119715
12:69831694	rs10878986	intergenic	YEATS4;FRS2	23121_irnt	Arm fat-free mass (right)	continuous_irnt	phesant	Body composition estimation by impedance measurement. Right arm fat free mass Right arm fat free mass in Kg, 0.1 increments.	12:69831694:T:C	354732	257826	0.00859821	0.00153412	2.08809e-08	T	C	0.385376	-0.0269	0.00487416	2.39901e-08	119715
12:69831694	rs10878986	intergenic	YEATS4;FRS2	23129_irnt	Trunk fat-free mass	continuous_irnt	phesant	Body composition estimation by impedance measurement. Trunk fat free mass. Trunk fat free mass in Kg, 0.1 increments.	12:69831694:T:C	354530	257673	0.0110434	0.00154625	9.21054e-13	T	C	0.385376	-0.0269	0.00487416	2.39901e-08	119715
12:69831694	rs10878986	intergenic	YEATS4;FRS2	23130_irnt	Trunk predicted mass	continuous_irnt	phesant	Body composition estimation by impedance measurement. Trunk predicted mass in Kg, 0.1 increments.	12:69831694:T:C	354494	257647	0.0107477	0.00154087	3.06201e-12	T	C	0.385376	-0.0269	0.00487416	2.39901e-08	119715
12:111884608	rs3184504	nonsynonymous SNV	SH2B3	49_irnt	Hip circumference	continuous_irnt	phesant	Hip circumference	12:111884608:T:C	360521	373487	0.0161199	0.00235097	7.05791e-12	T	C	0.518234	-0.0298	0.00456953	7.37396e-11	119715
12:111884608	rs3184504	nonsynonymous SNV	SH2B3	50_irnt	Standing height	continuous_irnt	phesant	Standing height was measured using a Seca 202 device	12:111884608:T:C	360388	373347	0.0104614	0.00164986	2.28848e-10	T	C	0.518234	-0.0298	0.00456953	7.37396e-11	119715
12:111884608	rs3184504	nonsynonymous SNV	SH2B3	404_irnt	Duration to first press of snap-button in each round	continuous_irnt	phesant	This gives the interval between the cards being displayed and the participant pressing the snap-button to indicate a match. Note that the time is recorded regardless of whether the cards shown formed a matching pair. ~F401~ and ~F402~ need to be compared to determine if the cards were the same. Each pair was displayed for 2 seconds, followed by a 1 second gap. If the button-press occurred during …	12:111884608:T:C	358500	371341	-0.0143462	0.00221309	9.03698e-11	T	C	0.518234	-0.0298	0.00456953	7.37396e-11	119715
12:111884608	rs3184504	nonsynonymous SNV	SH2B3	2966_irnt	Age high blood pressure diagnosed	continuous_irnt	phesant	ACE touchscreen question "What was your age when the high blood pressure was first diagnosed?" The following checks were performed: If answer If answer > Participants age then rejected If answer If answer > 69 then participant asked to confirm If the participant activated the Help button they were shown the message: If you are unsure, please provide an estimate or select Do not know. ~F2966~ was …	12:111884608:T:C	87024	88331	0.0261921	0.00383808	8.89427e-12	T	C	0.518234	-0.0298	0.00456953	7.37396e-11	119715
12:111884608	rs3184504	nonsynonymous SNV	SH2B3	4080_irnt	Systolic blood pressure, automated reading	continuous_irnt	phesant	Blood pressure, automated reading, systolic. Two measures of blood pressure were taken a few moments apart. Range returned by the Omron device is is 0-255	12:111884608:T:C	340159	352954	-0.0191987	0.00225001	1.43523e-17	T	C	0.518234	-0.0298	0.00456953	7.37396e-11	119715
12:111884608	rs3184504	nonsynonymous SNV	SH2B3	5096_irnt	3mm weak meridian (left)	continuous_irnt	phesant	This is the weak meridian of keratometry results taken at 3mm for the left eye	12:111884608:T:C	75398	78130	-0.0290475	0.00501747	7.09715e-09	T	C	0.518234	-0.0298	0.00456953	7.37396e-11	119715
12:111884608	rs3184504	nonsynonymous SNV	SH2B3	5097_irnt	6mm weak meridian (left)	continuous_irnt	phesant	This is the weak meridian of keratometry results taken at 3mm for the left eye	12:111884608:T:C	65551	67859	-0.0314222	0.00536298	4.67607e-09	T	C	0.518234	-0.0298	0.00456953	7.37396e-11	119715
12:111884608	rs3184504	nonsynonymous SNV	SH2B3	5134_irnt	6mm strong meridian (left)	continuous_irnt	phesant	[keratometry@6mm/left] strong meridian	12:111884608:T:C	65551	67859	-0.0293323	0.00535161	4.24433e-08	T	C	0.518234	-0.0298	0.00456953	7.37396e-11	119715
12:111884608	rs3184504	nonsynonymous SNV	SH2B3	5135_irnt	3mm strong meridian (left)	continuous_irnt	phesant	This is the strong meridian angle of keratometry results taken at 3mm for the left eye	12:111884608:T:C	75398	78130	-0.0283237	0.00500921	1.57025e-08	T	C	0.518234	-0.0298	0.00456953	7.37396e-11	119715
12:111884608	rs3184504	nonsynonymous SNV	SH2B3	20022_irnt	Birth weight	continuous_irnt	phesant	Participants were asked to enter their own birth-weight. The weight could be entered either in Kg or in Imperial pounds+ounces. Values entered as Imperial units are held in ~F121~ and ~F122~, and their values have been converted into Kg and incorporated into this field.	12:111884608:T:C	205475	213408	0.0287994	0.00308192	9.309e-21	T	C	0.518234	-0.0298	0.00456953	7.37396e-11	119715
12:111884608	rs3184504	nonsynonymous SNV	SH2B3	20023_irnt	Mean time to correctly identify matches	continuous_irnt	phesant	This field is the mean duration to first press of snap-button summed over rounds in which both cards matched. It gives a crude measure of the raw processing+reaction speed of a participant. The following data points were excluded when forming the average: Rounds 0-4 were regarded as "training"; Times under 50ms must be due to anticipation rather than reaction; Times over 2000ms were ignored as th…	12:111884608:T:C	358695	371565	-0.0128561	0.00221075	6.06009e-09	T	C	0.518234	-0.0298	0.00456953	7.37396e-11	119715
12:111884608	rs3184504	nonsynonymous SNV	SH2B3	21002_irnt	Weight	continuous_irnt	phesant	Weight was measured by a variety of means during the initial Assessment Centre visit. This field amalgamates these values into a single item.	12:111884608:T:C	360116	373077	0.0131655	0.00206333	1.76494e-10	T	C	0.518234	-0.0298	0.00456953	7.37396e-11	119715
12:111884608	rs3184504	nonsynonymous SNV	SH2B3	23098_irnt	Weight	continuous_irnt	phesant	Weight of person taken during impedance measurement. 0.1 increments. Range 0 - 200Kg.	12:111884608:T:C	354838	367691	0.013059	0.00207774	3.2782e-10	T	C	0.518234	-0.0298	0.00456953	7.37396e-11	119715
12:111884608	rs3184504	nonsynonymous SNV	SH2B3	23101_irnt	Whole body fat-free mass	continuous_irnt	phesant	Body composition estimation by impedance measurement. Fat free mass Fat free mass in Kg. Increment in 0.1 Kg	12:111884608:T:C	354808	367656	0.0141851	0.00147112	5.32867e-22	T	C	0.518234	-0.0298	0.00456953	7.37396e-11	119715
12:111884608	rs3184504	nonsynonymous SNV	SH2B3	23102_irnt	Whole body water mass	continuous_irnt	phesant	Body composition estimation by impedance measurement. Body water mass Units in Kg. Increments in 0.1 Kg.	12:111884608:T:C	354834	367687	0.014259	0.00147392	3.90624e-22	T	C	0.518234	-0.0298	0.00456953	7.37396e-11	119715
12:111884608	rs3184504	nonsynonymous SNV	SH2B3	23105_irnt	Basal metabolic rate	continuous_irnt	phesant	Body composition estimation by impedance measurement. Basal metabolic rate Return value in Kilo- Joules.	12:111884608:T:C	354825	367680	0.014068	0.00153888	6.17877e-20	T	C	0.518234	-0.0298	0.00456953	7.37396e-11	119715
12:111884608	rs3184504	nonsynonymous SNV	SH2B3	23106_irnt	Impedance of whole body	continuous_irnt	phesant	Body composition estimation by impedance measurement. Impedance of whole body. is Range 150 - 1200ohms in 1ohm increments.	12:111884608:T:C	354795	367647	-0.0140878	0.00179826	4.73464e-15	T	C	0.518234	-0.0298	0.00456953	7.37396e-11	119715
12:111884608	rs3184504	nonsynonymous SNV	SH2B3	23107_irnt	Impedance of leg (right)	continuous_irnt	phesant	Body composition estimation by impedance measurement. Impedance of right leg, oh Measured impedance of right leg. Range 150 - 1200 (ohms) in 1 (ohms) increments.	12:111884608:T:C	354817	367670	-0.0121673	0.00213645	1.23387e-08	T	C	0.518234	-0.0298	0.00456953	7.37396e-11	119715
12:111884608	rs3184504	nonsynonymous SNV	SH2B3	23109_irnt	Impedance of arm (right)	continuous_irnt	phesant	Body composition estimation by impedance measurement. Impedance of right arm, oh Measured impedance of right arm. Range 150 - 1200 (ohms) in 1 (ohms) increments.	12:111884608:T:C	354792	367645	-0.0134575	0.00165973	5.15088e-16	T	C	0.518234	-0.0298	0.00456953	7.37396e-11	119715
12:111884608	rs3184504	nonsynonymous SNV	SH2B3	23110_irnt	Impedance of arm (left)	continuous_irnt	phesant	Body composition estimation by impedance measurement. Impedance of left arm, ohm Measured impedance of left arm. Range 150 - 1200 (ohms) in 1 (ohms) increments.	12:111884608:T:C	354807	367661	-0.0143665	0.00166534	6.33537e-18	T	C	0.518234	-0.0298	0.00456953	7.37396e-11	119715
12:111884608	rs3184504	nonsynonymous SNV	SH2B3	23113_irnt	Leg fat-free mass (right)	continuous_irnt	phesant	Body composition estimation by impedance measurement. Right leg fat free mass. Right leg fat free mass in Kg, 0.1 increments.	12:111884608:T:C	354798	367650	0.012111	0.00150874	1.00036e-15	T	C	0.518234	-0.0298	0.00456953	7.37396e-11	119715
12:111884608	rs3184504	nonsynonymous SNV	SH2B3	23114_irnt	Leg predicted mass (right)	continuous_irnt	phesant	Body composition estimation by impedance measurement. Right leg predicted mass. in Kg, 0.1 increments.	12:111884608:T:C	354798	367650	0.0120084	0.001499	1.1417e-15	T	C	0.518234	-0.0298	0.00456953	7.37396e-11	119715
12:111884608	rs3184504	nonsynonymous SNV	SH2B3	23117_irnt	Leg fat-free mass (left)	continuous_irnt	phesant	Body composition estimation by impedance measurement. Left leg fat free mass. Left leg fat free mass in Kg, 0.1 increments.	12:111884608:T:C	354771	367624	0.0116623	0.00151668	1.48282e-14	T	C	0.518234	-0.0298	0.00456953	7.37396e-11	119715
12:111884608	rs3184504	nonsynonymous SNV	SH2B3	23118_irnt	Leg predicted mass (left)	continuous_irnt	phesant	Body composition estimation by impedance measurement. Left leg predicted mass. in Kg, 0.1 increments.	12:111884608:T:C	354766	367621	0.0115149	0.00150689	2.15241e-14	T	C	0.518234	-0.0298	0.00456953	7.37396e-11	119715
12:111884608	rs3184504	nonsynonymous SNV	SH2B3	23121_irnt	Arm fat-free mass (right)	continuous_irnt	phesant	Body composition estimation by impedance measurement. Right arm fat free mass Right arm fat free mass in Kg, 0.1 increments.	12:111884608:T:C	354732	367582	0.0139927	0.00146055	9.72169e-22	T	C	0.518234	-0.0298	0.00456953	7.37396e-11	119715
12:111884608	rs3184504	nonsynonymous SNV	SH2B3	23122_irnt	Arm predicted mass (right)	continuous_irnt	phesant	Body composition estimation by impedance measurement. Right Arm predicted mass in Kg, 0.1 increments.	12:111884608:T:C	354726	367576	0.0139604	0.00145602	9.03178e-22	T	C	0.518234	-0.0298	0.00456953	7.37396e-11	119715
12:111884608	rs3184504	nonsynonymous SNV	SH2B3	23125_irnt	Arm fat-free mass (left)	continuous_irnt	phesant	Body composition estimation by impedance measurement. Left arm fat free mass Left arm fat free mass in Kg, 0.1 increments.	12:111884608:T:C	354668	367511	0.0147289	0.00149185	5.49253e-23	T	C	0.518234	-0.0298	0.00456953	7.37396e-11	119715
12:111884608	rs3184504	nonsynonymous SNV	SH2B3	23126_irnt	Arm predicted mass (left)	continuous_irnt	phesant	Body composition estimation by impedance measurement. Left arm predicted mass. in Kg, 0.1 increments.	12:111884608:T:C	354653	367492	0.0141334	0.00148599	1.89732e-21	T	C	0.518234	-0.0298	0.00456953	7.37396e-11	119715
12:111884608	rs3184504	nonsynonymous SNV	SH2B3	23129_irnt	Trunk fat-free mass	continuous_irnt	phesant	Body composition estimation by impedance measurement. Trunk fat free mass. Trunk fat free mass in Kg, 0.1 increments.	12:111884608:T:C	354530	367360	0.0150171	0.00147217	1.98401e-24	T	C	0.518234	-0.0298	0.00456953	7.37396e-11	119715
12:111884608	rs3184504	nonsynonymous SNV	SH2B3	23130_irnt	Trunk predicted mass	continuous_irnt	phesant	Body composition estimation by impedance measurement. Trunk predicted mass in Kg, 0.1 increments.	12:111884608:T:C	354494	367322	0.0148605	0.00146706	4.12009e-24	T	C	0.518234	-0.0298	0.00456953	7.37396e-11	119715
12:111884608	rs3184504	nonsynonymous SNV	SH2B3	30000_irnt	White blood cell (leukocyte) count	continuous_irnt	phesant	Result of "White Blood Cell Count" assay, performed on blood sample, obtained from UK Biobank assessment centre visit. White blood count is the number of leukocytes. Analyser operating range was 0 to 9x10^11 cells/Litre. Typical reference range is 3.5x10^9 to 9.6x10^9 cells/Litre.	12:111884608:T:C	350470	363225	-0.0635332	0.00237747	3.66053e-157	T	C	0.518234	-0.0298	0.00456953	7.37396e-11	119715
12:111884608	rs3184504	nonsynonymous SNV	SH2B3	30010_irnt	Red blood cell (erythrocyte) count	continuous_irnt	phesant	Result of "Red Blood Cell Count" assay, performed on blood sample, obtained from UK Biobank assessment centre visit. Red blood cells is the number of erythrocytes. Analyser operating range was 0 to 2x10^13 cells/Litre. Typical reference range is 3.9x10^12 to 5.5x10^12 cells/Litre.	12:111884608:T:C	350475	363231	-0.036569	0.00203731	5.19939e-72	T	C	0.518234	-0.0298	0.00456953	7.37396e-11	119715
12:111884608	rs3184504	nonsynonymous SNV	SH2B3	30020_irnt	Haemoglobin concentration	continuous_irnt	phesant	Result of "Haemoglobin Concentration" assay, performed on blood sample, obtained from UK Biobank assessment centre visit. Analyser operating range was 0 to 99.9g/dL Typical reference range is 12.1 to 16.3g/dL	12:111884608:T:C	350474	363231	-0.0493373	0.00189018	4.83023e-150	T	C	0.518234	-0.0298	0.00456953	7.37396e-11	119715
12:111884608	rs3184504	nonsynonymous SNV	SH2B3	30030_irnt	Haematocrit percentage	continuous_irnt	phesant	Result of "Haematocrit" assay, performed on blood sample, obtained from UK Biobank assessment centre visit. Haematocrit Percentage is the relative volume of packed erythrocytes to whole blood, computed by the formula: (red blood cells x mean corpuscular volume) / 10. Analyser operating range was 0 to 99.9% Typical reference range is 35.4 to 47.2%	12:111884608:T:C	350475	363231	-0.0470479	0.00194314	2.1103e-129	T	C	0.518234	-0.0298	0.00456953	7.37396e-11	119715
12:111884608	rs3184504	nonsynonymous SNV	SH2B3	30040_irnt	Mean corpuscular volume	continuous_irnt	phesant	Result of "Mean Corpuscular Volume" assay, performed on blood sample, obtained from UK Biobank assessment centre visit. Mean Corpuscular Haemoglobin Concentration (pg) is the weight of hemoglobin in the average erythrocyte, computed by the formula: MCH = (hemoglobin/red blood cells) x 10.	12:111884608:T:C	350473	363228	-0.0156323	0.00236825	4.09602e-11	T	C	0.518234	-0.0298	0.00456953	7.37396e-11	119715
12:111884608	rs3184504	nonsynonymous SNV	SH2B3	30050_irnt	Mean corpuscular haemoglobin	continuous_irnt	phesant	Result of "Mean Corpuscular Haemoglobin" assay, performed on blood sample, obtained from UK Biobank assessment centre visit.	12:111884608:T:C	350472	363229	-0.0191286	0.00236262	5.68084e-16	T	C	0.518234	-0.0298	0.00456953	7.37396e-11	119715
12:111884608	rs3184504	nonsynonymous SNV	SH2B3	30080_irnt	Platelet count	continuous_irnt	phesant	Result of "Platelet Count" assay, performed on blood sample, obtained from UK Biobank assessment centre visit. Platelet count is the number of thrombocytes derived from the platelet histogram.	12:111884608:T:C	350474	363229	-0.0959625	0.00230484	0	T	C	0.518234	-0.0298	0.00456953	7.37396e-11	119715
12:111884608	rs3184504	nonsynonymous SNV	SH2B3	30090_irnt	Platelet crit	continuous_irnt	phesant	Result of "Platelet Crit" assay, performed on blood sample, obtained from UK Biobank assessment centre visit. Platelet Crit is a computed value that represents the platelet packed cell volume.	12:111884608:T:C	350471	363225	-0.106186	0.00226445	0	T	C	0.518234	-0.0298	0.00456953	7.37396e-11	119715
12:111884608	rs3184504	nonsynonymous SNV	SH2B3	30110_irnt	Platelet distribution width	continuous_irnt	phesant	Result of "Platelet Distribution Width" assay, performed on blood sample, obtained from UK Biobank assessment centre visit. Platelet Distribution Width is the coefficient of variation of platelet size.	12:111884608:T:C	350470	363225	-0.0181955	0.00236242	1.34241e-14	T	C	0.518234	-0.0298	0.00456953	7.37396e-11	119715
12:111884608	rs3184504	nonsynonymous SNV	SH2B3	30120_irnt	Lymphocyte count	continuous_irnt	phesant	Result of "Lymphocytes Number" assay, performed on blood sample, obtained from UK Biobank assessment centre visit. Lymphocyte count is the proportion of ( lymphoctyes / 100 ) x white blood cell count	12:111884608:T:C	349856	362563	-0.0820268	0.00237048	6.23325e-262	T	C	0.518234	-0.0298	0.00456953	7.37396e-11	119715
12:111884608	rs3184504	nonsynonymous SNV	SH2B3	30130_irnt	Monocyte count	continuous_irnt	phesant	Result of "Monocytes Number" assay, performed on blood sample, obtained from UK Biobank assessment centre visit. Monocyte count is the proportion of ( monoctyes / 100 ) x white blood cell count.	12:111884608:T:C	349856	362563	-0.0418674	0.00231282	3.29951e-73	T	C	0.518234	-0.0298	0.00456953	7.37396e-11	119715
12:111884608	rs3184504	nonsynonymous SNV	SH2B3	30140_irnt	Neutrophill count	continuous_irnt	phesant	Result of "Neutrophils Number" assay, performed on blood sample, obtained from UK Biobank assessment centre visit. Neutrophils count is the proportion of ( neutrophils / 100 ) x white blood cell count.	12:111884608:T:C	349856	362563	-0.0301872	0.00237595	5.62851e-37	T	C	0.518234	-0.0298	0.00456953	7.37396e-11	119715
12:111884608	rs3184504	nonsynonymous SNV	SH2B3	30180_irnt	Lymphocyte percentage	continuous_irnt	phesant	Result of "Lymphocytes Percentage" assay, performed on blood sample, obtained from UK Biobank assessment centre visit. Lymphocytes (Percentage) is calculated as the proportion of lymphocytes in the leukocytes.	12:111884608:T:C	349861	362569	-0.0369253	0.00234975	1.25699e-55	T	C	0.518234	-0.0298	0.00456953	7.37396e-11	119715
12:111884608	rs3184504	nonsynonymous SNV	SH2B3	30200_irnt	Neutrophill percentage	continuous_irnt	phesant	Result of "Neutrophils Percentage" assay, performed on blood sample, obtained from UK Biobank assessment centre visit. Neutrophils (Percentage) is calculated as the proportion of neutrophils in the leukocytes.	12:111884608:T:C	349861	362569	0.0459501	0.00237462	2.23276e-83	T	C	0.518234	-0.0298	0.00456953	7.37396e-11	119715
12:111884608	rs3184504	nonsynonymous SNV	SH2B3	30210_irnt	Eosinophill percentage	continuous_irnt	phesant	Result of "Eosinophils Percentage" assay, performed on blood sample, obtained from UK Biobank assessment centre visit. Eosinophils (Percentage) is calculated as the proportion of eosinophils in the leukocytes.	12:111884608:T:C	349861	362569	-0.0765886	0.00237544	9.90789e-228	T	C	0.518234	-0.0298	0.00456953	7.37396e-11	119715
12:111884608	rs3184504	nonsynonymous SNV	SH2B3	30240_irnt	Reticulocyte percentage	continuous_irnt	phesant	Result of "Reticulocytes Percentage" assay, performed on blood sample, obtained from UK Biobank assessment centre visit. Reticulocytes (Percentage) is the number of reticulocytes as a percentage of red blood cells.	12:111884608:T:C	344728	357254	-0.0511765	0.00240311	1.43917e-100	T	C	0.518234	-0.0298	0.00456953	7.37396e-11	119715
12:111884608	rs3184504	nonsynonymous SNV	SH2B3	30250_irnt	Reticulocyte count	continuous_irnt	phesant	Result of "Reticulocytes Number" assay, performed on blood sample, obtained from UK Biobank assessment centre visit. Reticulocytes count is computed from the reticulocyte per cent multiplied by the red blood cell count.	12:111884608:T:C	344729	357255	-0.0573792	0.00237197	3.59013e-129	T	C	0.518234	-0.0298	0.00456953	7.37396e-11	119715
12:111884608	rs3184504	nonsynonymous SNV	SH2B3	30270_irnt	Mean sphered cell volume	continuous_irnt	phesant	Result of "Mean Sphered Cells Volume" assay, performed on blood sample, obtained from UK Biobank assessment centre visit.	12:111884608:T:C	344729	357255	0.0189514	0.00239502	2.52306e-15	T	C	0.518234	-0.0298	0.00456953	7.37396e-11	119715
12:111884608	rs3184504	nonsynonymous SNV	SH2B3	30280_irnt	Immature reticulocyte fraction	continuous_irnt	phesant	Result of "Immature Reticulocytes Fraction" assay, performed on blood sample, obtained from UK Biobank assessment centre visit. Immature Reticulocytes Fraction (Percentage) is an indication of new reticulocyte synthesis and is calculated from the reticulocytes (Percentage) as the total number of reticulocyte events in the outermost light scattering region, corresponding to immature reticulocytes,…	12:111884608:T:C	344728	357254	-0.0272397	0.00240163	8.20793e-30	T	C	0.518234	-0.0298	0.00456953	7.37396e-11	119715
12:111884608	rs3184504	nonsynonymous SNV	SH2B3	30290_irnt	High light scatter reticulocyte percentage	continuous_irnt	phesant	Result of "High Light Scatter Reticulocytes Percentage" assay, performed on blood sample, obtained from UK Biobank assessment centre visit. High Light Scatter Reticulocytes (Percentage) is computed as: (HLR / Total Erythrocytes) x 100.	12:111884608:T:C	344729	357255	-0.04984	0.00240321	1.76435e-95	T	C	0.518234	-0.0298	0.00456953	7.37396e-11	119715
12:111884608	rs3184504	nonsynonymous SNV	SH2B3	30300_irnt	High light scatter reticulocyte count	continuous_irnt	phesant	Result of "High Light Scatter Reticulocytes Number" assay, performed on blood sample, obtained from UK Biobank assessment centre visit. High Light Scatter Reticulocytes Count is calculated as: (HLR / Total Erythrocytes) x red blood cells	12:111884608:T:C	344729	357255	-0.0551536	0.00238529	3.39456e-118	T	C	0.518234	-0.0298	0.00456953	7.37396e-11	119715
15:89113482	rs1348005	intergenic	DET1;LINC01586	50_irnt	Standing height	continuous_irnt	phesant	Standing height was measured using a Seca 202 device	15:89113482:A:G	360388	230523	0.00978489	0.00177726	3.68169e-08	A	G	0.324588	-0.057	0.00487416	1.08836e-31	119715
16:4015313	rs1045476	UTR3	ADCY9	48_irnt	Waist circumference	continuous_irnt	phesant	Waist circumference	16:4015313:A:G	360564	592975	0.0199998	0.00270438	1.41369e-13	A	G	0.827865	-0.0427	0.00619425	4.39094e-12	119715
16:4015313	rs1045476	UTR3	ADCY9	49_irnt	Hip circumference	continuous_irnt	phesant	Hip circumference	16:4015313:A:G	360521	592905	0.0242236	0.00307949	3.66812e-15	A	G	0.827865	-0.0427	0.00619425	4.39094e-12	119715
16:4015313	rs1045476	UTR3	ADCY9	50_irnt	Standing height	continuous_irnt	phesant	Standing height was measured using a Seca 202 device	16:4015313:A:G	360388	592693	0.0168244	0.00216102	6.96613e-15	A	G	0.827865	-0.0427	0.00619425	4.39094e-12	119715
16:4015313	rs1045476	UTR3	ADCY9	78_irnt	Heel bone mineral density (BMD) T-score, automated	continuous_irnt	phesant	This T-score is calculated from the ultrasound heel BMD measurement and is based on a person's bone density compared with what is normally expected in someone of the same sex. The units of the T-score are the number of standard deviations (SD) that the bone density is above or below the standard.	16:4015313:A:G	206589	339528	0.0251291	0.00393294	1.66905e-10	A	G	0.827865	-0.0427	0.00619425	4.39094e-12	119715
16:4015313	rs1045476	UTR3	ADCY9	3144_irnt	Heel Broadband ultrasound attenuation, direct entry	continuous_irnt	phesant	Broadband ultrasound attenuation through heel	16:4015313:A:G	206576	339507	0.0213854	0.00386017	3.02792e-08	A	G	0.827865	-0.0427	0.00619425	4.39094e-12	119715
16:4015313	rs1045476	UTR3	ADCY9	3147_irnt	Heel quantitative ultrasound index (QUI), direct entry	continuous_irnt	phesant	The QUI or 'stiffness' is based on measure of the speed of sound and broadband ultrasound attenuation. Direct entry.	16:4015313:A:G	206589	339528	0.0251342	0.00393294	1.65492e-10	A	G	0.827865	-0.0427	0.00619425	4.39094e-12	119715
16:4015313	rs1045476	UTR3	ADCY9	3148_irnt	Heel bone mineral density (BMD)	continuous_irnt	phesant	Estimation of bone mineral density (BMD) in the heel is based on the Quantitative Ultrasound Index through the calcaneus. Direct entry.	16:4015313:A:G	206496	339368	0.0255808	0.00393218	7.76069e-11	A	G	0.827865	-0.0427	0.00619425	4.39094e-12	119715
16:4015313	rs1045476	UTR3	ADCY9	21001_irnt	Body mass index (BMI)	continuous_irnt	phesant	BMI value here is constructed from height and weight measured during the initial Assessment Centre visit. Value is not present if either of these readings were omitted.	16:4015313:A:G	359983	592038	0.0189531	0.00305273	5.3525e-10	A	G	0.827865	-0.0427	0.00619425	4.39094e-12	119715
16:4015313	rs1045476	UTR3	ADCY9	21002_irnt	Weight	continuous_irnt	phesant	Weight was measured by a variety of means during the initial Assessment Centre visit. This field amalgamates these values into a single item.	16:4015313:A:G	360116	592253	0.0248146	0.00270249	4.24771e-20	A	G	0.827865	-0.0427	0.00619425	4.39094e-12	119715
16:4015313	rs1045476	UTR3	ADCY9	23098_irnt	Weight	continuous_irnt	phesant	Weight of person taken during impedance measurement. 0.1 increments. Range 0 - 200Kg.	16:4015313:A:G	354838	583604	0.0252925	0.00272157	1.50321e-20	A	G	0.827865	-0.0427	0.00619425	4.39094e-12	119715
16:4015313	rs1045476	UTR3	ADCY9	23100_irnt	Whole body fat mass	continuous_irnt	phesant	Body composition estimation by impedance measurement. Fat mass Total fat mass in Kg, in 0.1Kg increments.	16:4015313:A:G	354244	582625	0.0225034	0.00300499	6.97396e-14	A	G	0.827865	-0.0427	0.00619425	4.39094e-12	119715
16:4015313	rs1045476	UTR3	ADCY9	23101_irnt	Whole body fat-free mass	continuous_irnt	phesant	Body composition estimation by impedance measurement. Fat free mass Fat free mass in Kg. Increment in 0.1 Kg	16:4015313:A:G	354808	583551	0.0184539	0.00192711	1.01539e-21	A	G	0.827865	-0.0427	0.00619425	4.39094e-12	119715
16:4015313	rs1045476	UTR3	ADCY9	23102_irnt	Whole body water mass	continuous_irnt	phesant	Body composition estimation by impedance measurement. Body water mass Units in Kg. Increments in 0.1 Kg.	16:4015313:A:G	354834	583597	0.0184337	0.00193078	1.33935e-21	A	G	0.827865	-0.0427	0.00619425	4.39094e-12	119715
16:4015313	rs1045476	UTR3	ADCY9	23104_irnt	Body mass index (BMI)	continuous_irnt	phesant	Body composition estimation by impedance measurement. Body Mass Index. Increments of 0.1 .	16:4015313:A:G	354831	583593	0.0197197	0.00307527	1.4347e-10	A	G	0.827865	-0.0427	0.00619425	4.39094e-12	119715
16:4015313	rs1045476	UTR3	ADCY9	23105_irnt	Basal metabolic rate	continuous_irnt	phesant	Body composition estimation by impedance measurement. Basal metabolic rate Return value in Kilo- Joules.	16:4015313:A:G	354825	583585	0.0200636	0.00201586	2.46675e-23	A	G	0.827865	-0.0427	0.00619425	4.39094e-12	119715
16:4015313	rs1045476	UTR3	ADCY9	23107_irnt	Impedance of leg (right)	continuous_irnt	phesant	Body composition estimation by impedance measurement. Impedance of right leg, oh Measured impedance of right leg. Range 150 - 1200 (ohms) in 1 (ohms) increments.	16:4015313:A:G	354817	583571	-0.0160787	0.00279869	9.19584e-09	A	G	0.827865	-0.0427	0.00619425	4.39094e-12	119715
16:4015313	rs1045476	UTR3	ADCY9	23108_irnt	Impedance of leg (left)	continuous_irnt	phesant	Body composition estimation by impedance measurement. Impedance of left leg, ohm Measured impedance of left leg. Range 150 - 1200 (ohms) in 1 (ohms) increments.	16:4015313:A:G	354811	583564	-0.0160022	0.00282085	1.40585e-08	A	G	0.827865	-0.0427	0.00619425	4.39094e-12	119715
16:4015313	rs1045476	UTR3	ADCY9	23112_irnt	Leg fat mass (right)	continuous_irnt	phesant	Body composition estimation by impedance measurement. Right leg fat mass Right leg fat mass in Kg, 0.1 increments.	16:4015313:A:G	354807	583558	0.0166636	0.00246677	1.4282e-11	A	G	0.827865	-0.0427	0.00619425	4.39094e-12	119715
16:4015313	rs1045476	UTR3	ADCY9	23113_irnt	Leg fat-free mass (right)	continuous_irnt	phesant	Body composition estimation by impedance measurement. Right leg fat free mass. Right leg fat free mass in Kg, 0.1 increments.	16:4015313:A:G	354798	583542	0.0191723	0.00197633	3.0059e-22	A	G	0.827865	-0.0427	0.00619425	4.39094e-12	119715
16:4015313	rs1045476	UTR3	ADCY9	23114_irnt	Leg predicted mass (right)	continuous_irnt	phesant	Body composition estimation by impedance measurement. Right leg predicted mass. in Kg, 0.1 increments.	16:4015313:A:G	354798	583542	0.0189465	0.00196358	4.99564e-22	A	G	0.827865	-0.0427	0.00619425	4.39094e-12	119715
16:4015313	rs1045476	UTR3	ADCY9	23116_irnt	Leg fat mass (left)	continuous_irnt	phesant	Body composition estimation by impedance measurement. Left leg fat mass Left leg free mass in Kg, 0.1 increments.	16:4015313:A:G	354788	583525	0.0169006	0.00243874	4.2143e-12	A	G	0.827865	-0.0427	0.00619425	4.39094e-12	119715
16:4015313	rs1045476	UTR3	ADCY9	23117_irnt	Leg fat-free mass (left)	continuous_irnt	phesant	Body composition estimation by impedance measurement. Left leg fat free mass. Left leg fat free mass in Kg, 0.1 increments.	16:4015313:A:G	354771	583496	0.0193493	0.00198672	2.06284e-22	A	G	0.827865	-0.0427	0.00619425	4.39094e-12	119715
16:4015313	rs1045476	UTR3	ADCY9	23118_irnt	Leg predicted mass (left)	continuous_irnt	phesant	Body composition estimation by impedance measurement. Left leg predicted mass. in Kg, 0.1 increments.	16:4015313:A:G	354766	583489	0.0190038	0.00197389	6.1505e-22	A	G	0.827865	-0.0427	0.00619425	4.39094e-12	119715
16:4015313	rs1045476	UTR3	ADCY9	23119_irnt	Arm fat percentage (right)	continuous_irnt	phesant	Body composition estimation by impedance measurement. Right arm fat percentage Range 1-75% in 0.1% increments.	16:4015313:A:G	354760	583479	0.0131497	0.00233927	1.89695e-08	A	G	0.827865	-0.0427	0.00619425	4.39094e-12	119715
16:4015313	rs1045476	UTR3	ADCY9	23120_irnt	Arm fat mass (right)	continuous_irnt	phesant	Body composition estimation by impedance measurement. Right arm fat mass. Right arm fat mass in Kg, 0.1 increments.	16:4015313:A:G	354736	583435	0.0229347	0.00303138	3.86459e-14	A	G	0.827865	-0.0427	0.00619425	4.39094e-12	119715
16:4015313	rs1045476	UTR3	ADCY9	23121_irnt	Arm fat-free mass (right)	continuous_irnt	phesant	Body composition estimation by impedance measurement. Right arm fat free mass Right arm fat free mass in Kg, 0.1 increments.	16:4015313:A:G	354732	583431	0.0162954	0.00191336	1.64916e-17	A	G	0.827865	-0.0427	0.00619425	4.39094e-12	119715
16:4015313	rs1045476	UTR3	ADCY9	23122_irnt	Arm predicted mass (right)	continuous_irnt	phesant	Body composition estimation by impedance measurement. Right Arm predicted mass in Kg, 0.1 increments.	16:4015313:A:G	354726	583422	0.0163596	0.00190741	9.78654e-18	A	G	0.827865	-0.0427	0.00619425	4.39094e-12	119715
16:4015313	rs1045476	UTR3	ADCY9	23123_irnt	Arm fat percentage (left)	continuous_irnt	phesant	Body composition estimation by impedance measurement. Left arm fat percentage Range 1-75% in 0.1% increments.	16:4015313:A:G	354707	583389	0.0132067	0.00233076	1.46064e-08	A	G	0.827865	-0.0427	0.00619425	4.39094e-12	119715
16:4015313	rs1045476	UTR3	ADCY9	23124_irnt	Arm fat mass (left)	continuous_irnt	phesant	Body composition estimation by impedance measurement. Left arm fat mass. Left arm fat mass in Kg, 0.1 increments.	16:4015313:A:G	354673	583338	0.0227399	0.0030323	6.43396e-14	A	G	0.827865	-0.0427	0.00619425	4.39094e-12	119715
16:4015313	rs1045476	UTR3	ADCY9	23125_irnt	Arm fat-free mass (left)	continuous_irnt	phesant	Body composition estimation by impedance measurement. Left arm fat free mass Left arm fat free mass in Kg, 0.1 increments.	16:4015313:A:G	354668	583325	0.0171084	0.00195433	2.06543e-18	A	G	0.827865	-0.0427	0.00619425	4.39094e-12	119715
16:4015313	rs1045476	UTR3	ADCY9	23126_irnt	Arm predicted mass (left)	continuous_irnt	phesant	Body composition estimation by impedance measurement. Left arm predicted mass. in Kg, 0.1 increments.	16:4015313:A:G	354653	583302	0.0169789	0.00194664	2.74109e-18	A	G	0.827865	-0.0427	0.00619425	4.39094e-12	119715
16:4015313	rs1045476	UTR3	ADCY9	23127_irnt	Trunk fat percentage	continuous_irnt	phesant	Body composition estimation by impedance measurement. Trunk fat percentages Range 1-75% in 0.1% increments.	16:4015313:A:G	354619	583245	0.0158565	0.00279867	1.46499e-08	A	G	0.827865	-0.0427	0.00619425	4.39094e-12	119715
16:4015313	rs1045476	UTR3	ADCY9	23128_irnt	Trunk fat mass	continuous_irnt	phesant	Body composition estimation by impedance measurement. Trunk fat mass Trunk fat mass in Kg, 0.1 increments.	16:4015313:A:G	354597	583206	0.0234244	0.00309147	3.54184e-14	A	G	0.827865	-0.0427	0.00619425	4.39094e-12	119715
16:4015313	rs1045476	UTR3	ADCY9	23129_irnt	Trunk fat-free mass	continuous_irnt	phesant	Body composition estimation by impedance measurement. Trunk fat free mass. Trunk fat free mass in Kg, 0.1 increments.	16:4015313:A:G	354530	583092	0.0178	0.00192849	2.72038e-20	A	G	0.827865	-0.0427	0.00619425	4.39094e-12	119715
16:4015313	rs1045476	UTR3	ADCY9	23130_irnt	Trunk predicted mass	continuous_irnt	phesant	Body composition estimation by impedance measurement. Trunk predicted mass in Kg, 0.1 increments.	16:4015313:A:G	354494	583035	0.0175002	0.00192176	8.56466e-20	A	G	0.827865	-0.0427	0.00619425	4.39094e-12	119715
16:14400309	rs30233	ncRNA_intronic	MIR193BHG	50_irnt	Standing height	continuous_irnt	phesant	Standing height was measured using a Seca 202 device	16:14400309:G:A	360388	413951	0.0143417	0.00167077	9.20636e-18	G	A	0.556632	-0.0256	0.00467107	3.28852e-08	119715
16:14400309	rs30233	ncRNA_intronic	MIR193BHG	3063_irnt	Forced expiratory volume in 1-second (FEV1)	continuous_irnt	phesant	FEV1 value calculated from blow	16:14400309:G:A	329404	378409	0.0100831	0.00184434	4.57965e-08	G	A	0.556632	-0.0256	0.00467107	3.28852e-08	119715
16:14400309	rs30233	ncRNA_intronic	MIR193BHG	20151_irnt	Forced vital capacity (FVC), Best measure	continuous_irnt	phesant	Highest measure from the array of values for Forced Vital Capacity (FVC) (~F3062~), which was "acceptable" according to corresponding acceptability field (~F3061~). A blow was deemed acceptable if recorded as 0 (no problems) or 32 (0x20 - "USER_ACCEPTED"). This derived data field has come from Professor Martin Tobin at the University of Leicester.	16:14400309:G:A	272338	312864	0.0106204	0.00192524	3.46366e-08	G	A	0.556632	-0.0256	0.00467107	3.28852e-08	119715
16:14400309	rs30233	ncRNA_intronic	MIR193BHG	20153_irnt	Forced expiratory volume in 1-second (FEV1), predicted	continuous_irnt	phesant	Predicted Forced Expiratory Volume in 1-second (FEV1), was calculated using a subset of "healthy never smokers" from UK Biobank. "Healthy never smokers", were selected as individuals with "Ever Smoking Status"=0 and with "Reproducible measure using the European Respiratory Society/American Thoracic Society (ERS/ATS) Criteria"=YES (1), with the following exclusions: ~F2316~: Individuals who indica…	16:14400309:G:A	117241	134608	0.0099015	0.00172615	9.70748e-09	G	A	0.556632	-0.0256	0.00467107	3.28852e-08	119715
16:14400309	rs30233	ncRNA_intronic	MIR193BHG	23121_irnt	Arm fat-free mass (right)	continuous_irnt	phesant	Body composition estimation by impedance measurement. Right arm fat free mass Right arm fat free mass in Kg, 0.1 increments.	16:14400309:G:A	354732	407484	0.00808639	0.00147949	4.61481e-08	G	A	0.556632	-0.0256	0.00467107	3.28852e-08	119715
16:14400309	rs30233	ncRNA_intronic	MIR193BHG	23129_irnt	Trunk fat-free mass	continuous_irnt	phesant	Body composition estimation by impedance measurement. Trunk fat free mass. Trunk fat free mass in Kg, 0.1 increments.	16:14400309:G:A	354530	407231	0.0089576	0.00149123	1.89335e-09	G	A	0.556632	-0.0256	0.00467107	3.28852e-08	119715
16:14400309	rs30233	ncRNA_intronic	MIR193BHG	23130_irnt	Trunk predicted mass	continuous_irnt	phesant	Body composition estimation by impedance measurement. Trunk predicted mass in Kg, 0.1 increments.	16:14400309:G:A	354494	407184	0.00890431	0.00148604	2.07499e-09	G	A	0.556632	-0.0256	0.00467107	3.28852e-08	119715
16:79751591	rs58722186	intergenic	MAF;MAFTRR	30080_irnt	Platelet count	continuous_irnt	phesant	Result of "Platelet Count" assay, performed on blood sample, obtained from UK Biobank assessment centre visit. Platelet count is the number of thrombocytes derived from the platelet histogram.	16:79751591:C:T	350474	219232	0.0206781	0.00249354	1.11136e-16	C	T	0.32998	-0.0907	0.00487416	4.21041e-78	119715
16:79751591	rs58722186	intergenic	MAF;MAFTRR	30090_irnt	Platelet crit	continuous_irnt	phesant	Result of "Platelet Crit" assay, performed on blood sample, obtained from UK Biobank assessment centre visit. Platelet Crit is a computed value that represents the platelet packed cell volume.	16:79751591:C:T	350471	219232	0.0244418	0.00245136	2.06195e-23	C	T	0.32998	-0.0907	0.00487416	4.21041e-78	119715
16:79751591	rs58722186	intergenic	MAF;MAFTRR	30210_irnt	Eosinophill percentage	continuous_irnt	phesant	Result of "Eosinophils Percentage" assay, performed on blood sample, obtained from UK Biobank assessment centre visit. Eosinophils (Percentage) is calculated as the proportion of eosinophils in the leukocytes.	16:79751591:C:T	349861	218838	-0.0160149	0.00256753	4.45172e-10	C	T	0.32998	-0.0907	0.00487416	4.21041e-78	119715
17:44699851	rs116956554	ncRNA_intronic	NSFP1	46_irnt	Hand grip strength (left)	continuous_irnt	phesant	Left grip strength	17:44699851:G:A	359704	151962	-0.0164062	0.00203724	8.09267e-16	G	A	0.179849	0.0471	0.00680352	3.49257e-12	109630
17:44699851	rs116956554	ncRNA_intronic	NSFP1	47_irnt	Hand grip strength (right)	continuous_irnt	phesant	Right grip strength	17:44699851:G:A	359729	151974	-0.0146671	0.00204173	6.80019e-13	G	A	0.179849	0.0471	0.00680352	3.49257e-12	109630
17:44699851	rs116956554	ncRNA_intronic	NSFP1	50_irnt	Standing height	continuous_irnt	phesant	Standing height was measured using a Seca 202 device	17:44699851:G:A	360388	152223	-0.0143141	0.00206805	4.47449e-12	G	A	0.179849	0.0471	0.00680352	3.49257e-12	109630
17:44699851	rs116956554	ncRNA_intronic	NSFP1	78_irnt	Heel bone mineral density (BMD) T-score, automated	continuous_irnt	phesant	This T-score is calculated from the ultrasound heel BMD measurement and is based on a person's bone density compared with what is normally expected in someone of the same sex. The units of the T-score are the number of standard deviations (SD) that the bone density is above or below the standard.	17:44699851:G:A	206589	87170.5	-0.0219297	0.00377232	6.13382e-09	G	A	0.179849	0.0471	0.00680352	3.49257e-12	109630
17:44699851	rs116956554	ncRNA_intronic	NSFP1	3062_irnt	Forced vital capacity (FVC)	continuous_irnt	phesant	FVC value calculated from blow	17:44699851:G:A	329404	139056	-0.0321162	0.00222871	4.61278e-47	G	A	0.179849	0.0471	0.00680352	3.49257e-12	109630
17:44699851	rs116956554	ncRNA_intronic	NSFP1	3063_irnt	Forced expiratory volume in 1-second (FEV1)	continuous_irnt	phesant	FEV1 value calculated from blow	17:44699851:G:A	329404	139056	-0.0323247	0.00228278	1.66594e-45	G	A	0.179849	0.0471	0.00680352	3.49257e-12	109630
17:44699851	rs116956554	ncRNA_intronic	NSFP1	3144_irnt	Heel Broadband ultrasound attenuation, direct entry	continuous_irnt	phesant	Broadband ultrasound attenuation through heel	17:44699851:G:A	206576	87165.7	-0.0206087	0.00370243	2.60567e-08	G	A	0.179849	0.0471	0.00680352	3.49257e-12	109630
17:44699851	rs116956554	ncRNA_intronic	NSFP1	3147_irnt	Heel quantitative ultrasound index (QUI), direct entry	continuous_irnt	phesant	The QUI or 'stiffness' is based on measure of the speed of sound and broadband ultrasound attenuation. Direct entry.	17:44699851:G:A	206589	87170.5	-0.0219309	0.00377232	6.12203e-09	G	A	0.179849	0.0471	0.00680352	3.49257e-12	109630
17:44699851	rs116956554	ncRNA_intronic	NSFP1	3148_irnt	Heel bone mineral density (BMD)	continuous_irnt	phesant	Estimation of bone mineral density (BMD) in the heel is based on the Quantitative Ultrasound Index through the calcaneus. Direct entry.	17:44699851:G:A	206496	87127.1	-0.0216835	0.0037718	8.99807e-09	G	A	0.179849	0.0471	0.00680352	3.49257e-12	109630
17:44699851	rs116956554	ncRNA_intronic	NSFP1	20015_irnt	Sitting height	continuous_irnt	phesant	Distance from rump to crown when sitting, calculated as the difference between ~F51~ and ~F3077~.	17:44699851:G:A	360066	152077	-0.0259192	0.00223137	3.46872e-31	G	A	0.179849	0.0471	0.00680352	3.49257e-12	109630
17:44699851	rs116956554	ncRNA_intronic	NSFP1	20127_irnt	Neuroticism score	continuous_irnt	phesant	This is an externally derived summary score of neuroticism, based on 12 neurotic behaviour domains as reported from fields 1920, 1930, 1940, 1950, 1960, 1970, 1980, 1990, 2000, 2010, 2020 and 2030 from the touchscreen questionnaire at baseline. Participants were assessed for twelve domains of neurotic behaviours via the touchscreen questionnaire. Questions included: Does your mood often go up and…	17:44699851:G:A	293006	123879	0.0288343	0.00322213	3.61306e-19	G	A	0.179849	0.0471	0.00680352	3.49257e-12	109630
17:44699851	rs116956554	ncRNA_intronic	NSFP1	20150_irnt	Forced expiratory volume in 1-second (FEV1), Best measure	continuous_irnt	phesant	Highest measure from the array of values for Forced Expiratory Volume in 1-second (FEV1) ~F3063~, which was "acceptable" according to corresponding acceptability field (~F3061~). A blow was deemed acceptable if recorded as 0 (no problems) or 32 (0x20 - "USER_ACCEPTED"). This derived data field has come from Professor Martin Tobin at the University of Leicester.	17:44699851:G:A	272338	114585	-0.0331086	0.00246798	5.06966e-41	G	A	0.179849	0.0471	0.00680352	3.49257e-12	109630
17:44699851	rs116956554	ncRNA_intronic	NSFP1	20151_irnt	Forced vital capacity (FVC), Best measure	continuous_irnt	phesant	Highest measure from the array of values for Forced Vital Capacity (FVC) (~F3062~), which was "acceptable" according to corresponding acceptability field (~F3061~). A blow was deemed acceptable if recorded as 0 (no problems) or 32 (0x20 - "USER_ACCEPTED"). This derived data field has come from Professor Martin Tobin at the University of Leicester.	17:44699851:G:A	272338	114585	-0.0337692	0.00238622	1.8904e-45	G	A	0.179849	0.0471	0.00680352	3.49257e-12	109630
17:44699851	rs116956554	ncRNA_intronic	NSFP1	20154_irnt	Forced expiratory volume in 1-second (FEV1), predicted percentage	continuous_irnt	phesant	This value was only calculated for samples with non-missing predicted Forced Expiratory Volume in 1-second, using derived variables Force Expiratory Volume in 1-second (FEV1) and predicted Forced Expiratory Volume in 1-second (pred.FEV1). It is defined as the Force Expiratory Volume in 1-second divided by the Percent predicted Forced Expiratory Volume in 1-second multiplied by 100: FEV1 /pred.FEV…	17:44699851:G:A	117241	49603.8	-0.043977	0.00514178	1.2148e-17	G	A	0.179849	0.0471	0.00680352	3.49257e-12	109630
17:44699851	rs116956554	ncRNA_intronic	NSFP1	23106_irnt	Impedance of whole body	continuous_irnt	phesant	Body composition estimation by impedance measurement. Impedance of whole body. is Range 150 - 1200ohms in 1ohm increments.	17:44699851:G:A	354795	149826	-0.0140996	0.00225446	4.00253e-10	G	A	0.179849	0.0471	0.00680352	3.49257e-12	109630
17:44699851	rs116956554	ncRNA_intronic	NSFP1	23109_irnt	Impedance of arm (right)	continuous_irnt	phesant	Body composition estimation by impedance measurement. Impedance of right arm, oh Measured impedance of right arm. Range 150 - 1200 (ohms) in 1 (ohms) increments.	17:44699851:G:A	354792	149822	-0.0132672	0.00208079	1.81916e-10	G	A	0.179849	0.0471	0.00680352	3.49257e-12	109630
17:44699851	rs116956554	ncRNA_intronic	NSFP1	23110_irnt	Impedance of arm (left)	continuous_irnt	phesant	Body composition estimation by impedance measurement. Impedance of left arm, ohm Measured impedance of left arm. Range 150 - 1200 (ohms) in 1 (ohms) increments.	17:44699851:G:A	354807	149829	-0.0139734	0.00208783	2.19325e-11	G	A	0.179849	0.0471	0.00680352	3.49257e-12	109630
17:44699851	rs116956554	ncRNA_intronic	NSFP1	23127_irnt	Trunk fat percentage	continuous_irnt	phesant	Body composition estimation by impedance measurement. Trunk fat percentages Range 1-75% in 0.1% increments.	17:44699851:G:A	354619	149756	-0.0146692	0.00267825	4.3256e-08	G	A	0.179849	0.0471	0.00680352	3.49257e-12	109630
17:44699851	rs116956554	ncRNA_intronic	NSFP1	30010_irnt	Red blood cell (erythrocyte) count	continuous_irnt	phesant	Result of "Red Blood Cell Count" assay, performed on blood sample, obtained from UK Biobank assessment centre visit. Red blood cells is the number of erythrocytes. Analyser operating range was 0 to 2x10^13 cells/Litre. Typical reference range is 3.9x10^12 to 5.5x10^12 cells/Litre.	17:44699851:G:A	350475	148077	0.0480286	0.00255348	6.96733e-79	G	A	0.179849	0.0471	0.00680352	3.49257e-12	109630
17:44699851	rs116956554	ncRNA_intronic	NSFP1	30020_irnt	Haemoglobin concentration	continuous_irnt	phesant	Result of "Haemoglobin Concentration" assay, performed on blood sample, obtained from UK Biobank assessment centre visit. Analyser operating range was 0 to 99.9g/dL Typical reference range is 12.1 to 16.3g/dL	17:44699851:G:A	350474	148077	0.0360202	0.0023707	4.03342e-52	G	A	0.179849	0.0471	0.00680352	3.49257e-12	109630
17:44699851	rs116956554	ncRNA_intronic	NSFP1	30030_irnt	Haematocrit percentage	continuous_irnt	phesant	Result of "Haematocrit" assay, performed on blood sample, obtained from UK Biobank assessment centre visit. Haematocrit Percentage is the relative volume of packed erythrocytes to whole blood, computed by the formula: (red blood cells x mean corpuscular volume) / 10. Analyser operating range was 0 to 99.9% Typical reference range is 35.4 to 47.2%	17:44699851:G:A	350475	148077	0.0348696	0.00243689	1.9806e-46	G	A	0.179849	0.0471	0.00680352	3.49257e-12	109630
17:44699851	rs116956554	ncRNA_intronic	NSFP1	30040_irnt	Mean corpuscular volume	continuous_irnt	phesant	Result of "Mean Corpuscular Volume" assay, performed on blood sample, obtained from UK Biobank assessment centre visit. Mean Corpuscular Haemoglobin Concentration (pg) is the weight of hemoglobin in the average erythrocyte, computed by the formula: MCH = (hemoglobin/red blood cells) x 10.	17:44699851:G:A	350473	148075	-0.0294665	0.00296818	3.18406e-23	G	A	0.179849	0.0471	0.00680352	3.49257e-12	109630
17:44699851	rs116956554	ncRNA_intronic	NSFP1	30050_irnt	Mean corpuscular haemoglobin	continuous_irnt	phesant	Result of "Mean Corpuscular Haemoglobin" assay, performed on blood sample, obtained from UK Biobank assessment centre visit.	17:44699851:G:A	350472	148076	-0.0239157	0.00296133	6.71311e-16	G	A	0.179849	0.0471	0.00680352	3.49257e-12	109630
17:44699851	rs116956554	ncRNA_intronic	NSFP1	30070_irnt	Red blood cell (erythrocyte) distribution width	continuous_irnt	phesant	Result of "Red Distribution Width" assay, performed on blood sample, obtained from UK Biobank assessment centre visit. Red blood cell Distribution Width is the size distribution spread of the erythrocyte population derived from the red blood cell histogram. It is the coefficient of variation (CV) expressed in % of the red blood cell size distribution.	17:44699851:G:A	350473	148075	0.043221	0.00297326	7.33748e-48	G	A	0.179849	0.0471	0.00680352	3.49257e-12	109630
17:44699851	rs116956554	ncRNA_intronic	NSFP1	30100_irnt	Mean platelet (thrombocyte) volume	continuous_irnt	phesant	Result of "Mean Platelet Volume" assay, performed on blood sample, obtained from UK Biobank assessment centre visit. Mean Platelet Volume is the average volume of individual platelets derived from the platelet histogram.	17:44699851:G:A	350470	148076	-0.0310955	0.00299144	2.64037e-25	G	A	0.179849	0.0471	0.00680352	3.49257e-12	109630
17:44699851	rs116956554	ncRNA_intronic	NSFP1	30130_irnt	Monocyte count	continuous_irnt	phesant	Result of "Monocytes Number" assay, performed on blood sample, obtained from UK Biobank assessment centre visit. Monocyte count is the proportion of ( monoctyes / 100 ) x white blood cell count.	17:44699851:G:A	349856	147814	0.017062	0.0029	4.02173e-09	G	A	0.179849	0.0471	0.00680352	3.49257e-12	109630
17:44699851	rs116956554	ncRNA_intronic	NSFP1	30140_irnt	Neutrophill count	continuous_irnt	phesant	Result of "Neutrophils Number" assay, performed on blood sample, obtained from UK Biobank assessment centre visit. Neutrophils count is the proportion of ( neutrophils / 100 ) x white blood cell count.	17:44699851:G:A	349856	147814	0.0211563	0.00297838	1.22046e-12	G	A	0.179849	0.0471	0.00680352	3.49257e-12	109630
17:44699851	rs116956554	ncRNA_intronic	NSFP1	30180_irnt	Lymphocyte percentage	continuous_irnt	phesant	Result of "Lymphocytes Percentage" assay, performed on blood sample, obtained from UK Biobank assessment centre visit. Lymphocytes (Percentage) is calculated as the proportion of lymphocytes in the leukocytes.	17:44699851:G:A	349861	147817	-0.0239598	0.00294581	4.18384e-16	G	A	0.179849	0.0471	0.00680352	3.49257e-12	109630
17:44699851	rs116956554	ncRNA_intronic	NSFP1	30200_irnt	Neutrophill percentage	continuous_irnt	phesant	Result of "Neutrophils Percentage" assay, performed on blood sample, obtained from UK Biobank assessment centre visit. Neutrophils (Percentage) is calculated as the proportion of neutrophils in the leukocytes.	17:44699851:G:A	349861	147817	0.0276473	0.00297744	1.61677e-20	G	A	0.179849	0.0471	0.00680352	3.49257e-12	109630
17:44699851	rs116956554	ncRNA_intronic	NSFP1	30210_irnt	Eosinophill percentage	continuous_irnt	phesant	Result of "Eosinophils Percentage" assay, performed on blood sample, obtained from UK Biobank assessment centre visit. Eosinophils (Percentage) is calculated as the proportion of eosinophils in the leukocytes.	17:44699851:G:A	349861	147817	-0.04043	0.00298088	6.7894e-42	G	A	0.179849	0.0471	0.00680352	3.49257e-12	109630
17:44699851	rs116956554	ncRNA_intronic	NSFP1	30240_irnt	Reticulocyte percentage	continuous_irnt	phesant	Result of "Reticulocytes Percentage" assay, performed on blood sample, obtained from UK Biobank assessment centre visit. Reticulocytes (Percentage) is the number of reticulocytes as a percentage of red blood cells.	17:44699851:G:A	344728	145666	0.024107	0.00301334	1.24708e-15	G	A	0.179849	0.0471	0.00680352	3.49257e-12	109630
17:44699851	rs116956554	ncRNA_intronic	NSFP1	30250_irnt	Reticulocyte count	continuous_irnt	phesant	Result of "Reticulocytes Number" assay, performed on blood sample, obtained from UK Biobank assessment centre visit. Reticulocytes count is computed from the reticulocyte per cent multiplied by the red blood cell count.	17:44699851:G:A	344729	145666	0.0334911	0.00297458	2.11317e-29	G	A	0.179849	0.0471	0.00680352	3.49257e-12	109630
17:44699851	rs116956554	ncRNA_intronic	NSFP1	30260_irnt	Mean reticulocyte volume	continuous_irnt	phesant	Result of "Mean Reticulocytes Volume" assay, performed on blood sample, obtained from UK Biobank assessment centre visit. Mean Reticulocytes volume is the average volume of all reticulocytes, calculated from the reticulocytes (percentage).	17:44699851:G:A	344728	145666	-0.0495129	0.00299776	2.94057e-61	G	A	0.179849	0.0471	0.00680352	3.49257e-12	109630
17:44699851	rs116956554	ncRNA_intronic	NSFP1	30270_irnt	Mean sphered cell volume	continuous_irnt	phesant	Result of "Mean Sphered Cells Volume" assay, performed on blood sample, obtained from UK Biobank assessment centre visit.	17:44699851:G:A	344729	145666	-0.0530195	0.0030004	7.56057e-70	G	A	0.179849	0.0471	0.00680352	3.49257e-12	109630
17:44699851	rs116956554	ncRNA_intronic	NSFP1	30290_irnt	High light scatter reticulocyte percentage	continuous_irnt	phesant	Result of "High Light Scatter Reticulocytes Percentage" assay, performed on blood sample, obtained from UK Biobank assessment centre visit. High Light Scatter Reticulocytes (Percentage) is computed as: (HLR / Total Erythrocytes) x 100.	17:44699851:G:A	344729	145666	0.0250343	0.00301333	9.77939e-17	G	A	0.179849	0.0471	0.00680352	3.49257e-12	109630
17:44699851	rs116956554	ncRNA_intronic	NSFP1	30300_irnt	High light scatter reticulocyte count	continuous_irnt	phesant	Result of "High Light Scatter Reticulocytes Number" assay, performed on blood sample, obtained from UK Biobank assessment centre visit. High Light Scatter Reticulocytes Count is calculated as: (HLR / Total Erythrocytes) x red blood cells	17:44699851:G:A	344729	145666	0.0325938	0.0029911	1.20488e-27	G	A	0.179849	0.0471	0.00680352	3.49257e-12	109630
17:47418178	rs35587648	intronic	ZNF652	50_irnt	Standing height	continuous_irnt	phesant	Standing height was measured using a Seca 202 device	17:47418178:G:A	360388	265570	-0.0179628	0.00171176	9.30541e-26	G	A	0.382805	0.0323	0.00467107	4.53006e-12	119715
17:47418178	rs35587648	intronic	ZNF652	2139_irnt	Age first had sexual intercourse	continuous_irnt	phesant	ACE touchscreen question "What was your age when you first had sexual intercourse? (Sexual intercourse includes vaginal, oral or anal intercourse)" The following checks were performed: If answer If answer > Participants age then rejected If answer If the participant activated the Help button they were shown the message: Sexual intercourse includes vaginal, oral or anal intercourse. If you are uns…	17:47418178:G:A	317694	234422	-0.0165297	0.00251499	4.95676e-11	G	A	0.382805	0.0323	0.00467107	4.53006e-12	119715
17:47418178	rs35587648	intronic	ZNF652	5084_irnt	Spherical power (right)	continuous_irnt	phesant	This is the spherical power of refractometry results for the right eye (0.00 indicates none)	17:47418178:G:A	77983	57866.2	0.0423874	0.00514137	1.68576e-16	G	A	0.382805	0.0323	0.00467107	4.53006e-12	119715
17:47418178	rs35587648	intronic	ZNF652	5085_irnt	Spherical power (left)	continuous_irnt	phesant	This is the spherical power of refractometry results for the left eye (0.00 indicates none)	17:47418178:G:A	77739	57652.1	0.0370537	0.00516318	7.21449e-13	G	A	0.382805	0.0323	0.00467107	4.53006e-12	119715
17:47418178	rs35587648	intronic	ZNF652	20015_irnt	Sitting height	continuous_irnt	phesant	Distance from rump to crown when sitting, calculated as the difference between ~F51~ and ~F3077~.	17:47418178:G:A	360066	265317	-0.013516	0.00184727	2.54612e-13	G	A	0.382805	0.0323	0.00467107	4.53006e-12	119715
17:47418178	rs35587648	intronic	ZNF652	20153_irnt	Forced expiratory volume in 1-second (FEV1), predicted	continuous_irnt	phesant	Predicted Forced Expiratory Volume in 1-second (FEV1), was calculated using a subset of "healthy never smokers" from UK Biobank. "Healthy never smokers", were selected as individuals with "Ever Smoking Status"=0 and with "Reproducible measure using the European Respiratory Society/American Thoracic Society (ERS/ATS) Criteria"=YES (1), with the following exclusions: ~F2316~: Individuals who indica…	17:47418178:G:A	117241	86471	-0.0106318	0.00176992	1.89637e-09	G	A	0.382805	0.0323	0.00467107	4.53006e-12	119715
17:47418178	rs35587648	intronic	ZNF652	23106_irnt	Impedance of whole body	continuous_irnt	phesant	Body composition estimation by impedance measurement. Impedance of whole body. is Range 150 - 1200ohms in 1ohm increments.	17:47418178:G:A	354795	261443	-0.0214379	0.00186612	1.53655e-30	G	A	0.382805	0.0323	0.00467107	4.53006e-12	119715
17:47418178	rs35587648	intronic	ZNF652	23107_irnt	Impedance of leg (right)	continuous_irnt	phesant	Body composition estimation by impedance measurement. Impedance of right leg, oh Measured impedance of right leg. Range 150 - 1200 (ohms) in 1 (ohms) increments.	17:47418178:G:A	354817	261467	-0.0244726	0.00221696	2.50991e-28	G	A	0.382805	0.0323	0.00467107	4.53006e-12	119715
17:47418178	rs35587648	intronic	ZNF652	23108_irnt	Impedance of leg (left)	continuous_irnt	phesant	Body composition estimation by impedance measurement. Impedance of left leg, ohm Measured impedance of left leg. Range 150 - 1200 (ohms) in 1 (ohms) increments.	17:47418178:G:A	354811	261462	-0.0256487	0.00223448	1.71091e-30	G	A	0.382805	0.0323	0.00467107	4.53006e-12	119715
17:47418178	rs35587648	intronic	ZNF652	23109_irnt	Impedance of arm (right)	continuous_irnt	phesant	Body composition estimation by impedance measurement. Impedance of right arm, oh Measured impedance of right arm. Range 150 - 1200 (ohms) in 1 (ohms) increments.	17:47418178:G:A	354792	261446	-0.0155611	0.00172246	1.65899e-19	G	A	0.382805	0.0323	0.00467107	4.53006e-12	119715
17:47418178	rs35587648	intronic	ZNF652	23110_irnt	Impedance of arm (left)	continuous_irnt	phesant	Body composition estimation by impedance measurement. Impedance of left arm, ohm Measured impedance of left arm. Range 150 - 1200 (ohms) in 1 (ohms) increments.	17:47418178:G:A	354807	261459	-0.0168065	0.00172827	2.38678e-22	G	A	0.382805	0.0323	0.00467107	4.53006e-12	119715
17:47418178	rs35587648	intronic	ZNF652	30130_irnt	Monocyte count	continuous_irnt	phesant	Result of "Monocytes Number" assay, performed on blood sample, obtained from UK Biobank assessment centre visit. Monocyte count is the proportion of ( monoctyes / 100 ) x white blood cell count.	17:47418178:G:A	349856	257753	0.014878	0.00240087	5.7642e-10	G	A	0.382805	0.0323	0.00467107	4.53006e-12	119715
17:47418178	rs35587648	intronic	ZNF652	30210_irnt	Eosinophill percentage	continuous_irnt	phesant	Result of "Eosinophils Percentage" assay, performed on blood sample, obtained from UK Biobank assessment centre visit. Eosinophils (Percentage) is calculated as the proportion of eosinophils in the leukocytes.	17:47418178:G:A	349861	257755	0.0282685	0.00246805	2.27861e-30	G	A	0.382805	0.0323	0.00467107	4.53006e-12	119715
19:7223848	rs4804416	intronic	INSR	50_irnt	Standing height	continuous_irnt	phesant	Standing height was measured using a Seca 202 device	19:7223848:T:G	360388	309287	-0.0134308	0.00166738	7.97174e-16	T	G	0.441015	0.0548	0.00456953	1.77755e-32	117369
19:7223848	rs4804416	intronic	INSR	30240_irnt	Reticulocyte percentage	continuous_irnt	phesant	Result of "Reticulocytes Percentage" assay, performed on blood sample, obtained from UK Biobank assessment centre visit. Reticulocytes (Percentage) is the number of reticulocytes as a percentage of red blood cells.	19:7223848:T:G	344728	295838	0.01478	0.00243002	1.18615e-09	T	G	0.441015	0.0548	0.00456953	1.77755e-32	117369
19:7223848	rs4804416	intronic	INSR	30250_irnt	Reticulocyte count	continuous_irnt	phesant	Result of "Reticulocytes Number" assay, performed on blood sample, obtained from UK Biobank assessment centre visit. Reticulocytes count is computed from the reticulocyte per cent multiplied by the red blood cell count.	19:7223848:T:G	344729	295839	0.0136847	0.002399	1.16906e-08	T	G	0.441015	0.0548	0.00456953	1.77755e-32	117369
19:7223848	rs4804416	intronic	INSR	30290_irnt	High light scatter reticulocyte percentage	continuous_irnt	phesant	Result of "High Light Scatter Reticulocytes Percentage" assay, performed on blood sample, obtained from UK Biobank assessment centre visit. High Light Scatter Reticulocytes (Percentage) is computed as: (HLR / Total Erythrocytes) x 100.	19:7223848:T:G	344729	295839	0.0153208	0.00243002	2.88908e-10	T	G	0.441015	0.0548	0.00456953	1.77755e-32	117369
19:7223848	rs4804416	intronic	INSR	30300_irnt	High light scatter reticulocyte count	continuous_irnt	phesant	Result of "High Light Scatter Reticulocytes Number" assay, performed on blood sample, obtained from UK Biobank assessment centre visit. High Light Scatter Reticulocytes Count is calculated as: (HLR / Total Erythrocytes) x red blood cells	19:7223848:T:G	344729	295839	0.0147759	0.00241228	9.06281e-10	T	G	0.441015	0.0548	0.00456953	1.77755e-32	117369
19:55772412	rs10421676	intergenic	PPP6R1;HSPBP1	3581_irnt	Age at menopause (last menstrual period)	continuous_irnt	phesant	ACE touchscreen question "How old were you when your periods stopped?" The following checks were performed: If answer If answer > Participants age then rejected If answer > 70 then rejected If answer If answer > 60 then participant asked to confirm If the participant activated the Help button they were shown the message: If you are unsure, please provide an estimate or select Do not know. ~F3581~…	19:55772412:A:G	111593	137234	-0.0253749	0.00419256	1.43178e-09	A	G	0.597923	0.0273	0.00477262	1.04687e-08	117475
20:6685377	rs6085658	intergenic	CASC20;LINC01713	50_irnt	Standing height	continuous_irnt	phesant	Standing height was measured using a Seca 202 device	20:6685377:C:T	360388	290943	-0.0143863	0.00169241	1.89492e-17	C	T	0.400085	-0.0291	0.00477262	1.31778e-09	119715
20:6685377	rs6085658	intergenic	CASC20;LINC01713	20015_irnt	Sitting height	continuous_irnt	phesant	Distance from rump to crown when sitting, calculated as the difference between ~F51~ and ~F3077~.	20:6685377:C:T	360066	290676	-0.0179631	0.00182614	7.87787e-23	C	T	0.400085	-0.0291	0.00477262	1.31778e-09	119715
20:6685377	rs6085658	intergenic	CASC20;LINC01713	23101_irnt	Whole body fat-free mass	continuous_irnt	phesant	Body composition estimation by impedance measurement. Fat free mass Fat free mass in Kg. Increment in 0.1 Kg	20:6685377:C:T	354808	286479	-0.00962444	0.00150932	1.81191e-10	C	T	0.400085	-0.0291	0.00477262	1.31778e-09	119715
20:6685377	rs6085658	intergenic	CASC20;LINC01713	23102_irnt	Whole body water mass	continuous_irnt	phesant	Body composition estimation by impedance measurement. Body water mass Units in Kg. Increments in 0.1 Kg.	20:6685377:C:T	354834	286500	-0.00967354	0.0015122	1.58653e-10	C	T	0.400085	-0.0291	0.00477262	1.31778e-09	119715
20:6685377	rs6085658	intergenic	CASC20;LINC01713	23105_irnt	Basal metabolic rate	continuous_irnt	phesant	Body composition estimation by impedance measurement. Basal metabolic rate Return value in Kilo- Joules.	20:6685377:C:T	354825	286495	-0.00963701	0.00157885	1.03662e-09	C	T	0.400085	-0.0291	0.00477262	1.31778e-09	119715
20:6685377	rs6085658	intergenic	CASC20;LINC01713	23121_irnt	Arm fat-free mass (right)	continuous_irnt	phesant	Body composition estimation by impedance measurement. Right arm fat free mass Right arm fat free mass in Kg, 0.1 increments.	20:6685377:C:T	354732	286428	-0.00909507	0.00149853	1.28587e-09	C	T	0.400085	-0.0291	0.00477262	1.31778e-09	119715
20:6685377	rs6085658	intergenic	CASC20;LINC01713	23122_irnt	Arm predicted mass (right)	continuous_irnt	phesant	Body composition estimation by impedance measurement. Right Arm predicted mass in Kg, 0.1 increments.	20:6685377:C:T	354726	286425	-0.00910458	0.00149387	1.09809e-09	C	T	0.400085	-0.0291	0.00477262	1.31778e-09	119715
20:6685377	rs6085658	intergenic	CASC20;LINC01713	23125_irnt	Arm fat-free mass (left)	continuous_irnt	phesant	Body composition estimation by impedance measurement. Left arm fat free mass Left arm fat free mass in Kg, 0.1 increments.	20:6685377:C:T	354668	286387	-0.0088921	0.00153062	6.27296e-09	C	T	0.400085	-0.0291	0.00477262	1.31778e-09	119715
20:6685377	rs6085658	intergenic	CASC20;LINC01713	23126_irnt	Arm predicted mass (left)	continuous_irnt	phesant	Body composition estimation by impedance measurement. Left arm predicted mass. in Kg, 0.1 increments.	20:6685377:C:T	354653	286377	-0.00885284	0.00152459	6.37638e-09	C	T	0.400085	-0.0291	0.00477262	1.31778e-09	119715
20:6685377	rs6085658	intergenic	CASC20;LINC01713	23129_irnt	Trunk fat-free mass	continuous_irnt	phesant	Body composition estimation by impedance measurement. Trunk fat free mass. Trunk fat free mass in Kg, 0.1 increments.	20:6685377:C:T	354530	286273	-0.0105742	0.0015104	2.54787e-12	C	T	0.400085	-0.0291	0.00477262	1.31778e-09	119715
20:6685377	rs6085658	intergenic	CASC20;LINC01713	23130_irnt	Trunk predicted mass	continuous_irnt	phesant	Body composition estimation by impedance measurement. Trunk predicted mass in Kg, 0.1 increments.	20:6685377:C:T	354494	286247	-0.0103508	0.00150516	6.12713e-12	C	T	0.400085	-0.0291	0.00477262	1.31778e-09	119715
22:31790014	rs5997969	intergenic	LINC01521;DRG1	23106_irnt	Impedance of whole body	continuous_irnt	phesant	Body composition estimation by impedance measurement. Impedance of whole body. is Range 150 - 1200ohms in 1ohm increments.	22:31790014:T:C	354795	467865	0.0109795	0.00189809	7.27943e-09	T	C	0.664919	-0.0267	0.00487416	4.37033e-08	119715
22:31790014	rs5997969	intergenic	LINC01521;DRG1	23109_irnt	Impedance of arm (right)	continuous_irnt	phesant	Body composition estimation by impedance measurement. Impedance of right arm, oh Measured impedance of right arm. Range 150 - 1200 (ohms) in 1 (ohms) increments.	22:31790014:T:C	354792	467856	0.00997432	0.00175186	1.24507e-08	T	C	0.664919	-0.0267	0.00487416	4.37033e-08	119715
22:31790014	rs5997969	intergenic	LINC01521;DRG1	23110_irnt	Impedance of arm (left)	continuous_irnt	phesant	Body composition estimation by impedance measurement. Impedance of left arm, ohm Measured impedance of left arm. Range 150 - 1200 (ohms) in 1 (ohms) increments.	22:31790014:T:C	354807	467875	0.0104469	0.0017578	2.79824e-09	T	C	0.664919	-0.0267	0.00487416	4.37033e-08	119715
22:31790014	rs5997969	intergenic	LINC01521;DRG1	30210_irnt	Eosinophill percentage	continuous_irnt	phesant	Result of "Eosinophils Percentage" assay, performed on blood sample, obtained from UK Biobank assessment centre visit. Eosinophils (Percentage) is calculated as the proportion of eosinophils in the leukocytes.	22:31790014:T:C	349861	461238	-0.0157998	0.00251087	3.12664e-10	T	C	0.664919	-0.0267	0.00487416	4.37033e-08	119715
*Association results for continuous traits in the UKB were downloaded from http://www.nealelab.is/uk-biobank
** Allele count, frequency and effect are with regard to the Alt alleles
