# Supplementary material for: GWAS of thyroid stimulating hormone highlights pleiotropic effects and inverse association with thyroid cancer
Source: Nat Commun. 2020 Aug 7;11:3981. doi: 10.1038/s41467-020-17718-z (PMC7414135; doi:10.1038/s41467-020-17718-z)
Supplement: Supplementary file 12 — Supplementary Dataset 9 [file 41467_2020_17718_MOESM12_ESM.xlsx]

## Sheet: SData9_TSHvars_TC_T4results
Association results for thyroid cancer and T4 for all TSH index variants
									Association results with TSH in the meta-analysis of HUNT+MGI+ThyroidOmics							ThyroidCancer GWAS with the previou meta-analysis in Gudmundsson et al. (2017) + UKB (3,359 thyroid cancer cases and 694,949 controls)					T4 GWAS with ThyroidOmics
cytoBand	categoty	locus Index	rsid	Position(GRCh37)	Ref	Alt	Func.refGene	Gene.refGene	Allele frequency****	N (sample size)	Effect*	SE of Effect	P-value	Direction of Effects (HUNT, MGI, Thyroidomics)	P-value heterogeneity	ThyroidCancer_Effect**	ThyroidCancer_SE of Effect	ThyroidCancer_P-value	ThyroidCancer_Direction	ThyroidCancer_P-value heterogeneity	T4_Allele frequency****	T4_Effect***	T4_SE of Effect	T4_P-value	T4_P-value heterogeneity	T4_Sample Size
1p36.13	known	1	rs12027702	1:19747103	G	T	intronic	CAPZB	0.327229	106360	0.0677	0.0051788	3.95121e-39	+?+	0.243	-0.0513	0.04	0.1996	-?	1	0.3326	-0.0171	0.0069	0.0186528	0.8456	49269
1p36.13	known	1	rs12138950	1:19839115	A	C	intergenic	CAPZB;LOC105378614	0.153685	116445	-0.1159	0.00639734	1.82536e-72	---	0.7162	-0.1044	0.0487	0.03226	-?	1	0.1493	0.0267	0.0092	0.00563979	0.7359	49269
1p31.3	known	2	rs334725	1:61610049	G	A	intronic	NFIA	0.94644	116445	0.1592	0.0106622	2.9439e-50	+++	0.4106	-0.2452	0.0674	0.0002762	--	0.08645	0.9479	-0.0577	0.0149	0.000217125	0.006785	49269
1p13.3	known	3	rs17020122	1:108357391	C	T	intronic	VAV3	0.0908714	116445	0.1124	0.00812361	1.96361e-43	+++	0.3957	-0.116	0.056	0.03814	--	0.2161	0.0866	-0.0174	0.0118	0.161233	0.1107	49269
2p25.3	known	4	rs9678281	2:1418192	C	G	synonymous SNV	TPO	0.38268	117474	0.0382	0.0051788	1.02082e-13	+++	0.7877	-0.0085	0.029	0.7704	-+	0.3223	0.381	-0.0347	0.008	3.70594e-05	0.01273	44902
2q35	known	5	rs13020935	2:217625679	G	A	intergenic	IGFBP5;TNP1	0.720016	117474	0.0957	0.00507725	2.97356e-78	+++	3.321e-05	0.0608	0.0842	0.4707	?+	1	0.7352	-0.0164	0.0077	0.0405856	0.9175	44902
2q35	known	5	rs6724073	2:218236786	T	C	ncRNA_intronic	DIRC3	0.264092	117474	-0.0525	0.00568652	2.48265e-20	---	0.5833	0.1323	0.0363	0.0002723	++	0.6546	0.2597	0.0244	0.0087	0.00770076	0.5911	44902
2q35	known	5	rs3731890	2:220025308	C	T	intronic	NHEJ1	0.626986	117474	0.0283	0.00487416	7.01861e-09	+++	0.3313	-0.0168	0.0377	0.6562	-+	0.5164	0.6027	-0.0153	0.0072	0.0433792	0.3648	44902
3p25.2	known	6	rs310755	3:12251424	G	A	intergenic	SYN2;PPARG	0.751884	119715	-0.0553	0.00528034	1.30538e-25	---	0.1003	-0.0268	0.0415	0.5184	--	0.7729	0.7412	-0.001	0.0075	0.901109	0.8404	49269
3q25.1	known	7	rs11926459	3:149212082	T	C	intronic	TM4SF4	0.43097	119715	-0.034	0.00456953	1.47396e-13	---	0.9201	0.075	0.0325	0.02092	++	0.897	0.431	0.0106	0.0066	0.123899	0.6019	49269
3q27.2	known	8	rs13100823	3:185514088	C	T	intronic	IGF2BP2	0.298223	119715	-0.0489	0.00497571	8.44766e-23	---	0.1354	-0.0196	0.0803	0.8071	?-	1	0.3039	0.0208	0.0071	0.00492563	0.5058	49269
3q29	known	9	rs59381142	3:193916181	G	A	intergenic	HES1;LINC02036	0.243379	117475	-0.0588	0.00558498	8.83077e-26	---	0.8386	0.0481	0.0374	0.1984	++	0.6165	0.2428	0.0074	0.0079	0.375728	0.05186	49269
4q31.23	known	10	rs11732089	4:149665602	T	C	intergenic	NR3C2;LOC105377480	0.195816	117474	-0.1176	0.00578807	6.76558e-93	---	0.3887	-0.0609	0.0402	0.1299	--	0.5475	0.2053	-0.0047	0.0082	0.58078	0.4085	47314
5q13.3	known	11	rs2928167	5:76477820	A	G	intronic	PDE8B	0.133877	118501	-0.138	0.00700661	1.86176e-85	---	0.001372	-0.0621	0.0497	0.2112	-+	0.3841	0.1438	0.009	0.0102	0.402746	0.07121	47985
5q13.3	known	11	rs1479567	5:76528022	G	A	intronic	PDE8B	0.394258	118501	0.1639	0.00467107	1.44456e-269	+++	9.649e-08	0.0176	0.046	0.7023	++	0.8259	0.4082	-0.0319	0.0068	6.5875e-06	0.8735	47985
6p21.33	known	12	rs1265091	6:31108129	C	T	downstream	PSORS1C1	0.187386	113078	0.0553	0.00710816	4.97223e-15	+++	0.5628	0.0112	0.0682	0.8691	-+	0.7594	0.2048	-0.0187	0.0094	0.0579299	0.8688	42619
6p21.32	known	12	rs3104389	6:32595097	C	A	intergenic	HLA-DRB1;HLA-DQA1	0.424294	65427	0.0623	0.00903751	5.83852e-12	++?	0.4183	-0.0223	0.0341	0.5133	--	0.8985	NA	NA	NA	NA	NA	NA
6p21.1	known	13	rs1317983	6:43806335	T	C	intergenic	VEGFA;LINC01512	0.692743	119715	0.0994	0.00507725	2.37345e-86	+++	0.03135	-0.0265	0.0297	0.3717	--	0.1607	0.7044	-0.0296	0.0073	0.000121537	0.3383	49269
6p21.1	known	13	rs34046483	6:43835886	G	A	intergenic	VEGFA;LINC01512	0.0725445	115737	0.0772	0.0102561	5.74005e-14	+++	0.05456	-0.0413	0.0566	0.4652	--	0.2357	0.0713	0.0162	0.0153	0.314109	0.9298	47544
6p21.1	known	13	rs9381266	6:43905037	T	C	ncRNA_exonic	LINC01512	0.242166	119715	-0.0809	0.00528034	5.1111e-52	---	0.2432	-0.0554	0.0379	0.1435	-+	0.1277	0.2579	0.0207	0.0075	0.00813497	0.524	49269
6q14.3	known	14	rs2242602	6:87805210	A	T	upstream	CGA	0.286042	119715	0.0428	0.00497571	1.57802e-17	+++	0.1673	-0.0363	0.043	0.3981	--	0.5371	0.279	0.0281	0.0072	0.000197862	0.6008	49269
6q24.3	known	15	rs9497965	6:148521292	C	T	intergenic	SAMD5;SASH1	0.386508	119715	0.0402	0.00467107	9.73298e-18	+++	0.493	0.0228	0.0422	0.5894	++	0.6496	0.3999	-0.0065	0.0067	0.34929	0.01714	49269
6q27	known	16	rs59148743	6:166038536	T	C	intronic	PDE10A	0.298515	117851	-0.0493	0.00507725	6.48723e-22	---	0.6115	0.0143	0.0338	0.673	+-	0.02452	0.3037	0.0183	0.0075	0.0201747	0.961	47300
6q27	known	16	rs2983511	6:166043959	G	C	intronic	PDE10A	0.307107	117851	-0.1155	0.00497571	1.38695e-120	---	0.006889	0.0461	0.0337	0.1718	++	0.8621	0.3096	0.0164	0.0071	0.0283538	0.6793	47300
8p21.2	known	17	rs56009477	8:23356964	A	G	intergenic	ENTPD4;SLC25A37	0.150079	119715	-0.0612	0.00639734	1.39947e-21	---	0.3134	0.0197	0.0398	0.62	-+	0.002919	0.1605	0.0155	0.009	0.099806	0.2837	49269
8p12	known	18	rs73234178	8:32439151	G	A	intronic	NRG1	0.251909	119715	-0.064	0.0051788	1.54781e-34	---	0.07625	0.1748	0.0364	1.551e-06	++	0.5887	0.255	0.0085	0.0075	0.278267	0.2053	49269
8q13.2	known	19	rs6989821	8:70362415	T	C	intergenic	LINC01603;SULF1	0.29189	119715	0.031	0.00497571	6.91567e-10	+++	0.1271	0.0347	0.0334	0.2996	++	0.7588	0.3063	-0.0091	0.0071	0.220921	0.4001	49269
8q24.22	known	20	rs118039499	8:133771635	A	C	intronic	TMEM71	0.022646	114163	-0.1812	0.0168565	6.29744e-27	---	0.1405	0.2663	0.1149	0.02041	++	0.3501	0.0242	0.0213	0.0254	0.422766	0.2487	43717
8q24.22	known	20	rs117764941	8:133848532	G	A	intronic	PHF20L1	0.0178143	65427	-0.2567	0.0267064	7.75726e-22	--?	0.9552	0.3779	0.1663	0.02311	+-	0.1118	NA	NA	NA	NA	NA	NA
9p24.2	known	21	rs1373851	9:3902718	C	T	intronic	GLIS3	0.943523	119715	-0.0611	0.0105607	6.08546e-09	---	0.6983	0.1443	0.0828	0.08132	+-	0.1033	0.9437	0.0183	0.0152	0.250675	0.1247	49269
9p24.2	known	21	rs7873463	9:4221298	A	C	intronic	GLIS3	0.732354	119715	-0.0504	0.0051788	1.13896e-22	---	0.08976	0.0475	0.0526	0.3673	++	0.358	0.718	0.0372	0.0072	8.08816e-07	0.5514	49269
9p24.2	known	21	rs10814915	9:4290544	T	C	intronic	GLIS3	0.553179	119715	-0.0517	0.00456953	1.32651e-29	---	0.03757	0.0244	0.0242	0.3137	++	0.07788	0.5547	0.0265	0.0066	0.000121005	0.6944	49269
9p22.3	known	22	rs9298749	9:16214340	A	C	intronic	C9orf92	0.394162	119715	0.0313	0.00477262	5.79196e-11	+++	0.1102	0.0266	0.028	0.3426	++	0.526	0.4173	-0.0142	0.0069	0.0486342	0.186	49269
9q22.33	known	23	rs925488	9:100546391	G	A	ncRNA_intronic	PTCSC2	0.659737	119715	0.0583	0.00477262	4.95264e-34	+++	6.792e-14	-0.5248	0.0328	1.566e-57	--	0.8462	0.662	0.0765	0.0068	9.04092e-27	0.231	49269
9q34.2	known	24	rs544873	9:136143212	G	A	intronic	ABO	0.366656	119715	0.0412	0.00467107	2.04234e-18	+++	0.1506	-0.0214	0.0536	0.6892	--	0.8184	0.3465	-0.004	0.0068	0.577583	0.4749	49269
10p14	known	25	rs11592436	10:8575583	C	G	intergenic	LINC00708;LOC105376398	0.170732	119715	0.0432	0.00599116	7.42981e-13	+++	0.6196	0.0195	0.0379	0.6074	+-	0.52	0.1654	0.0203	0.0087	0.0260385	0.7512	49269
10p14	known	25	rs7083359	10:8682679	C	T	intergenic	LOC105376398;LOC105755953	0.302981	119715	-0.0318	0.00497571	1.41704e-10	---	0.1681	0.0279	0.0355	0.4318	+-	0.02037	0.3123	0.0079	0.007	0.283823	0.8524	49269
10q23.31	known	26	rs4933466	10:89849519	A	G	intergenic	PTEN;RNLS	0.397787	119715	-0.035	0.00477262	1.37338e-13	---	0.4451	0.035	0.0362	0.3346	++	0.7782	0.3959	0.0149	0.0068	0.0359446	0.5998	49269
10q24.2	known	27	rs10748781	10:101283330	C	A	intergenic	GOT1;LINC01475	0.579527	119715	-0.0584	0.00477262	6.20318e-35	---	0.02262	0.062	0.0341	0.0687	++	0.1847	0.578	0.0187	0.0069	0.00994396	0.07281	49269
11p11.2	known	28	rs12284404	11:45228686	G	A	intronic	PRDM11	0.29828	119715	-0.0679	0.00507725	2.72156e-41	---	0.03888	0.0384	0.0375	0.3067	++	0.9654	0.2753	0.006	0.0074	0.435263	0.8798	49269
11q23.3	known	29	rs4445669	11:115045237	T	C	UTR3	CADM1	0.535887	119715	0.0383	0.00456953	4.59124e-17	+++	0.8493	0.0197	0.0331	0.5522	+-	0.5436	0.5427	-0.0092	0.0065	0.177982	0.8789	49269
12q23.1	known	30	rs61938844	12:96583858	G	A	intergenic	LTA4H;ELK3	0.0288011	112388	0.1861	0.0166534	6.13923e-29	+++	0.0846	0.0443	0.1101	0.6872	+-	0.479	0.0283	0.0167	0.0277	0.564593	0.4411	43558
12q23.1	known	30	rs10735341	12:96604447	A	G	intronic	ELK3	0.878918	119715	0.0463	0.00690507	1.75962e-11	+++	0.2148	0.0847	0.0483	0.07964	+-	0.2435	0.8697	0.0074	0.0096	0.459119	0.3947	49269
13q12.12	known	31	rs7318607	13:24776196	G	A	intronic	SPATA13	0.642794	119715	0.0409	0.00487416	8.0853e-17	+++	0.4024	-0.0442	0.0342	0.1962	--	0.8369	0.6441	-0.0088	0.0072	0.248536	0.9302	46857
14q13.2	known	32	rs11156905	14:36569520	G	A	ncRNA_intronic	LINC00609	0.623383	119715	-0.0441	0.00467107	3.9837e-21	---	0.3192	0.2669	0.0331	7.034e-16	++	0.2508	0.6135	0.0239	0.0067	0.000665064	0.1191	49269
14q13.3	known	32	rs116909374	14:36738361	C	T	intergenic	PTCSC3;MBIP	0.0347963	110650	-0.1692	0.0149271	7.93584e-30	---	0.2117	0.5847	0.0787	1.068e-13	++	0.149	0.0367	0.07	0.024	0.00531242	0.8517	42123
14q31.1	known	33	rs141751376	14:81107361	T	C	intronic	CEP128	0.000552744	55342	1.3695	0.164605	8.67646e-17	+??	1	-1.7708	3.9653	0.6552	?-	1	NA	NA	NA	NA	NA	NA
14q31.1	known	33	rs179256	14:81438070	T	G	intronic	TSHR	0.910386	119715	-0.0668	0.00792052	2.82279e-17	---	0.5268	0.0785	0.1283	0.5406	?+	1	0.9083	0.0229	0.0113	0.0522033	0.8311	49269
14q31.1	known	33	rs8020969	14:81586674	C	T	intronic	TSHR	0.233899	119715	-0.0583	0.00538189	2.35727e-27	---	0.1392	0.0611	0.0394	0.121	+-	0.02855	0.229	-0.0142	0.0077	0.0805121	0.02626	49269
14q31.1	known	33	rs121908872	14:81610059	G	A	nonsynonymous SNV	TSHR	0.000696812	55342	1.6294	0.139929	2.34561e-31	+??	1	NA	NA	NA	NA	NA	NA	NA	NA	NA	NA	NA
14q31.1	known	33	rs139352934	14:81610228	G	A	nonsynonymous SNV	TSHR	0.00197123	55342	1.1001	0.0829623	4.16277e-40	+??	1	-0.377	3.279	0.9085	?-	1	NA	NA	NA	NA	NA	NA
14q31.1	known	33	rs12893151	14:81619945	C	A	intergenic	TSHR;GTF2A1	0.207452	119715	-0.0556	0.00578807	6.6994e-22	---	0.05164	0.0067	0.0367	0.8558	-+	0.09047	0.215	-0.0007	0.0084	0.934241	0.3253	49269
14q31.1	known	33	rs191633940	14:81665357	T	A	intronic	GTF2A1	0.000937494	65427	-0.7868	0.110887	1.28155e-12	--?	0.7813	0.3839	1.6211	0.8128	?+	1	NA	NA	NA	NA	NA	NA
14q32.12	known	34	rs6575306	14:93565216	A	G	intronic	ITPK1	0.201478	119715	0.0783	0.00568652	2.21039e-42	+++	0.01357	-0.0565	0.0428	0.1873	-+	0.4597	0.2124	-0.0341	0.0082	6.75774e-05	0.6201	49269
14q32.33	known	35	rs12590163	14:105223525	T	C	intronic	SIVA1	0.441724	119715	-0.0387	0.00467107	1.52884e-16	---	0.4494	0.0153	0.0327	0.6391	+-	0.7767	0.458	0.01	0.0068	0.159972	0.3479	49269
15q21.2	known	36	rs17477923	15:49711185	T	C	intronic	FAM227B	0.252839	119715	-0.0729	0.00528034	8.29534e-44	---	0.0792	0.0235	0.0365	0.5194	++	0.8285	0.2663	0.0357	0.0073	3.46471e-06	0.3417	49269
15q26.1	known	37	rs1348005	15:89113482	A	G	intergenic	DET1;LINC01586	0.324588	119715	-0.057	0.00487416	1.08836e-31	---	0.3025	-0.0293	0.032	0.3597	-+	0.4081	0.3213	0.0326	0.007	8.27597e-06	0.1889	49269
16p13.3	known	38	rs1045476	16:4015313	A	G	UTR3	ADCY9	0.827865	119715	-0.0427	0.00619425	4.39094e-12	---	0.5158	-0.0414	0.0402	0.3029	--	0.5485	0.827	0.0029	0.009	0.756274	0.7974	46857
16p13.12	known	39	rs30233	16:14400309	G	A	ncRNA_intronic	MIR193BHG	0.556632	119715	-0.0256	0.00467107	3.28852e-08	+--	8.497e-06	0.0715	0.0319	0.0252	++	0.3749	0.5745	0.017	0.0066	0.0143252	0.2639	49269
16q23.2	known	40	rs58722186	16:79751591	C	T	intergenic	MAF;MAFTRR	0.32998	119715	-0.0907	0.00487416	4.21041e-78	---	0.9169	0.1179	0.034	0.0005255	++	0.1684	0.3197	0.012	0.007	0.103376	0.06348	49269
17q21.31	known	41	rs116956554	17:44699851	G	A	ncRNA_intronic	NSFP1	0.179849	109630	0.0471	0.00680352	3.49257e-12	+?+	0.621	0.0392	0.0479	0.4131	+?	1	0.1866	-0.0081	0.0097	0.426606	0.723	49269
17q23.2	known	42	rs1157994	17:59338574	A	G	intronic	BCAS3	0.962508	105574	0.0989	0.0134039	1.58216e-13	+?+	0.345	0.1087	0.0878	0.2155	++	0.51	0.9547	0.0505	0.0168	0.0041122	0.2707	44879
17q24.3	known	43	rs1042678	17:70122108	G	A	UTR3	SOX9	0.444947	119715	0.0487	0.00456953	1.99288e-26	+++	0.001851	-0.0286	0.0283	0.3123	--	0.4674	0.4448	0.0038	0.0065	0.577389	0.06738	49269
17q24.3	known	43	rs12942923	17:70380850	G	A	intergenic	LINC02003;LINC00673	0.527628	119715	-0.0429	0.00456953	5.89249e-21	---	0.2272	0.0574	0.0316	0.0693	++	0.9512	0.542	0.0069	0.0066	0.312504	0.8722	49269
19p13.3	known	44	rs10415188	19:5295567	A	G	intronic	PTPRS	0.713278	115129	-0.0384	0.00528034	2.20565e-13	---	0.1991	-0.0284	0.0385	0.4605	--	0.9173	0.713	-0.0074	0.0077	0.359343	0.5366	46775
19p13.2	known	44	rs4804416	19:7223848	T	G	intronic	INSR	0.441015	117369	0.0548	0.00456953	1.77755e-32	+++	0.7446	-0.0643	0.0323	0.04642	--	0.8738	0.438	-0.0149	0.0067	0.0335221	0.1047	46775
19p13.2	known	44	rs28133	19:8327502	T	C	downstream	CERS4	0.904589	115129	-0.0656	0.00852979	1.25053e-14	---	0.6079	0.0508	0.0631	0.421	++	0.9493	0.9134	0.0284	0.0133	0.0413235	0.1096	46775
20p11.21	known	45	rs1203949	20:22605697	T	C	intergenic	LINC01384;LINC01747	0.769069	119715	0.0599	0.00538189	2.88063e-28	+++	0.009733	-0.0178	0.0455	0.696	+-	0.1544	0.7701	-0.0114	0.0077	0.161233	0.9118	49269
.	known	46	.	23:3612081	A	G	intergenic	NONE;NONE	0.3823	36501	0.0458	0.00710816	1.27311e-10	??+	1	NA	NA	NA	NA	NA	0.3805	-0.0027	0.0072	0.718081	0.2219	34140
1p36.12	potentially_novel	1	rs12743883	1:22513011	A	G	intergenic	WNT4;MIR4418	0.592311	116445	0.0311	0.00477262	1.00069e-10	+++	0.5675	-0.0586	0.0319	0.06605	-+	0.3305	0.5974	-0.0089	0.0069	0.21537	0.3879	49269
1p32.3	potentially_novel	2	rs11583886	1:51451499	G	A	intergenic	CDKN2C;MIR4421	0.306108	116445	-0.0348	0.00497571	3.83098e-12	---	0.9746	0.0278	0.0329	0.3984	++	0.9059	0.3297	0.0284	0.0069	9.2165e-05	0.848	49269
1p31.3	potentially_novel	3	rs12029562	1:68166425	G	A	downstream	GNG12	0.525061	116445	-0.0295	0.00456953	1.65881e-10	---	0.8062	-0.0305	0.0392	0.436	--	0.6664	0.5256	0.0045	0.0065	0.505268	0.4823	49269
1q41	potentially_novel	4	rs2993047	1:218685055	G	A	ncRNA_intronic	C1orf143;MIR548F3	0.591769	116445	-0.0327	0.00467107	3.70993e-12	---	0.2337	0.1545	0.0334	3.649e-06	++	0.8755	0.5904	-0.0071	0.0067	0.310196	0.3732	49269
2p23.3	potentially_novel	5	rs6721104	2:25994220	A	C	intronic	ASXL2	0.035739	117474	0.0866	0.01249	4.45118e-12	+++	0.9765	-0.3019	0.1025	0.003216	--	0.9884	0.0334	0.0141	0.0192	0.482419	0.735	44902
2p21	potentially_novel	6	rs10186921	2:43644556	C	T	intronic	THADA	0.541555	117474	0.0404	0.00467107	3.13059e-18	+++	0.2177	0.0378	0.0376	0.3157	-+	0.02755	0.5634	-0.0113	0.0069	0.116917	0.9171	44902
2q24.3	potentially_novel	7	rs62174422	2:169554118	T	G	intronic	CERS6	0.0390441	117474	-0.0832	0.0123885	2.09027e-11	---	0.5624	-0.0481	0.0859	0.5751	-+	0.405	0.0519	0.0064	0.017	0.717505	0.432	44902
2q37.3	potentially_novel	8	rs6717283	2:242516105	A	G	intergenic	BOK;THAP4	0.142398	116443	0.0456	0.00670198	1.04214e-11	+++	0.8183	-0.0515	0.0462	0.2649	-+	0.3371	0.1574	0.0174	0.0098	0.0896944	0.04517	43871
3q28	potentially_novel	9	rs9865818	3:188072513	A	G	intronic	LPP	0.430765	119715	-0.026	0.00467107	3.41834e-08	---	0.446	-0.0164	0.0334	0.6221	--	0.8148	0.4287	0.0058	0.0067	0.408077	0.7076	49269
4q34.3	potentially_novel	10	rs4571283	4:177705862	G	A	intronic	VEGFC	0.874914	107389	0.0451	0.00761588	2.72107e-09	+?+	0.5651	NA	NA	NA	NA	NA	0.8684	-0.0077	0.0105	0.485253	0.5359	47314
5q11.2	potentially_novel	11	rs77994712	5:58373418	C	G	intronic	PDE4D	0.0519435	118501	-0.0657	0.0108653	1.44368e-09	---	0.5289	0.0281	0.0459	0.5403	++	0.1814	0.0538	0.031	0.016	0.0647283	0.03248	47985
6q27	potentially_novel	12	rs751171	6:168819800	T	C	intergenic	DACT2;SMOC2	0.338265	119715	0.033	0.00487416	1.03728e-11	+++	0.6626	0.0157	0.0392	0.6882	++	0.8542	0.3431	0.007	0.0069	0.332828	0.6766	49269
7p22.3	potentially_novel	13	rs4719486	7:2329497	G	A	intronic	SNX8	0.419306	119715	-0.0272	0.00467107	8.43537e-09	---	0.1157	-0.0207	0.0387	0.5925	+-	0.07791	0.4269	0.0011	0.0068	0.875986	0.2326	49269
7p12.3	potentially_novel	14	rs700750	7:46753491	C	A	intergenic	LOC730338;TNS3	0.642712	119715	0.0339	0.00477262	7.89872e-13	+++	0.8435	-0.0154	0.0772	0.8415	?-	1	0.6179	-0.0147	0.0067	0.0356011	0.2237	49269
8p23.1	potentially_novel	15	rs2979181	8:8323088	A	T	intergenic	PRAG1;CLDN23	0.495724	119715	-0.0359	0.00548343	3.81978e-11	---	0.2569	0.0664	0.0306	0.02991	++	0.5526	0.4903	0.009	0.0067	0.202068	0.3711	49269
8q24.12	potentially_novel	16	rs72682433	8:120112818	T	C	intronic	COLEC10	0.0973352	119715	0.0419	0.00761588	4.21791e-08	+++	0.6755	0.0109	0.0476	0.8195	+-	0.05556	0.1002	-0.0279	0.0108	0.0135949	0.7981	49269
9q33.3	potentially_novel	17	rs1045774	9:127032607	A	G	intronic	NEK6	0.383797	119715	0.0323	0.00467107	3.87478e-12	+++	0.369	-0.0181	0.0279	0.5155	--	0.8498	0.3811	-0.0394	0.0066	1.50188e-08	0.7654	49269
12p13.33	potentially_novel	18	rs546738875	12:549670	C	G	intronic	CCDC77	0.00319008	65427	0.3902	0.0613332	1.94709e-10	+-?	0.112	-1.0589	1.3768	0.4418	?-	1	NA	NA	NA	NA	NA	NA
12p13.33	potentially_novel	18	rs7966590	12:570840	G	A	intronic	B4GALNT3	0.550025	117977	0.0386	0.0051788	5.93445e-14	+++	0.1215	0.0828	0.0756	0.2731	?+	1	0.5439	-0.0059	0.0078	0.471854	0.2368	47544
12p13.33	potentially_novel	18	rs145153320	12:665822	C	T	nonsynonymous SNV	B4GALNT3	0.00250271	55342	0.4887	0.0729094	2.04272e-11	+??	1	6.667	2.4146	0.00576	?+	1	NA	NA	NA	NA	NA	NA
12q15	potentially_novel	19	rs10878986	12:69831694	T	C	intergenic	YEATS4;FRS2	0.385376	119715	-0.0269	0.00487416	2.39901e-08	---	0.7717	0.0308	0.0355	0.3855	+-	0.3208	0.3988	-0.0045	0.007	0.540416	0.5391	49269
12q24.12	potentially_novel	20	rs3184504	12:111884608	T	C	nonsynonymous SNV	SH2B3	0.518234	119715	-0.0298	0.00456953	7.37396e-11	---	0.8844	0.0453	0.0351	0.1968	++	0.7447	0.5182	-0.0127	0.0066	0.0657541	0.3483	49269
13q34	potentially_novel	21	rs4393429	13:111191813	T	C	intronic	RAB20	0.256433	119715	-0.03	0.0051788	8.75211e-09	---	0.08415	0.023	0.0436	0.597	++	0.9022	0.2632	0.0061	0.0074	0.429755	0.7846	49269
15q14	potentially_novel	22	rs74888443	15:36001394	C	T	ncRNA_intronic	DPH6-AS1	0.0535796	119715	0.0604	0.0108653	2.69753e-08	+++	0.4068	-0.0179	0.0767	0.8151	+-	0.4918	0.0612	-0.0153	0.0145	0.312705	0.8286	49269
17q21.33	potentially_novel	23	rs35587648	17:47418178	G	A	intronic	ZNF652	0.382805	119715	0.0323	0.00467107	4.53006e-12	+++	0.2918	-0.0183	0.0306	0.551	-+	0.08783	0.3808	0.0053	0.0067	0.446169	0.433	49269
17q24.2	potentially_novel	24	rs1801690	17:64208285	C	G	nonsynonymous SNV	APOH	0.0591187	119715	-0.0648	0.00974833	2.76274e-11	---	0.3849	-0.0663	0.0683	0.3317	--	0.8405	0.0556	0.0051	0.0144	0.733635	0.7013	49269
19p13.3	potentially_novel	25	rs72978712	19:2634823	T	C	intronic	GNG7	0.203586	115129	0.0438	0.00680352	9.41708e-11	+++	0.9695	-0.0091	0.0449	0.8399	-+	0.67	0.2356	-0.0101	0.0101	0.343808	0.9572	46775
19q13.42	potentially_novel	26	rs10421676	19:55772412	A	G	intergenic	PPP6R1;HSPBP1	0.597923	117475	0.0273	0.00477262	1.04687e-08	+++	0.9711	-0.0024	0.0426	0.9544	-+	0.7894	0.6259	-0.0021	0.0068	0.771418	0.1273	49269
20p12.3	potentially_novel	27	rs6085658	20:6685377	C	T	intergenic	CASC20;LINC01713	0.400085	119715	-0.0291	0.00477262	1.31778e-09	---	0.6369	0.0132	0.0265	0.62	++	0.7437	0.4068	0.0099	0.0067	0.156921	0.5367	49269
22q12.2	potentially_novel	28	rs5997969	22:31790014	T	C	intergenic	LINC01521;DRG1	0.664919	119715	-0.0267	0.00487416	4.37033e-08	---	0.3847	-0.0233	0.0316	0.4607	--	0.3398	0.6703	-0.0068	0.0071	0.361232	0.05121	49269
*Effect is with regard to Alt allele and the unit is one standard deviation (s.d.) of TSH levels in the meta-analysis
**ThyroidCancer_Effect is in terms of Alt allele
***T4_Effect in terms of Alt allele and the unit is one standard deviation (s.d.) of T4 levels in the meta-analysis by the ThyroidOmics consortium
****Allele frequency is with regard to Alt allele
