# Supplementary material for: GWAS of thyroid stimulating hormone highlights pleiotropic effects and inverse association with thyroid cancer
Source: Nat Commun. 2020 Aug 7;11:3981. doi: 10.1038/s41467-020-17718-z (PMC7414135; doi:10.1038/s41467-020-17718-z)
Supplement: Supplementary file 13 — Supplementary Dataset 10 [file 41467_2020_17718_MOESM13_ESM.xlsx]

## Sheet: SData10_TCvariants_TSHresults
The association results with TSH and T4 of 11 previously reported variants for thyroid cancer
				Association results with TSH in the meta-analysis of HUNT+MGI+ThyroidOmics*							ThyroidCancer GWAS with DeCode with other four case-control data sets reported in Gudmundsson et al.(2017) + UKB (3,359 cases and 649,949 controls)**					T4 GWAS in ThyroidOmics***
rsID	MarkerName2	REF	ALT	Allele frequency	N (sample size)	Effect	SE of effect	P-value	Direction in HUNT, MGI and ThyroidOmics	P-value heterogenity	ThyroidCancer_Effect	ThyroidCancer_SE of Effect	ThyroidCancer_P-value	ThyroidCancer_Direction in DeCode and UKB	ThyroidCancer_P-value Heterogenity	T4_Effect	T4_SE of Effect	T4_p-value	T4_Direction	T4_P-value Heterogenity	T4_N (sample size)	T4_Number of Cohorts	PMID of studies previously reported the variant for Thyroid Cancer
rs10069690	5:1279790	C	T	0.25717	65427	-0.0027	0.00741279	0.715007	+-?	0.3443	0.1676	0.0355	2.362e-06	++	0.367	NA	NA	NA	NA	NA	NA	NA	28195142
rs116909374	14:36738361	C	T	0.0347963	110650	-0.1692	0.0149271	7.93584e-30	---	0.2117	0.5847	0.0787	1.068e-13	++	0.149	0.07	0.024	0.00531242	++++??-++++??-++-??-???-+-++?-?+?+?+?-?++-+	0.8517	42123	28	22267200
rs11693806	2:218292158	G	C	0.274997	117474	-0.0183	0.0051788	0.000368285	---	0.01065	0.3611	0.0349	4.113e-25	++	0.7777	0.0112	0.0078	0.16889	--??+-+++-+??-+--+++??++-+++?+?+?-?+?-?-+-+	0.7621	44902	31	28195142
rs12129938	1:233412561	G	A	0.769706	116445	0.0078	0.00558498	0.160363	+++	0.5981	0.2017	0.0405	6.521e-07	+-	0.0004419	0.0072	0.008	0.389597	++-+-+-+-++??-+-+--+??--+-+-?+?+?+?-?-?-+++	0.9449	49269	33	28195142
rs2289261	15:67457485	G	C	0.645318	119715	-0.0145	0.00477262	0.00235318	---	0.7891	0.1943	0.0345	1.718e-08	++	0.4435	0.0185	0.0069	0.0099162	++--+--++-+??+--++++??+--+++?-?-?-?+?+?++-+	0.04681	49269	33	28195142
rs2466076	8:32432796	G	T	0.52919	119715	0.0374	0.00456953	2.22946e-16	+++	0.1763	-0.2787	0.0319	2.536e-18	--	0.7775	-0.0117	0.0066	0.0920768	--+++-++---??-+++-+-??-+--+-?-?-?-?-?+?---+	0.7297	49269	33	28195142
rs6793295	3:169518455	C	T	0.722058	119715	0.0023	0.00507725	0.645987	-++	0.1057	0.184	0.0373	7.858e-07	++	0.1449	-0.0041	0.0074	0.599656	-+--+++++-+??+-----+??++--+-?+?+?+?-?+?-+-+	0.53	49269	33	28195142
rs73227498	5:111485904	T	A	0.852383	118501	-0.0052	0.00649888	0.420543	--+	0.6441	0.3088	0.0488	2.475e-10	++	0.8106	-0.0046	0.0092	0.630671	-+-++-+++-+??+---+-+??-++-+-?-?-?+?-?-?++--	0.1104	47985	33	28195142
rs7902587	10:105694301	C	T	0.101717	119715	-0.0047	0.00761588	0.539944	---	0.5152	0.301	0.0522	8.254e-09	++	0.07313	-0.0185	0.0109	0.105483	----+-++-+-??-+++++-??+-+-+-?-?+?-?-?+?+-+-	0.2689	49269	33	28195142
rs944289	14:36649246	C	T	0.600229	119715	-0.0356	0.00456953	1.24507e-14	---	0.3792	0.2882	0.0329	1.926e-18	++	0.4525	0.0209	0.0066	0.00244711	++++--+++++??--+++++??-+++-+?+?-?+?-?+?+-++	0.6111	49269	33	19198613
rs965513	9:100556109	G	A	0.339909	119715	-0.0569	0.00477262	5.24876e-33	---	1.928e-13	0.5245	0.033	7.533e-57	++	0.8335	-0.0767	0.0068	5.50946e-27	-----------??-------??--+---?-?-?-?-?-?----	0.2086	49269	33	19198613
*Effect and Allele frequency are in terms of ALT allele and the unit is one standard deviation (s.d.) of TSH levels in the meta-analysis
**ThyroidCancer_Effect is in terms of ALT allele
***T4_Effect in terms of ALT Allele and the unit is one standard deviation (s.d.) of T4 levels in the meta-analysis by the ThyroidOmics consortium
