# Supplementary material for: GWAS of thyroid stimulating hormone highlights pleiotropic effects and inverse association with thyroid cancer
Source: Nat Commun. 2020 Aug 7;11:3981. doi: 10.1038/s41467-020-17718-z (PMC7414135; doi:10.1038/s41467-020-17718-z)
Supplement: Supplementary file 14 — Supplementary Dataset 11 [file 41467_2020_17718_MOESM14_ESM.xlsx]

## Sheet: SData11_TSH_PGS_UKB
Phenome-wide association results of the TSH PGS in the UK Biobank.
PheCode	Effect*	SE of Effect	P-value	Description of PheCode	group	Ncase	Ncontrol
X244.4	0.172408	0.00895052	1.1125e-82	Hypothyroidism NOS	endocrine/metabolic	14171	391429
X244	0.150572	0.008733	1.29171e-66	Hypothyroidism	endocrine/metabolic	14871	391429
X241	-0.376341	0.0302811	1.8362e-35	Nontoxic nodular goiter	endocrine/metabolic	1143	391429
X241.2	-0.421437	0.0393437	8.9747e-27	Nontoxic multinodular goiter	endocrine/metabolic	680	391429
X240	-0.383353	0.0415091	2.57331e-20	Simple and unspecified goiter	endocrine/metabolic	602	391429
X244.1	-0.232646	0.0303469	1.77168e-14	Secondary hypothyroidism	endocrine/metabolic	1117	391429
X242.2	-0.808751	0.111354	3.78902e-13	Toxic multinodular goiter	endocrine/metabolic	91	391429
X241.1	-0.294417	0.0465546	2.54677e-10	Nontoxic uninodular goiter	endocrine/metabolic	472	391429
X242	-0.135308	0.0234053	7.42235e-09	Thyrotoxicosis with or without goiter	endocrine/metabolic	1860	391429
X705.8	-0.209288	0.0413203	4.08335e-07	Hyperhidrosis	dermatologic	592	399255
X705	-0.139341	0.0350526	7.03183e-05	Disorders of sweat glands	dermatologic	817	399255
X174	-0.0358251	0.00930017	0.000117114	Breast cancer	neoplasms	12898	388549
X226	-0.222968	0.0595765	0.00018216	Benign neoplasm of thyroid glands	neoplasms	285	407399
X242.1	-0.165775	0.0470661	0.000428011	Graves' disease	endocrine/metabolic	457	391429
X253.1	-0.242597	0.07313	0.000908812	Pituitary hyperfunction	endocrine/metabolic	189	405386
X291	-0.128949	0.0396641	0.00114994	Other specified nonpsychotic and/or transient mental disorders	mental disorders	641	402383
X427.2	-0.0278374	0.00874586	0.00145795	Atrial fibrillation and flutter	circulatory system	14820	380919
X716	-0.0171691	0.00565093	0.0023794	Other arthropathies	musculoskeletal	38715	365819
X272.11	0.0184518	0.00608468	0.00242538	Hypercholesterolemia	endocrine/metabolic	33242	373034
X288.11	-0.0535421	0.0177599	0.00257178	Neutropenia	hematopoietic	3184	401375
X288.1	-0.0535421	0.0177599	0.00257178	Decreased white blood cell count	hematopoietic	3184	401375
X272.1	0.0174659	0.00589708	0.00305858	Hyperlipidemia	endocrine/metabolic	35844	373034
X272	0.0172991	0.00589583	0.00334492	Disorders of lipoid metabolism	endocrine/metabolic	35927	373034
X496	-0.0294379	0.0101691	0.00379367	Chronic airway obstruction	respiratory	10502	375505
X716.9	-0.0162677	0.00575587	0.00470936	Arthropathy NOS	musculoskeletal	37043	365819
X110	0.167379	0.0593854	0.00482443	Dermatophytosis / Dermatomycosis	infectious diseases	286	406301
X564.8	-0.0691255	0.0246718	0.00508173	Abnormal findings on exam of gastrointestinal tract/ abdominal area	digestive	1650	334783
X110.1	0.16566	0.0600086	0.00576935	Dermatophytosis	infectious diseases	280	406301
X193	-0.146319	0.0530172	0.00578307	Thyroid cancer	neoplasms	358	407399
X367.2	0.199805	0.0728264	0.00607737	Astigmatism	sense organs	190	406530
X291.8	-0.129411	0.0478152	0.00680019	Alteration of consciousness	mental disorders	440	402383
X250.5	-0.2353	0.0872955	0.00702965	Glycosuria or Acetonuria	endocrine/metabolic	131	388756
X288	-0.0436651	0.0162864	0.00733847	Diseases of white blood cells	hematopoietic	3788	401375
X740.11	-0.0289811	0.0108157	0.00737251	Osteoarthrosis, localized, primary	musculoskeletal	9069	380522
X579.8	0.0654454	0.0246027	0.0078119	Nonspecific abnormal findings in stool contents	digestive	1659	385157
X695.22	-0.308608	0.116227	0.00792579	Pemphigus and pemphigoid	dermatologic	75	402672
X573	-0.0351323	0.0132523	0.00802431	Other disorders of liver	digestive	5847	400055
X411.2	0.0255574	0.00978064	0.00897357	Myocardial infarction	circulatory system	11703	377103
X411.4	0.0202106	0.00773819	0.0090065	Coronary atherosclerosis	circulatory system	20023	377103
X858	-0.0457318	0.0179082	0.0106592	Complication of internal orthopedic device	injuries & poisonings	3167	394929
X731	-0.15104	0.059813	0.011563	Osteitis deformans and osteopathies associated with other disorders classified elsewhere	musculoskeletal	280	391041
X372	-0.0916415	0.0363043	0.0115942	Disorders of conjunctiva	sense organs	765	399306
X740	-0.0160672	0.00639193	0.0119481	Osteoarthrosis	musculoskeletal	28439	380522
X217.1	-0.103067	0.0410792	0.0121084	Nevus, non-neoplastic	neoplasms	597	400618
X579	0.044441	0.0177306	0.0121949	Other symptoms involving abdomen and pelvis	digestive	3195	385157
X1009	0.0277296	0.0110976	0.0124647	Injury, NOS	injuries & poisonings	8440	400521
X563	0.0244343	0.0100381	0.0149262	Constipation	digestive	10442	334783
X291.4	-0.264789	0.108932	0.0150666	Specific nonpsychotic mental disorders due to brain damage	mental disorders	85	402383
X350.3	0.127696	0.0525594	0.0151171	Lack of coordination	neurological	364	406217
X458.2	-0.158604	0.0654612	0.0153981	Iatrogenic hypotension	circulatory system	235	387905
X480.1	-0.029821	0.0124533	0.016637	Bacterial pneumonia	respiratory	6710	398538
X905	-0.190564	0.0797133	0.0168201	Late effects of musculoskeletal and connective tissue injuries	injuries & poisonings	158	407496
X366	-0.0175574	0.00746665	0.0187004	Cataract	sense organs	20352	388609
X149.4	0.145677	0.0624443	0.019653	Cancer of larynx	neoplasms	258	406821
X575.1	0.107066	0.0459488	0.0197997	Cholangitis	digestive	477	391307
X480	-0.0236995	0.010207	0.0202394	Pneumonia	respiratory	10059	398538
X740.9	-0.0215406	0.00932036	0.0208257	Osteoarthrosis NOS	musculoskeletal	12436	380522
X726	0.0191606	0.00844935	0.0233471	Peripheral enthesopathies and allied syndromes	musculoskeletal	14983	378711
X480.11	-0.0297951	0.0131844	0.0238289	Pneumococcal pneumonia	respiratory	5951	398538
X592.13	-0.143282	0.0635369	0.024127	Chronic interstitial cystitis	genitourinary	249	379936
X695.21	0.296073	0.133133	0.0261558	Dermatitis herpetiformis	dermatologic	57	402672
X384.4	0.0689458	0.0310582	0.0264265	Perforation of tympanic membrane	sense organs	1044	404888
X535	-0.0137515	0.00627814	0.028497	Gastritis and duodenitis	digestive	28941	378124
X427.6	-0.0945928	0.0432007	0.0285525	Premature beats	circulatory system	536	380919
X496.3	-0.0506744	0.0232264	0.0291274	Bronchiectasis	respiratory	1882	375505
X303.4	-0.19602	0.0898645	0.0291628	Somatoform disorder	mental disorders	124	365476
X155	-0.117122	0.0539757	0.0300147	Cancer of liver and intrahepatic bile duct	neoplasms	344	393372
X695.41	0.190231	0.0880693	0.0307717	Cutaneous lupus erythematosus	dermatologic	129	401365
X442.1	0.0583211	0.0270558	0.0311164	Aortic aneurysm	circulatory system	1374	400595
X366.1	-0.25849	0.119977	0.0312008	Nonsenile Cataract	sense organs	70	388609
X871.1	0.294844	0.137204	0.0316388	Open wound of hand except finger(s)	injuries & poisonings	53	400426
X260.6	-0.0741544	0.034623	0.0322124	Anorexia	endocrine/metabolic	835	406492
X281	0.0637676	0.029802	0.0323782	Other deficiency anemia	hematopoietic	1133	390026
X420.3	-0.0814876	0.0382052	0.0329335	Endocarditis	circulatory system	686	405779
X597.1	0.037197	0.017459	0.0331279	Urethral stricture (not specified as infectious)	genitourinary	3331	394699
X709.3	-0.161397	0.0757822	0.0331929	Systemic sclerosis	dermatologic	175	399404
X731.1	-0.130614	0.061421	0.0334592	Osteitis deformans [Paget's disease of bone]	musculoskeletal	265	391041
X253.3	-0.219106	0.103817	0.0348145	Diabetes insipidus	endocrine/metabolic	93	405386
X427.61	-0.193579	0.0925447	0.0364622	Supraventricular premature beats	circulatory system	117	380919
X701.5	0.0977071	0.0468088	0.0368551	Abnormal granulation tissue	dermatologic	457	403875
X250.1	-0.0405792	0.0196175	0.0385909	Type 1 diabetes	endocrine/metabolic	2660	388756
X540.11	-0.0408489	0.0197562	0.0386728	Acute appendicitis	digestive	2608	405552
X250.41	0.126003	0.0615185	0.0405386	Impaired fasting glucose	endocrine/metabolic	265	388756
X465.2	-0.069017	0.0339674	0.0421678	Acute pharyngitis	respiratory	870	406447
X723	0.0892479	0.0439267	0.0421796	Other disorders of cervical region	musculoskeletal	521	391917
X356	-0.164154	0.0812505	0.0433473	Hereditary and idiopathic peripheral neuropathy	neurological	152	406852
X1011	-0.0212506	0.0105365	0.0437107	Complications of surgical and medical procedures	injuries & poisonings	9140	399821
X281.1	0.0614344	0.0305676	0.0444538	Megaloblastic anemia	hematopoietic	1076	390026
X782.6	0.151437	0.075609	0.045188	Pallor and flushing	symptoms	175	407145
X741.3	-0.160489	0.0801665	0.0452913	Difficulty in walking	musculoskeletal	156	402633
X994	-0.0377929	0.018903	0.0455748	Sepsis and SIRS	injuries & poisonings	2811	406150
X994.2	-0.0377929	0.018903	0.0455748	Sepsis	injuries & poisonings	2811	406150
X384	0.0542978	0.0271999	0.0459069	Other disorders of tympanic membrane	sense organs	1364	404888
X574.2	-0.0388877	0.0196728	0.0480723	Calculus of bile duct	digestive	2634	391307
X429.1	0.246995	0.125062	0.0482696	Heart transplant/surgery	circulatory system	64	402834
X252.2	-0.163411	0.0839992	0.0517287	Hypoparathyroidism	endocrine/metabolic	142	405386
X274	0.0321124	0.0165423	0.0522301	Gout and other crystal arthropathies	endocrine/metabolic	3763	405198
X716.2	-0.0162076	0.00838893	0.0533561	Unspecified monoarthritis	musculoskeletal	15790	365819
X202.21	0.0995439	0.0520178	0.0556649	Nodular lymphoma	neoplasms	371	404466
X369.5	-0.13097	0.0685532	0.0560705	Conjunctivitis, infectious	sense organs	213	399306
X531.3	-0.0351115	0.0184872	0.0575333	Duodenal ulcer	digestive	3002	401525
X691	0.17295	0.0913612	0.0583537	Congenital anomalies of skin	dermatologic	120	402672
X695.9	0.087742	0.046361	0.0584137	Unspecified erythematous condition	dermatologic	468	402672
X363.3	-0.227025	0.120336	0.0592151	Chorioretinal scars	sense organs	69	397761
X724.9	0.0470924	0.0249704	0.0593043	Other unspecified back disorders	musculoskeletal	1617	391917
X217	-0.0742756	0.0393964	0.0593836	Vascular hamartomas and non-neoplastic nevi	neoplasms	649	400618
X363	-0.143952	0.0765111	0.0599101	Chorioretinal inflammations, scars, and other disorders of choroid	sense organs	171	397761
X859	-0.0332373	0.0176767	0.0600693	Complication due to other implant and internal device	injuries & poisonings	3265	394929
X426	0.0230052	0.0122688	0.0607793	Cardiac conduction disorders	circulatory system	6959	380919
X471	-0.0329663	0.0176383	0.0616203	Nasal polyps	respiratory	3311	390045
X851	0.147766	0.0794423	0.0628789	Complications of transplants and reattached limbs	injuries & poisonings	159	394929
X724	0.0409196	0.0220423	0.0633951	Other and unspecified disorders of back	musculoskeletal	2077	391917
X597	0.0293737	0.0158338	0.0635774	Other disorders of urethra and urinary tract	genitourinary	4069	394699
X260	-0.0568336	0.03077	0.064741	Protein-calorie malnutrition	endocrine/metabolic	1057	406492
X361.1	0.0496353	0.0269889	0.0659003	Retinal detachment with retinal defect	sense organs	1392	397761
X578	0.0128237	0.00700758	0.0672544	Gastrointestinal hemorrhage	digestive	21137	385157
X740.1	-0.0144219	0.00791674	0.0685018	Osteoarthritis; localized	musculoskeletal	17691	380522
X276.4	0.053042	0.0293836	0.0710508	Acid-base balance disorder	endocrine/metabolic	1161	401506
X346.1	0.15003	0.0833304	0.0717929	Nonspecific abnormal findings on radiological and other examination of skull and head	neurological	144	395209
X364.5	-0.123385	0.0687588	0.0727408	Corneal dystrophy	sense organs	212	397761
X557	0.0395353	0.0220498	0.0729732	Intestinal malabsorption (non-celiac)	digestive	2103	334783
X368.4	0.0982157	0.0547961	0.073071	Visual field defects	sense organs	334	405654
X337.1	0.210937	0.118078	0.0740315	Peripheral autonomic neuropathy	neurological	72	395209
X253.11	-0.183129	0.102559	0.0741646	Acromegaly and gigantism	endocrine/metabolic	95	405386
X500.1	-0.201098	0.112687	0.074331	Extrinsic allergic alveolitis	respiratory	79	397411
X550.1	0.0150918	0.00848242	0.0752087	Inguinal hernia	digestive	15995	361617
X727.6	0.0946886	0.0532458	0.0753496	Rupture of tendon, nontraumatic	musculoskeletal	353	378711
X442	0.0419347	0.0236712	0.0764696	Other aneurysm	circulatory system	1808	400595
X558	0.0146259	0.00825825	0.0765489	Noninfectious gastroenteritis	digestive	15747	334783
X715	-0.0435871	0.0246202	0.0766644	Other inflammatory spondylopathies	musculoskeletal	1671	365085
X735.3	0.0222369	0.0125818	0.0771648	Hallux valgus (Bunion)	musculoskeletal	6699	394914
X512.7	-0.0233614	0.0132264	0.0773501	Shortness of breath	respiratory	5884	399833
X285.2	-0.0666172	0.0377793	0.0778454	Anemia of chronic disease	hematopoietic	702	390026
X386.3	-0.0637757	0.0362306	0.0783616	Labyrinthitis	sense organs	767	402827
X575.6	-0.0819017	0.0467896	0.0800446	Cholesterolosis of gallbladder	digestive	458	391307
X530.14	-0.0175433	0.010025	0.0801249	Reflux esophagitis	digestive	10551	369275
X379.2	0.0473882	0.0271219	0.0805971	Disorders of vitreous body	sense organs	1372	401245
X395.2	-0.111061	0.0636347	0.0809347	Nonrheumatic aortic valve disorders	circulatory system	248	402421
X425.11	0.151983	0.0874603	0.0822571	Hypertrophic obstructive cardiomyopathy	circulatory system	131	405779
X764	0.0358243	0.0206409	0.082635	Sciatica	symptoms	2383	405481
X528.41	0.178909	0.103145	0.0828217	Cyst of the salivary gland	digestive	94	403323
X278	-0.0171711	0.00991456	0.0832893	Overweight, obesity and other hyperalimentation	endocrine/metabolic	10968	397993
X741.6	0.234021	0.135958	0.0852011	Villonodular synovitis	musculoskeletal	54	402633
X840	-0.0774316	0.0450406	0.0855871	Sprains and strains	injuries & poisonings	496	408425
X250	-0.0130566	0.00760391	0.0859617	Diabetes mellitus	endocrine/metabolic	20203	388756
X949	0.0854699	0.0499659	0.0871618	Allergies, other	injuries & poisonings	400	404817
X550.4	0.0284815	0.0166533	0.0872163	Umbilical hernia	digestive	3727	361617
X278.1	-0.0170664	0.00999093	0.0876022	Obesity	endocrine/metabolic	10799	397993
X227.3	-0.0968355	0.0567947	0.0881927	Benign neoplasm of pituitary gland and craniopharyngeal duct (pouch)	neoplasms	310	407399
X274.1	0.0306077	0.0179692	0.0885044	Gout	endocrine/metabolic	3195	405198
X286.13	-0.213486	0.125392	0.0886519	Congenital factor VIII disorder	hematopoietic	63	406281
X276.1	-0.0266585	0.015762	0.0907761	Electrolyte imbalance	endocrine/metabolic	4123	401506
X556.1	0.065293	0.0386207	0.090909	Ulceration of intestine	digestive	674	334783
X427.3	0.029978	0.0177362	0.0909871	Other specified cardiac dysrhythmias	circulatory system	3236	380919
X804	0.0292157	0.0172873	0.0910265	Fracture of hand or wrist	injuries & poisonings	3357	387765
X090	-0.197765	0.117063	0.0911441	Sexually transmitted infections (not HIV or hepatitis)	infectious diseases	73	408888
X613.1	0.0628513	0.0372459	0.0915131	Inflammatory disease of breast	genitourinary	723	406978
X961	0.0477308	0.0282988	0.0916664	Poisoning by other anti-infectives	injuries & poisonings	1256	381797
X414.2	-0.207628	0.123129	0.091745	ASCVD	circulatory system	66	377103
X053.1	-0.171984	0.102092	0.0920667	Herpes zoster with nervous system complications	infectious diseases	96	403316
X713	0.137319	0.0815337	0.0921436	Arthropathy associated with other disorders classified elsewhere	musculoskeletal	151	365819
X803.2	0.0236359	0.0140709	0.093003	Fracture of radius and ulna	injuries & poisonings	5246	387765
X199.4	-0.170827	0.101864	0.0935384	Neurofibromatosis	neoplasms	96	370604
X1004	0.0962369	0.0576328	0.0949533	Other signs and symptoms involving emotional state	symptoms	301	408660
X353	-0.0496674	0.029745	0.0949642	Nerve root and plexus disorders	neurological	1139	394067
X798	-0.0287301	0.0172451	0.0957154	Malaise and fatigue	symptoms	3429	405532
X427	-0.0112671	0.006798	0.0974354	Cardiac dysrhythmias	circulatory system	24681	380919
X316.1	-0.214046	0.129229	0.0976562	Polyneuropathy due to drugs	mental disorders	60	379355
X755.1	-0.113951	0.0690488	0.0988813	Congenital deformities of feet	congenital anomalies	210	407831
X364.41	0.176524	0.107236	0.0997394	Keratoconus	sense organs	87	397761
X817	-0.104773	0.0639369	0.101277	Concussion	injuries & poisonings	245	405554
X733.6	-0.143815	0.0880234	0.102296	Costochondritis	musculoskeletal	129	391041
X961.1	0.0552908	0.0338814	0.102703	Poisoning/allergy of sulfonamides	injuries & poisonings	874	381797
X287.3	0.0413234	0.0253261	0.102753	Thrombocytopenia	hematopoietic	1563	406281
X941	0.108654	0.0666529	0.10307	Adverse reaction to serum or vaccine	injuries & poisonings	225	404817
X958	0.0733538	0.0451499	0.104232	Certain early complications of trauma or procedure	injuries & poisonings	491	408470
X364.9	0.16233	0.100091	0.104841	Cornea replaced by transplant	sense organs	100	397761
X448	-0.134111	0.0833236	0.107503	Disease of capillaries	circulatory system	144	400595
X149	0.064117	0.0399602	0.108599	Cancer of larynx, pharynx, nasal cavities	neoplasms	628	406821
X145.3	-0.156775	0.0981285	0.110121	Cancer of major salivary glands	neoplasms	104	406821
X727.2	0.154462	0.0967654	0.110434	Bursitis disorders	musculoskeletal	107	378711
X756	0.0653705	0.0411097	0.111801	Other congenital musculoskeletal anomalies	congenital anomalies	594	407831
X478	0.0816272	0.051385	0.112164	Throat pain	respiratory	380	390045
X426.21	0.0507349	0.0319838	0.112678	First degree AV block	circulatory system	988	380919
X540.1	-0.0281972	0.0178132	0.113434	Appendicitis	digestive	3217	405552
X305	-0.166763	0.105373	0.113513	NA	NA	90	408871
X287.31	0.0772503	0.0488333	0.113668	Primary thrombocytopenia	hematopoietic	420	406281
X557.1	0.037083	0.0234467	0.113745	Celiac disease	digestive	1855	334783
X348.9	0.08052	0.0509198	0.113807	Other conditions of brain, NOS	neurological	386	395209
X305.2	-0.166534	0.105316	0.113814	Eating disorder	mental disorders	90	365476
X803	0.0174824	0.0110917	0.114987	Fracture of upper limb	injuries & poisonings	8521	387765
X686.3	-0.06509	0.0414332	0.116191	Pilonidal cyst	dermatologic	587	397635
X528.4	0.14047	0.0894815	0.116456	Cysts of oral soft tissues	digestive	125	403323
X281.11	0.0572959	0.0365501	0.116975	Pernicious anemia	hematopoietic	754	390026
X550.2	-0.0102211	0.0065289	0.11746	Diaphragmatic hernia	digestive	27126	361617
X378.1	-0.0516665	0.0330683	0.11819	Strabismus (not specified as paralytic)	sense organs	918	401245
X721.8	0.0833059	0.0533747	0.118576	Other allied disorders of spine	musculoskeletal	351	391917
X535.6	-0.0182237	0.0116985	0.119286	Duodenitis	digestive	7655	378124
X747.13	0.0369094	0.0237555	0.120251	Congenital anomalies of great vessels	congenital anomalies	1799	406165
X527.1	0.169367	0.109136	0.120689	Hypertrophy of salivary gland	digestive	84	403323
X480.2	-0.182644	0.11862	0.123623	Viral pneumonia	respiratory	71	398538
X386	-0.0198816	0.0129219	0.123902	Vertiginous syndromes and other disorders of vestibular system	sense organs	6134	402827
X565	0.0127162	0.00827205	0.124234	Anal and rectal conditions	digestive	14997	387338
X195.1	-0.0123501	0.00805976	0.125443	Malignant neoplasm, other	neoplasms	15979	370604
X430.2	-0.0580214	0.0379502	0.126293	Intracerebral hemorrhage	circulatory system	700	399017
X411	0.00965738	0.00632684	0.126907	Ischemic Heart Disease	circulatory system	31355	377103
X526.9	0.0996542	0.065302	0.126997	Jaw disease NOS	digestive	234	398136
X214	0.0192545	0.0126757	0.128759	Lipoma	neoplasms	6271	401613
X350.6	0.206762	0.136132	0.128806	Disturbances of sensation of smell and taste	neurological	54	406217
X585.1	0.0228467	0.0150638	0.129352	Acute renal failure	genitourinary	4521	397602
X540	-0.0262039	0.0172968	0.129783	Appendiceal conditions	digestive	3409	405552
X252.1	-0.0544089	0.0359219	0.129863	Hyperparathyroidism	endocrine/metabolic	781	405386
X974	0.149643	0.0989991	0.130646	Poisoning by water, mineral, and uric acid metabolism drugs	injuries & poisonings	102	381797
X724.8	0.190399	0.12597	0.130669	Other symptoms referable to back	musculoskeletal	63	391917
X418.1	0.0254823	0.0168688	0.130887	Precordial pain	circulatory system	3582	377532
X253.7	0.120182	0.0796509	0.131335	Other disorders of neurohypophysis	endocrine/metabolic	158	405386
X716.1	-0.0257743	0.0171021	0.131789	Unspecified polyarthropathy or polyarthritis	musculoskeletal	3535	365819
X274.2	0.0608791	0.0404253	0.132076	Crystal arthropathies	endocrine/metabolic	616	405198
X250.2	-0.0118258	0.00785644	0.132264	Type 2 diabetes	endocrine/metabolic	18945	388756
X969	0.0342742	0.0227985	0.132748	Poisoning by psychotropic agents	injuries & poisonings	1940	381797
X550.3	-0.0587941	0.0393306	0.134949	Femoral hernia	digestive	651	361617
X502	-0.0503167	0.0336873	0.13527	Postinflammatory pulmonary fibrosis	respiratory	887	397411
X345.11	0.070195	0.0472933	0.137743	Generalized convulsive epilepsy	neurological	448	395209
X227	-0.0500674	0.0338042	0.13858	Benign neoplasm of other endocrine glands and related structures	neoplasms	876	407399
X713.5	0.178878	0.121016	0.139371	Arthropathy associated with neurological disorders	musculoskeletal	68	365819
X274.21	0.0625234	0.0423506	0.139856	Chondrocalcinosis	endocrine/metabolic	560	405198
X442.11	0.0494584	0.0335527	0.140468	Abdominal aortic aneurysm	circulatory system	903	400595
X872	-0.0676938	0.0459342	0.140559	Traumatic amputation	injuries & poisonings	476	400426
X430.3	-0.0915937	0.0622538	0.141211	Subdural hemorrhage	circulatory system	259	399017
X530.1	-0.00887068	0.00603437	0.141555	Esophagitis, GERD and related diseases	digestive	32108	369275
X195	-0.011578	0.00788446	0.14198	Cancer, suspected or other	neoplasms	16725	370604
X947	-0.07601	0.0517671	0.142021	Urticaria	injuries & poisonings	373	404817
X567	-0.0492628	0.0335921	0.142513	Peritonitis and retroperitoneal infections	digestive	887	387338
X070.3	-0.091805	0.0626393	0.142753	Viral hepatitis C	infectious diseases	255	403316
X578.8	0.0128622	0.00878073	0.14297	Hemorrhage of rectum and anus	digestive	13222	385157
X854	0.0347114	0.0237252	0.143451	Complications of cardiac/vascular device, implant, and graft	injuries & poisonings	1789	394929
X315.2	0.155196	0.106101	0.143545	Speech and language disorder	mental disorders	89	408378
X783	-0.0232538	0.0159587	0.145084	Fever of unknown origin	symptoms	3940	405021
X742.1	-0.0796354	0.0547838	0.146049	Loose body in joint	musculoskeletal	334	402633
X261	-0.0419333	0.0288598	0.146224	Vitamin deficiency	endocrine/metabolic	1208	406492
X850	0.0201069	0.0138563	0.146751	Hemorrhage or hematoma complicating a procedure	injuries & poisonings	5329	394929
X198.5	-0.0508985	0.0353096	0.149446	Secondary malignancy of brain/spine	neoplasms	806	370604
X972.6	-0.156221	0.108393	0.149517	Antihypertensive agents causing adverse effects	injuries & poisonings	85	381797
X338	0.0518629	0.0360014	0.149704	Pain	symptoms	771	408190
X386.9	-0.0213197	0.0148603	0.15138	Dizziness and giddiness (Light-headedness and vertigo)	sense organs	4611	402827
X353.2	0.189881	0.132471	0.151749	Nerve root lesions	neurological	57	394067
X704.8	-0.164015	0.114769	0.152978	Other specified diseases of hair and hair follicles	dermatologic	76	402357
X573.5	-0.0474433	0.0335042	0.156765	Jaundice (not of newborn)	digestive	897	400055
X276.42	0.132419	0.0937359	0.157748	Alkalosis	endocrine/metabolic	114	401506
X285.22	-0.0692013	0.0490763	0.158518	Anemia in neoplastic disease	hematopoietic	417	390026
X362.6	-0.104113	0.0739776	0.159321	Peripheral retinal degenerations	sense organs	183	396859
X270	-0.0698752	0.0497134	0.159855	Disorders of protein plasma/amino-acid transport and metabolism	endocrine/metabolic	407	408230
X199	-0.0373532	0.0266449	0.160948	Neoplasm of uncertain behavior	neoplasms	1412	370604
X134	-0.123229	0.0880014	0.16142	Helminthiases	infectious diseases	129	408429
X447	-0.0382699	0.0275273	0.164452	Other disorders of arteries and arterioles	circulatory system	1333	400595
X078	0.0437836	0.0315048	0.164606	Viral warts & HPV	infectious diseases	1007	403316
X369	-0.0586295	0.0422786	0.16552	Infection of the eye	sense organs	560	399306
X286.11	-0.140184	0.101143	0.165748	Von willebrand's disease	hematopoietic	98	406281
X041.4	0.0266254	0.0192204	0.165971	E. coli	infectious diseases	2744	393897
X756.5	0.0662883	0.0478879	0.166286	Congenital osteodystrophies	congenital anomalies	437	407831
X275.1	-0.0532591	0.0386558	0.168272	Disorders of iron metabolism	hematopoietic	669	406834
X292	0.0204102	0.0148158	0.168327	Neurological disorders	mental disorders	4655	402383
X378.2	0.093929	0.0682198	0.168556	Nystagmus and other irregular eye movements	sense organs	215	401245
X689	0.0181417	0.0131918	0.169062	Disorder of skin and subcutaneous tissue NOS	dermatologic	5782	403179
X197	-0.00952699	0.00693069	0.169253	Chemotherapy	neoplasms	21798	370604
X512.1	0.092232	0.067275	0.170384	Wheezing	respiratory	221	399833
X278.3	0.148895	0.108694	0.170733	Localized adiposity	endocrine/metabolic	84	397993
X271.3	-0.115221	0.084265	0.171511	Intestinal disaccharidase deficiencies and disaccharide malabsorption	endocrine/metabolic	141	408798
X530.3	-0.0316545	0.0231774	0.172019	Stricture and stenosis of esophagus	digestive	1874	369275
X504	-0.0789101	0.0578604	0.172631	Other alveolar and parietoalveolar pneumonopathy	respiratory	300	397411
X385.3	0.0553827	0.0406215	0.172761	Cholesteatoma	sense organs	608	404888
X483	0.0972189	0.0717808	0.175613	Acute bronchitis and bronchiolitis	respiratory	194	398538
X338.1	0.0681236	0.0503141	0.175748	Acute pain	neurological	395	408190
X277.5	0.089172	0.0658787	0.175871	Other disorders of lipoid metabolism	endocrine/metabolic	231	407537
X339	0.0154998	0.0114651	0.176404	Other headache syndromes	neurological	7891	398780
X269	0.0734135	0.0543624	0.176873	Proteinuria	endocrine/metabolic	339	408230
X159	-0.0183266	0.0135904	0.177501	Malignant neoplasm of other and ill-defined sites within the digestive organs and peritoneum	neoplasms	5584	393372
X229	-0.0274856	0.0204115	0.178118	Benign neoplasm of unspecified sites	neoplasms	2402	406559
X473	0.0262138	0.0195395	0.179733	Diseases of the larynx and vocal cords	respiratory	2630	390045
X381	-0.0284612	0.0212165	0.179771	Otitis media and Eustachian tube disorders	sense organs	2259	404888
X772	0.0508216	0.037908	0.180032	Symptoms of the muscles	symptoms	698	408263
X575.8	0.0416919	0.0311531	0.180803	Other disorders of biliary tract	digestive	1040	391307
X300.8	0.11942	0.0893995	0.181616	Acute reaction to stress	mental disorders	125	365476
X737	0.0397783	0.0298533	0.182709	Curvature of spine	musculoskeletal	1134	394914
X428.1	0.0298846	0.0224589	0.18331	Congestive heart failure (CHF) NOS	circulatory system	2031	402834
X697	-0.0568522	0.0428095	0.184169	Sarcoidosis	dermatologic	548	402672
X870	-0.0215402	0.0162767	0.185711	Open wounds of head; neck; and trunk	injuries & poisonings	3837	400426
X324	-0.0775988	0.0588665	0.187431	Other CNS infection and poliomyelitis	neurological	289	407888
X516	-0.0283482	0.0215202	0.187743	Abnormal sputum	respiratory	2167	406794
X158	0.0405543	0.03081	0.188083	Neoplasm of unspecified nature of digestive system	neoplasms	1056	393372
X430	-0.0312567	0.0237528	0.188202	Intracranial hemorrhage	circulatory system	1796	399017
X276.11	-0.0849363	0.0645849	0.188472	Hyperosmolality and/or hypernatremia	endocrine/metabolic	240	401506
X805	-0.0357725	0.0272333	0.188994	Fracture of vertebral column without mention of spinal cord injury	injuries & poisonings	1352	387765
X172.3	0.0510735	0.0388869	0.189053	Carcinoma in situ of skin	neoplasms	667	395071
X938	-0.0665264	0.0506893	0.189373	Dermatitis due to solar radiation	injuries & poisonings	390	404817
X726.1	0.0136129	0.0104017	0.190629	Enthesopathy	musculoskeletal	9668	378711
X801	0.0272636	0.0208457	0.190916	Fracture of ankle and foot	injuries & poisonings	2339	387765
X531.1	0.0528744	0.0404453	0.191109	Hemorrhage from gastrointestinal ulcer	digestive	617	401525
X506	-0.0381753	0.0292162	0.191333	Empyema and pneumothorax	respiratory	1174	397411
X916	0.0338881	0.0259609	0.191773	Contusion	injuries & poisonings	1486	407475
X315.1	-0.10187	0.0780685	0.191934	Learning disorder	mental disorders	164	408378
X967	-0.0537627	0.0412829	0.192814	Adverse effects of sedatives or other central nervous system depressants and anesthetics	injuries & poisonings	588	381797
X450	-0.0491163	0.0377885	0.19368	Noninfectious disorders of lymphatic channels	circulatory system	705	408256
X465.4	0.100861	0.077605	0.193716	Acute laryngitis and tracheitis	respiratory	166	406447
X523	-0.0311062	0.0239502	0.194018	Gingival and periodontal diseases	digestive	1742	398136
X465	-0.0268863	0.020706	0.194123	Acute upper respiratory infections of multiple or unspecified sites	respiratory	2335	406447
X750.21	0.085812	0.0661039	0.19424	Congenital anomalies of intestine	congenital anomalies	229	406730
X555.1	0.0313151	0.0241439	0.194624	Regional enteritis	digestive	1743	334783
X252	-0.0437316	0.0339286	0.197422	Disorders of parathyroid gland	endocrine/metabolic	877	405386
X292.2	0.0932889	0.0724731	0.198017	Mild cognitive impairment	mental disorders	191	402383
X578.9	0.0178403	0.0138689	0.198318	Hemorrhage of gastrointestinal tract	digestive	5229	385157
X429.3	-0.0911787	0.0710459	0.19936	Symptoms involving cardiovascular system	circulatory system	198	402834
X987	0.127112	0.0990718	0.199483	Toxic effect of other gases, fumes, or vapors	injuries & poisonings	102	408367
X381.11	-0.0438417	0.0342574	0.200625	Suppurative and unspecified otitis media	sense organs	856	404888
X990	-0.0230563	0.0180231	0.200802	Effects radiation NOS	injuries & poisonings	3130	403295
X276.41	0.039444	0.0308756	0.201421	Acidosis	endocrine/metabolic	1055	401506
X381.1	-0.0301138	0.0235944	0.201845	Otitis media	sense organs	1824	404888
X110.12	0.107522	0.0843186	0.202242	Althete's foot	infectious diseases	141	406301
X394.7	0.0391647	0.0307914	0.203396	Disease of tricuspid valve	circulatory system	1058	402421
X703.1	0.041013	0.0322489	0.203457	Ingrowing nail	dermatologic	970	402357
X335	0.0347387	0.0273201	0.203536	Multiple sclerosis	neurological	1356	395209
X426.4	0.0831819	0.0655385	0.204367	Anomalous atrioventricular excitation	circulatory system	233	380919
X526.5	-0.120816	0.0952974	0.204876	Inflammatory conditions of jaw	digestive	110	398136
X780	0.0975549	0.0770019	0.205185	Hypothermia/Chills	symptoms	169	408792
X585	0.0152992	0.0120807	0.205362	Renal failure	genitourinary	6985	397602
X573.7	-0.021658	0.0171354	0.206252	Abnormal results of function study of liver	digestive	3479	400055
X695.8	0.0806729	0.0640407	0.207773	Other specified erythematous conditions	dermatologic	244	402672
X707	-0.0282817	0.0224734	0.208228	Chronic ulcer of skin	dermatologic	1988	406973
X681.2	-0.0550513	0.0437549	0.208329	Cellulitis and abscess of face/neck	dermatologic	524	397635
X348.8	0.0817038	0.0649751	0.208586	Encephalopathy, not elsewhere classified	neurological	237	395209
X246	-0.0601059	0.0479474	0.209994	Other disorders of thyroid	endocrine/metabolic	437	391429
X710.1	-0.0527917	0.0421239	0.210115	Osteomyelitis	musculoskeletal	565	365819
X737.3	0.0386404	0.0308358	0.210169	Kyphoscoliosis and scoliosis	musculoskeletal	1063	394914
X198	-0.0131639	0.0105057	0.210195	Secondary malignant neoplasm	neoplasms	9483	370604
X535.8	-0.0141972	0.0113566	0.211253	Other specified gastritis	digestive	8147	378124
X287	0.0295743	0.0236633	0.211374	Purpura and other hemorrhagic conditions	hematopoietic	1791	406281
X585.2	0.0331509	0.0266591	0.21368	Renal failure NOS	genitourinary	1412	397602
X560.3	0.0430396	0.0347246	0.215177	Peritoneal or intestinal adhesions	digestive	832	334783
X420	-0.0276671	0.0223597	0.215952	Carditis	circulatory system	2020	405779
X592.11	0.104908	0.0847927	0.216	Acute cystitis	genitourinary	138	379936
X433.8	-0.0349622	0.0282586	0.216004	Late effects of cerebrovascular disease	circulatory system	1263	399017
X287.32	0.144381	0.116994	0.217168	Secondary thrombocytopenia	hematopoietic	73	406281
X1014	-0.152842	0.124101	0.218102	Effects of heat, cold and air pressure	injuries & poisonings	65	408896
X289.3	-0.0720079	0.0586622	0.219635	Personal history of diseases of blood and blood-forming organs	hematopoietic	291	401375
X525	0.0236456	0.0192931	0.220348	Other diseases of the teeth and supporting structures	digestive	2689	398136
X580	0.0316518	0.0258306	0.22044	Nephritis; nephrosis; renal sclerosis	genitourinary	1522	397602
X253	-0.0465563	0.0379944	0.220445	Disorders of the pituitary gland and its hypothalamic control	endocrine/metabolic	693	405386
X159.2	0.0903227	0.0737876	0.220918	Malignant neoplasm of small intestine, including duodenum	neoplasms	184	393372
X507	-0.0153353	0.0125398	0.221359	Pleurisy; pleural effusion	respiratory	6448	397411
X145.2	0.0696279	0.0569994	0.221876	Cancer of tongue	neoplasms	308	406821
X750.22	-0.111988	0.0918538	0.222769	Congenital anomaly of gallbladder, bile ducts, liver, pancreas	congenital anomalies	118	406730
X703	0.0341276	0.0279922	0.222775	Diseases of nail, NOS	dermatologic	1287	402357
X803.1	0.0296699	0.0243473	0.222991	Fracture of humerus	injuries & poisonings	1692	387765
X587	-0.0629562	0.0520703	0.22664	Kidney replaced by transpant	genitourinary	369	397602
X727.1	-0.0231251	0.0191497	0.227202	Synovitis and tenosynovitis	musculoskeletal	2754	378711
X530.2	0.0295322	0.0245066	0.228176	Esophageal bleeding (varices/hemorrhage)	digestive	1672	369275
X345.1	0.0400582	0.0333223	0.229308	Epilepsy	neurological	901	395209
X702	0.0163966	0.0136476	0.229585	Degenerative skin conditions and other dermatoses	dermatologic	5522	398746
X348.4	-0.102893	0.0857001	0.229899	Cerebral cysts	neurological	136	395209
X204.21	-0.067338	0.0561097	0.230095	Myeloid leukemia, acute	neoplasms	318	404466
X250.6	-0.0638052	0.0532551	0.230876	Polyneuropathy in diabetes	endocrine/metabolic	354	388756
X751.2	0.0408181	0.0342615	0.233509	Congenital anomalies of urinary system	congenital anomalies	855	406730
X362	-0.0192499	0.0161607	0.233593	Other retinal disorders	sense organs	3867	396859
X276.14	-0.0314648	0.0264721	0.234596	Hypopotassemia	endocrine/metabolic	1430	401506
X289.9	-0.125182	0.105456	0.235203	Abnormality of red blood cells	hematopoietic	90	401375
X275.3	-0.0612579	0.0516504	0.235618	Disorders of magnesium metabolism	endocrine/metabolic	375	406834
X191.1	-0.0515535	0.0434874	0.235827	Cancer of brain and nervous system	neoplasms	531	407239
X522.5	-0.0343498	0.0291946	0.239363	Periapical abscess	digestive	1177	398136
X612.3	0.133054	0.113274	0.240148	Congenital anomalies of breast	genitourinary	78	401746
X337	-0.071947	0.0613719	0.241072	Disorders of the autonomic nervous system	neurological	266	395209
X369.2	0.10425	0.089173	0.242373	Eye infection, viral	sense organs	126	399306
X415	-0.0181033	0.0154891	0.242492	Pulmonary heart disease	circulatory system	4257	402375
X574.12	0.0161111	0.0137924	0.24276	Cholelithiasis with other cholecystitis	digestive	5472	391307
X281.13	0.0855705	0.0733505	0.243373	Folate-deficiency anemia	hematopoietic	186	390026
X433	-0.0127564	0.0109562	0.244301	Cerebrovascular disease	circulatory system	8742	399017
X687.2	-0.0686861	0.0593964	0.247517	Localized superficial swelling, mass, or lump	symptoms	284	403407
X008.6	0.0392389	0.0341542	0.250608	Viral Enteritis	infectious diseases	862	399970
X038	-0.0182171	0.0158585	0.250667	Septicemia	infectious diseases	4005	393897
X313	0.130759	0.113891	0.250922	Pervasive developmental disorders	mental disorders	77	408378
X710.19	-0.0574343	0.0500467	0.251128	Unspecified osteomyelitis	musculoskeletal	401	365819
X071.1	0.107824	0.093962	0.251165	HIV infection, symptomatic	infectious diseases	113	403316
X189.12	0.142204	0.124205	0.252244	Malignant neoplasm of renal pelvis	neoplasms	65	404796
X279.7	-0.0725125	0.0635422	0.253798	Other immunological findings	endocrine/metabolic	249	408472
X426.2	0.024827	0.021777	0.254262	Atrioventricular [AV] block	circulatory system	2125	380919
X958.2	0.132291	0.116353	0.255548	Traumatic and surgical subcutaneous emphysema	injuries & poisonings	74	408470
X149.9	-0.150604	0.132566	0.25593	Cancer of of nasal cavities	neoplasms	57	406821
X276	-0.0133622	0.0118149	0.25807	Disorders of fluid, electrolyte, and acid-base balance	endocrine/metabolic	7455	401506
X208	-0.00839043	0.00744599	0.259811	Benign neoplasm of colon	neoplasms	20204	386011
X530	-0.00646274	0.00574458	0.260582	Diseases of esophagus	digestive	35852	369275
X578.2	0.0220434	0.0196302	0.261466	Blood in stool	digestive	2639	385157
X457	-0.113362	0.101085	0.262092	Encounter for long-term (current) use of anticoagulants, antithrombotics, aspirin	circulatory system	97	369592
X475	-0.0220949	0.0197427	0.263079	Chronic sinusitis	respiratory	2602	390045
X556	0.0343802	0.0307777	0.263973	Ulceration of the lower GI tract	digestive	1063	334783
X580.14	0.0384971	0.0345707	0.265461	Chronic glomerulonephritis, NOS	genitourinary	845	397602
X315	0.0500245	0.0449636	0.2659	Develomental delays and disorders	mental disorders	496	408378
X213	0.0621789	0.0559138	0.266116	Benign neoplasm of bone and articular cartilage	neoplasms	320	371171
X411.8	0.00976352	0.00878859	0.266598	Other chronic ischemic heart disease, unspecified	circulatory system	14921	377103
X530.12	-0.0156554	0.0141242	0.267687	Ulcer of esophagus	digestive	5243	369275
X426.3	0.0192864	0.0174565	0.269234	Bundle branch block	circulatory system	3353	380919
X362.8	0.102425	0.0927268	0.269338	Retinal hemorrhage/ischemia	sense organs	116	396859
X612	0.035926	0.032624	0.270803	Breast conditions, congenital or relating to hormones	genitourinary	942	401746
X428	0.01529	0.0138915	0.271039	Congestive heart failure; nonhypertensive	circulatory system	5415	402834
X599.2	-0.0136987	0.0124476	0.271108	Retention of urine	genitourinary	6755	384930
X255	-0.0434487	0.0395188	0.271574	Disorders of adrenal glands	endocrine/metabolic	642	405386
X733.8	0.0309719	0.0282018	0.272106	Malunion and nonunion of fracture	musculoskeletal	1268	391041
X253.2	0.0678247	0.0617737	0.272224	Pituitary hypofunction	endocrine/metabolic	262	405386
X747	0.020921	0.0190669	0.272535	Cardiac and circulatory congenital anomalies	congenital anomalies	2796	406165
X303	-0.0475455	0.0434637	0.273993	Psychogenic and somatoform disorders	mental disorders	529	365476
X290.2	0.0428551	0.0391915	0.274184	Delirium due to conditions classified elsewhere	mental disorders	654	402383
X300.3	-0.0918614	0.0840961	0.274685	Obsessive-compulsive disorders	mental disorders	141	365476
X560.4	0.0189187	0.0173465	0.275434	Other intestinal obstruction	digestive	3346	334783
X420.1	-0.105873	0.0971577	0.275845	Myocarditis	circulatory system	106	405779
X963	0.0735023	0.0675199	0.276329	Poisoning by primarily systemic agents	injuries & poisonings	219	381797
X378	-0.0286723	0.0263465	0.276472	Strabismus and other disorders of binocular eye movements	sense organs	1442	401245
X710	-0.0440265	0.0404777	0.27674	Osteomyelitis, periostitis, and other infections involving bone	musculoskeletal	612	365819
X560.2	-0.0661808	0.0612718	0.28009	Impaction of intestine	digestive	267	334783
X279.1	0.0748478	0.0693866	0.280719	Immunity deficiency	endocrine/metabolic	208	408472
X041.1	0.0193322	0.0179525	0.281548	Staphylococcus infections	infectious diseases	3149	393897
X793	-0.0407205	0.0378663	0.282206	Nonspecific abnormal findings on radiological and other examination of musculoskeletal system	injuries & poisonings	698	408263
X500	-0.053677	0.0500275	0.283293	Lung disease due to external agents	respiratory	402	397411
X190	-0.0806934	0.0753995	0.284524	Cancer of eye	neoplasms	176	407239
X516.1	-0.0235884	0.0220561	0.284857	Hemoptysis	respiratory	2073	406794
X427.5	0.0352971	0.0330268	0.285185	Arrhythmia (cardiac) NOS	circulatory system	922	380919
X380	-0.0281641	0.0263587	0.285298	Disorders of external ear	sense organs	1451	407510
X505	-0.136749	0.128253	0.286314	Other pulmonary inflamation or edema	respiratory	61	397411
X189.21	0.0232982	0.0218912	0.287207	Malignant neoplasm of bladder	neoplasms	2146	404796
X721.2	-0.0771316	0.0726569	0.288424	Spondylosis with myelopathy	musculoskeletal	190	391917
X479	-0.0165464	0.0156488	0.290347	Other upper respiratory disease	respiratory	4101	390045
X747.1	0.0207821	0.019701	0.291483	Cardiac congenital anomalies	congenital anomalies	2618	406165
X536.8	-0.065093	0.0617206	0.291589	Dyspepsia and other specified disorders of function of stomach	digestive	259	378124
X425	0.0299566	0.0285199	0.293546	Cardiomyopathy	circulatory system	1247	405779
X189.11	-0.0330297	0.0316424	0.296557	Malignant neoplasm of kidney, except pelvis	neoplasms	1002	404796
X907	0.0288517	0.0276534	0.296794	Injuries to the nervous system	injuries & poisonings	1315	407496
X447.1	-0.0354193	0.0339904	0.297394	Stricture of artery	circulatory system	873	400595
X250.42	-0.0507557	0.048725	0.297562	Other abnormal glucose	endocrine/metabolic	421	388756
X735.1	0.0748272	0.0719824	0.298563	Flat foot	musculoskeletal	193	394914
X575.9	-0.0555998	0.053564	0.299266	Nonspecific abnormal findings on radiological and other examination of biliary tract	digestive	349	391307
X523.32	-0.0436676	0.0421604	0.300319	Chronic periodontitis	digestive	561	398136
X528.7	-0.0583973	0.0564477	0.300885	Sialolithiasis	digestive	314	403323
X008.5	-0.0197898	0.0191424	0.301222	Bacterial enteritis	infectious diseases	2737	399970
X250.23	-0.0288838	0.0279643	0.30166	Type 2 diabetes with ophthalmic manifestations	endocrine/metabolic	1298	388756
X577	-0.0200734	0.0194423	0.301858	Diseases of pancreas	digestive	2690	406271
X1005	-0.029537	0.0286101	0.301885	Other symptoms	symptoms	1222	407739
X389.2	-0.0484977	0.0472244	0.304438	Conductive hearing loss	sense organs	450	404562
X290.11	0.0510099	0.0498689	0.306365	Alzheimer's disease	mental disorders	404	402383
X425.1	0.0296045	0.0289486	0.30647	Primary/intrinsic cardiomyopathies	circulatory system	1208	405779
X565.1	0.0119743	0.011807	0.310502	Anal and rectal polyp	digestive	7408	387338
X157	-0.0417757	0.0412359	0.311017	Pancreatic cancer	neoplasms	589	393372
X770	0.0400059	0.0395037	0.311198	Myalgia and myositis unspecified	symptoms	642	408319
X599.9	-0.0232203	0.0229792	0.31226	Other abnormality of urination	genitourinary	1926	384930
X871.3	0.0754618	0.0746859	0.312309	Open wound of foot except toe(s) alone	injuries & poisonings	179	400426
X613	0.0228412	0.0226368	0.312961	Other nonmalignant breast conditions	genitourinary	1983	406978
X287.1	-0.0891657	0.0884119	0.313202	Spontaneous ecchymoses	hematopoietic	128	406281
X442.4	-0.135973	0.134932	0.31359	Arterial dissection	circulatory system	55	400595
X150	-0.037719	0.0374537	0.313895	Cancer of esophagus	neoplasms	720	393372
X331.9	-0.0493858	0.0490742	0.314248	Cerebral degeneration, unspecified	neurological	416	395209
X750.1	0.0550445	0.0547885	0.315055	Upper gastrointestinal congenital anomalies	congenital anomalies	335	406730
X512	-0.0107175	0.0106848	0.315831	Other symptoms of respiratory system	respiratory	9128	399833
X596.5	-0.0247015	0.024631	0.315927	Functional disorders of bladder	genitourinary	1664	394699
X809	-0.0277667	0.0277336	0.316734	Fracture of unspecified bones	injuries & poisonings	1304	387765
X748	-0.140214	0.140149	0.317087	Anomalies of respiratory system, congenital	congenital anomalies	51	408587
X228	0.025078	0.025076	0.317273	Hemangioma and lymphangioma, any site	neoplasms	1603	407358
X244.2	0.0997558	0.0997608	0.317335	Acquired hypothyroidism	endocrine/metabolic	101	391429
X334.1	0.0928012	0.0929085	0.31787	Spinocerebellar disease	neurological	116	395209
X694.1	-0.128725	0.12893	0.318081	Vitiligo	dermatologic	60	402672
X440.9	0.0595756	0.0596873	0.318217	Atherosclerosis of aorta	circulatory system	282	400595
X524.3	0.0570689	0.0571948	0.318376	Anomalies of tooth position/malocclusion	digestive	305	398136
X275.5	0.0287456	0.0288471	0.319016	Disorders of calcium/phosphorus metabolism	endocrine/metabolic	1204	406834
X287.2	-0.139062	0.139965	0.320443	Allergic purpura	hematopoietic	51	406281
X720	0.0164756	0.0165977	0.320884	Spinal stenosis	musculoskeletal	3733	391917
X480.5	-0.0510426	0.0517626	0.324089	Bronchopneumonia and lung abscess	respiratory	375	398538
X170	0.0478951	0.0486022	0.324403	Cancer of bone and connective tissue	neoplasms	424	408537
X395.6	0.025572	0.0260229	0.325769	Heart valve replaced	circulatory system	1499	402421
X681.7	-0.0400761	0.0407999	0.325972	Cellulitis and abscess of trunk	dermatologic	602	397635
X155.1	-0.0828183	0.0843172	0.32599	Malignant neoplasm of liver, primary	neoplasms	141	393372
X575.2	0.0353485	0.0360253	0.326489	Obstruction of bile duct	digestive	777	391307
X334	0.0231532	0.0236763	0.32812	Degenerative disease of the spinal cord	neurological	1789	395209
X599	-0.00646586	0.0066129	0.328191	Other symptoms/disorders or the urinary system	genitourinary	24031	384930
X320	0.0464385	0.0476142	0.329407	Meningitis	neurological	441	407888
X198.4	-0.0191582	0.019645	0.32945	Secondary malignant neoplasm of liver	neoplasms	2638	370604
X079.1	0.120979	0.124092	0.329603	Varicella infection	infectious diseases	65	403316
X340.1	0.0668192	0.0686318	0.330261	Migrain with aura	neurological	212	398780
X277.51	0.136315	0.140067	0.330447	Lipoprotein disorders	endocrine/metabolic	51	407537
X751	0.0243097	0.0250383	0.331598	Genitourinary congenital anomalies	congenital anomalies	1596	406730
X350	0.0186404	0.0192222	0.332181	Abnormal movement	neurological	2744	406217
X1002	-0.0132603	0.0136998	0.333085	Symptoms concerning nutrition, metabolism, and development	symptoms	5512	403449
X523.3	-0.0276241	0.0285776	0.333727	Periodontitis (acute or chronic)	digestive	1222	398136
X008.52	0.0377799	0.0392584	0.33588	Intestinal infection due to C. difficile	infectious diseases	650	399970
X204.22	0.0777983	0.0808578	0.335968	Myeloid leukemia, chronic	neoplasms	153	404466
X580.1	0.0300549	0.0312947	0.336863	Glomerulonephritis	genitourinary	1033	397602
X426.23	0.0448734	0.0471182	0.340916	Second degree AV block	circulatory system	453	380919
X364	-0.035279	0.0370522	0.341025	Corneal opacity and other disorders of cornea	sense organs	732	397761
X250.7	-0.0261905	0.0275103	0.341086	Diabetic retinopathy	endocrine/metabolic	1339	396859
X189.2	0.0195465	0.0205429	0.341351	Cancer of bladder	neoplasms	2427	404796
X428.2	0.0147741	0.0155787	0.342948	Heart failure NOS	circulatory system	4269	402834
X284	-0.0453798	0.0479599	0.344045	Aplastic anemia	hematopoietic	436	390026
X592.2	-0.0732319	0.0774451	0.344354	Urethritis and urethral syndrome	genitourinary	167	379936
X536	-0.0573993	0.0607363	0.344629	Disorders of function of stomach	digestive	268	378124
X389.4	0.0417116	0.0441726	0.345023	Tinnitus	sense organs	515	404562
X283	0.0788574	0.0837157	0.34621	Acquired hemolytic anemias	hematopoietic	143	390026
X965	0.011497	0.0122668	0.348633	Poisoning by analgesics, antipyretics, and antirheumatics	injuries & poisonings	6910	381797
X364.4	0.0650844	0.0694472	0.348667	Corneal degenerations	sense organs	208	397761
X318	0.00708365	0.00756296	0.348952	Tobacco use disorder	mental disorders	19780	379355
X528.5	-0.0358694	0.0383476	0.349595	Diseases of lips	digestive	684	403323
X938.2	-0.0588489	0.0629719	0.350032	Chronic dermatitis due to solar radiation	injuries & poisonings	253	404817
X532	-0.0117973	0.012652	0.351104	Dysphagia	digestive	6482	369275
X735.23	-0.0237747	0.0255273	0.351676	Hallux rigidus	musculoskeletal	1561	394914
X476	-0.0285943	0.0307102	0.351802	Allergic rhinitis	respiratory	1060	390045
X441.1	0.0573236	0.061661	0.352549	Acute vascular insufficiency of intestine	circulatory system	264	400595
X790.1	0.101159	0.109241	0.354438	Elevated sedimentation rate	symptoms	84	402342
X278.4	0.113061	0.122148	0.354649	Abnormal weight gain	endocrine/metabolic	67	397993
X170.1	0.0818022	0.0884097	0.35483	Bone cancer	neoplasms	128	408537
X756.3	0.102555	0.11107	0.355829	Congenital anomalies of muscle, tendon, fascia, and connective tissue	congenital anomalies	81	407831
X454.11	0.0367991	0.0398672	0.355985	Varicose veins of lower extremity, symptomtic	circulatory system	633	369592
X612.2	0.0315286	0.0342541	0.357347	Hypertrophy of breast (Gynecomastia)	genitourinary	854	401746
X599.8	0.0975845	0.106051	0.357488	Other symptoms involving urinary system	genitourinary	89	384930
X216	0.0106531	0.0115809	0.357633	Benign neoplasm of skin	neoplasms	7722	400618
X752.2	-0.102473	0.111726	0.359048	Other specified congenital anomalies of nervous system	congenital anomalies	80	408394
X732.1	-0.0636125	0.069487	0.359951	Juvenile osteochondrosis	musculoskeletal	207	391041
X871	0.0142002	0.0155352	0.360681	Open wounds of extremities	injuries & poisonings	4219	400426
X526.1	0.0503799	0.0552201	0.361586	Cysts of the jaws	digestive	329	398136
X965.2	0.0418359	0.0459082	0.36214	Antirheumatics causing adverse effects in therapeutic use	injuries & poisonings	476	381797
X293	-0.0166559	0.0183282	0.363477	Symptoms involving head and neck	mental disorders	2986	405975
X735.21	-0.0208472	0.0229436	0.363548	Hammer toe (acquired)	musculoskeletal	1939	394914
X592	-0.016453	0.0181272	0.364067	Cystitis and urethritis	genitourinary	3088	379936
X598.9	-0.0521227	0.0574433	0.364208	Other nonspecific findings on examination of urine	genitourinary	304	405414
X198.3	0.0232866	0.0257052	0.364985	Secondary malignant neoplasm of digestive systems	neoplasms	1519	370604
X159.4	-0.0668598	0.0738452	0.365251	Malignant neoplasm of retroperitoneum and peritoneum	neoplasms	184	393372
X371.1	-0.0410401	0.0453671	0.365665	Uveitis, noninfectious or NOS	sense organs	486	399306
X290	0.0204939	0.0226833	0.366271	Delirium dementia and amnestic and other cognitive disorders	mental disorders	1970	402383
X975	0.112629	0.124779	0.366723	Poisoning by agents primarily acting on the smooth and skeletal muscles and respiratory system	injuries & poisonings	64	381797
X153.2	0.0165361	0.0183706	0.368047	Colon cancer	neoplasms	3051	382756
X709.7	0.0173921	0.0193223	0.368063	Unspecified diffuse connective tissue disease	dermatologic	2720	399404
X965.1	0.0266288	0.0296136	0.368541	Opiates and related narcotics causing adverse effects in therapeutic use	injuries & poisonings	1150	381797
X702.1	0.0178045	0.0198123	0.368834	Actinic keratosis	dermatologic	2594	403439
X261.2	-0.0327683	0.0365275	0.369673	Vitamin B-complex deficiencies	endocrine/metabolic	754	406492
X288.3	-0.106213	0.118713	0.370948	Eosinophilia	hematopoietic	71	401375
X411.3	0.00751738	0.0084305	0.37256	Angina pectoris	circulatory system	16175	377103
X433.12	-0.0594257	0.0669279	0.374591	Cerebral atherosclerosis	circulatory system	224	399017
X418	0.00536017	0.00604116	0.374931	Nonspecific chest pain	circulatory system	31429	377532
X458.9	0.0149786	0.0169057	0.375614	Hypotension NOS	circulatory system	3518	387905
X272.9	0.0609848	0.0688762	0.375927	Unspecified disorder of lipoid metabolism	endocrine/metabolic	211	373034
X977	-0.0576204	0.0652635	0.377297	Personal history of allergy to medicinal agents	injuries & poisonings	235	381797
X1012	0.0851618	0.0969456	0.3797	Late effect	injuries & poisonings	106	408855
X008.7	0.118313	0.134719	0.379823	Intestinal infection due to protozoa	infectious diseases	55	399970
X571.81	0.0381314	0.0434929	0.380635	Portal hypertension	digestive	529	400055
X376	-0.0944167	0.107799	0.381105	Disorders of the orbit	sense organs	86	401245
X442.2	0.0885187	0.101081	0.381182	Aneurysm of iliac artery	circulatory system	98	400595
X117	-0.0532897	0.0611481	0.38349	Mycoses	infectious diseases	268	406301
X379.9	0.0667488	0.0766852	0.384068	Pain, swelling or discharge of eye	sense organs	170	401245
X733.4	-0.0373751	0.0429833	0.384559	Aseptic necrosis of bone	musculoskeletal	542	391041
X513.3	-0.0954535	0.110141	0.386133	Hypoventilation	respiratory	82	408350
X385	0.0301585	0.0348747	0.387166	Other disorders of middle ear and mastoid	sense organs	828	404888
X788	0.00919838	0.0106578	0.388102	Syncope and collapse	symptoms	9163	399798
X342	-0.0223487	0.0259478	0.389075	Hemiplegia	neurological	1500	395209
X270.35	-0.103735	0.120581	0.389629	Macroglobulinemia	endocrine/metabolic	69	408230
X225	-0.0299319	0.0348806	0.390825	Benign neoplasm of brain and other parts of nervous system	neoplasms	828	407239
X613.5	0.0976438	0.113828	0.390993	Mastodynia	genitourinary	77	406978
X333.1	-0.0583458	0.0681906	0.392204	Essential tremor	neurological	216	395209
X1001	-0.0246732	0.0288652	0.392677	Foreign body injury	injuries & poisonings	1210	407751
X836	-0.0372154	0.0435411	0.392707	Traumatic arthropathy	injuries & poisonings	528	391457
X750	0.0322088	0.0377387	0.393401	Digestive congenital anomalies	congenital anomalies	703	406730
X274.11	0.0803619	0.0945579	0.395397	Gouty arthropathy	endocrine/metabolic	112	405198
X251.1	0.0278658	0.0327929	0.395463	Hypoglycemia	endocrine/metabolic	939	386319
X346	0.061128	0.0719839	0.395775	Abnormal findings on study of brain and/or nervous system	neurological	193	395209
X966	0.0376455	0.0443955	0.396461	Poisoning by anticonvulsants and anti-Parkinsonism drugs	injuries & poisonings	509	381797
X426.32	0.0203614	0.0240124	0.396463	Left bundle branch block	circulatory system	1757	380919
X726.2	0.0462109	0.0546358	0.397664	Synoviopathy	musculoskeletal	334	378711
X110.11	0.0969992	0.114738	0.39789	Dermatophytosis of nail	infectious diseases	76	406301
X296	0.00777244	0.00920135	0.398275	Mood disorders	mental disorders	12560	365476
X529.1	-0.048744	0.0578125	0.39915	Glossitis	digestive	300	403323
X700	-0.049078	0.0584232	0.400884	Corns and callosities	dermatologic	293	403875
X362.7	-0.0920521	0.109823	0.401926	Hereditary retinal dystrophies	sense organs	83	396859
X426.25	0.0726961	0.0867376	0.401966	Other heart block	circulatory system	133	380919
X599.3	-0.0241579	0.0289127	0.40341	Dysuria	genitourinary	1199	384930
X580.3	0.0526658	0.0630796	0.403769	Nephritis and nephropathy without mention of glomerulonephritis	genitourinary	252	397602
X580.32	0.0526582	0.0630763	0.403812	Nephritis and nephropathy with pathological lesion	genitourinary	252	397602
X292.3	0.0315758	0.0379002	0.40477	Memory loss	mental disorders	700	402383
X611.1	-0.110049	0.13249	0.406187	Abnormal mammogram	genitourinary	57	401746
X592.1	-0.0153853	0.0185654	0.40727	Cystitis	genitourinary	2948	379936
X597.2	-0.0938062	0.113218	0.407363	Urinary complications NEC	genitourinary	78	394699
X747.2	0.063862	0.077185	0.408017	Congenital anomalies of peripheral vascular system	congenital anomalies	168	406165
X198.6	-0.017838	0.0216169	0.409265	Secondary malignancy of bone	neoplasms	2151	370604
X527.8	-0.0749658	0.091322	0.411705	Other specified diseases of the salivary glands	digestive	120	403323
X571.51	-0.0768324	0.0937746	0.412598	Cirrhosis of liver without mention of alcohol	digestive	114	400055
X286.1	-0.0376811	0.0459961	0.412659	Congenital coagulation defects	hematopoietic	473	406281
X870.6	-0.0468794	0.0572243	0.41266	Open wound of neck	injuries & poisonings	306	400426
X341	0.0512266	0.0626512	0.413558	Other demyelinating diseases of central nervous system	neurological	255	395209
X191	-0.0320193	0.0391678	0.413648	Manlignant and unknown neoplasms of brain and nervous system	neoplasms	655	407239
X973	0.0783478	0.0960617	0.41473	Poisoning by agents primarily affecting the gastrointestinal system	injuries & poisonings	108	381797
X732.7	0.106051	0.130078	0.414908	Osteochondritis dissecans	musculoskeletal	59	391041
X573.9	-0.0561366	0.0692387	0.417498	Abnormal serum enzyme levels	digestive	209	400055
X191.11	-0.0367785	0.0454322	0.418213	Cancer of brain	neoplasms	486	407239
X306	-0.0051572	0.00637905	0.418827	Other mental disorder	mental disorders	28791	365476
X456	0.0589491	0.073033	0.419576	Chronic venous insufficiency [CVI]	circulatory system	188	369592
X225.1	-0.0291085	0.0360665	0.419621	Benign neoplasm of brain, cranial nerves, meninges	neoplasms	774	407239
X415.1	0.0932622	0.1156	0.4198	Acute pulmonary heart disease	circulatory system	75	402375
X415.11	0.0932621	0.1156	0.4198	Pulmonary embolism and infarction, acute	circulatory system	75	402375
X348	0.0213132	0.0265554	0.422209	Other conditions of brain	neurological	1426	395209
X172.2	-0.00788283	0.00985765	0.423904	Other non-epithelial cancer of skin	neoplasms	11149	395071
X279.11	0.067598	0.0845416	0.423953	Deficiency of humoral immunity	endocrine/metabolic	140	408472
X070.9	0.0386471	0.0483385	0.423994	Hepatitis NOS	infectious diseases	428	403316
X170.2	0.0452957	0.0566629	0.424065	Cancer of connective tissue	neoplasms	312	408537
X080	0.0120373	0.0151032	0.425448	Postoperative infection	infectious diseases	4489	402343
X224	-0.0699283	0.0878301	0.425929	Benign neoplasm of eye	neoplasms	130	407239
X332	0.0238061	0.029945	0.426616	Parkinson's disease	neurological	1127	395209
X149.1	-0.050707	0.0638192	0.426881	Cancer of oropharynx	neoplasms	246	406821
X496.2	-0.0149175	0.0187763	0.426914	Chronic bronchitis	respiratory	2934	375505
X214.1	0.0117788	0.0148565	0.42787	Lipoma of skin and subcutaneous tissue	neoplasms	4611	401613
X598	0.0133623	0.0168545	0.427892	Abnormal findings on examination of urine	genitourinary	3547	405414
X510	-0.0284371	0.035899	0.428278	Other diseases of lung	respiratory	781	408180
X261.4	-0.0374266	0.0472516	0.428319	Vitamin D deficiency	endocrine/metabolic	448	406492
X212	-0.0424143	0.0536188	0.428924	Benign neoplasm of respiratory and intrathoracic organs	neoplasms	348	408613
X375	-0.0168838	0.0213599	0.429268	Disorders of lacrimal system	sense organs	2218	401245
X830	0.0172969	0.0218875	0.429372	Dislocation	injuries & poisonings	2094	391457
X870.2	-0.0563795	0.0714552	0.430101	Open wound of ear	injuries & poisonings	196	400426
X528	0.0126108	0.0160763	0.432785	Diseases of the oral soft tissues, excluding lesions specific for gingiva and tongue	digestive	3939	403323
X357	-0.0211999	0.0270642	0.43344	Inflammatory and toxic neuropathy	neurological	1368	406852
X317.11	0.0277214	0.0353912	0.433459	Alcoholic liver damage	mental disorders	802	379355
X433.2	-0.0123439	0.0157692	0.433752	Occlusion of cerebral arteries	circulatory system	4134	399017
X211	-0.0109138	0.0139691	0.434637	Benign neoplasm of other parts of digestive system	neoplasms	5280	395301
X695.4	0.0381363	0.0489431	0.435865	Lupus (localized and systemic)	dermatologic	418	401365
X245	-0.0456063	0.0586214	0.436581	Thyroiditis	endocrine/metabolic	293	391429
X957	-0.04725	0.060764	0.436806	Injury to other and unspecified nerves	injuries & poisonings	271	408268
X259	0.0556008	0.0715759	0.437271	Other endocrine disorders	endocrine/metabolic	195	405386
X701	0.011215	0.0145638	0.441266	Other hypertrophic and atrophic conditions of skin	dermatologic	4804	403875
X736	0.0190223	0.0247238	0.441661	Other acquired deformities of limbs	musculoskeletal	1649	394914
X571.8	0.0250839	0.0326056	0.441707	Liver abscess and sequelae of chronic liver disease	digestive	942	400055
X286	-0.0251167	0.0327802	0.443548	Coagulation defects	hematopoietic	941	406281
X302	-0.0426029	0.0557314	0.44461	Sexual and gender identity disorders	mental disorders	322	365476
X383	0.0433963	0.0568748	0.445455	Otosclerosis	sense organs	310	404888
X079	-0.0144085	0.0188881	0.445562	Viral infection	infectious diseases	2806	403316
X752.11	0.0523633	0.0689436	0.447548	Spina bifida	congenital anomalies	210	408394
X789	0.00718711	0.009472	0.447987	Nausea and vomiting	symptoms	11706	397255
X727.5	-0.0311831	0.0411106	0.448141	Rupture of synovium	musculoskeletal	593	378711
X379.3	-0.0179459	0.023697	0.448867	Aphakia and other disorders of lens	sense organs	1825	401245
X520.1	0.103459	0.136747	0.449309	Hereditary disturbances in tooth structure	digestive	53	398136
X735	0.00789073	0.0104346	0.449526	Acquired foot deformities	musculoskeletal	9865	394914
X415.21	-0.0358484	0.0474127	0.449593	Primary pulmonary hypertension	circulatory system	446	402375
X550.5	0.0130159	0.0172188	0.449703	Ventral hernia	digestive	3448	361617
X353.1	-0.0705273	0.093628	0.451287	Nerve plexus lesions	neurological	114	394067
X695.3	-0.042804	0.0568601	0.451573	Rosacea	dermatologic	310	402672
X292.1	0.0194374	0.0258324	0.451785	Aphasia/speech disturbance	mental disorders	1514	402383
X366.3	-0.0742809	0.0991205	0.453616	Traumatic cataract	sense organs	102	388609
X458.1	-0.0204597	0.0274059	0.45534	Orthostatic hypotension	circulatory system	1347	387905
X695	0.0151892	0.0203511	0.45545	Erythematous conditions	dermatologic	2420	402672
X251	0.0243904	0.0327135	0.455924	Other disorders of pancreatic internal secretion	endocrine/metabolic	943	405386
X509.8	0.0376472	0.0507135	0.457875	Dependence on respirator [Ventilator] or supplemental oxygen	respiratory	391	397411
X300.4	0.101588	0.137152	0.458878	Dysthymic disorder	mental disorders	53	365476
X701.3	-0.0946867	0.127884	0.459049	Circumscribed scleroderma	dermatologic	61	403875
X573.3	-0.0428874	0.0580402	0.459952	Hepatomegaly	digestive	297	400055
X759.1	-0.0720154	0.0975369	0.460308	Anomalies of endocrine glands, congenital	congenital anomalies	105	407937
X200.1	-0.0374591	0.0507526	0.46047	Polycythemia vera	neoplasms	390	401145
X395	0.0115015	0.0155872	0.460588	Heart valve disorders	circulatory system	4239	402421
X470	-0.0106058	0.014436	0.462539	Septal Deviations/Turbinate Hypertrophy	respiratory	4939	390045
X709.6	-0.0915163	0.124807	0.4634	Other specified diffuse diseases of connective tissue	dermatologic	64	399404
X526.41	-0.0475916	0.0653677	0.466577	Temporomandibular joint disorder, unspecified	digestive	234	398136
X739	-0.0329291	0.0452285	0.466577	Contracture of joint	musculoskeletal	489	394914
X451	-0.0118094	0.0162475	0.467323	Phlebitis and thrombophlebitis	circulatory system	3900	369592
X136	-0.0507076	0.0698062	0.46759	Other infectious and parasitic diseases	infectious diseases	205	408429
X375.2	-0.0242035	0.0333863	0.468482	Epiphora	sense organs	899	401245
X474	-0.0161718	0.0223707	0.469739	Acute and chronic tonsillitis	respiratory	2013	390045
X225.2	-0.0939019	0.130331	0.471225	Benign neoplasm of spinal cord, meninges	neoplasms	59	407239
X189.4	0.063021	0.0875305	0.471532	Malignant neoplasm of other urinary organs	neoplasms	131	404796
X960.2	-0.00589486	0.00820014	0.472219	Allergy/adverse effect of penicillin	injuries & poisonings	16090	381797
X189.1	-0.0222087	0.0309868	0.473551	Cancer of kidney and renal pelvis	neoplasms	1045	404796
X743.9	0.0250537	0.0350141	0.474281	Osteopenia or other disorder of bone and cartilage	musculoskeletal	820	401279
X134.1	-0.069021	0.0966456	0.475125	Intestinal helminthiases	infectious diseases	107	408429
X275	-0.01559	0.0218417	0.475368	Disorders of mineral metabolism	endocrine/metabolic	2127	406834
X526.4	-0.045748	0.0644161	0.477583	Temporomandibular joint disorders	digestive	241	398136
X497	-0.0282256	0.0398169	0.478395	Bronchitis	respiratory	631	375505
X733.9	0.0641408	0.0908489	0.480178	Chondromalacia	musculoskeletal	121	391041
X204.2	-0.032653	0.0462959	0.480617	Myeloid leukemia	neoplasms	467	404466
X292.4	0.0150824	0.0214308	0.481574	Altered mental status	mental disorders	2189	402383
X586.3	0.0799144	0.114	0.483302	Vascular disorders of kidney/hypertrophy	genitourinary	77	397602
X579.2	0.0339676	0.0485389	0.484051	Splenomegaly	digestive	426	385157
X741.4	0.0185085	0.0265152	0.485157	Joint effusions	musculoskeletal	1425	402633
X753	0.0610005	0.0873956	0.485189	Congenital anomalies of the eye	congenital anomalies	131	408394
X771	0.00953008	0.0136631	0.485486	Musculoskeletal symptoms referable to limbs	symptoms	5493	403468
X304	0.0403874	0.0581491	0.487338	Adjustment reaction	mental disorders	295	365476
X338.2	0.0355455	0.051209	0.487603	Chronic pain	neurological	382	408190
X365.2	-0.0262378	0.0378602	0.488299	Primary angle-closure glaucoma	sense organs	705	397761
X443	0.0111838	0.0161759	0.48932	Peripheral vascular disease	circulatory system	3927	400595
X613.8	0.0380879	0.0551237	0.489595	Other specified disorders of breast	genitourinary	328	406978
X455	0.00470725	0.00682092	0.490119	Hemorrhoids	circulatory system	23896	369592
X800	0.00821312	0.0119294	0.491152	Fracture of lower limb	injuries & poisonings	7251	387765
X362.2	-0.0148221	0.0215588	0.491755	Degeneration of macula and posterior pole of retina	sense organs	2191	396859
X742.9	0.0153618	0.022444	0.493692	Other derangement of joint	musculoskeletal	2000	402633
X133	-0.0815121	0.11946	0.495024	Arthropod-borne diseases	infectious diseases	70	408429
X701.1	0.0732296	0.107382	0.49527	Keratoderma, acquired	dermatologic	87	403875
X722	-0.0072853	0.0106923	0.495645	Intervertebral disc disorders	musculoskeletal	9241	391917
X292.6	-0.0387707	0.0570316	0.496624	Hallucinations	mental disorders	308	402383
X714.1	0.0103839	0.0153171	0.497816	Rheumatoid arthritis	musculoskeletal	4412	365085
X381.2	-0.0485454	0.0719449	0.499829	Eustachian tube disorders	sense organs	193	404888
X368.1	-0.0290243	0.0432173	0.501845	Amblyopia	sense organs	538	405654
X594	-0.0084003	0.0125269	0.502489	Urinary calculus	genitourinary	6643	401005
X272.12	0.0879564	0.131286	0.502884	Hyperglyceridemia	endocrine/metabolic	58	373034
X415.2	-0.0276375	0.0412718	0.503083	Chronic pulmonary heart disease	circulatory system	590	402375
X594.1	-0.0119787	0.0179095	0.503592	Calculus of kidney	genitourinary	3191	401005
X454.1	-0.00645453	0.00967293	0.504595	Varicose veins of lower extremity	circulatory system	11697	369592
X722.9	0.0101306	0.015216	0.505547	Other and unspecified disc disorder	musculoskeletal	4434	391917
X081	-0.0133533	0.0200929	0.506321	Infection/inflammation of internal prosthetic device; implant; and graft	infectious diseases	2485	402343
X250.21	-0.0648486	0.0975813	0.506332	Type 2 diabetes with ketoacidosis	endocrine/metabolic	105	388756
X711	-0.0321965	0.0484709	0.506534	Arthropathy associated with infections	musculoskeletal	427	365819
X362.29	-0.0143019	0.0215609	0.507121	Macular degeneration (senile) of retina NOS	sense organs	2188	396859
X755	-0.031229	0.0471613	0.50786	Congenital anomalies of limbs	congenital anomalies	449	407831
X286.7	-0.0336428	0.050891	0.508564	Other and unspecified coagulation defects	hematopoietic	387	406281
X754	-0.0629172	0.0953358	0.509283	Congenital musculoskeletal deformities of spine	congenital anomalies	110	407831
X535.2	-0.0343771	0.0521861	0.510063	Atrophic gastritis	digestive	370	378124
X433.31	0.0142813	0.0217193	0.510832	Transient cerebral ischemia	circulatory system	2146	399017
X803.3	-0.016843	0.0256813	0.511923	Fracture of clavicle or scapula	injuries & poisonings	1521	387765
X367.8	0.0412749	0.0630487	0.512692	Hypermetropia	sense organs	253	406530
X327.4	-0.0507975	0.0776076	0.512762	Insomnia	neurological	166	403723
X270.3	-0.0343092	0.0525412	0.51376	Disorders of plasma protein metabolism	endocrine/metabolic	364	408230
X702.2	0.0117694	0.0181205	0.51601	Seborrheic keratosis	dermatologic	3092	403439
X870.4	-0.0437387	0.067415	0.516469	Open wound of nose and sinus	injuries & poisonings	220	400426
X520	0.0130448	0.0202398	0.519243	Disorders of tooth development	digestive	2449	398136
X172	-0.00573424	0.00889838	0.519307	Skin cancer	neoplasms	13752	395071
X681.5	0.00874482	0.0135853	0.519771	Cellulitis and abscess of leg, except foot	dermatologic	5547	397635
X564	-0.00453945	0.00706411	0.520479	Functional digestive disorders	digestive	22138	334783
X681.6	0.00875877	0.0136573	0.521313	Cellulitis and abscess of foot, toe	dermatologic	5502	397635
X512.9	0.0212701	0.0332281	0.522092	Other dyspnea	respiratory	912	399833
X522	-0.0150358	0.0235985	0.524027	Diseases of pulp and periapical tissues	digestive	1795	398136
X442.3	0.0490004	0.0770112	0.524596	Aneurysm of artery of lower extremity	circulatory system	169	400595
X349	0.0346993	0.0545651	0.524826	Other and unspecified disorders of the nervous system	neurological	336	395209
X359	-0.02934	0.0462209	0.525573	Muscular dystrophies and other myopathies	neurological	470	406852
X202.2	0.015078	0.0237592	0.52568	Non-Hodgkins lymphoma	neoplasms	1793	404466
X313.3	0.08609	0.135956	0.52659	Autism	mental disorders	54	408378
X835	-0.00528608	0.0083677	0.527567	Internal derangement of knee	injuries & poisonings	15430	391457
X528.11	0.0319472	0.0505755	0.527601	Stomatitis and mucositis (ulcerative)	digestive	392	403323
X296.2	0.00592629	0.00943621	0.52998	Depression	mental disorders	11901	365476
X112	0.0136384	0.0217576	0.530766	Candidiasis	infectious diseases	2134	406301
X327.3	0.0094871	0.0152214	0.533104	Sleep apnea	neurological	4471	403723
X939	0.0136068	0.0218801	0.53402	Atopic/contact dermatitis due to other or unspecified	dermatologic	2110	404817
X401.21	0.0475673	0.0769494	0.536468	Hypertensive heart disease	circulatory system	169	330366
X300.11	0.0501947	0.0815823	0.53838	Generalized anxiety disorder	mental disorders	150	365476
X530.7	0.0332483	0.0541123	0.53893	Gastroesophageal laceration-hemorrhage syndrome	digestive	343	369275
X503	-0.0287258	0.0468073	0.539411	Pulmonary congestion and hypostasis	respiratory	459	397411
X686.4	0.0322984	0.0526309	0.539429	Pyogenic granuloma	dermatologic	362	397635
X588	-0.0619046	0.101051	0.540136	Disorders resulting from impaired renal function	genitourinary	98	397602
X726.3	0.0209835	0.0342534	0.540144	Bursitis	musculoskeletal	858	378711
X371.3	0.0125014	0.0204397	0.540787	Inflammation of eyelids	sense organs	2396	399306
X204.1	-0.0255044	0.0417281	0.541064	Lymphoid leukemia	neoplasms	578	404466
X426.31	0.0158547	0.0260151	0.54223	Right bundle branch block	circulatory system	1498	380919
X276.8	-0.0537483	0.0883541	0.54297	Polydipsia	endocrine/metabolic	128	401506
X270.33	-0.058527	0.0963265	0.54346	Amyloidosis	endocrine/metabolic	108	408230
X250.12	0.0695537	0.114708	0.544278	Type 1 diabetes with renal manifestations	endocrine/metabolic	76	388756
X079.2	-0.0734405	0.121259	0.544748	Infectious mononucleosis	infectious diseases	68	403316
X751.21	0.0292249	0.0482556	0.544762	Cystic kidney disease	congenital anomalies	431	406730
X452	-0.0256372	0.0423715	0.54514	Other venous embolism and thrombosis	circulatory system	558	369592
X535.1	-0.0176772	0.0292432	0.545518	Acute gastritis	digestive	1184	378124
X870.1	-0.036425	0.0605284	0.547318	Open wound or laceration of eye or eyelid	injuries & poisonings	273	400426
X276.5	-0.0113808	0.0189227	0.547549	Hypovolemia	endocrine/metabolic	2834	401506
X529	0.0171427	0.0285187	0.547771	Diseases and other conditions of the tongue	digestive	1236	403323
X758.1	-0.0603071	0.100475	0.548359	Chromosomal anomalies	congenital anomalies	99	407937
X245.2	-0.0402535	0.0671863	0.549084	Chronic thyroiditis	endocrine/metabolic	223	391429
X261.41	-0.067555	0.114047	0.553621	Rickets or osteomalacia	endocrine/metabolic	77	406492
X495	-0.00392367	0.00664475	0.554861	Asthma	respiratory	26332	375505
X705.3	0.0430159	0.0729741	0.555547	Hidradenitis	dermatologic	187	399255
X215	-0.0176359	0.0300261	0.556968	Other benign neoplasm of connective and other soft tissue	neoplasms	1110	401613
X501	-0.0243111	0.0414677	0.557697	Pneumonitis due to inhalation of food or vomitus	respiratory	586	397411
X695.7	-0.021059	0.0359524	0.558045	Prurigo and Lichen	dermatologic	779	402672
X681.1	0.0245508	0.042053	0.55935	Cellulitis and abscess of fingers/toes	dermatologic	566	397635
X613.7	-0.0220386	0.0377808	0.559673	Other signs and symptoms in breast	genitourinary	704	406978
X793.2	-0.0245163	0.0420779	0.560135	Nonspecific abnormal findings on radiological and other examination of other intrathoracic organs (echocardiogram, etc)	circulatory system	567	408263
X593	-0.00470607	0.00810123	0.561302	Hematuria	genitourinary	16409	379936
X038.1	0.0201167	0.0348087	0.563316	Gram negative septicemia	infectious diseases	832	393897
X531.4	0.0280584	0.0486634	0.564222	Peptic ulcer, site unspecified	digestive	425	401525
X695.81	-0.0659804	0.114587	0.564743	Erythema nodosum	dermatologic	76	402672
X459	0.00466672	0.00810851	0.56493	Other disorders of circulatory system	circulatory system	16544	387905
X331.1	-0.0257191	0.0448368	0.566228	Hydrocephalus	neurological	498	395209
X459.9	0.00467162	0.00814801	0.566411	Circulatory disease NEC	circulatory system	16366	387905
X358	0.0393067	0.0685899	0.566598	Myoneural disorders	neurological	213	406852
X736.2	0.0362472	0.0634666	0.567917	Acquired deformities of finger	musculoskeletal	248	394914
X728.7	0.00939673	0.0164961	0.568927	Fasciitis	musculoskeletal	3843	378711
X564.1	0.00777469	0.0136933	0.570187	Irritable Bowel Syndrome	digestive	5548	334783
X986	-0.0692028	0.121897	0.570228	Toxic effect of carbon monoxide	injuries & poisonings	67	408367
X721.1	-0.0080653	0.0142567	0.571584	Spondylosis without myelopathy	musculoskeletal	5077	391917
X402	-0.0147104	0.0260446	0.572198	Elevated blood pressure reading without diagnosis of hypertension	circulatory system	1487	330366
X174.3	-0.0526241	0.0932328	0.572456	Neoplasm of uncertain behavior of breast	neoplasms	115	388549
X291.1	-0.0510596	0.0906834	0.573398	Transient mental disorders due to conditions classified elsewhere	mental disorders	121	402383
X523.1	-0.0526866	0.0936521	0.573722	Gingivitis	digestive	114	398136
X496.21	-0.0110045	0.0195619	0.573744	Obstructive chronic bronchitis	respiratory	2698	375505
X871.2	0.0586721	0.10448	0.574412	Open wound of finger(s)	injuries & poisonings	91	400426
X524	0.0300518	0.0537782	0.576292	Dentofacial anomalies, including malocclusion	digestive	345	398136
X333.4	0.0351164	0.0629211	0.576775	Torsion dystonia	neurological	253	395209
X681.3	0.00758651	0.0135991	0.576936	Cellulitis and abscess of arm/hand	dermatologic	5539	397635
X572	0.0141887	0.025435	0.576953	Ascites (non malignant)	digestive	1547	400055
X971	0.0402518	0.0722943	0.57768	Poisoning by drugs primarily affecting the autonomic nervous system	injuries & poisonings	191	381797
X474.1	0.0224101	0.0403504	0.578629	Acute tonsillitis	respiratory	614	390045
X426.24	-0.0229466	0.0414349	0.579716	Atrioventricular block, complete	circulatory system	587	380919
X715.1	0.0519985	0.093993	0.580115	Sacroiliitis NEC	musculoskeletal	113	365085
X1007	0.0350528	0.063385	0.580254	Injury to blood vessels	injuries & poisonings	249	408712
X358.1	0.0397917	0.0722182	0.581639	Myasthenia gravis	neurological	192	406852
X289	-0.00859758	0.0156063	0.5817	Other diseases of blood and blood-forming organs	hematopoietic	4177	401375
X443.7	-0.0280972	0.05107	0.582202	Peripheral angiopathy in diseases classified elsewhere	circulatory system	385	400595
X041.2	0.0135783	0.024694	0.582414	Streptococcus infection	infectious diseases	1644	393897
X519	-0.00568827	0.0103713	0.583374	Other diseases of respiratory system, not elsewhere classified	respiratory	9436	399525
X362.4	-0.0188639	0.0344309	0.583777	Retinal vascular changes and abnomalities	sense organs	849	396859
X262	0.0352065	0.0642777	0.58388	Mineral deficiency NEC	endocrine/metabolic	242	406492
X741.2	-0.0220201	0.0403176	0.584952	Stiffness of joint	musculoskeletal	615	402633
X255.12	0.0625634	0.114687	0.585401	Hyperaldosteronism	endocrine/metabolic	76	405386
X728.2	-0.026684	0.0489858	0.585939	Laxity of ligament or hypermobility syndrome	musculoskeletal	416	378711
X728	0.00830302	0.0152596	0.586359	Disorders of muscle, ligament, and fascia	musculoskeletal	4488	378711
X743.11	0.00746185	0.0137216	0.586576	Osteoporosis NOS	musculoskeletal	5622	401279
X755.6	0.0425499	0.0785039	0.587811	Other congenital anomalies of lower limb, including pelvic girdle	congenital anomalies	162	407831
X300.1	-0.00689182	0.0127521	0.588889	Anxiety disorder	mental disorders	6375	365476
X727	-0.0062373	0.0116299	0.591741	Other disorders of synovium, tendon, and bursa	musculoskeletal	7629	378711
X295	-0.0183396	0.0343653	0.593572	Schizophrenia and other psychotic disorders	mental disorders	850	365476
X722.1	-0.0235708	0.0442136	0.593957	Displacement of intervertebral disc	musculoskeletal	513	391917
X758	-0.0387332	0.0727971	0.594677	Chromosomal anomalies and genetic disorders	congenital anomalies	189	407937
X440.1	-0.0499407	0.0941167	0.595679	Atherosclerosis of renal artery	circulatory system	113	400595
X441	0.0221576	0.0417897	0.595962	Vascular insufficiency of intestine	circulatory system	576	400595
X560	0.00840074	0.015886	0.596935	Intestinal obstruction without mention of hernia	digestive	3994	334783
X377.1	0.069121	0.131276	0.598518	Optic atrophy	sense organs	58	401245
X794	0.0479468	0.091218	0.599146	Abnormal results of other function studies (bladder, pancreas, placenta, spleen, etc)	symptoms	120	408841
X979	-0.0198168	0.038029	0.6023	Adverse drug events and drug allergies	injuries & poisonings	695	381797
X223	-0.039379	0.0759585	0.60416	Benign neoplasm of kidney and other urinary organs	neoplasms	174	371171
X687.1	0.0111661	0.0215413	0.604207	Rash and other nonspecific skin eruption	dermatologic	2157	403407
X271	-0.0404642	0.0783863	0.605704	Disorders of carbohydrate transport and metabolism	endocrine/metabolic	163	408798
X797.1	-0.0560135	0.108556	0.605863	Cardiogenic shock	symptoms	85	408829
X761	-0.0122109	0.023729	0.606833	Cervicalgia	symptoms	1796	407165
X204	-0.0126871	0.0246636	0.606968	Leukemia	neoplasms	1661	404466
X204.4	-0.021897	0.0426019	0.607258	Multiple myeloma	neoplasms	552	404466
X733.2	-0.028838	0.0561072	0.607265	Cyst of bone	musculoskeletal	319	391041
X366.2	-0.00581705	0.0113382	0.607918	Senile cataract	sense organs	8369	388609
X800.4	0.0185659	0.0362076	0.608118	Fracture of patella	injuries & poisonings	768	387765
X389.1	0.0239136	0.046888	0.610041	Sensorineural hearing loss	sense organs	456	404562
X942	0.0497191	0.097983	0.611856	Infusion and transfusion reaction	injuries & poisonings	104	404817
X198.7	-0.0369657	0.0732296	0.613705	Secondary malignant neoplasm of skin	neoplasms	187	370604
X960	-0.00387882	0.00769449	0.614188	Poisoning by antibiotics	injuries & poisonings	18430	381797
X378.5	0.0302826	0.0601588	0.614699	Paralytic strabismus	sense organs	277	401245
X531	-0.00594662	0.01184	0.615492	Peptic ulcer (excl. esophageal)	digestive	7436	401525
X189	-0.00787213	0.0157319	0.616798	Cancer of urinary organs (incl. kidney and bladder)	neoplasms	4165	404796
X512.2	-0.0345667	0.0691374	0.617096	Painful respiration	respiratory	209	399833
X513.8	0.0402922	0.080926	0.618562	Disorders of diaphragm	respiratory	153	408350
X589	-0.0460685	0.0925496	0.618645	Abnormal results of function study of kidney	genitourinary	117	397602
X687.4	0.00923557	0.0185838	0.61921	Disturbance of skin sensation	dermatologic	2900	403407
X130	-0.0556108	0.111923	0.619284	Spirochetal infection	infectious diseases	80	408429
X694.3	-0.0455845	0.0925578	0.622367	Vascular disorders of skin	dermatologic	117	402672
X594.8	0.0109105	0.0221999	0.623099	Renal colic	genitourinary	2055	401005
X514	0.00983603	0.0201142	0.624835	Abnormal findings examination of lungs	respiratory	2500	406461
X250.22	0.0346294	0.0708365	0.624938	Type 2 diabetes with renal manifestations	endocrine/metabolic	199	388756
X687	0.00657384	0.0134493	0.624992	Symptoms affecting skin	dermatologic	5554	403407
X359.2	-0.0257481	0.0527863	0.625705	Myopathy	neurological	359	406852
X564.9	-0.00405749	0.008364	0.627596	Personal history of diseases of digestive system	digestive	15392	334783
X255.1	0.0358131	0.0741225	0.628981	Adrenal hyperfunction	endocrine/metabolic	182	405386
X530.5	0.0190841	0.0396833	0.63058	Disorders of esophageal motility	digestive	639	369275
X433.1	0.0139953	0.0291104	0.630683	Occlusion and stenosis of precerebral arteries	circulatory system	1185	399017
X706.1	0.0543139	0.113241	0.63149	Acne	dermatologic	78	399255
X360	0.0261107	0.0545438	0.632144	Disorders of the globe	sense organs	337	397761
X586.2	-0.0134456	0.0282138	0.633675	Cyst of kidney, acquired	genitourinary	1260	397602
X289.8	0.0277039	0.058305	0.634677	Polycythemia, secondary	hematopoietic	295	400749
X690.1	0.0651425	0.137315	0.635212	Seborrheic dermatitis	dermatologic	53	402672
X277	0.0126219	0.0266385	0.635628	Other disorders of metabolism	endocrine/metabolic	1424	407537
X429.2	0.0207057	0.0437786	0.63624	Abnormal function study of cardiovascular system	circulatory system	524	402834
X1019	-0.00386128	0.00818197	0.63698	Other ill-defined and unknown causes of morbidity and mortality	symptoms	16398	392563
X280.1	0.00555858	0.0118077	0.637814	Iron deficiency anemias, unspecified or not due to blood loss	hematopoietic	7414	390026
X394	0.00682052	0.0145152	0.638434	Rheumatic disease of the heart valves	circulatory system	4895	402421
X743.2	0.0207425	0.0441974	0.638844	Pathologic fracture	musculoskeletal	514	401279
X296.1	0.0144046	0.0307811	0.639807	Bipolar	mental disorders	1064	365476
X242.3	0.0399713	0.0854783	0.640057	Exophthalmos	endocrine/metabolic	138	391429
X801.1	0.0109122	0.0234588	0.641814	Fracture of foot	injuries & poisonings	1842	387765
X480.3	0.0466152	0.101072	0.644649	Pneumonia due to fungus (mycoses)	respiratory	98	398538
X696	0.00965105	0.0210288	0.646275	Psoriasis and related disorders	dermatologic	2293	398199
X681	-0.00540401	0.0117753	0.646286	Superficial cellulitis and abscess	dermatologic	7451	397635
X303.3	0.0243532	0.0531467	0.646789	Psychogenic disorder	mental disorders	354	365476
X513	-0.0185902	0.0405765	0.646844	Respiratory abnormalities	respiratory	611	408350
X701.6	-0.045366	0.0990644	0.646992	Acquired acanthosis nigricans	dermatologic	102	403875
X440.2	-0.0161786	0.0353305	0.647009	Atherosclerosis of the extremities	circulatory system	811	400595
X281.9	0.0621883	0.13599	0.647455	Deficiency anemias	hematopoietic	54	390026
X250.11	-0.0297286	0.0650412	0.647618	Type 1 diabetes with ketoacidosis	endocrine/metabolic	237	388756
X224.1	0.0554795	0.121475	0.647877	Benign neoplasm of eye, uveal	neoplasms	68	407239
X520.2	0.00938863	0.0206018	0.648592	Disturbances in tooth eruption	digestive	2364	398136
X782.3	-0.0112657	0.0247568	0.649068	Edema	symptoms	1648	407145
X1006	-0.0282643	0.0623585	0.650365	Crushing injury	injuries & poisonings	258	408703
X569.1	0.0371538	0.0819956	0.650463	Toxic gastroenteritis and colitis	digestive	149	387338
X709	0.00778258	0.0171764	0.650478	Diffuse diseases of connective tissue	dermatologic	3463	399404
X531.2	-0.00715474	0.0157922	0.650508	Gastric ulcer	digestive	4109	401525
X802	0.0169075	0.0373406	0.650699	Fracture of pelvis	injuries & poisonings	722	387765
X426.8	-0.0586996	0.130082	0.65181	Other cardiac conduction disorders	circulatory system	59	380919
X377	0.0234657	0.0520647	0.652204	Disorders of optic nerve and visual pathways	sense organs	370	401245
X528.12	-0.0488537	0.108515	0.652565	Oral aphthae	digestive	85	403323
X280	0.00518519	0.011524	0.652749	Iron deficiency anemias	hematopoietic	7787	390026
X741.5	0.0426432	0.0949663	0.653406	Hemarthrosis	musculoskeletal	111	402633
X250.4	0.0171572	0.0382241	0.653533	Abnormal glucose	endocrine/metabolic	685	388756
X364.2	-0.0499916	0.111953	0.655207	Corneal edema	sense organs	80	397761
X561.2	0.010873	0.0244427	0.656439	Flatulence	digestive	1689	334783
X227.2	-0.0229804	0.0520539	0.65887	Benign neoplasm of parathyroid gland	neoplasms	371	407399
X481	0.0243966	0.055296	0.659068	Influenza	respiratory	328	398538
X860	0.0496255	0.112615	0.659456	Bone marrow or stem cell transplant	neoplasms	79	408882
X210	0.0140263	0.0318889	0.660045	Benign neoplasm of lip, oral cavity, and pharynx	neoplasms	984	406821
X915	-0.0066971	0.0152968	0.661524	Superficial injury without mention of infection	injuries & poisonings	4289	403595
X745	0.00496333	0.0113435	0.661713	Pain in joint	musculoskeletal	8037	400924
X717	0.0129698	0.0296938	0.662266	Polymyalgia Rheumatica	musculoskeletal	1152	407809
X596.1	0.00990378	0.0227095	0.662759	Bladder neck obstruction	genitourinary	1980	394699
X429	0.0154636	0.035464	0.66281	Ill-defined descriptions and complications of heart disease	circulatory system	796	402834
X521	0.00789394	0.0181113	0.66294	Diseases of hard tissues of teeth	digestive	3091	398136
X857	-0.0123754	0.0285481	0.664656	Mechanical complication of unspecified genitourinary device, implant, and graft	injuries & poisonings	1241	394929
X798.1	-0.0177628	0.0410322	0.665088	Chronic fatigue syndrome	symptoms	593	405532
X519.9	-0.0246907	0.0570385	0.665104	Symptoms involving respiratory system and other chest symptoms	respiratory	308	399525
X425.12	-0.0337746	0.0781543	0.665631	Other hypertrophic cardiomyopathy	circulatory system	163	405779
X344	-0.0168528	0.0390114	0.665744	Other paralytic syndromes	neurological	660	395209
X444.1	0.0182798	0.0424211	0.666532	Arterial embolism and thrombosis of lower extremity artery	circulatory system	557	400595
X976	0.0565152	0.131258	0.666784	Poisoning by agents primarily affecting skin & mucous membrane, ophthalmological, otorhinolaryngological, & dental drugs	injuries & poisonings	58	381797
X145	0.0169551	0.0394539	0.667382	Cancer of mouth	neoplasms	643	406821
X738.4	-0.0109781	0.0256948	0.669198	Acquired spondylolisthesis	musculoskeletal	1521	394914
X414	-0.0101088	0.0237269	0.670074	Other forms of chronic heart disease	circulatory system	1796	377103
X818	-0.018925	0.0444541	0.670312	Intracranial hemorrhage (injury)	injuries & poisonings	508	405554
X738	-0.00965707	0.0228552	0.672636	Other acquired musculoskeletal deformity	musculoskeletal	1921	394914
X367.1	-0.0119667	0.0283521	0.672972	Myopia	sense organs	1257	406530
X165	0.0082068	0.0194496	0.673059	Cancer within the respiratory system	neoplasms	2700	406226
X172.11	-0.00821275	0.019474	0.673223	Melanomas of skin	neoplasms	2691	395071
X172.1	-0.00821274	0.019474	0.673224	Melanomas of skin, dx or hx	neoplasms	2691	395071
X367	0.0085661	0.020319	0.673331	Disorders of refraction and accommodation; blindness and low vision	sense organs	2431	406530
X385.5	-0.027139	0.0644758	0.673815	Tympanosclerosis and middle ear disease related to otitis media	sense organs	241	404888
X070.4	0.0252839	0.060089	0.673919	Chronic hepatitis	infectious diseases	277	403316
X1013	-0.0272091	0.0647891	0.674512	Asphyxia and hypoxemia	respiratory	238	408723
X525.2	-0.0490825	0.117019	0.674894	Atrophy of edentulous alveolar ridge	digestive	73	398136
X395.4	0.0423676	0.101397	0.676064	Nonrheumatic pulmonary valve disorders	circulatory system	97	402421
X586	0.00727772	0.0174194	0.676097	Other disorders of the kidney and ureters	genitourinary	3362	397602
X368.2	0.0154232	0.0370967	0.677588	Diplopia and disorders of binocular vision	sense organs	732	405654
X301	0.0226595	0.0545263	0.677725	Personality disorders	mental disorders	336	365476
X070.2	-0.0360734	0.0869385	0.678193	Viral hepatitis B	infectious diseases	132	403316
X586.11	0.0309023	0.0749692	0.680193	Small kidney	genitourinary	178	397602
X345	0.00584335	0.0141977	0.680654	Epilepsy, recurrent seizures, convulsions	neurological	5087	395209
X276.6	-0.0192625	0.0469743	0.681758	Fluid overload	endocrine/metabolic	455	401506
X427.1	0.00725914	0.0178103	0.683582	Paroxysmal tachycardia, unspecified	circulatory system	3225	380919
X727.7	0.0340897	0.0836397	0.683584	Contracture of tendon (sheath)	musculoskeletal	143	378711
X574.1	0.0036178	0.00889472	0.684202	Cholelithiasis	digestive	13777	391307
X696.4	0.0086011	0.0212763	0.686024	Psoriasis	dermatologic	2237	398199
X433.3	0.00753471	0.0186426	0.686091	Cerebral ischemia	circulatory system	2920	399017
X575.7	-0.0107995	0.026748	0.686396	Other disorders of gallbladder	digestive	1412	391307
X686	0.00601608	0.0149006	0.686398	Other local infections of skin and subcutaneous tissue	dermatologic	4520	397635
X054	-0.027532	0.0683267	0.686987	Herpes simplex	infectious diseases	214	403316
X365.1	0.0125712	0.0312179	0.687174	Open-angle glaucoma	sense organs	1043	397761
X807	0.0144652	0.036041	0.68816	Fracture of ribs	injuries & poisonings	775	387765
X530.9	0.00874694	0.0218658	0.689136	Heartburn	digestive	2100	369275
X283.1	0.0386789	0.0967391	0.689284	Autoimmune hemolytic anemias	hematopoietic	107	390026
X574	-0.0032998	0.00825526	0.689362	Cholelithiasis and cholecystitis	digestive	16225	391307
X426.91	0.00843032	0.021123	0.689815	Cardiac pacemaker in situ	circulatory system	2283	380919
X401.3	0.033253	0.0833887	0.690062	Other hypertensive complications	circulatory system	144	330366
X562.1	0.00263201	0.00660869	0.690435	Diverticulosis	digestive	27268	334783
X562	0.00262921	0.00660982	0.690797	Diverticulosis and diverticulitis	digestive	27311	334783
X454	-0.00377003	0.00948939	0.691155	Varicose veins	circulatory system	12172	369592
X586.1	0.0270966	0.0685387	0.692587	Anatomical abnormatilies of kidney and ureters	genitourinary	213	397602
X285.1	0.0239083	0.0607654	0.693986	Acute posthemorrhagic anemia	hematopoietic	271	390026
X374.3	0.00922358	0.0235418	0.695209	Ptosis of eyelid	sense organs	1834	399306
X368.3	-0.0314876	0.0803784	0.695249	Anisometropia	sense organs	155	405654
X585.3	0.00769551	0.0196587	0.695461	Chronic renal failure [CKD]	genitourinary	2629	397602
X053	-0.0190832	0.0487692	0.695578	Herpes zoster	infectious diseases	421	403316
X280.2	0.0182492	0.0468917	0.697144	Iron deficiency anemia secondary to blood loss (chronic)	hematopoietic	456	390026
X245.21	-0.0268722	0.0692246	0.697876	Chronic lymphocytic thyroiditis	endocrine/metabolic	210	391429
X981	-0.0284406	0.0733184	0.698086	Toxic effect of (non-ethyl) alcohol and petroleum and other solvents	injuries & poisonings	186	408367
X389	-0.00599324	0.0155009	0.699025	Hearing loss	sense organs	4256	404562
X433.21	-0.0100406	0.0259957	0.699318	Cerebral artery occlusion, with cerebral infarction	circulatory system	1501	399017
X293.1	-0.0127502	0.0332035	0.700976	Swelling, mass, or lump in head and neck [Space-occupying lesion, intracranial NOS]	mental disorders	907	405975
X599.1	-0.0299509	0.0781744	0.701624	Urinary obstruction	genitourinary	164	384930
X351	-0.00352754	0.00924311	0.702728	Other peripheral nerve disorders	neurological	12592	394067
X473.1	-0.037414	0.0981404	0.703033	Chronic laryngitis	respiratory	104	390045
X711.1	0.0208785	0.0553127	0.70583	Pyogenic arthritis	musculoskeletal	328	365819
X1010	0.00495051	0.0131213	0.70596	Other tests	symptoms	5972	402989
X361.2	0.0455567	0.121324	0.707292	Retinoschisis and retinal cysts	sense organs	68	397761
X930	0.0275877	0.0737551	0.708371	Allergic reaction to food	injuries & poisonings	184	404817
X800.2	-0.0288506	0.077251	0.708802	Fracture of unspecified part of femur	injuries & poisonings	168	387765
X519.8	-0.00397729	0.0107072	0.710295	Other diseases of respiratory system, NEC	respiratory	8844	399525
X352.1	0.0171388	0.0463851	0.711763	Trigeminal nerve disorders [CN5]	neurological	465	394067
X528.1	0.0169725	0.0460729	0.712588	Stomatitis and mucositis	digestive	472	403323
X823	0.00902794	0.0245598	0.713179	Torus fracture	injuries & poisonings	1674	385157
X528.3	0.027336	0.0743899	0.713269	Cellulitis and abscess of oral soft tissues	digestive	181	403323
X704	0.00505042	0.0138836	0.716031	Diseases of hair and hair follicles	dermatologic	5344	402357
X695.2	-0.0304379	0.0842927	0.718027	Bullous dermatoses	dermatologic	141	402672
X760	-0.00349105	0.0096806	0.718381	Back pain	symptoms	11274	397687
X512.8	-0.0066999	0.0187735	0.721181	Cough	respiratory	2884	399833
X1000	-0.0148334	0.0415709	0.721226	Burns	injuries & poisonings	579	408382
X952	0.0172141	0.0487089	0.723783	Spinal cord injury without evidence of spinal bone injury	injuries & poisonings	422	408268
X427.12	0.0115596	0.0328292	0.724754	Paroxysmal ventricular tachycardia	circulatory system	938	380919
X334.2	-0.0236262	0.0673493	0.725738	Anterior horn cell disease	neurological	221	395209
X751.1	0.0129206	0.0370941	0.7276	Congenital anomalies of genital organs	congenital anomalies	732	406730
X164	-0.046042	0.13235	0.727931	Cancer of intrathoracic organs	neoplasms	57	406226
X345.3	0.00740658	0.0213001	0.728046	Convulsions	neurological	2232	395209
X573.2	-0.0353504	0.10208	0.729116	Liver replaced by transplant	digestive	96	400055
X690	0.040749	0.11779	0.729382	Erythematosquamous dermatosis	dermatologic	72	402672
X153	0.00520682	0.0150979	0.730192	Colorectal cancer	neoplasms	4562	382756
X723.1	-0.0332438	0.0965679	0.730656	Torticollis	musculoskeletal	107	391917
X594.2	0.0123547	0.0360323	0.73169	Calculus of lower urinary tract	genitourinary	778	401005
X749	0.0190147	0.0555312	0.732039	Congenital anomalies of face and neck	congenital anomalies	324	408587
X361	0.00605927	0.0177618	0.732997	Retinal detachments and defects	sense organs	3263	397761
X580.12	0.0292224	0.0858138	0.733456	Non-proliferative glomerulonephritis	genitourinary	136	397602
X742.8	0.0152203	0.0446973	0.733465	Articular cartilage disorder	musculoskeletal	500	402633
X594.3	0.00696792	0.0205773	0.734895	Calculus of ureter	genitourinary	2417	401005
X752.1	0.0211018	0.062413	0.735288	Neural tube defects	congenital anomalies	256	408394
X381.3	-0.0257598	0.0762511	0.735492	Mastoiditis & related conditions	sense organs	172	404888
X430.1	0.0118506	0.0350851	0.735539	Subarachnoid hemorrhage	circulatory system	812	399017
X870.3	-0.00627967	0.0186348	0.736128	Other open wound of head and face	injuries & poisonings	2919	400426
X526.3	-0.0431182	0.127966	0.736154	Anomalies of jaw size/symmetry	digestive	61	398136
X537	-0.0057929	0.017336	0.738263	Other disorders of stomach and duodenum	digestive	3404	378124
X277.4	-0.0174146	0.0523812	0.739543	Disorders of bilirubin excretion	endocrine/metabolic	365	407537
X873	-0.0219157	0.0660719	0.74012	Broken tooth	injuries & poisonings	229	400426
X173	0.0245246	0.0741551	0.740855	Neoplasm of uncertain behavior of skin	neoplasms	182	395071
X374	0.00441787	0.0133676	0.74103	Other disorders of eyelids	sense organs	5726	399306
X523.31	-0.0127961	0.0387256	0.741075	Acute periodontitis	digestive	668	398136
X395.1	0.00613344	0.0187621	0.74374	Nonrheumatic mitral valve disorders	circulatory system	2892	402421
X204.12	-0.0145429	0.0445597	0.744145	Lymphoid leukemia, chronic	neoplasms	506	404466
X276.13	0.0105049	0.0322098	0.744319	Hyperpotassemia	endocrine/metabolic	975	401506
X316	-0.0164707	0.0505117	0.744367	Substance addiction and disorders	mental disorders	392	379355
X323	0.0174494	0.053844	0.745883	Encephalitis	neurological	345	407888
X574.11	0.00836425	0.0258847	0.746594	Cholelithiasis with acute cholecystitis	digestive	1513	391307
X446	0.0112612	0.0348543	0.746625	Polyarteritis nodosa and allied conditions	circulatory system	828	400595
X743.13	0.0140683	0.0435488	0.74666	Other specified osteoporosis	musculoskeletal	532	401279
X343	0.0268192	0.0830412	0.746723	Infantile cerebral palsy	neurological	145	395209
X474.2	-0.00961046	0.0298518	0.747499	Chronic tonsillitis and adenoiditis	respiratory	1126	390045
X585.31	0.0144531	0.0449683	0.747903	Renal dialysis	genitourinary	495	397602
X709.2	0.0141049	0.0443018	0.750195	Sicca syndrome	dermatologic	513	399404
X722.6	-0.00599299	0.0189343	0.751611	Degeneration of intervertebral disc	musculoskeletal	2846	391917
X781	0.00733498	0.0231794	0.751666	Symptoms involving nervous and musculoskeletal systems	symptoms	1886	407075
X590	-0.00872291	0.0275784	0.751778	Pyelonephritis	genitourinary	1324	379936
X521.1	0.00575466	0.0182167	0.752078	Dental caries	digestive	3051	398136
X1015	0.0048895	0.0154932	0.752313	Effects of other external causes	symptoms	4230	404731
X656	-0.0298411	0.0955153	0.754719	Other perinatal conditions of fetus or newborn	pregnancy complications	110	408851
X750.2	0.0163748	0.0524717	0.754988	Lower gastrointestinal congenital anomalies	congenital anomalies	364	406730
X200	-0.00992471	0.0318281	0.755176	Myeloproliferative disease	neoplasms	995	404466
X010	0.0239829	0.0772227	0.756129	Tuberculosis	infectious diseases	168	393897
X724.1	-0.0152254	0.0498182	0.759895	Disorders of sacrum	musculoskeletal	404	391917
X740.12	0.0163213	0.0536895	0.761132	Osteoarthrosis, localized, secondary	musculoskeletal	348	380522
X571.5	0.00749158	0.0246536	0.761224	Other chronic nonalcoholic liver disease	digestive	1664	400055
X380.4	-0.0157998	0.0525	0.763453	Impacted cerumen	sense organs	363	407510
X561	0.00241136	0.00805648	0.764706	Symptoms involving digestive system	digestive	15977	334783
X443.9	0.00597573	0.0200196	0.765326	Peripheral vascular disease, unspecified	circulatory system	2566	400595
X509.5	0.0266184	0.0897102	0.766684	Respiratory arrest	respiratory	124	397411
X426.9	0.00600359	0.0202471	0.766836	Cardiac pacemaker/device in situ	circulatory system	2487	380919
X420.2	0.00828299	0.0281455	0.768535	Pericarditis	circulatory system	1273	405779
X295.2	-0.0219542	0.0746121	0.768572	Paranoid disorders	mental disorders	179	365476
X704.1	0.0260707	0.0886934	0.768803	Alopecia	dermatologic	127	402357
X527.7	-0.0367843	0.125569	0.769567	Disturbance of salivary secretion	digestive	63	403323
X443.1	0.00866487	0.02959	0.769651	Raynaud's syndrome	circulatory system	1148	400595
X333.2	0.0294813	0.102676	0.774013	Myoclonus	neurological	95	395209
X972	0.0171518	0.0597439	0.774044	Poisoning by agents primarily affecting the cardiovascular system	injuries & poisonings	280	381797
X290.16	0.0208362	0.0729535	0.775177	Vascular dementia	mental disorders	189	402383
X714	0.00416463	0.014583	0.775199	Rheumatoid arthritis and other inflammatory polyarthropathies	musculoskeletal	4879	365085
X530.6	0.0230656	0.0809979	0.775822	Diverticulum of esophagus, acquired	digestive	153	369275
X401.1	-0.00129048	0.00453342	0.775906	Essential hypertension	circulatory system	77723	330366
X701.2	-0.00575902	0.0206186	0.780006	Scar conditions and fibrosis of skin	dermatologic	2356	403875
X785	0.00142459	0.00515993	0.782481	Abdominal pain	symptoms	41316	367645
X290.3	0.0327265	0.11854	0.782486	Other persistent mental disorders due to conditions classified elsewhere	mental disorders	71	402383
X800.1	0.0065233	0.0236413	0.782603	Fracture of neck of femur	injuries & poisonings	1814	387765
X198.1	-0.00376906	0.0138102	0.784916	Secondary malignancy of lymph nodes	neoplasms	5379	370604
X401	-0.00123054	0.00452773	0.785792	Hypertension	circulatory system	77977	330366
X070	-0.00782479	0.0287912	0.785793	Viral hepatitis	infectious diseases	1215	403316
X442.8	-0.018882	0.0707193	0.78947	Aneurysm of other specified artery	circulatory system	200	400595
X592.12	-0.00894783	0.0335162	0.789492	Chronic cystitis	genitourinary	892	379936
X790.6	-0.00340193	0.0127823	0.790128	Other abnormal blood chemistry	symptoms	6413	402342
X365.11	0.00831704	0.0313029	0.790474	Primary open angle glaucoma	sense organs	1037	397761
X227.1	-0.0195289	0.0735565	0.790628	Benign neoplasm of adrenal gland	neoplasms	185	407399
X695.42	0.0142181	0.0540788	0.792617	Systemic lupus erythematosus	dermatologic	342	401365
X202.24	0.0109948	0.0418318	0.792679	Large cell lymphoma	neoplasms	573	404466
X735.2	-0.0037321	0.0142345	0.793177	Acquired toe deformities	musculoskeletal	5144	394914
X459.1	0.0262421	0.100581	0.794165	Hemorrhage NOS	circulatory system	99	387905
X306.9	0.0145118	0.0563539	0.796783	Tension headache	mental disorders	315	365476
X381.9	0.0152916	0.0597111	0.797879	Otorrhea	sense organs	281	404888
X394.2	0.00467304	0.0184713	0.800277	Mitral valve disease	circulatory system	2985	402421
X853	0.0112795	0.0447791	0.801124	Complication of colostomy or enterostomy	injuries & poisonings	502	394929
X599.5	0.00395043	0.0158993	0.803774	Frequency of urination and polyuria	genitourinary	4037	384930
X255.11	0.0243853	0.0985242	0.804517	Cushing's syndrome	endocrine/metabolic	103	405386
X509.1	-0.00553496	0.0224029	0.804859	Respiratory failure	respiratory	2018	397411
X550	0.00121337	0.00492901	0.805552	Abdominal hernia	digestive	47344	361617
X379.5	-0.0122309	0.0497164	0.805672	Disorders of iris and ciliary body	sense organs	405	401245
X577.2	-0.0108743	0.0442068	0.805693	Chronic pancreatitis	digestive	514	406271
X250.24	-0.0102412	0.0418396	0.806633	Type 2 diabetes with neurological manifestations	endocrine/metabolic	575	388756
X427.7	0.00515959	0.0214717	0.8101	Tachycardia NOS	circulatory system	2193	380919
X348.7	-0.0126406	0.0526536	0.810275	Coma	neurological	361	395209
X727.4	0.00428407	0.0178538	0.810367	Ganglion and cyst of synovium, tendon, and bursa	musculoskeletal	3185	378711
X477	0.00487434	0.0203275	0.810493	Epistaxis or throat hemorrhage	respiratory	2456	390045
X317.1	0.00254151	0.0108336	0.814523	Alcoholism	mental disorders	8968	379355
X396	-0.00726052	0.0309691	0.81464	Abnormal heart sounds	circulatory system	1049	402421
X331	-0.00699667	0.0301182	0.816299	Other cerebral degenerations	neurological	1112	395209
X742	0.00428021	0.01863	0.818288	Derangement of joint, non-traumatic	musculoskeletal	2913	402633
X742.2	-0.0231426	0.102029	0.820561	Pathological, developmental or recurrent dislocation	musculoskeletal	96	402633
X695.1	0.0216971	0.0957904	0.820808	Toxic erythema	dermatologic	109	402672
X694	-0.00715821	0.0319142	0.822527	Dyschromia and Vitiligo	dermatologic	987	402672
X743	0.00261165	0.0117134	0.823565	Osteoporosis, osteopenia and pathological fracture	musculoskeletal	7682	401279
X561.1	-0.01032	0.0464703	0.824254	Diarrhea	digestive	465	334783
X323.2	-0.0257233	0.116196	0.824797	Acute (transverse) myelitis	neurological	74	407888
X401.2	0.00537769	0.0243052	0.824893	Hypertensive heart and/or renal disease	circulatory system	1719	330366
X362.31	-0.0221345	0.100622	0.825889	Separation of retinal layers	sense organs	99	396859
X379	0.00354047	0.0161864	0.826859	Other disorders of eye	sense organs	3910	401245
X496.1	0.00527418	0.0242685	0.827954	Emphysema	respiratory	1727	375505
X766	-0.00630376	0.0291938	0.829044	Neuralgia, neuritis, and radiculitis NOS	symptoms	1181	405481
X569.2	0.00977802	0.0453864	0.829425	Gastrointestinal complications	digestive	486	387338
X555	0.00325777	0.0151461	0.829698	Inflammatory bowel disease and other gastroenteritis and colitis	digestive	4528	334783
X591	-0.00193444	0.00905213	0.830781	Urinary tract infection	genitourinary	12491	379936
X595	-0.00482963	0.0226713	0.831305	Hydronephrosis	genitourinary	1951	401005
X712	-0.0237662	0.112028	0.831995	Infective connective tissue disorders	musculoskeletal	80	365819
X527.2	-0.0110061	0.0522933	0.833302	Sialoadenitis	digestive	366	403323
X464	-0.0149719	0.0714641	0.834057	Acute sinusitis	respiratory	196	406447
X535.9	-0.0190049	0.0907599	0.834138	Gastritis and duodenitis, NOS	digestive	120	378124
X198.2	0.00446561	0.0214154	0.834821	Secondary malignancy of respiratory organs	neoplasms	2211	370604
X451.2	-0.00352146	0.0169408	0.835332	Phlebitis and thrombophlebitis of lower extremities	circulatory system	3587	369592
X348.2	-0.0129191	0.0623052	0.835735	Cerebral edema and compression of brain	neurological	258	395209
X420.21	0.0137977	0.0675366	0.838119	Acute pericarditis	circulatory system	220	405779
X071	0.016913	0.0836143	0.839702	Human immunodeficiency virus [HIV] disease	infectious diseases	143	403316
X364.1	-0.0210156	0.104907	0.841226	Corneal opacity	sense organs	91	397761
X345.12	-0.011929	0.0597878	0.841854	Partial epilepsy	neurological	280	395209
X819	-0.00364804	0.0185244	0.843881	Skull and face fracture and other intercranial injury	injuries & poisonings	2957	405554
X370	-0.0113462	0.0580511	0.845039	Keratitis	sense organs	297	399306
X411.9	-0.00564883	0.0294297	0.847787	Other acute and subacute forms of ischemic heart disease	circulatory system	1169	377103
X797	0.0166701	0.0871259	0.848265	Shock	symptoms	132	408829
X386.2	0.00975742	0.0513216	0.849213	Peripheral or central vertigo	sense organs	380	402827
X753.1	-0.0217612	0.114708	0.849537	Congenital cataract and lens anomalies	congenital anomalies	76	408394
X255.21	0.00997949	0.0526216	0.849586	Glucocorticoid deficiency	endocrine/metabolic	361	405386
X201	-0.0117988	0.0622669	0.849711	Hodgkin's disease	neoplasms	258	404466
X377.3	-0.0168388	0.0893873	0.850578	Optic neuritis/neuropathy	sense organs	125	401245
X395.3	0.018355	0.0976953	0.850971	Nonrheumatic tricuspid valve disorders	circulatory system	105	402421
X580.2	-0.00868854	0.0462897	0.851113	Nephrotic syndrome without mention of glomerulonephritis	genitourinary	469	397602
X571	0.00351317	0.0187273	0.851193	Chronic liver disease and cirrhosis	digestive	2895	400055
X427.11	0.00388373	0.0207693	0.851666	Paroxysmal supraventricular tachycardia	circulatory system	2359	380919
X446.5	0.00942225	0.050893	0.85312	Giant cell arteritis	circulatory system	388	400595
X729	0.00238613	0.0129232	0.853512	Other disorders of soft tissues	musculoskeletal	6170	378711
X578.1	-0.00418321	0.0227531	0.854129	Hematemesis	digestive	1961	385157
X362.3	-0.0144038	0.0788658	0.855083	Other nondiabetic retinopathy	sense organs	161	396859
X300	-0.00222227	0.0122309	0.855823	Anxiety disorders	mental disorders	6939	365476
X202	0.00383362	0.0211149	0.855928	Cancer of other lymphoid, histiocytic tissue	neoplasms	2270	404466
X964.1	0.0113524	0.0626296	0.856162	Anticoagulants causing adverse effects	injuries & poisonings	256	381797
X296.22	0.00951788	0.0525313	0.856223	Major depressive disorder	mental disorders	362	365476
X446.9	-0.0117622	0.0649757	0.856348	Arteritis NOS	circulatory system	237	400595
X509.2	-0.00433712	0.0240154	0.856684	Respiratory insufficiency	respiratory	1749	397411
X117.4	-0.0141621	0.0784943	0.856822	Aspergillosis	infectious diseases	163	406301
X038.2	0.00808943	0.0452328	0.858064	Gram positive septicemia	infectious diseases	492	393897
X279	-0.00800086	0.0453669	0.860012	Disorders involving the immune mechanism	endocrine/metabolic	489	408472
X379.4	0.020853	0.118649	0.860487	Anomalies of pupillary function	sense organs	71	401245
X255.2	0.00916344	0.0524052	0.861192	Adrenal hypofunction	endocrine/metabolic	364	405386
X568.1	-0.00313706	0.017961	0.861347	Peritoneal adhesions (postoperative) (postinfection)	digestive	3108	387338
X008	0.00185057	0.0106034	0.861452	Intestinal infection	infectious diseases	8991	399970
X352.2	0.00588444	0.0338178	0.861862	Facial nerve disorders [CN7]	neurological	880	394067
X965.3	0.00859263	0.0496114	0.862495	Salicylates causing adverse effects in therapeutic use	injuries & poisonings	406	381797
X586.4	0.0057102	0.0331147	0.863094	Stricture/obstruction of ureter	genitourinary	913	397602
X367.9	-0.00640127	0.0372124	0.863422	Blindness and low vision	sense organs	723	406530
X411.41	-0.00651406	0.0378837	0.863478	Aneurysm and dissection of heart	circulatory system	698	377103
X295.1	-0.0071742	0.04192	0.864113	Schizophrenia	mental disorders	571	365476
X295.3	0.0129629	0.0763733	0.865222	Psychosis	mental disorders	171	365476
X791	-0.00713342	0.0426695	0.86723	Gangrene	symptoms	550	408411
X370.1	-0.0138385	0.0842548	0.869538	Corneal ulcer	sense organs	141	399306
X427.9	-0.00268381	0.0163516	0.869627	Palpitations	circulatory system	3832	380919
X301.2	0.015003	0.0915329	0.869803	Antisocial/borderline personality disorder	mental disorders	119	365476
X509	-0.00319422	0.0199393	0.872725	Respiratory failure, insufficiency, arrest	respiratory	2565	397411
X425.8	-0.0210201	0.131378	0.872883	Other cardiomyopathy	circulatory system	58	405779
X427.42	0.00519026	0.0328928	0.87462	Cardiac arrest	circulatory system	927	380919
X715.2	-0.00632595	0.0403354	0.875376	Ankylosing spondylitis	musculoskeletal	620	365085
X427.41	0.00859713	0.0548443	0.875438	Ventricular fibrillation and flutter	circulatory system	333	380919
X275.53	-0.0118503	0.0762892	0.876559	Disorders of phosphorus metabolism	endocrine/metabolic	172	406834
X526	0.00494603	0.0322672	0.878175	Diseases of the jaws	digestive	960	398136
X696.41	0.00373598	0.0244596	0.878603	Psoriasis vulgaris	dermatologic	1684	398199
X752	-0.00831751	0.0544921	0.878684	Nervous system congenital anomalies	congenital anomalies	336	408394
X694.2	0.00543711	0.0357616	0.879157	Other dyschromia	dermatologic	783	402672
X289.4	0.00295601	0.0195522	0.879829	Lymphadenitis	hematopoietic	2622	401375
X568	-0.0026363	0.0174956	0.880225	Other disorders of peritoneum	digestive	3308	387338
X741	-0.00247859	0.0166149	0.881413	Symptoms and disorders of the joints	musculoskeletal	3634	402633
X722.8	0.0178063	0.12009	0.882126	Postlaminectomy syndrome	musculoskeletal	69	391917
X555.21	-0.00640308	0.0431909	0.882145	Ulcerative colitis (chronic)	digestive	539	334783
X446.4	-0.0108077	0.0733516	0.882863	Wegener's granulomatosis	circulatory system	186	400595
X285	-0.00133878	0.00911933	0.883285	Other anemias	hematopoietic	12256	390026
X472	0.00472681	0.0322508	0.883476	Chronic pharyngitis and nasopharyngitis	respiratory	966	390045
X411.1	0.00208415	0.0142341	0.88359	Unstable angina (intermediate coronary syndrome)	circulatory system	5181	377103
X327	0.00205504	0.0140808	0.883964	Sleep disorders	neurological	5238	403723
X527	-0.00542482	0.037552	0.885136	Diseases of the salivary glands	digestive	710	403323
X707.1	0.00476625	0.033187	0.885802	Decubitus ulcer	dermatologic	913	406973
X359.1	0.0118798	0.0828998	0.886051	Muscular dystrophies	neurological	125	406852
X743.1	0.00175201	0.0127638	0.890822	Osteoporosis	musculoskeletal	6484	401279
X145.5	-0.0186643	0.136246	0.891039	Cancer of the mouth floor	neoplasms	54	406821
X388	0.00960334	0.070338	0.891401	Other disorders of ear	sense organs	202	404562
X340	0.00253115	0.0188849	0.893379	Migraine	neurological	2870	398780
X577.3	0.00682308	0.0524421	0.896482	Cyst and pseudocyst of pancreas	digestive	364	406271
X473.4	0.00395029	0.0303726	0.896518	Voice disturbance	respiratory	1086	390045
X874	0.00973743	0.0764469	0.898644	Complication of amputation stump	injuries & poisonings	171	400426
X272.13	-0.00975876	0.0781674	0.900647	Mixed hyperlipidemia	endocrine/metabolic	164	373034
X300.12	0.00462258	0.0376634	0.902318	Agorophobia, social phobia, and panic disorder	mental disorders	709	365476
X530.11	0.00105945	0.00865802	0.902609	GERD	digestive	14223	369275
X613.9	0.00849534	0.0696958	0.902985	Breast disorder NOS	genitourinary	207	406978
X401.22	0.003015	0.0256116	0.906289	Hypertensive chronic kidney disease	circulatory system	1548	330366
X327.41	-0.00996357	0.0848208	0.906491	Organic or persistent insomnia	neurological	139	403723
X368.9	0.00472896	0.0402932	0.906572	Subjective visual disturbances	sense organs	615	405654
X427.8	-0.00579726	0.0498397	0.9074	Sinoatrial node dysfunction (Bradycardia)	circulatory system	403	380919
X782	0.00272354	0.0235902	0.908087	Symptoms involving skin and other integumentary tissue	symptoms	1816	407145
X800.3	-0.00239693	0.0216742	0.911942	Fracture of tibia and fibula	injuries & poisonings	2162	387765
X528.6	0.00629344	0.0569958	0.912077	Leukoplakia of oral mucosa	digestive	308	403323
X281.12	0.00825964	0.0749987	0.912306	Other vitamin B12 deficiency anemia	hematopoietic	178	390026
X473.3	-0.00672933	0.061434	0.912776	Paralysis/spasm of vocal cords or larynx	respiratory	266	390045
X755.61	0.0104148	0.096515	0.914068	Congenital hip dysplasia and deformity	congenital anomalies	107	407831
X070.1	0.0129283	0.120356	0.914458	Viral hepatitis A	infectious diseases	69	403316
X706.2	-0.0011336	0.010846	0.916758	Sebaceous cyst	dermatologic	8876	399255
X352	0.00280418	0.026903	0.916985	Disorders of other cranial nerves	neurological	1393	394067
X317	0.000948704	0.00911715	0.917124	Alcohol-related disorders	mental disorders	12922	379355
X611.3	0.0026658	0.0257031	0.917396	Lump or mass in breast	genitourinary	1525	401746
X360.2	0.00647837	0.0632163	0.918376	Progressive myopia	sense organs	251	397761
X159.3	0.00730329	0.071517	0.918662	Malignant neoplasm of gallbladder and extrahepatic bile ducts	neoplasms	196	393372
X480.12	0.0107251	0.105058	0.918687	Pseudomonal pneumonia	respiratory	91	398538
X513.4	-0.00602337	0.0601199	0.920194	Hyperventilation	respiratory	277	408350
X282.9	0.0109868	0.109799	0.920295	Other hereditary hemolytic anemias	hematopoietic	83	390026
X747.11	0.00408167	0.0412906	0.921255	Cardiac shunt/ heart septal defect	congenital anomalies	586	406165
X286.5	0.00997317	0.107866	0.926333	Hemorrhagic disorder due to intrinsic circulating anticoagulants	hematopoietic	86	406281
X508	-0.00206185	0.0223644	0.926544	Pulmonary collapse; interstitial and compensatory emphysema	respiratory	2005	397411
X962.3	0.00484424	0.0525542	0.926558	Hormones and synthetic substitutes causing adverse effects in therapeutic use	injuries & poisonings	362	381797
X988	0.00858181	0.0936437	0.926981	Toxic effect of noxious substances eaten as food	injuries & poisonings	114	408367
X728.71	0.00156298	0.0173021	0.928021	Contracture of palmar fascia [Dupuytren's disease]	musculoskeletal	3503	378711
X374.1	-0.00274391	0.0307472	0.928891	Ectropion or entropion	sense organs	1068	399306
X300.9	0.0083539	0.0939933	0.929179	Posttraumatic stress disorder	mental disorders	113	365476
X729.3	-0.00863758	0.0984428	0.930082	Panniculitis	musculoskeletal	103	378711
X371	-0.00154927	0.0177668	0.930513	Inflammation of the eye	sense organs	3174	399306
X750.13	-0.00621935	0.0720311	0.931194	Congenital anomalies of mouth/tongue	congenital anomalies	193	406730
X1008	0.00269228	0.0315468	0.931989	Crushing or internal injury to organs	injuries & poisonings	1007	407954
X958.1	0.0113839	0.134826	0.932712	Postoperative shock	injuries & poisonings	55	408470
X386.1	0.0034966	0.041711	0.933192	Meniere's disease	sense organs	578	402827
X571.6	0.0052592	0.0628115	0.933271	Primary biliary cirrhosis	digestive	254	400055
X729.1	0.00258516	0.0315933	0.934785	Rheumatism, unspecified and fibrositis	musculoskeletal	1010	378711
X444	-0.00265591	0.0330928	0.936033	Arterial embolism and thrombosis	circulatory system	921	400595
X350.1	-0.00261141	0.0335706	0.937996	Abnormal involuntary movements	neurological	888	406217
X559	0.0018683	0.0247573	0.939845	Ileostomy status	digestive	1660	334783
X751.22	0.00399372	0.054333	0.941405	Other specified congenital anomalies of kidney	congenital anomalies	339	406730
X732	0.00332615	0.0460185	0.94238	Osteochondropathies	musculoskeletal	472	391041
X577.1	-0.0015868	0.0225645	0.943937	Acute pancreatitis	digestive	1986	406271
X611	-0.00176915	0.0252989	0.944249	Abnormal findings on mammogram or breast exam	genitourinary	1580	401746
X276.12	-0.00163692	0.0235539	0.944594	Hyposmolality and/or hyponatremia	endocrine/metabolic	1826	401506
X300.13	0.00295801	0.044583	0.9471	Phobia	mental disorders	503	365476
X519.2	0.00376012	0.058191	0.948479	Respiratory complications	respiratory	296	399525
X500.2	-0.00420792	0.0655457	0.948812	Pneumoconiosis	respiratory	234	397411
X416	0.00127849	0.0199334	0.94886	Cardiomegaly	circulatory system	2573	402375
X724.2	-0.00316287	0.0496394	0.949196	Disorders of coccyx	musculoskeletal	407	391917
X790	-0.00078233	0.012586	0.950436	Nonspecific findings on examination of blood	symptoms	6619	402342
X580.11	-0.00697253	0.112354	0.950516	Proliferative glomerulonephritis	genitourinary	79	397602
X204.11	-0.00791593	0.130209	0.951523	Lymphoid leukemia, acute	neoplasms	59	404466
X759	-0.00397144	0.065501	0.951653	Other and unspecified congenital anomalies	congenital anomalies	233	407937
X440	0.0016702	0.027713	0.951942	Atherosclerosis	circulatory system	1324	400595
X599.4	0.000625836	0.0109298	0.954338	Urinary incontinence	genitourinary	8856	384930
X687.3	0.00546235	0.0962419	0.954739	Changes in skin texture	dermatologic	108	403407
X153.3	-0.00124442	0.0220545	0.955003	Malignant neoplasm of rectum, rectosigmoid junction, and anus	neoplasms	2095	382756
X495.2	0.00354321	0.0630134	0.955159	Asthma with exacerbation	respiratory	252	375505
X721	-0.000641293	0.0114854	0.955473	Spondylosis and allied disorders	musculoskeletal	7930	391917
X706	-0.000599054	0.0108011	0.95577	Diseases of sebaceous glands	dermatologic	8948	399255
X771.1	-0.00079401	0.0147809	0.957159	Swelling of limb	symptoms	4663	403468
X696.42	-0.00199764	0.0375818	0.957609	Psoriatic arthropathy	dermatologic	708	398199
X282.8	-0.00670299	0.126118	0.957614	Other hemoglobinopathies	hematopoietic	57	390026
X686.1	0.00111072	0.0209662	0.957751	Carbuncle and furuncle	dermatologic	2302	397635
X290.1	-0.00170641	0.032445	0.958055	Dementias	mental disorders	956	402383
X599.6	-0.00477014	0.0967883	0.960693	Oliguria and anuria	genitourinary	107	384930
X569	0.000756527	0.0155665	0.961238	Other disorders of intestine	digestive	4200	387338
X282	0.00379084	0.0801066	0.962256	Hereditary hemolytic anemias	hematopoietic	156	390026
X962	0.00219602	0.0512993	0.965855	Poisoning by hormones and synthetic substitutes	injuries & poisonings	380	381797
X365	-0.000643568	0.0152915	0.96643	Glaucoma	sense organs	4462	397761
X382	0.00237628	0.0569322	0.966707	Otalgia	sense organs	309	404888
X701.4	-0.00278546	0.0680797	0.967364	Keloid scar	dermatologic	216	403875
X555.2	-0.00071428	0.0179458	0.968251	Ulcerative colitis	digestive	3195	334783
X350.2	0.000924697	0.0250382	0.97054	Abnormality of gait	neurological	1601	406217
X270.32	-0.00266652	0.0724922	0.970658	Paraproteinemia	endocrine/metabolic	191	408230
X427.4	-0.00105931	0.0297053	0.971553	Cardiac arrest and ventricular fibrillation	circulatory system	1137	380919
X773	0.000449768	0.0127962	0.971961	Pain in limb	symptoms	6327	402634
X433.5	0.00173455	0.0510612	0.972901	Cerebral aneurysm	circulatory system	383	399017
X194	0.00352409	0.105471	0.973345	Cancer of other endocrine glands	neoplasms	90	407399
X575	0.000502769	0.0162165	0.975267	Other biliary tract disease	digestive	3892	391307
X747.12	-0.00199821	0.0656182	0.975707	Valvular heart disease/ heart chambers	congenital anomalies	233	406165
X333	-0.00102022	0.0335239	0.975722	Extrapyramidal disease and abnormal movement disorders	neurological	891	395209
X380.1	-0.00123046	0.0436763	0.977525	Otitis externa	sense organs	524	407510
X297.2	-0.00155891	0.0557353	0.977686	Suicide or self-inflicted injury	mental disorders	319	365476
X989	-0.00332105	0.131336	0.979826	Toxic effect of other substances, chiefly nonmedicinal as to source	injuries & poisonings	58	408367
X740.2	0.00102441	0.0410623	0.980097	Osteoarthrosis, generalized	musculoskeletal	599	380522
X151	-0.00101933	0.0425878	0.980905	Cancer of stomach	neoplasms	554	393372
X368	-0.000406419	0.0175251	0.981498	Visual disturbances	sense organs	3307	405654
X574.3	-0.000404748	0.0192317	0.983209	Cholecystitis without cholelithiasis	digestive	2761	391307
X964	-0.00123773	0.0614554	0.983931	Poisoning by agents primarily affecting blood constituents	injuries & poisonings	265	381797
X698	0.000639151	0.0357196	0.985724	Pruritus and related conditions	dermatologic	783	408178
X165.1	0.000379318	0.0219894	0.986237	Cancer of bronchus; lung	neoplasms	2101	406226
X258	-0.00145371	0.0866624	0.986617	Iatrogenic endocrine disorders	endocrine/metabolic	133	405386
X710.12	0.00105748	0.0714998	0.9882	Chronic osteomyelitis	musculoskeletal	196	365819
X286.12	0.000561876	0.0569269	0.992125	Congenital deficiency of other clotting factors (including factor VII)	hematopoietic	305	406281
X297	0.000498253	0.053782	0.992608	Suicidal ideation or attempt	mental disorders	343	365476
X946	-0.000360893	0.042831	0.993277	Anaphylactic shock NOS	injuries & poisonings	548	404817
X394.3	0.000213819	0.0283078	0.993973	Aortic valve disease	circulatory system	1260	402421
X041	-5.90269e-05	0.00915014	0.994853	Bacterial infection NOS	infectious diseases	12187	393897
X733	-9.97388e-05	0.016312	0.995121	Other disorders of bone and cartilage	musculoskeletal	3773	391041
X289.5	0.000205145	0.044175	0.996295	Diseases of spleen	hematopoietic	515	401375
X596	4.02619e-05	0.0102853	0.996877	Other disorders of bladder	genitourinary	9933	394699
X741.1	0.000153152	0.099026	0.998766	Ankylosis of joint	musculoskeletal	102	402633
X458	9.10021e-06	0.0131664	0.999449	Hypotension	circulatory system	5827	387905
X560.1	2.95499e-05	0.043829	0.999462	Paralytic ileus	digestive	522	334783
*Effect is in the unit of one standard deviation (s.d.) of TSH PGS in the UK Biobank
