# Supplementary material for: GWAS of thyroid stimulating hormone highlights pleiotropic effects and inverse association with thyroid cancer
Source: Nat Commun. 2020 Aug 7;11:3981. doi: 10.1038/s41467-020-17718-z (PMC7414135; doi:10.1038/s41467-020-17718-z)
Supplement: Supplementary file 15 — Supplementary Dataset 12 [file 41467_2020_17718_MOESM15_ESM.xlsx]

## Sheet: SData12_PGS_r2_UKB
The variance of phenotypes (Nagelkerke’s r2) explained by TSH PGS for 1,283 phenotypes based on 280,943 unrelated samples with white British ancestry in the UK Biobank
Pheno	r2	case	control	jd_string	group
X241	0.00962288	782	269325	Nontoxic nodular goiter	endocrine/metabolic
X244.1	0.00458335	725	269325	Secondary hypothyroidism	endocrine/metabolic
X244.4	0.0037465	9370	269325	Hypothyroidism NOS	endocrine/metabolic
X244	0.00288221	9827	269325	Hypothyroidism	endocrine/metabolic
X242	0.00163528	1220	269325	Thyrotoxicosis with or without goiter	endocrine/metabolic
X705	0.00155709	545	274277	Disorders of sweat glands	dermatologic
X502	0.000642716	563	273218	Postinflammatory pulmonary fibrosis	respiratory
X276.4	0.000553557	753	275953	Acid-base balance disorder	endocrine/metabolic
X567	0.000529725	597	266421	Peritonitis and retroperitoneal infections	digestive
X564.8	0.000504546	1126	231095	Abnormal findings on exam of gastrointestinal tract/ abdominal area	digestive
X288.1	0.000482192	2129	275848	Decreased white blood cell count	hematopoietic
X288.11	0.000482192	2129	275848	Neutropenia	hematopoietic
X008.6	0.000433555	579	274998	Viral Enteritis	infectious diseases
X252.1	0.000403745	539	278504	Hyperparathyroidism	endocrine/metabolic
X276.41	0.000383719	681	275953	Acidosis	endocrine/metabolic
X994	0.000378678	1899	279037	Sepsis and SIRS	injuries & poisonings
X994.2	0.000378678	1899	279037	Sepsis	injuries & poisonings
X362.4	0.000370644	571	272664	Retinal vascular changes and abnomalities	sense organs
X506	0.000363911	805	273218	Empyema and pneumothorax	respiratory
X458.1	0.000358167	878	266862	Orthostatic hypotension	circulatory system
X227	0.000352006	609	279869	Benign neoplasm of other endocrine glands and related structures	neoplasms
X288	0.000349234	2535	275848	Diseases of white blood cells	hematopoietic
X345.1	0.000309093	629	271592	Epilepsy	neurological
X260.6	0.000304419	553	279281	Anorexia	endocrine/metabolic
X379.2	0.000304325	941	275849	Disorders of vitreous body	sense organs
X961.1	0.000303646	586	262273	Poisoning/allergy of sulfonamides	injuries & poisonings
X381.11	0.000303124	539	278265	Suppurative and unspecified otitis media	sense organs
X764	0.000300805	1583	278603	Sciatica	symptoms
X364	0.000294339	500	273289	Corneal opacity and other disorders of cornea	sense organs
X361.1	0.000288313	991	273289	Retinal detachment with retinal defect	sense organs
X800.4	0.000283263	506	266552	Fracture of patella	injuries & poisonings
X287.3	0.000278525	1079	279093	Thrombocytopenia	hematopoietic
X465.2	0.000269787	576	279231	Acute pharyngitis	respiratory
X198.5	0.000261445	542	255104	Secondary malignancy of brain/spine	neoplasms
X386.3	0.000257599	507	276845	Labyrinthitis	sense organs
X281.11	0.000257404	506	268426	Pernicious anemia	hematopoietic
X252	0.000247613	602	278504	Disorders of parathyroid gland	endocrine/metabolic
X579.8	0.000232177	1135	264859	Nonspecific abnormal findings in stool contents	digestive
X251.1	0.000230051	624	265618	Hypoglycemia	endocrine/metabolic
X557.1	0.000229902	1231	231095	Celiac disease	digestive
X159	0.000221651	3759	270355	Malignant neoplasm of other and ill-defined sites within the digestive organs and peritoneum	neoplasms
X496	0.000217087	6936	258456	Chronic airway obstruction	respiratory
X353	0.000213293	743	271123	Nerve root and plexus disorders	neurological
X250.23	0.000205822	897	267282	Type 2 diabetes with ophthalmic manifestations	endocrine/metabolic
X523	0.000202753	1192	273451	Gingival and periodontal diseases	digestive
X008.5	0.000194099	1724	274998	Bacterial enteritis	infectious diseases
X575.8	0.000193293	699	269138	Other disorders of biliary tract	digestive
X557	0.000192052	1398	231095	Intestinal malabsorption (non-celiac)	digestive
X442.1	0.000189512	912	275362	Aortic aneurysm	circulatory system
X295	0.00018846	573	251890	Schizophrenia and other psychotic disorders	mental disorders
X251	0.000188267	628	278504	Other disorders of pancreatic internal secretion	endocrine/metabolic
X597.1	0.000187493	2290	271180	Urethral stricture (not specified as infectious)	genitourinary
X250.7	0.000186287	925	272664	Diabetic retinopathy	endocrine/metabolic
X741.4	0.000181383	927	276687	Joint effusions	musculoskeletal
X275	0.000179653	1449	279487	Disorders of mineral metabolism	endocrine/metabolic
X174	0.000174399	8728	267128	Breast cancer	neoplasms
X916	0.000174392	965	279971	Contusion	injuries & poisonings
X198.4	0.000171941	1787	255104	Secondary malignant neoplasm of liver	neoplasms
X574.2	0.000168626	1775	269138	Calculus of bile duct	digestive
X594.2	0.000165089	561	275364	Calculus of lower urinary tract	genitourinary
X476	0.000164253	752	268183	Allergic rhinitis	respiratory
X969	0.000162201	1325	262273	Poisoning by psychotropic agents	injuries & poisonings
X597	0.000160932	2784	271180	Other disorders of urethra and urinary tract	genitourinary
X510	0.000156399	519	280417	Other diseases of lung	respiratory
X287	0.000156147	1227	279093	Purpura and other hemorrhagic conditions	hematopoietic
X729.1	0.000154451	678	260624	Rheumatism, unspecified and fibrositis	musculoskeletal
X426.31	0.00015429	1002	262019	Right bundle branch block	circulatory system
X961	0.000152775	857	262273	Poisoning by other anti-infectives	injuries & poisonings
X854	0.000149165	1214	271635	Complications of cardiac/vascular device, implant, and graft	injuries & poisonings
X703.1	0.000148574	643	276452	Ingrowing nail	dermatologic
X573	0.000147229	3995	274849	Other disorders of liver	digestive
X038	0.000146258	2660	270945	Septicemia	infectious diseases
X199	0.000140178	959	255104	Neoplasm of uncertain behavior	neoplasms
X540.11	0.000139208	1799	278583	Acute appendicitis	digestive
X339	0.000138514	5250	274138	Other headache syndromes	neurological
X426.21	0.000138128	647	262019	First degree AV block	circulatory system
X555.1	0.00013585	1164	231095	Regional enteritis	digestive
X540.1	0.000135586	2205	278583	Appendicitis	digestive
X870	0.00013327	2629	275139	Open wounds of head; neck; and trunk	injuries & poisonings
X290.1	0.000133173	642	276496	Dementias	mental disorders
X735.23	0.000131591	1008	271673	Hallux rigidus	musculoskeletal
X703	0.000131542	851	276452	Diseases of nail, NOS	dermatologic
X442.11	0.000131403	599	275362	Abdominal aortic aneurysm	circulatory system
X523.3	0.000131364	830	273451	Periodontitis (acute or chronic)	digestive
X573.5	0.00013112	647	274849	Jaundice (not of newborn)	digestive
X804	0.000129098	2272	266552	Fracture of hand or wrist	injuries & poisonings
X394.7	0.000128185	687	276582	Disease of tricuspid valve	circulatory system
X727.1	0.000124177	1830	260624	Synovitis and tenosynovitis	musculoskeletal
X596.5	0.000123938	1105	271180	Functional disorders of bladder	genitourinary
X189.11	0.000121097	682	278083	Malignant neoplasm of kidney, except pelvis	neoplasms
X579	0.000119229	2197	264859	Other symptoms involving abdomen and pelvis	digestive
X599.3	0.000115917	777	264783	Dysuria	genitourinary
X563	0.000114994	6931	231095	Constipation	digestive
X577.1	0.000114278	1312	279154	Acute pancreatitis	digestive
X735.21	0.000113153	1284	271673	Hammer toe (acquired)	musculoskeletal
X078	0.000111169	710	277065	Viral warts & HPV	infectious diseases
X260	0.000110511	701	279281	Protein-calorie malnutrition	endocrine/metabolic
X801	0.00010924	1629	266552	Fracture of ankle and foot	injuries & poisonings
X540	0.000109164	2353	278583	Appendiceal conditions	digestive
X1009	0.000108816	5756	275180	Injury, NOS	injuries & poisonings
X809	0.00010815	862	266552	Fracture of unspecified bones	injuries & poisonings
X442	0.000106332	1202	275362	Other aneurysm	circulatory system
X473	0.000105661	1722	268183	Diseases of the larynx and vocal cords	respiratory
X535.1	0.000105337	774	260573	Acute gastritis	digestive
X386	0.000102116	4091	276845	Vertiginous syndromes and other disorders of vestibular system	sense organs
X805	0.000102042	880	266552	Fracture of vertebral column without mention of spinal cord injury	injuries & poisonings
X737.3	0.000101952	685	271673	Kyphoscoliosis and scoliosis	musculoskeletal
X278.1	0.00010179	7249	273569	Obesity	endocrine/metabolic
X278	0.000101784	7367	273569	Overweight, obesity and other hyperalimentation	endocrine/metabolic
X317.11	0.000101527	568	260989	Alcoholic liver damage	mental disorders
X737	9.96401e-05	723	271673	Curvature of spine	musculoskeletal
X724	9.92727e-05	1329	269551	Other and unspecified disorders of back	musculoskeletal
X281.1	9.89562e-05	730	268426	Megaloblastic anemia	hematopoietic
X724.9	9.80464e-05	1034	269551	Other unspecified back disorders	musculoskeletal
X429	9.79007e-05	542	276852	Ill-defined descriptions and complications of heart disease	circulatory system
X516	9.64571e-05	1435	279501	Abnormal sputum	respiratory
X274	9.60643e-05	2531	278405	Gout and other crystal arthropathies	endocrine/metabolic
X381	9.58498e-05	1488	278265	Otitis media and Eustachian tube disorders	sense organs
X289.4	9.47879e-05	1781	275848	Lymphadenitis	hematopoietic
X384	9.43628e-05	865	278265	Other disorders of tympanic membrane	sense organs
X443.1	9.36566e-05	724	275362	Raynaud's syndrome	circulatory system
X276.1	9.30298e-05	2729	275953	Electrolyte imbalance	endocrine/metabolic
X743.9	9.22688e-05	556	275912	Osteopenia or other disorder of bone and cartilage	musculoskeletal
X736	9.17809e-05	1075	271673	Other acquired deformities of limbs	musculoskeletal
X281	9.13898e-05	766	268426	Other deficiency anemia	hematopoietic
X274.1	9.13001e-05	2143	278405	Gout	endocrine/metabolic
X530.3	9.11482e-05	1291	254628	Stricture and stenosis of esophagus	digestive
X384.4	9.09044e-05	665	278265	Perforation of tympanic membrane	sense organs
X496.3	9.06071e-05	1267	258456	Bronchiectasis	respiratory
X378.1	8.98131e-05	598	275849	Strabismus (not specified as paralytic)	sense organs
X550.4	8.97197e-05	2518	249218	Umbilical hernia	digestive
X375.2	8.94868e-05	579	275849	Epiphora	sense organs
X211	8.88999e-05	3556	271699	Benign neoplasm of other parts of digestive system	neoplasms
X850	8.83195e-05	3524	271635	Hemorrhage or hematoma complicating a procedure	injuries & poisonings
X381.1	8.71937e-05	1203	278265	Otitis media	sense organs
X425	8.51477e-05	850	278768	Cardiomyopathy	circulatory system
X332	8.43995e-05	790	271592	Parkinson's disease	neurological
X386.9	8.38621e-05	3073	276845	Dizziness and giddiness (Light-headedness and vertigo)	sense organs
X530.2	8.31115e-05	1161	254628	Esophageal bleeding (varices/hemorrhage)	digestive
X560.3	8.28784e-05	574	231095	Peritoneal or intestinal adhesions	digestive
X411.2	8.25557e-05	7725	259802	Myocardial infarction	circulatory system
X733.8	8.15023e-05	880	269042	Malunion and nonunion of fracture	musculoskeletal
X550.5	8.09755e-05	2321	249218	Ventral hernia	digestive
X735.3	8.08892e-05	4387	271673	Hallux valgus (Bunion)	musculoskeletal
X425.1	8.07451e-05	827	278768	Primary/intrinsic cardiomyopathies	circulatory system
X427.7	7.98775e-05	1468	262019	Tachycardia NOS	circulatory system
X340	7.87173e-05	1934	274138	Migraine	neurological
X516.1	7.78643e-05	1372	279501	Hemoptysis	respiratory
X530.12	7.78316e-05	3522	254628	Ulcer of esophagus	digestive
X189.1	7.77033e-05	707	278083	Cancer of kidney and renal pelvis	neoplasms
X395.6	7.68334e-05	1001	276582	Heart valve replaced	circulatory system
X420	7.66973e-05	1375	278768	Carditis	circulatory system
X250.1	7.6682e-05	1833	267282	Type 1 diabetes	endocrine/metabolic
X535	7.64433e-05	19067	260573	Gastritis and duodenitis	digestive
X857	7.61459e-05	843	271635	Mechanical complication of unspecified genitourinary device, implant, and graft	injuries & poisonings
X440	7.59579e-05	900	275362	Atherosclerosis	circulatory system
X858	7.45939e-05	2079	271635	Complication of internal orthopedic device	injuries & poisonings
X747.13	7.27495e-05	1182	279066	Congenital anomalies of great vessels	congenital anomalies
X783	7.26709e-05	2657	278279	Fever of unknown origin	symptoms
X687.4	7.23866e-05	1956	277229	Disturbance of skin sensation	dermatologic
X595	7.20156e-05	1339	275364	Hydronephrosis	genitourinary
X573.7	7.19127e-05	2364	274849	Abnormal results of function study of liver	digestive
X471	7.1001e-05	2222	268183	Nasal polyps	respiratory
X586.2	7.08413e-05	848	273319	Cyst of kidney, acquired	genitourinary
X345.3	7.03849e-05	1506	271592	Convulsions	neurological
X250.2	7.00255e-05	12775	267282	Type 2 diabetes	endocrine/metabolic
X427.2	6.85444e-05	10058	262019	Atrial fibrillation and flutter	circulatory system
X041.4	6.80934e-05	1820	270945	E. coli	infectious diseases
X446	6.74001e-05	573	275362	Polyarteritis nodosa and allied conditions	circulatory system
X870.3	6.70739e-05	1995	275139	Other open wound of head and face	injuries & poisonings
X716.1	6.69171e-05	2299	252288	Unspecified polyarthropathy or polyarthritis	musculoskeletal
X594.8	6.64808e-05	1434	275364	Renal colic	genitourinary
X529	6.6266e-05	806	277160	Diseases and other conditions of the tongue	digestive
X556	6.52769e-05	711	231095	Ulceration of the lower GI tract	digestive
X433.31	6.4322e-05	1451	274261	Transient cerebral ischemia	circulatory system
X427.3	6.30919e-05	2173	262019	Other specified cardiac dysrhythmias	circulatory system
X378	6.28288e-05	945	275849	Strabismus and other disorders of binocular eye movements	sense organs
X379	6.20422e-05	2593	275849	Other disorders of eye	sense organs
X250	6.17788e-05	13653	267282	Diabetes mellitus	endocrine/metabolic
X272.11	6.13422e-05	22246	256948	Hypercholesterolemia	endocrine/metabolic
X687.1	6.13045e-05	1428	277229	Rash and other nonspecific skin eruption	dermatologic
X520	6.06977e-05	1711	273451	Disorders of tooth development	digestive
X522.5	6.06781e-05	817	273451	Periapical abscess	digestive
X990	5.94262e-05	2125	277088	Effects radiation NOS	injuries & poisonings
X830	5.89589e-05	1447	268964	Dislocation	injuries & poisonings
X716.2	5.8677e-05	10445	252288	Unspecified monoarthritis	musculoskeletal
X475	5.69006e-05	1767	268183	Chronic sinusitis	respiratory
X687	5.68158e-05	3707	277229	Symptoms affecting skin	dermatologic
X750	5.52438e-05	507	279364	Digestive congenital anomalies	congenital anomalies
X801.1	5.46356e-05	1287	266552	Fracture of foot	injuries & poisonings
X480	5.43367e-05	6750	273934	Pneumonia	respiratory
X740.11	5.41552e-05	6139	261926	Osteoarthrosis, localized, primary	musculoskeletal
X041.2	5.30866e-05	1130	270945	Streptococcus infection	infectious diseases
X512.7	5.28642e-05	3959	274847	Shortness of breath	respiratory
X480.1	5.27699e-05	4503	273934	Bacterial pneumonia	respiratory
X727.4	5.15222e-05	2157	260624	Ganglion and cyst of synovium, tendon, and bursa	musculoskeletal
X427.12	5.1282e-05	654	262019	Paroxysmal ventricular tachycardia	circulatory system
X530.14	5.06926e-05	7070	254628	Reflux esophagitis	digestive
X514	5.04739e-05	1655	279281	Abnormal findings examination of lungs	respiratory
X365.11	5.02622e-05	697	273289	Primary open angle glaucoma	sense organs
X537	5.01433e-05	2280	260573	Other disorders of stomach and duodenum	digestive
X574.12	4.93557e-05	3619	269138	Cholelithiasis with other cholecystitis	digestive
X535.6	4.92312e-05	5114	260573	Duodenitis	digestive
X599.9	4.90733e-05	1288	264783	Other abnormality of urination	genitourinary
X726	4.87954e-05	10012	260624	Peripheral enthesopathies and allied syndromes	musculoskeletal
X197	4.85292e-05	14803	255104	Chemotherapy	neoplasms
X411.4	4.79619e-05	13411	259802	Coronary atherosclerosis	circulatory system
X716	4.78373e-05	25665	252288	Other arthropathies	musculoskeletal
X433.1	4.75974e-05	800	274261	Occlusion and stenosis of precerebral arteries	circulatory system
X698	4.75261e-05	544	280392	Pruritus and related conditions	dermatologic
X716.9	4.75021e-05	24540	252288	Arthropathy NOS	musculoskeletal
X520.2	4.73882e-05	1642	273451	Disturbances in tooth eruption	digestive
X740.9	4.69091e-05	8202	261926	Osteoarthrosis NOS	musculoskeletal
X293.1	4.67058e-05	612	278900	Swelling, mass, or lump in head and neck [Space-occupying lesion, intracranial NOS]	mental disorders
X362	4.6486e-05	2566	272664	Other retinal disorders	sense organs
X208	4.64857e-05	13556	265524	Benign neoplasm of colon	neoplasms
X427.5	4.64711e-05	625	262019	Arrhythmia (cardiac) NOS	circulatory system
X272.1	4.63138e-05	23919	256948	Hyperlipidemia	endocrine/metabolic
X707.1	4.59609e-05	634	279539	Decubitus ulcer	dermatologic
X368	4.54635e-05	2194	278742	Visual disturbances	sense organs
X198.3	4.5248e-05	1030	255104	Secondary malignant neoplasm of digestive systems	neoplasms
X803.1	4.45214e-05	1134	266552	Fracture of humerus	injuries & poisonings
X594.3	4.42994e-05	1691	275364	Calculus of ureter	genitourinary
X272	4.41743e-05	23988	256948	Disorders of lipoid metabolism	endocrine/metabolic
X580	4.38394e-05	1016	273319	Nephritis; nephrosis; renal sclerosis	genitourinary
X701.2	4.37262e-05	1563	277563	Scar conditions and fibrosis of skin	dermatologic
X871	4.35855e-05	2860	275139	Open wounds of extremities	injuries & poisonings
X1001	4.35236e-05	831	280105	Foreign body injury	injuries & poisonings
X480.11	4.33453e-05	3972	273934	Pneumococcal pneumonia	respiratory
X380	4.31218e-05	978	279958	Disorders of external ear	sense organs
X715	4.31049e-05	1148	251806	Other inflammatory spondylopathies	musculoskeletal
X585.1	4.30422e-05	3034	273319	Acute renal failure	genitourinary
X681.6	4.25083e-05	3757	273236	Cellulitis and abscess of foot, toe	dermatologic
X747	4.21883e-05	1870	279066	Cardiac and circulatory congenital anomalies	congenital anomalies
X200	4.20739e-05	684	277843	Myeloproliferative disease	neoplasms
X568.1	4.1379e-05	2050	266421	Peritoneal adhesions (postoperative) (postinfection)	digestive
X960.2	4.12749e-05	11113	262273	Allergy/adverse effect of penicillin	injuries & poisonings
X519	4.11605e-05	6377	274559	Other diseases of respiratory system, not elsewhere classified	respiratory
X458.9	4.11486e-05	2414	266862	Hypotension NOS	circulatory system
X521.1	4.10848e-05	2124	273451	Dental caries	digestive
X158	4.05795e-05	748	270355	Neoplasm of unspecified nature of digestive system	neoplasms
X592.12	3.97385e-05	611	261419	Chronic cystitis	genitourinary
X366	3.9626e-05	13687	267249	Cataract	sense organs
X599.5	3.94432e-05	2691	264783	Frequency of urination and polyuria	genitourinary
X479	3.91644e-05	2802	268183	Other upper respiratory disease	respiratory
X714.1	3.90891e-05	2901	251806	Rheumatoid arthritis	musculoskeletal
X521	3.87509e-05	2156	273451	Diseases of hard tissues of teeth	digestive
X401.2	3.8429e-05	1138	228409	Hypertensive heart and/or renal disease	circulatory system
X575.2	3.757e-05	559	269138	Obstruction of bile duct	digestive
X415	3.73921e-05	2874	276494	Pulmonary heart disease	circulatory system
X519.8	3.66205e-05	5982	274559	Other diseases of respiratory system, NEC	respiratory
X433	3.65506e-05	5836	274261	Cerebrovascular disease	circulatory system
X367.1	3.64819e-05	841	279307	Myopia	sense organs
X525	3.64093e-05	1872	273451	Other diseases of the teeth and supporting structures	digestive
X681.5	3.63383e-05	3788	273236	Cellulitis and abscess of leg, except foot	dermatologic
X681.3	3.57861e-05	3787	273236	Cellulitis and abscess of arm/hand	dermatologic
X568	3.55386e-05	2191	266421	Other disorders of peritoneum	digestive
X702.2	3.52698e-05	2069	277230	Seborrheic keratosis	dermatologic
X766	3.5113e-05	802	278603	Neuralgia, neuritis, and radiculitis NOS	symptoms
X550.2	3.50098e-05	17972	249218	Diaphragmatic hernia	digestive
X365.1	3.49547e-05	702	273289	Open-angle glaucoma	sense organs
X276	3.46675e-05	4983	275953	Disorders of fluid, electrolyte, and acid-base balance	endocrine/metabolic
X428.1	3.43235e-05	1348	276852	Congestive heart failure (CHF) NOS	circulatory system
X965.1	3.37942e-05	810	262273	Opiates and related narcotics causing adverse effects in therapeutic use	injuries & poisonings
X702	3.35259e-05	3706	274131	Degenerative skin conditions and other dermatoses	dermatologic
X530.1	3.32631e-05	21268	254628	Esophagitis, GERD and related diseases	digestive
X374.1	3.28508e-05	724	274557	Ectropion or entropion	sense organs
X592.1	3.24364e-05	1995	261419	Cystitis	genitourinary
X580.14	3.23486e-05	559	273319	Chronic glomerulonephritis, NOS	genitourinary
X195	3.23483e-05	11184	255104	Cancer, suspected or other	neoplasms
X198	3.12982e-05	6342	255104	Secondary malignant neoplasm	neoplasms
X214	3.07416e-05	4236	275968	Lipoma	neoplasms
X1015	3.0729e-05	2821	278115	Effects of other external causes	symptoms
X592	3.06742e-05	2087	261419	Cystitis and urethritis	genitourinary
X348	3.00685e-05	960	271592	Other conditions of brain	neurological
X079	2.97435e-05	1904	277065	Viral infection	infectious diseases
X707	2.95005e-05	1397	279539	Chronic ulcer of skin	dermatologic
X334	2.93608e-05	1194	271592	Degenerative disease of the spinal cord	neurological
X508	2.93474e-05	1360	273218	Pulmonary collapse; interstitial and compensatory emphysema	respiratory
X761	2.92314e-05	1193	279743	Cervicalgia	symptoms
X396	2.92271e-05	700	276582	Abnormal heart sounds	circulatory system
X335	2.89842e-05	910	271592	Multiple sclerosis	neurological
X195.1	2.88713e-05	10670	255104	Malignant neoplasm, other	neoplasms
X550.1	2.8538e-05	10930	249218	Inguinal hernia	digestive
X216	2.814e-05	5310	275202	Benign neoplasm of skin	neoplasms
X426	2.80497e-05	4627	262019	Cardiac conduction disorders	circulatory system
X803	2.78339e-05	5792	266552	Fracture of upper limb	injuries & poisonings
X350.2	2.76244e-05	1079	279099	Abnormality of gait	neurological
X747.1	2.76221e-05	1738	279066	Cardiac congenital anomalies	congenital anomalies
X225	2.75772e-05	585	279723	Benign neoplasm of brain and other parts of nervous system	neoplasms
X803.2	2.73244e-05	3569	266552	Fracture of radius and ulna	injuries & poisonings
X215	2.73231e-05	756	275968	Other benign neoplasm of connective and other soft tissue	neoplasms
X292.1	2.71714e-05	1005	276496	Aphasia/speech disturbance	mental disorders
X277	2.69669e-05	982	279954	Other disorders of metabolism	endocrine/metabolic
X578	2.68161e-05	14243	264859	Gastrointestinal hemorrhage	digestive
X580.1	2.6622e-05	679	273319	Glomerulonephritis	genitourinary
X714	2.65151e-05	3205	251806	Rheumatoid arthritis and other inflammatory polyarthropathies	musculoskeletal
X433.2	2.65058e-05	2739	274261	Occlusion of cerebral arteries	circulatory system
X611	2.60588e-05	1069	276079	Abnormal findings on mammogram or breast exam	genitourinary
X189	2.6027e-05	2853	278083	Cancer of urinary organs (incl. kidney and bladder)	neoplasms
X709.7	2.59258e-05	1822	274591	Unspecified diffuse connective tissue disease	dermatologic
X509.1	2.55867e-05	1317	273218	Respiratory failure	respiratory
X367	2.54221e-05	1629	279307	Disorders of refraction and accommodation; blindness and low vision	sense organs
X361	2.54102e-05	2325	273289	Retinal detachments and defects	sense organs
X782	2.54025e-05	1195	279741	Symptoms involving skin and other integumentary tissue	symptoms
X395.1	2.53248e-05	1949	276582	Nonrheumatic mitral valve disorders	circulatory system
X530	2.4799e-05	23803	254628	Diseases of esophagus	digestive
X598	2.46592e-05	2411	278525	Abnormal findings on examination of urine	genitourinary
X532	2.46442e-05	4261	254628	Dysphagia	digestive
X350.1	2.45649e-05	593	279099	Abnormal involuntary movements	neurological
X225.1	2.45059e-05	546	279723	Benign neoplasm of brain, cranial nerves, meninges	neoplasms
X375	2.44711e-05	1417	275849	Disorders of lacrimal system	sense organs
X276.14	2.37397e-05	933	275953	Hypopotassemia	endocrine/metabolic
X798	2.37274e-05	2324	278612	Malaise and fatigue	symptoms
X293	2.34939e-05	2036	278900	Symptoms involving head and neck	mental disorders
X1002	2.34455e-05	3672	277264	Symptoms concerning nutrition, metabolism, and development	symptoms
X474	2.32512e-05	1349	268183	Acute and chronic tonsillitis	respiratory
X613.7	2.26979e-05	504	279611	Other signs and symptoms in breast	genitourinary
X578.8	2.22196e-05	8880	264859	Hemorrhage of rectum and anus	digestive
X560	2.21278e-05	2699	231095	Intestinal obstruction without mention of hernia	digestive
X558	2.1647e-05	10554	231095	Noninfectious gastroenteritis	digestive
X198.2	2.14755e-05	1507	255104	Secondary malignancy of respiratory organs	neoplasms
X331	2.13986e-05	749	271592	Other cerebral degenerations	neurological
X401.22	2.13049e-05	1025	228409	Hypertensive chronic kidney disease	circulatory system
X333	2.12569e-05	612	271592	Extrapyramidal disease and abnormal movement disorders	neurological
X585	2.08924e-05	4693	273319	Renal failure	genitourinary
X350	2.08099e-05	1837	279099	Abnormal movement	neurological
X960	2.08012e-05	12710	262273	Poisoning by antibiotics	injuries & poisonings
X800.1	2.06559e-05	1236	266552	Fracture of neck of femur	injuries & poisonings
X939	2.06471e-05	1407	278169	Atopic/contact dermatitis due to other or unspecified	dermatologic
X531.2	2.06136e-05	2697	276031	Gastric ulcer	digestive
X426.32	2.05821e-05	1160	262019	Left bundle branch block	circulatory system
X165	2.05723e-05	1777	279137	Cancer within the respiratory system	neoplasms
X276.13	2.03316e-05	640	275953	Hyperpotassemia	endocrine/metabolic
X427.42	2.03213e-05	620	262019	Cardiac arrest	circulatory system
X740	1.98976e-05	19010	261926	Osteoarthrosis	musculoskeletal
X565	1.98903e-05	10059	266421	Anal and rectal conditions	digestive
X427.9	1.92613e-05	2569	262019	Palpitations	circulatory system
X578.2	1.87704e-05	1779	264859	Blood in stool	digestive
X430	1.86789e-05	1239	274261	Intracranial hemorrhage	circulatory system
X285	1.86347e-05	8113	268426	Other anemias	hematopoietic
X751.2	1.8601e-05	603	279364	Congenital anomalies of urinary system	congenital anomalies
X564.1	1.85193e-05	3735	231095	Irritable Bowel Syndrome	digestive
X496.2	1.85005e-05	1909	258456	Chronic bronchitis	respiratory
X465	1.82935e-05	1579	279231	Acute upper respiratory infections of multiple or unspecified sites	respiratory
X426.2	1.79088e-05	1407	262019	Atrioventricular [AV] block	circulatory system
X859	1.76738e-05	2136	271635	Complication due to other implant and internal device	injuries & poisonings
X451	1.75161e-05	2661	254405	Phlebitis and thrombophlebitis	circulatory system
X411	1.73815e-05	20794	259802	Ischemic Heart Disease	circulatory system
X426.3	1.7351e-05	2242	262019	Bundle branch block	circulatory system
X261.2	1.72626e-05	501	279281	Vitamin B-complex deficiencies	endocrine/metabolic
X458	1.7226e-05	3918	266862	Hypotension	circulatory system
X418.1	1.72075e-05	2333	259997	Precordial pain	circulatory system
X371.3	1.7077e-05	1592	274557	Inflammation of eyelids	sense organs
X433.3	1.68822e-05	1974	274261	Cerebral ischemia	circulatory system
X276.5	1.68818e-05	1935	275953	Hypovolemia	endocrine/metabolic
X743.11	1.67525e-05	3661	275912	Osteoporosis NOS	musculoskeletal
X420.2	1.66175e-05	873	278768	Pericarditis	circulatory system
X327.3	1.65871e-05	3032	277372	Sleep apnea	neurological
X261	1.6331e-05	814	279281	Vitamin deficiency	endocrine/metabolic
X782.3	1.62376e-05	1083	279741	Edema	symptoms
X686	1.60635e-05	3067	273236	Other local infections of skin and subcutaneous tissue	dermatologic
X411.9	1.60243e-05	794	259802	Other acute and subacute forms of ischemic heart disease	circulatory system
X427.1	1.59391e-05	2255	262019	Paroxysmal tachycardia, unspecified	circulatory system
X530.9	1.58976e-05	1400	254628	Heartburn	digestive
X080	1.58252e-05	3029	276476	Postoperative infection	infectious diseases
X522	1.5719e-05	1229	273451	Diseases of pulp and periapical tissues	digestive
X789	1.54733e-05	7809	273127	Nausea and vomiting	symptoms
X528	1.52316e-05	2656	277160	Diseases of the oral soft tissues, excluding lesions specific for gingiva and tongue	digestive
X472	1.51895e-05	638	268183	Chronic pharyngitis and nasopharyngitis	respiratory
X740.1	1.51187e-05	11925	261926	Osteoarthritis; localized	musculoskeletal
X345	1.5029e-05	3469	271592	Epilepsy, recurrent seizures, convulsions	neurological
X751	1.49337e-05	1115	279364	Genitourinary congenital anomalies	congenital anomalies
X599	1.46076e-05	16153	264783	Other symptoms/disorders or the urinary system	genitourinary
X229	1.45667e-05	1626	279310	Benign neoplasm of unspecified sites	neoplasms
X507	1.44454e-05	4333	273218	Pleurisy; pleural effusion	respiratory
X395	1.40834e-05	2839	276582	Heart valve disorders	circulatory system
X535.8	1.40523e-05	5356	260573	Other specified gastritis	digestive
X275.5	1.40484e-05	816	279487	Disorders of calcium/phosphorus metabolism	endocrine/metabolic
X198.6	1.37005e-05	1447	255104	Secondary malignancy of bone	neoplasms
X593	1.36194e-05	11062	261419	Hematuria	genitourinary
X559	1.346e-05	1097	231095	Ileostomy status	digestive
X038.1	1.34507e-05	540	270945	Gram negative septicemia	infectious diseases
X443.9	1.32289e-05	1702	275362	Peripheral vascular disease, unspecified	circulatory system
X771	1.32185e-05	3723	277213	Musculoskeletal symptoms referable to limbs	symptoms
X729	1.3156e-05	4176	260624	Other disorders of soft tissues	musculoskeletal
X578.9	1.2978e-05	3517	264859	Hemorrhage of gastrointestinal tract	digestive
X365	1.29411e-05	3048	273289	Glaucoma	sense organs
X586	1.2913e-05	2286	273319	Other disorders of the kidney and ureters	genitourinary
X726.1	1.28903e-05	6460	260624	Enthesopathy	musculoskeletal
X743.1	1.28016e-05	4205	275912	Osteoporosis	musculoskeletal
X611.3	1.27495e-05	1028	276079	Lump or mass in breast	genitourinary
X280.1	1.27378e-05	4884	268426	Iron deficiency anemias, unspecified or not due to blood loss	hematopoietic
X565.1	1.26518e-05	4955	266421	Anal and rectal polyp	digestive
X702.1	1.23966e-05	1746	277230	Actinic keratosis	dermatologic
X204	1.21405e-05	1147	277843	Leukemia	neoplasms
X414	1.19174e-05	1188	259802	Other forms of chronic heart disease	circulatory system
X427	1.1808e-05	16696	262019	Cardiac dysrhythmias	circulatory system
X473.4	1.17544e-05	719	268183	Voice disturbance	respiratory
X735.2	1.15581e-05	3387	271673	Acquired toe deformities	musculoskeletal
X800	1.15446e-05	4932	266552	Fracture of lower limb	injuries & poisonings
X741	1.12041e-05	2460	276687	Symptoms and disorders of the joints	musculoskeletal
X153.3	1.11953e-05	1407	263338	Malignant neoplasm of rectum, rectosigmoid junction, and anus	neoplasms
X594.1	1.10213e-05	2242	275364	Calculus of kidney	genitourinary
X426.91	1.07808e-05	1535	262019	Cardiac pacemaker in situ	circulatory system
X577	1.07447e-05	1782	279154	Diseases of pancreas	digestive
X726.3	1.0411e-05	599	260624	Bursitis	musculoskeletal
X496.1	1.03093e-05	1134	258456	Emphysema	respiratory
X444	1.02926e-05	625	275362	Arterial embolism and thrombosis	circulatory system
X447.1	9.81644e-06	608	275362	Stricture of artery	circulatory system
X773	9.67963e-06	4171	276765	Pain in limb	symptoms
X352.2	9.65369e-06	575	271123	Facial nerve disorders [CN7]	neurological
X495	9.57114e-06	17772	258456	Asthma	respiratory
X531.3	9.46507e-06	1988	276031	Duodenal ulcer	digestive
X526	9.21448e-06	650	273451	Diseases of the jaws	digestive
X374.3	9.21032e-06	1201	274557	Ptosis of eyelid	sense organs
X613	9.13874e-06	1325	279611	Other nonmalignant breast conditions	genitourinary
X1011	9.12155e-06	6027	274909	Complications of surgical and medical procedures	injuries & poisonings
X280	9.0249e-06	5132	268426	Iron deficiency anemias	hematopoietic
X165.1	8.92921e-06	1388	279137	Cancer of bronchus; lung	neoplasms
X560.4	8.76078e-06	2287	231095	Other intestinal obstruction	digestive
X440.2	8.64049e-06	553	275362	Atherosclerosis of the extremities	circulatory system
X428.2	8.59136e-06	2833	276852	Heart failure NOS	circulatory system
X474.2	8.3861e-06	742	268183	Chronic tonsillitis and adenoiditis	respiratory
X571	8.19765e-06	1966	274849	Chronic liver disease and cirrhosis	digestive
X720	8.11207e-06	2522	269551	Spinal stenosis	musculoskeletal
X342	8.07538e-06	996	271592	Hemiplegia	neurological
X317	8.05263e-06	8856	260989	Alcohol-related disorders	mental disorders
X318	7.9524e-06	13195	260989	Tobacco use disorder	mental disorders
X965	7.92514e-06	4718	262273	Poisoning by analgesics, antipyretics, and antirheumatics	injuries & poisonings
X561	7.80614e-06	10690	231095	Symptoms involving digestive system	digestive
X574	7.58845e-06	10796	269138	Cholelithiasis and cholecystitis	digestive
X402	7.55879e-06	1005	228409	Elevated blood pressure reading without diagnosis of hypertension	circulatory system
X189.21	7.55337e-06	1476	278083	Malignant neoplasm of bladder	neoplasms
X915	7.48629e-06	2869	277369	Superficial injury without mention of infection	injuries & poisonings
X1005	7.34317e-06	788	280148	Other symptoms	symptoms
X070	7.30337e-06	864	277065	Viral hepatitis	infectious diseases
X317.1	7.30135e-06	6116	260989	Alcoholism	mental disorders
X394.2	7.29076e-06	2004	276582	Mitral valve disease	circulatory system
X292.4	7.26809e-06	1484	276496	Altered mental status	mental disorders
X041.1	7.12307e-06	2135	270945	Staphylococcus infections	infectious diseases
X722	7.11134e-06	6243	269551	Intervertebral disc disorders	musculoskeletal
X701	7.09273e-06	3196	277563	Other hypertrophic and atrophic conditions of skin	dermatologic
X296.1	7.0871e-06	722	251890	Bipolar	mental disorders
X454	6.92076e-06	8193	254405	Varicose veins	circulatory system
X379.3	6.90095e-06	1171	275849	Aphakia and other disorders of lens	sense organs
X447	6.80822e-06	915	275362	Other disorders of arteries and arterioles	circulatory system
X819	6.72652e-06	2078	278551	Skull and face fracture and other intercranial injury	injuries & poisonings
X709	6.43154e-06	2289	274591	Diffuse diseases of connective tissue	dermatologic
X428	6.37178e-06	3602	276852	Congestive heart failure; nonhypertensive	circulatory system
X800.3	6.32315e-06	1523	266552	Fracture of tibia and fibula	injuries & poisonings
X172.1	6.16602e-06	1858	271580	Melanomas of skin, dx or hx	neoplasms
X172.11	6.16602e-06	1858	271580	Melanomas of skin	neoplasms
X202.2	6.16468e-06	1240	277843	Non-Hodgkins lymphoma	neoplasms
X172	6.10555e-06	9252	271580	Skin cancer	neoplasms
X735	5.93643e-06	6498	271673	Acquired foot deformities	musculoskeletal
X496.21	5.89319e-06	1742	258456	Obstructive chronic bronchitis	respiratory
X561.2	5.88436e-06	1145	231095	Flatulence	digestive
X357	5.78912e-06	942	279487	Inflammatory and toxic neuropathy	neurological
X351	5.32249e-06	8291	271123	Other peripheral nerve disorders	neurological
X276.12	5.306e-06	1210	275953	Hyposmolality and/or hyponatremia	endocrine/metabolic
X289	4.68595e-06	2808	275848	Other diseases of blood and blood-forming organs	hematopoietic
X760	4.62052e-06	7537	273399	Back pain	symptoms
X338	4.41338e-06	509	280427	Pain	symptoms
X728.71	4.39877e-06	2374	260624	Contracture of palmar fascia [Dupuytren's disease]	musculoskeletal
X427.11	4.37699e-06	1653	262019	Paroxysmal supraventricular tachycardia	circulatory system
X727	4.35219e-06	5123	260624	Other disorders of synovium, tendon, and bursa	musculoskeletal
X835	4.30731e-06	10544	268964	Internal derangement of knee	injuries & poisonings
X571.8	4.24175e-06	634	274849	Liver abscess and sequelae of chronic liver disease	digestive
X512.9	4.21935e-06	593	274847	Other dyspnea	respiratory
X578.1	4.07918e-06	1341	264859	Hematemesis	digestive
X394	4.07124e-06	3272	276582	Rheumatic disease of the heart valves	circulatory system
X451.2	4.05921e-06	2449	254405	Phlebitis and thrombophlebitis of lower extremities	circulatory system
X455	3.96997e-06	16025	254405	Hemorrhoids	circulatory system
X704	3.89976e-06	3654	276452	Diseases of hair and hair follicles	dermatologic
X306	3.89362e-06	19173	251890	Other mental disorder	mental disorders
X300.1	3.88202e-06	4200	251890	Anxiety disorder	mental disorders
X371	3.81577e-06	2118	274557	Inflammation of the eye	sense organs
X743	3.80262e-06	5024	275912	Osteoporosis, osteopenia and pathological fracture	musculoskeletal
X292	3.76808e-06	3169	276496	Neurological disorders	mental disorders
X153	3.69917e-06	3081	263338	Colorectal cancer	neoplasms
X596.1	3.68119e-06	1400	271180	Bladder neck obstruction	genitourinary
X686.1	3.58708e-06	1590	273236	Carbuncle and furuncle	dermatologic
X198.1	3.5461e-06	3577	255104	Secondary malignancy of lymph nodes	neoplasms
X112	3.4822e-06	1398	279171	Candidiasis	infectious diseases
X512	3.46172e-06	6089	274847	Other symptoms of respiratory system	respiratory
X426.9	3.4318e-06	1672	262019	Cardiac pacemaker/device in situ	circulatory system
X433.21	3.25815e-06	984	274261	Cerebral artery occlusion, with cerebral infarction	circulatory system
X443	3.15319e-06	2575	275362	Peripheral vascular disease	circulatory system
X823	3.08261e-06	1162	264706	Torus fracture	injuries & poisonings
X574.3	3.03889e-06	1842	269138	Cholecystitis without cholelithiasis	digestive
X689	3.00302e-06	3993	276943	Disorder of skin and subcutaneous tissue NOS	dermatologic
X454.1	2.99267e-06	7872	254405	Varicose veins of lower extremity	circulatory system
X733	2.98818e-06	2566	269042	Other disorders of bone and cartilage	musculoskeletal
X433.8	2.9102e-06	847	274261	Late effects of cerebrovascular disease	circulatory system
X362.2	2.84806e-06	1441	272664	Degeneration of macula and posterior pole of retina	sense organs
X721.1	2.78558e-06	3366	269551	Spondylosis without myelopathy	musculoskeletal
X728	2.55981e-06	3044	260624	Disorders of muscle, ligament, and fascia	musculoskeletal
X722.6	2.54806e-06	1953	269551	Degeneration of intervertebral disc	musculoskeletal
X172.2	2.50344e-06	7461	271580	Other non-epithelial cancer of skin	neoplasms
X781	2.50009e-06	1302	279634	Symptoms involving nervous and musculoskeletal systems	symptoms
X1019	2.4803e-06	10941	269995	Other ill-defined and unknown causes of morbidity and mortality	symptoms
X041	2.4701e-06	8080	270945	Bacterial infection NOS	infectious diseases
X214.1	2.41872e-06	3116	275968	Lipoma of skin and subcutaneous tissue	neoplasms
X788	2.37882e-06	6186	274750	Syncope and collapse	symptoms
X742	2.37057e-06	1932	276687	Derangement of joint, non-traumatic	musculoskeletal
X416	2.36309e-06	1738	276494	Cardiomegaly	circulatory system
X599.2	2.12434e-06	4626	264783	Retention of urine	genitourinary
X362.29	2.11523e-06	1438	272664	Macular degeneration (senile) of retina NOS	sense organs
X717	2.09441e-06	779	280157	Polymyalgia Rheumatica	musculoskeletal
X411.8	1.95943e-06	9782	259802	Other chronic ischemic heart disease, unspecified	circulatory system
X1010	1.94589e-06	4040	276896	Other tests	symptoms
X907	1.89737e-06	900	279938	Injuries to the nervous system	injuries & poisonings
X189.2	1.86895e-06	1674	278083	Cancer of bladder	neoplasms
X509.2	1.78053e-06	1139	273218	Respiratory insufficiency	respiratory
X427.4	1.76139e-06	769	262019	Cardiac arrest and ventricular fibrillation	circulatory system
X751.1	1.7096e-06	505	279364	Congenital anomalies of genital organs	congenital anomalies
X612.2	1.6724e-06	543	276079	Hypertrophy of breast (Gynecomastia)	genitourinary
X562.1	1.6009e-06	18235	231095	Diverticulosis	digestive
X411.1	1.56333e-06	3434	259802	Unstable angina (intermediate coronary syndrome)	circulatory system
X562	1.53767e-06	18264	231095	Diverticulosis and diverticulitis	digestive
X612	1.53111e-06	600	276079	Breast conditions, congenital or relating to hormones	genitourinary
X008	1.46571e-06	5938	274998	Intestinal infection	infectious diseases
X738	1.40064e-06	1304	271673	Other acquired musculoskeletal deformity	musculoskeletal
X1008	1.35479e-06	691	280245	Crushing or internal injury to organs	injuries & poisonings
X596	1.32506e-06	6808	271180	Other disorders of bladder	genitourinary
X555	1.31254e-06	3063	231095	Inflammatory bowel disease and other gastroenteritis and colitis	digestive
X385	1.25191e-06	541	278265	Other disorders of middle ear and mastoid	sense organs
X470	1.21464e-06	3302	268183	Septal Deviations/Turbinate Hypertrophy	respiratory
X706	1.20884e-06	6149	274277	Diseases of sebaceous glands	dermatologic
X681	1.20012e-06	5100	273236	Superficial cellulitis and abscess	dermatologic
X590	1.19556e-06	886	261419	Pyelonephritis	genitourinary
X081	1.16649e-06	1664	276476	Infection/inflammation of internal prosthetic device; implant; and graft	infectious diseases
X366.2	1.15586e-06	5443	267249	Senile cataract	sense organs
X706.2	1.15133e-06	6104	274277	Sebaceous cyst	dermatologic
X374	1.018e-06	3791	274557	Other disorders of eyelids	sense organs
X696.41	9.2968e-07	1133	273827	Psoriasis vulgaris	dermatologic
X531	8.88273e-07	4905	276031	Peptic ulcer (excl. esophageal)	digestive
X694.2	8.79887e-07	518	276756	Other dyschromia	dermatologic
X585.3	8.55779e-07	1785	273319	Chronic renal failure [CKD]	genitourinary
X771.1	8.48838e-07	3178	277213	Swelling of limb	symptoms
X430.1	8.48355e-07	558	274261	Subarachnoid hemorrhage	circulatory system
X327	8.39352e-07	3564	277372	Sleep disorders	neurological
X586.4	8.26305e-07	631	273319	Stricture/obstruction of ureter	genitourinary
X575	7.64365e-07	2650	269138	Other biliary tract disease	digestive
X300	7.53524e-07	4596	251890	Anxiety disorders	mental disorders
X401.1	7.35499e-07	51965	228409	Essential hypertension	circulatory system
X785	7.1663e-07	27349	253587	Abdominal pain	symptoms
X394.3	7.06362e-07	830	276582	Aortic valve disease	circulatory system
X569	6.91928e-07	2851	266421	Other disorders of intestine	digestive
X389	6.74382e-07	2823	278018	Hearing loss	sense organs
X296.2	6.68617e-07	8031	251890	Depression	mental disorders
X459	6.16212e-07	11033	266862	Other disorders of circulatory system	circulatory system
X401	6.05851e-07	52123	228409	Hypertension	circulatory system
X210	5.62823e-07	687	279453	Benign neoplasm of lip, oral cavity, and pharynx	neoplasms
X555.2	5.53869e-07	2165	231095	Ulcerative colitis	digestive
X585.2	5.4492e-07	965	273319	Renal failure NOS	genitourinary
X745	5.2684e-07	5436	275500	Pain in joint	musculoskeletal
X459.9	5.24124e-07	10904	266862	Circulatory disease NEC	circulatory system
X202	5.17314e-07	1567	277843	Cancer of other lymphoid, histiocytic tissue	neoplasms
X512.8	4.95285e-07	1900	274847	Cough	respiratory
X742.9	4.76066e-07	1316	276687	Other derangement of joint	musculoskeletal
X738.4	4.47101e-07	1030	271673	Acquired spondylolisthesis	musculoskeletal
X722.9	3.81805e-07	2953	269551	Other and unspecified disc disorder	musculoskeletal
X695	3.58143e-07	1583	276756	Erythematous conditions	dermatologic
X564.9	3.53488e-07	10297	231095	Personal history of diseases of digestive system	digestive
X594	3.02861e-07	4674	275364	Urinary calculus	genitourinary
X696	2.85032e-07	1538	273827	Psoriasis and related disorders	dermatologic
X286	2.81739e-07	649	279093	Coagulation defects	hematopoietic
X564	2.76191e-07	14820	231095	Functional digestive disorders	digestive
X694	2.58654e-07	653	276756	Dyschromia and Vitiligo	dermatologic
X477	2.31742e-07	1679	268183	Epistaxis or throat hemorrhage	respiratory
X574.11	2.19071e-07	979	269138	Cholelithiasis with acute cholecystitis	digestive
X591	1.75705e-07	8407	261419	Urinary tract infection	genitourinary
X807	1.68548e-07	515	266552	Fracture of ribs	injuries & poisonings
X153.2	1.66899e-07	2065	263338	Colon cancer	neoplasms
X550	1.62786e-07	31718	249218	Abdominal hernia	digestive
X721	1.61948e-07	5229	269551	Spondylosis and allied disorders	musculoskeletal
X790	1.54217e-07	4504	276432	Nonspecific findings on examination of blood	symptoms
X290	1.5005e-07	1329	276496	Delirium dementia and amnestic and other cognitive disorders	mental disorders
X228	1.49201e-07	1066	279870	Hemangioma and lymphangioma, any site	neoplasms
X352	1.37627e-07	927	271123	Disorders of other cranial nerves	neurological
X574.1	9.62794e-08	9167	269138	Cholelithiasis	digestive
X509	9.26642e-08	1690	273218	Respiratory failure, insufficiency, arrest	respiratory
X599.4	8.76534e-08	5801	264783	Urinary incontinence	genitourinary
X696.4	7.40291e-08	1505	273827	Psoriasis	dermatologic
X803.3	4.69162e-08	1041	266552	Fracture of clavicle or scapula	injuries & poisonings
X571.5	2.55405e-08	1124	274849	Other chronic nonalcoholic liver disease	digestive
X790.6	1.96485e-08	4356	276432	Other abnormal blood chemistry	symptoms
X296	1.49992e-08	8463	251890	Mood disorders	mental disorders
X575.7	9.58661e-09	938	269138	Other disorders of gallbladder	digestive
X572	5.70705e-09	1052	274849	Ascites (non malignant)	digestive
X418	3.77785e-09	20939	259997	Nonspecific chest pain	circulatory system
X728.7	2.89004e-09	2608	260624	Fasciitis	musculoskeletal
X411.3	1.96648e-09	10611	259802	Angina pectoris	circulatory system
X530.11	4.66179e-10	9465	254628	GERD	digestive
