# Supplementary material for: GWAS of thyroid stimulating hormone highlights pleiotropic effects and inverse association with thyroid cancer
Source: Nat Commun. 2020 Aug 7;11:3981. doi: 10.1038/s41467-020-17718-z (PMC7414135; doi:10.1038/s41467-020-17718-z)
Supplement: Supplementary file 16 — Supplementary Dataset 13 [file 41467_2020_17718_MOESM16_ESM.xlsx]

## Sheet: SData13_TSH_PGS_FinnGen
Phenome-wide association results of the TSH PGS in FinnGen release 3. Effect is in the unit of one standard deviation (s.d.) of TSH PGS in the FinnGen release 3
Finngen_Phenotype	Description	Effect	SE of Effect	P-value	Number of Cases	Number of Controls
E4_HYTHYNAS	Hypothyroidism,other/unspecified	0.218178	0.00983802	5.72213e-109	15410	117331
HYPOTHY_LEVOTHY	Hypothyroidism, levothyroxin purchases	0.209136	0.0122156	1.04543e-65	15285	40440
HYPOTHY_PURCHASE	Hypothyroidism and >3 levothyroxin purchases	0.209047	0.0122182	1.26076e-65	15285	40375
HYPOTHYROIDISM	Hypothyroidism (congenital or acquired)	0.207059	0.0121576	4.81559e-65	15434	40375
E4_THYROID	Disorders of the thyroid gland	0.140619	0.00897072	2.22972e-55	18307	117331
E4_GOITREMULTINOD	Nontoxic multinodular goitre	-0.284506	0.0230787	6.42927e-35	2140	117331
E4_THYTOXGOITMULT	Thyrotoxicosis with toxic multinodular goitre	-0.472409	0.0489506	4.88062e-22	457	133382
THYROTOXICOSIS	Thyrotoxicosis	-0.201099	0.021973	5.5848e-20	2256	132795
E4_ENDONUTRMET	Endocrine, nutritional and metabolic diseases	0.0531505	0.00663864	1.18276e-15	46472	89166
THYROID_DISORDER_IBD	Disorders of thyroid, IBD co-morbidities	-0.147785	0.0205287	6.06765e-13	2843	41759
E4_THYTOXNAS	Thyrotoxicosis, other and/or unspecified	-0.168491	0.0257059	5.58035e-11	1640	117331
E4_GOITRENAS	Other and/or unspecified nontoxic goitre	-0.214386	0.0371304	7.74751e-09	750	117331
E4_THYTOXGOITDIF	Thyrotoxicosis with diffuse goitr	-0.130117	0.0294659	1.00612e-05	1216	117331
E4_ENDOMETPOSTOP	Postprocedural endocrine and metabolic disorders, not elsewhere classified	-0.160544	0.0389038	3.68012e-05	666	122763
HYPOTHY_REIMB	Hypothyroidism, drug reimbursement	0.0754115	0.0194104	0.000102286	4208	40429
E4_METABO	Other metabolic disorders	-0.141581	0.0373831	0.000152295	736	122763
E4_CONGEIOD	Congenital iodine-deficiency syndrome/hypothyroidism	0.268462	0.0710502	0.000157788	205	117331
K11_OESOBST	Oesophageal obstruction	-0.210767	0.0617931	0.000647594	267	117969
PD2ND	Secondary parkinsonism	-0.211216	0.0633945	0.00086294	255	134235
O15_HYPTENSPREG	Pregnancy hypertension	-0.0521671	0.015785	0.000950255	4677	71711
I9_HYPTENSPREG	Hypertension complicating pregnancy, childbirth, and the puerperium	-0.0521671	0.015785	0.000950256	4677	71711
F5_DEPRESSIO	Depression	0.0314328	0.0100415	0.00174624	13154	120611
CD2_BENIGN_THYROID_EXALLC	NA	-0.180421	0.0601579	0.00270748	278	119804
ANTIDEPRESSANTS	Depression medications	0.0261647	0.00878185	0.00288807	35420	40375
NAFLD	Nonalcoholic fatty liver disease	0.136661	0.0458971	0.00290557	485	135153
CD2_BENIGN_THYROID	Benign neoplasm of thyroid gland	-0.178817	0.0601764	0.00296297	278	135360
E4_GOITREDIFF	Nontoxic diffuse goitre	-0.169466	0.0577115	0.00332015	310	117331
I9_VARICVE	Varicose veins	-0.0333517	0.0114237	0.00350582	11006	117692
I9_HYPTENS	Hypertension	-0.023048	0.00791809	0.00360507	34257	101358
FG_HYPERTENSION	Hypertensive diseases (excluding secondary)	-0.0262021	0.0091175	0.00405539	34280	73341
I9_CVD	Cardiovascular diseases	-0.019718	0.00686209	0.00405995	67922	67716
I9_HYPERTENSION	Hypertensive diseases	-0.0226881	0.0079175	0.00416263	34280	101358
G6_PARKSCND	Secondary parkinsonism+Parkinsonism in other disease	-0.177745	0.0620711	0.00418886	266	132776
RX_STATIN	Statin medication	0.0214977	0.00776381	0.00562351	42193	93445
O15_PRE_OR_ECLAMPSIA	Pre-eclampsia or eclampsia	-0.0586007	0.0212964	0.00592913	2404	72526
PD2ND_EXMORE	NA	-0.203121	0.0751383	0.00686553	255	72292
J10_PLEURPLAGUE	Pleural plaque	-0.103688	0.0384151	0.00695176	722	131930
M13_ARTHROSIS_KNEE_PRIM_ICD10	Gonarthrosis,primary	-0.0280848	0.0104633	0.00727186	12342	123296
L12_GRANUANNU	Granuloma annulare	0.252274	0.0945301	0.00761425	111	129090
I9_ARTEMBTHR	Arterial embolism and thrombosis	-0.124066	0.0466229	0.0077897	474	128425
I9_VEINSOTH	Other disorders of veins	-0.0477317	0.017976	0.00792378	3461	117692
I9_AF	Atrial fibrillation and flutter	-0.0350334	0.0132891	0.00838292	12859	73341
FG_DISVEINLYMPH	Diseases of veins, lymphatic vessels and lymph nodes, not elsewhere classified (FINNGEN)	-0.0277419	0.010589	0.00879591	15645	73341
F5_MOOD	Mood [affective] disorders	0.0250167	0.0095734	0.00897136	15027	120611
E4_HYPERCHOL	Pure hypercholesterolaemia	0.0363017	0.0139012	0.00901721	5503	122763
H7_GLOBE	Disorders of globe	0.184324	0.0705865	0.00901922	204	131341
O15_PREG_PROLONGED	Prolonged pregnancy	0.0826498	0.0317756	0.00929399	1049	65746
KNEE_ARTHROSIS	Gonarthrosis [arthrosis of knee](FG)	-0.0264057	0.0101749	0.00945452	13797	108694
G6_XTRAPYROTH	Other extrapyramidal and movement disorders+ in other diseases	-0.0741591	0.0286944	0.00975364	1255	132776
KRA_PSY_MOOD	Mood disorders	0.0246919	0.00957892	0.00994503	14999	120639
I9_CARDMPRI	Cardiomyopathies, Primary/intrinsic	-0.0739709	0.0287596	0.01011	1344	99433
C3_THYROID_GLAND	Malignant neoplasm of thyroid gland	-0.115817	0.045068	0.0101747	501	135137
I9_DISVEINLYMPH	Diseases of veins, lymphatic vessels and lymph nodes, not elsewhere classified	-0.0232576	0.0090664	0.01031	17946	117692
C3_THYROID_GLAND_EXALLC	NA	-0.115535	0.0450454	0.0103216	501	120006
M13_BURSCYSTOTH	Other bursal cyst	0.234552	0.0917045	0.0105369	121	105147
H7_RETINOPATHYDIAB_BKG_SEVERE	Severe diabetic background retinopathy	-0.154711	0.0608689	0.0110309	276	126333
FG_CVD	Cardiovascular diseases (excluding rheumatic etc)	-0.0176859	0.00700331	0.0115579	62297	73341
I9_ARTEMBTHRNAS	Other arterial embolism and thrombosis	-0.177609	0.0711768	0.0125846	203	128425
I9_PERIPH	Peripheral artery operations in Hilmo	0.0793673	0.0318175	0.012615	1046	128425
M13_LATERALEPICOND	Lateral epicondylitis	-0.0683331	0.0274105	0.0126686	1398	105147
AB1_OTHER_INFECTIONS	Other infectious diseases	-0.0952203	0.0382639	0.0128278	696	134942
J10_COLD	Acute nasopharyngitis(common cold)	-0.0663966	0.0267105	0.0129264	1442	114893
DM_BCKGRND_RETINA_NONPROLIF	Severe non-proliferative background diabetic retinopathy	-0.151135	0.060929	0.0131196	276	126784
M13_ARTHRITISNAS	Ohter specific/unspecified arthritis	0.0516311	0.0208312	0.0131917	2349	92736
CD2_INSITU_CERVIX_UTERI_EXALLC	NA	-0.207205	0.0836617	0.0132603	145	67949
J10_BRONCHITIS	Acute bronchitis	-0.0384197	0.0155368	0.0134052	4245	129953
CD2_INSITU_CERVIX_UTERI	Carcinoma in situ of cervix uteri	-0.206562	0.0837877	0.0136897	145	76243
PRIM_KNEEARTHROSIS	Primary gonarthrosis, bilateral	-0.0385013	0.0157505	0.0145071	4845	121841
CD2_BENIGN_SKIN_SCALPNECK_EXALLC	NA	-0.169634	0.069677	0.0149096	206	119857
CD2_BENIGN_SKIN_SCALPNECK	Benign neoplasm: Skin of scalp and neck	-0.169265	0.0696391	0.0150738	206	135432
G6_HCNP	Normal-pressure hydrocephalus	-0.177723	0.0735129	0.0156241	187	135229
N14_CHRONTUBULOINTNEPHRITIS	Chronic tubulo-interstitial nephritis	-0.120845	0.0505101	0.0167343	392	125548
K11_GALLBLAOTH	Other diseases of gallbladder	-0.119968	0.0502341	0.0169322	404	121348
H7_EPIPHORA	Epiphora	0.18486	0.0774831	0.0170416	164	126532
CIRRHOSIS_SEK	Cirrhosis, definition from Sek Kathiresan	0.0719302	0.0302132	0.0172772	1107	134531
F5_Dementia_U_EXMORE	NA	-0.0767074	0.0322961	0.0175429	1208	72206
FG_CARDMYO	Cardiomyopathy (excluding other)	-0.0644192	0.0271325	0.0175849	1508	101851
AD_LO_EXMORE	NA	-0.057152	0.0242564	0.0184648	1798	72206
CD2_BENIGN_PERIPH_AUTO_NEURO	Benign neoplasm: Peripheral nerves and autonomic nervous system	0.210329	0.0899655	0.0193932	125	135513
G6_SLEEPAPNO	Sleep apnoea	0.0276036	0.0118166	0.0194913	9096	110963
C3_ENDOCRINE	Malignant neoplasm of endocrine gland	-0.103738	0.0444741	0.0196717	516	135122
C3_ENDOCRINE_EXALLC	NA	-0.103501	0.0444133	0.0197853	516	120006
M13_ARTHROSIS_KNEE	Gonarthrosis	-0.0241156	0.0103703	0.0200483	13797	92736
CD2_BENIGN_PERIPH_AUTO_NEURO_EXALLC	NA	0.208708	0.0899094	0.0202698	125	119905
N14_IMPOTENCE	Impotence	-0.129409	0.0564103	0.0217867	320	46067
AD_LO	Alzheimer‚Äôs disease (Late onset)	-0.0591897	0.0258889	0.022237	1798	133057
D3_OTHERWHITECELL	Other disorders of white blood cells	-0.120555	0.0527562	0.0223054	362	134040
KRA_PSY_MOOD_EXMORE	NA	0.023081	0.0101373	0.022795	14999	105200
M13_BIOMECHLESIO	Biomechanical lesions, not elsewhere classified	0.127722	0.0561003	0.0228061	319	134485
CD2_BENIGN_BONE_CARTILAGE_EXALLC	NA	-0.0854207	0.0375328	0.0228521	721	119396
TEMPOROMANDIB	Temporomandibular joint disorders	0.0585238	0.0257813	0.023207	1606	84181
H7_EPISCLERITIS	Episcleritis	0.116119	0.0511898	0.0233049	386	130011
E4_GOITRENOD	Nontoxic single thyroid nodule	-0.088871	0.0391901	0.0233483	677	117331
CD2_BENIGN_NOS_EXALLC	NA	-0.199815	0.088711	0.0242955	128	119893
H7_SCLERITISEPISCLERITIS	Scleritis and episcleritis	0.107944	0.0479705	0.0244359	440	130011
CD2_BENIGN_NOS	Benign neoplasm: Other/unspecified site	-0.200296	0.0891341	0.0246315	128	135510
CD2_BENIGN_BONE_CARTILAGE	Benign neoplasm of bone and articular cartilage	-0.0841278	0.0375145	0.0249264	721	134917
I9_CARDMYO	Cardiomyopathy	-0.0543749	0.0243963	0.0258259	1883	99433
N14_BREAST	Disorders of breast	-0.0321807	0.0144662	0.0261116	5078	71310
M13_MENISCUSDERANGEMENTS	Meniscus derangement	-0.0267919	0.012121	0.0270794	8341	92736
K11_PANCOTH	Other diseases of pancreas	0.107885	0.0492521	0.0284909	414	121348
H7_OPTNERVNAS	Disorders of optic nerve, not elsewhere classified	0.188758	0.0862344	0.0286042	136	134912
M13_CERVICOCRANSDR	Cervicocranial syndrome	0.0741301	0.0338839	0.0286867	891	103091
RHEU_ARTHRITIS_OTH	Other arthritis (FG)	0.0414786	0.0189816	0.0288741	2826	108694
DM_AION	AION (anterior ischemic optic neuropathy)	0.187956	0.0860569	0.0289558	136	135206
K11_DIVERTIC	Diverticular disease of intestine	0.0265763	0.0121695	0.0289734	8502	114323
O15_PREG_DM	Diabetes mellitus in pregnancy	0.0416603	0.0190954	0.0291326	3246	69631
CD2_BENIGN_LEIOMYOMA_UTERI_EXALLC	NA	-0.0247756	0.0113944	0.0296769	11490	58377
M13_SYNOTENDINOTH	Disorders of synovium and tendon in diseases classified elsewhere	-0.175499	0.0808455	0.0299463	154	105147
M13_RHEUMATISM	Rheumatism, unspecified	0.0570186	0.0263298	0.0303455	1536	105147
E4_LIPOPROT	Disorders of lipoprotein metabolism and other lipidaemias	0.0252519	0.0117358	0.0314208	8852	122763
I9_ANGINA	Angina pectoris	0.0262475	0.0123134	0.0330386	12131	115774
H7_DIPLOPIA	Diplopia	-0.0676798	0.0318048	0.0333388	999	131199
G6_XTRAPYR	Extrapyramidal and movement disorders	-0.040196	0.018925	0.0336738	2862	132776
ENCEPHALITIS	Encephalitis	0.151661	0.0718507	0.0347912	214	40375
L12_HYPERTRICHOSIS	Hypertrichosis	-0.172166	0.08267	0.0372908	145	131216
H7_RETINOPATHYDIAB	Diabetic retinopathy	-0.045393	0.0218027	0.0373435	2319	126333
M13_MYOSITIS	Myositis	0.151811	0.0731018	0.0378283	187	105147
MEMLOSS	Memory loss	-0.0705331	0.0340848	0.0385143	872	130187
I9_HYPTENSESS	Hypertension, essential	-0.0175367	0.00852781	0.0397424	26215	101358
F5_DEMNAS	Unspecified dementia	-0.063045	0.0306952	0.0399846	1208	129771
K11_LIVER	Diseases of liver	0.0378586	0.0184867	0.0405712	2965	132673
N14_BENIGNMAMDYSP	Benign mammary dysplasia	-0.0505238	0.0246983	0.0407918	1681	71310
CD2_BENIGN_LEIOMYOMA_UTERI	Leiomyoma of uterus	-0.0227339	0.0111474	0.0414112	11490	64898
FG_OTHHEART	Other heart diseases	-0.0170815	0.00838356	0.0416003	33787	73341
I9_CHD	Major coronary heart disease event	0.0232686	0.0114381	0.04192	13753	121885
O15_ANTENAT_ABNORM	Abnormal findings on antenatal screening of mother	0.0927092	0.0456161	0.0421153	490	69631
G6_AUTONOM	Autonomic disorders	0.172334	0.0850888	0.0428322	139	127930
CD2_MYELOID_LEUKAEMIA_EXALLC	NA	0.156657	0.0775366	0.0433394	166	120006
I9_CARDMYOOTH	Cardiomyopathy, other and unspecified	-0.0743626	0.0368285	0.0434705	780	99433
H7_VITROTH	Other and unspecified disorders of vitreous body	-0.0359548	0.017809	0.0434963	3243	131341
ILD_HOSPITAL_MAIN	ILD, hospital admissions 1, main diag only	-0.0670517	0.0334571	0.045058	928	134710
L12_IMPETIGO	Impetigo	-0.110339	0.0550619	0.0450803	337	129953
T1D_WIDE2	Type 1 diabetes, wide definition, subgroup 2	0.166016	0.0831908	0.0459773	142	112528
CD2_MYELOID_LEUKAEMIA	Myeloid leukaemia	0.155092	0.0778227	0.046274	166	135472
F5_Dementia_U	Undefined dementia	-0.0604342	0.0305114	0.0476242	1208	132328
M13_PYOGARTH	Pyogenic arthritis	-0.0792928	0.0403542	0.0494233	619	92736
N14_PROSTHYPERPLA	Hyperplasia of prostate	-0.028279	0.0144298	0.0500238	7648	46067
CD2_BENIGN_RECTUM_EXALLC	NA	-0.0564573	0.0289846	0.0514341	1208	119130
L12_HIRSUTISM	Hirsutism	-0.17603	0.0904269	0.0515759	121	131216
CD2_BENIGN_RECTUM	Benign neoplasm: Rectum	-0.0561102	0.0288993	0.0521884	1208	134430
BRONCHITIS	Bronchitis	-0.0166614	0.00862736	0.0534552	15536	120102
K11_ALCOLIV	Alcoholic liver disease	0.0664033	0.0345046	0.0542949	849	132673
PAIN	Pain (limb, back, neck, head abdominally)	-0.0108747	0.00568119	0.0556006	51457	83918
L12_HYPETROPHICSCAR	Hypertrophic scar	-0.0929857	0.0485853	0.0556374	430	129090
I9_ISCHHEART	Ischemic heart diseases	0.0190564	0.00995932	0.0556942	19864	115774
M13_JUVEARTH	Other juvenile arthritis	0.10759	0.0562772	0.055904	316	92736
ALCOLIVER	Alcoholic liver disease	0.0656959	0.0344861	0.0567805	849	134789
I9_ANGIO	Coronary angiopasty	0.0311899	0.0163791	0.0568772	5464	127487
M13_POLYARTHROPATHIES	Polyarthropathies	0.0216139	0.0113601	0.0570898	8594	92736
ILD_SYST_AUTO_DISEASES	Autoimmune diseases related-to ILD	0.0184971	0.00973477	0.0574195	11366	123503
ASTHMA_MIXED	Asthma mixed form (mode)	0.0974928	0.0513633	0.0576828	388	87915
N14_ULCERVAGVUL	Ulcer of vagina/vulva	0.179912	0.0947986	0.0577185	113	69526
N14_TUBULOINTNEPHRNAS	Tubulo-interstitial nephritis, not spesified as acute or chronic	0.0736135	0.0388759	0.0582846	665	125548
M13_OTHERJOINT	Other joint disorders	-0.0144109	0.00761517	0.058438	26378	92736
SLEEP	Sleep disorders (combined)	0.0206313	0.0109323	0.0591362	10432	124060
ASTHMA_MIXED_EXMORE	NA	0.0965308	0.051242	0.0595892	388	85305
O15_EXIST_HYPERT_COMPLIC	Pre-existing hypertension complicating pregnancy, childbirth and the puerperium	-0.0754733	0.0401347	0.0600398	642	73538
D3_ANAEMIA	Anaemias	0.0292782	0.0155832	0.0602682	6978	40375
M13_TROCHANTERICBURSITIS	Trochanteric bursitis	0.0618081	0.0329162	0.0604162	953	105147
M13_CERVICDISC	Cervical disc disorders	0.0300453	0.0160449	0.0611274	4493	103091
I9_IHD	Ischaemic heart disease, wide definition	0.018522	0.0099153	0.0617589	20283	115355
H8_PERCHRONDR	Perichondritis of external ear	-0.162039	0.0868116	0.0619634	133	132918
L12_GRANULOMATOUSSKIN	Granulomatous disorders of skin and subcutaneous tissue	0.126211	0.0680262	0.0635498	220	129090
H7_PARASTRA6	Sixth [abducent] nerve palsy	-0.124764	0.067376	0.0640618	222	131288
F5_SUBSNOALCO	Substance use, excluding alcohol	0.0426901	0.023129	0.0649303	2046	128020
D3_ANAEMIA_IRONDEF_BLOODLOSS	Iron deficiency anaemia secondary to blood loss (chronic)	0.0513167	0.0278166	0.0650633	1334	131283
H7_APHAKIA	Aphakia	0.151293	0.0826278	0.0670978	149	118250
N14_OTHNONINFUTER	Other noninflammatory disorders of uterus, except cervix	0.0343987	0.018879	0.0684451	3439	43366
O15_ABORT_SPONTAN	Spontaneous abortion	-0.0326	0.0179023	0.0686083	3312	64578
O15_PREG_VENOUS_HAEMORRH	Venous complications and haemorrhoids in pregnancy	-0.166542	0.0915969	0.069033	120	69631
G6_PARDIPLE	Paraplegia, diplegia of upper limbs	-0.143381	0.0789171	0.0692396	159	134613
CD2_BENIGN_KIDNEY_EXALLC	NA	-0.127656	0.0702654	0.069253	204	119860
D3_ANAEMIA_IRONDEF	Iron deficiency anaemia	0.0315012	0.017352	0.0694597	3394	131283
CHRONSMALL	Crohn's disease of small interstine	-0.0883345	0.0486787	0.0695789	424	131163
F5_SCHIZPER	Schizoid personality disorder	0.114629	0.0632421	0.069903	257	132005
CD2_BENIGN_KIDNEY	Benign neoplasm: Kidney	-0.126392	0.0701946	0.0717669	204	135434
H7_IRIDOCHRONIC	Chronic iridocyclitis	0.0948644	0.0527618	0.0721807	360	130011
G6_BELLPA	Bell's palsy	0.057049	0.0317425	0.0722967	1017	121360
C3_NSCLC_ADENO	Non-small cell lung cancer, adenocarcinoma	-0.107521	0.0598289	0.0723146	282	135356
PULM_PSYCH_COMORB	Psychiatric comorbidites (Asthma/COPD)	0.0163128	0.00911499	0.0735072	21882	65350
APPENDICITIS_BROAD	Appendicitis, broad definition	-0.0183775	0.0102696	0.0735338	10346	125215
C3_NSCLC_ADENO_EXALLC	NA	-0.106899	0.0597562	0.0736273	282	119784
C3_URINARY_TRACT	Malignant neoplasm of urinary organs	0.0531881	0.0297902	0.0741926	1172	134466
F5_ALCOHOL_DEPENDENCE	Alcohol dependence	0.0330207	0.0185484	0.0750361	3459	128020
URINERETENTION	Retention of urine	-0.0346599	0.0194746	0.0751173	2816	113893
M13_REACTARTH	Reactive arthropathies	0.0601702	0.0339953	0.076734	896	92736
K11_APPENDIX	Diseases of appendix	-0.0180803	0.0102339	0.0772795	10423	125215
J10_LOWERINF	Other acute lower respiratory infections	-0.0235965	0.013468	0.0797667	5685	129953
KRA_PSY_CHILDOTH	Other disorders starting during childhood or adolecense	0.0962653	0.0551438	0.0808604	335	135303
E4_THYROIDITNAS	Thyroiditis, unspecified	0.156772	0.0901215	0.0819351	125	117331
L12_LICHENSIMPLEX	Lichen simplex chronicus	0.109016	0.0627771	0.0824648	259	124171
M13_LIMBPAIN	Pain in limb	-0.0213777	0.0123314	0.0829897	6935	105147
CD2_BENIGN_CONNECTIVE_SOFT_EXALLC	NA	-0.0582595	0.0336235	0.0831491	895	119253
L12_ERYTHEMATOUSOTH	Other erythematous conditions	-0.108997	0.0629288	0.0832617	254	131988
H7_PARASTRA4	Fourth [trochlear] nerve palsy	0.14523	0.0842165	0.0846199	142	131288
GLOMER_NEPHRITIS	Glomerulonephritis	0.0351897	0.0204687	0.0855791	2428	133210
H7_LIDLACRIMALORBIT	Disorders of eyelid, lacrimal system and orbit	0.0186365	0.0108448	0.0857097	9106	126532
C3_URINARY_TRACT_EXALLC	NA	0.0513546	0.0298886	0.08576	1172	120006
ALCOHOLMENTAL	Mental and behavioural disorders due to alcohol, excluding acute intoxication	0.0250276	0.0145966	0.0864153	5699	129939
CD2_BENIGN_CONNECTIVE_SOFT	Other benign neoplasms of connective and other soft tissue	-0.0575302	0.0336056	0.0869106	895	134743
O15_LABOUR_FETAL_STRESS	Labour and delivery complicated by fetal stress [distress]	-0.0408404	0.0239173	0.087716	1951	64901
KRA_PSY_PUERPER_EXMORE	NA	0.190183	0.111465	0.0879674	110	105200
KRA_PSY_AUTISM_EXMORE	NA	0.177148	0.103878	0.0881289	134	105200
N14_GLOMERULAR	Glomerular diseases	0.0350671	0.0206	0.0887014	2388	133250
CARDIAC_ARRHYTM	Cardiac arrhytmias, COPD co-morbidities	-0.0165847	0.00976114	0.0893088	19110	87493
L12_SCARCONDITIONS	Scar conditions and fibrosis of skin	-0.105858	0.0623858	0.0897293	258	129090
N14_FEMGENPAIN	Pain and other conditions associated with female genital organs and menstrual cycle	0.0403389	0.0237785	0.0898015	1846	43366
N14_RENALTUB	Renal tubulo-intestitial diseases	0.0177634	0.0104862	0.0902678	10090	125548
G6_ALZHEIMER_EXMORE	NA	-0.0399921	0.0236807	0.0912572	2568	72206
H7_LACRIMINFLAMACU	Inflammation of lacrimal passages (acute and unspecified)	0.152691	0.0904339	0.0913302	123	126532
H7_ECTROPION	Ectropion of eyelid	0.107978	0.0641615	0.0923914	245	126532
G6_HEMIPLE	Hemiplegia	0.0762381	0.0453861	0.0930025	493	134613
AB1_BACT_BIR_OTHER_INF_AGENTS	Bacterial, viral and other infectious agents	0.059079	0.0351993	0.0932665	831	134807
D3_WHITEBLOODCELLNAS	Other and unspecified disorders of white blood cells	-0.103194	0.0619104	0.0955478	262	134040
M13_ENTEROARTHR	Enteropathic arthropathies	0.136556	0.0820257	0.0959545	149	92736
L12_OTHPIGMENTATION	Other disorders of pigmentation	0.0942428	0.0567175	0.0965896	312	129090
CD2_BENIGN_UTERUS_NOS_EXALLC	NA	-0.0757304	0.0455866	0.0966649	506	67681
L12_OTHERMELANIN	Other melanin hyperpigmentation	0.135231	0.0814104	0.0966924	151	129090
H8_PERIPHVERTIGO	Other peripheral vertigo	-0.0586485	0.035386	0.0974401	804	130102
H7_OTHERCONJ	Other disorders of conjunctiva	0.0492898	0.0297471	0.0975271	1141	126542
CD2_BENIGN_UTERUS_NOS	Other benign neoplasm of uterus: Other parts/unspecified	-0.0752539	0.0455178	0.0982729	506	75882
JUVEN_ARTHR	Juvenile arthritis (FINNGEN)	0.0841047	0.0509615	0.0988701	390	108694
N14_SALPHOOPH	Salphingitis and oophoritis	0.0375032	0.0227376	0.0990674	1973	69526
H7_CONJUHAEMOR	conjunctival haemorrhage	0.0754	0.0460168	0.101311	477	126542
O15_PREECLAMPS	Pre-eclampsia	-0.046166	0.0282315	0.101993	1324	73538
H7_EYELIDDIS	Other disorders of eyelid	0.0272292	0.0166686	0.102351	4041	126532
I9_UAP	Unstable angina pectoris	0.0291775	0.0178654	0.102429	4775	121855
I9_VARICVEOES	Oesophageal varices	0.102585	0.0629768	0.103326	255	117692
E4_HYPOKALAEMIA	Hypokalaemia	0.0580975	0.0356815	0.103477	786	122763
H7_GLAUCNAS	Other and unspecified glaucoma	0.0811825	0.049991	0.104389	404	130461
F5_TOBAC	Mental and behavioural disorders due to tobacco	0.0705875	0.0434758	0.10446	551	133592
O15_PREG_OTHER_MAT_DISORD	Other maternal disorders predominantly related to pregnancy	0.0211897	0.0130948	0.105624	6757	69631
I9_OTHARR	Other arrhytmias	-0.0201063	0.0124285	0.105714	7963	99433
M13_PATHODISLOCATIO	Pathological/recurrent dislocation and subluxation of joint, not elsewhere classified	-0.0565486	0.0349709	0.105875	842	92736
H7_GLAUCPRIMOPEN	Primary open-angle glaucoma	0.0329004	0.0204187	0.107117	2695	130461
L12_LICHENSCLERATROPH	Lichen sclerosus et atrophicus	0.0691538	0.0429226	0.107152	554	129090
ILD_DIFF_DG	ILD differential diagnosis	-0.00924714	0.00574562	0.107524	47524	88114
F5_ANOREX	Anorexia (incl.atypical)	0.0667068	0.0416245	0.109027	583	133153
CD2_BENIGN_DUODENUM_EXALLC	NA	-0.121999	0.0761561	0.109164	175	119879
M13_NECROVASCNAS	Other specified/unspecified necrotizing vasculopathies	-0.160633	0.100321	0.109333	100	132489
M13_JUVERHEU	Juvenile rheuma	0.12184	0.0761116	0.10942	174	92736
CD2_BENIGN_RECTUM_ANAL_EXALLC	NA	-0.0435076	0.027181	0.109452	1376	119004
O15_MAT_CARE_MALPRESENT	Maternal care for known or suspected malpresentation of fetus	-0.0428394	0.0268531	0.11064	1516	65746
CD2_BENIGN_LIPOMATOUS	Benign lipomatous neoplasm	0.0296601	0.0185945	0.11069	2936	132702
SMOKING_DEPEND	Smoking dependancy	0.0689703	0.0433925	0.111959	551	134883
CD2_BENIGN_RECTUM_ANAL	Benign neoplasm: Rectum, anus and anal canal	-0.0430664	0.0270979	0.111996	1376	134262
INV_VENT	Invasive ventilation	0.085859	0.0540426	0.112121	350	131959
I9_AF_REIMB	Atrial fibrillation and flutter with reimbursement	-0.0297656	0.0187767	0.112912	4720	73341
CD2_FOLLICULAR_LYMPHOMA	Follicular lymphoma	0.0930791	0.0587249	0.112966	292	135346
I9_NONISCHCARDMYOP_STRICT	Nonischemic cardiomyopathy	-0.0714772	0.0451218	0.113172	509	114667
M13_KNEEDERANGEMENTS	Internar derangement of knee	-0.0163845	0.0103619	0.113828	11934	92736
KRA_PSY_CODUCTEMOT	Mixed disorders of conduct and emotions	-0.114445	0.0724108	0.113992	201	135437
H8_TINNITUS	Tinnitus	0.0346929	0.0219545	0.114056	2108	122327
CPAP	Continuous positive airway pressure	0.040366	0.0255513	0.114152	1963	69868
L12_ERYTH_NAS	Other and unspecified erythematous conditions	-0.106199	0.0677893	0.117207	219	131988
N14_LUMPNASBREAST	Unspecified lump in breast	-0.0409929	0.0261901	0.117535	1482	71310
GOUT_STRICT	Gout, strict definition	0.0522212	0.0333941	0.117868	939	134215
KRA_PSY_SUBSTANCE_EXMORE	NA	0.0217389	0.0139666	0.119592	7559	105179
ASTHMA_EOSINOPHIL_SUGG	Suggestive for eosinophilic asthma	0.0598581	0.0384684	0.1197	716	87915
CD2_BENIGN_DUODENUM	Benign neoplasm: Duodenum	-0.117323	0.0755192	0.12029	175	135463
REAC_ARTHRO_NOS	Other/unspecified reactive arthropathies	0.0663291	0.0426986	0.120322	557	134992
I9_HEARTFAIL_EXMORE	NA	-0.0205899	0.0132613	0.120513	7736	121609
I9_HEARTFAIL	Heart failure,strict	-0.0205899	0.0132614	0.120513	7736	121609
CD2_BENIGN_TRANSVERSE_COLON_EXALLC	NA	-0.0648732	0.0417885	0.120562	581	119590
I9_VALVES	Valvular operations	-0.0129472	0.00834786	0.120912	19875	99433
TRAUMBRAIN_NONCONCUS	severe traumatic brain injury, does not include concussion	-0.0365565	0.0235996	0.121375	1820	133818
O15_OEDEM_PROTUR_HYPERT	Oedema, proteinuria and hypertensive disorders in pregnancy, childbirth and the puerperium	-0.0307256	0.0198786	0.122185	2850	73538
N14_INFCERVIX	Inflammatory disease of cervix uteri	-0.0602143	0.038979	0.122398	677	69526
CD2_FOLLICULAR_LYMPHOMA_EXALLC	NA	0.0908604	0.0588476	0.12259	292	120006
F5_MENTPUER	Mental and behauvioural disorders associated with the puerperium	0.148161	0.0960117	0.122792	110	133153
CD2_BENIGN_TRANSVERSE_COLON	Benign neoplasm: Transverse colon	-0.0643804	0.0417963	0.123478	581	135057
CD2_BENIGN_PITUITARY_CRANIPHAR	Benign neoplasm: Pituitary gland, craniopharyngeal duct	0.0829777	0.0539809	0.124252	347	135291
I9_PROGVASC	Progressive vascular leukoencephalopathy	-0.120375	0.0783373	0.124386	168	126115
ILD_HOSPITAL	ILD, hospital admissions	-0.0502361	0.0327573	0.125132	970	134668
K11_CHOLELITH	Cholelithiasis	0.0162005	0.0105872	0.125967	11675	121348
M13_JUVOSTEOCHONRHIP	Juvenile osteochondrosis	0.0921963	0.0604592	0.127275	277	133612
TONGUEABNORMALITY	Tongue abnormality	0.0716795	0.0470725	0.127822	461	135177
I9_OTHHEART	Other heart diseases	-0.0102849	0.00675973	0.128136	36205	99433
CD2_BENIGN_LIPOMATOUS_EXALLC	NA	0.0283707	0.0186534	0.128275	2936	117567
KRA_PSY_PUERPER	Mental and behabioural disorders of puerperum, not classified elsewhere	0.142588	0.0938316	0.128609	110	135528
CD2_BENIGN_UTERUS_OTH_EXALLC	NA	-0.0634854	0.0417844	0.128673	604	67595
H7_RETINALDISOTH	Other retinal disorders	-0.01935	0.0127404	0.128815	6549	126333
KRA_PSY_SUBSTANCE	Substance abuse	0.0196172	0.0129267	0.129122	7559	128079
CD2_BENIGN_PITUITARY_CRANIPHAR_EXALLC	NA	0.0817242	0.0539896	0.130101	347	119709
G6_DEMYEL	Demyelenating diseases of the central nervous system	-0.0577809	0.0382025	0.130409	706	134932
J10_LARYNGITIS	Acute laryngitis and tracheitis	0.0457465	0.0302534	0.130506	1133	114893
L12_LICHSIMPANDPRURIGO	Lichen simplex chronicus and prurigo	0.0686266	0.0453933	0.13058	493	124171
G6_AD_WIDE_EXMORE	NA	-0.030947	0.0204872	0.130903	3697	72206
K11_APPENDACUT	Acute appendicitis	-0.0157842	0.0104764	0.131904	9645	125215
D3_ANAEMIA_IRONDEF_NAS	Other and unspecified iron deficiency	0.0312289	0.0207448	0.132224	2353	131283
I9_ICH	Intracerebral haemmorrhage	-0.048632	0.0323576	0.132851	1011	124955
K11_APPENDOTH	Other appendicitis	-0.0525578	0.0349866	0.133039	833	125215
K11_FISSANAL	Fissure and fistula of anal and rectal regions	0.0301065	0.0200803	0.133794	2642	114323
ILD_HOSPITAL_PNEUMONIA_SEPSIS	ILD, hospital admissions 3, with pneumonia sepsis	-0.0671355	0.0447866	0.133872	517	101428
L12_SKINSUBCUTISNAS	Other and unspecified disorders of skin and subcutaneous tissue	0.0592589	0.0395664	0.134209	645	129090
M13_DERMATOPOLY	Dermatopolymyositis	0.143829	0.0961517	0.134693	108	132489
IPF	Idiopathic pulmonary fibrosis (attempt to specificity)	-0.0684165	0.0457464	0.134768	495	123503
CD2_BENIGN_UTERUS_OTH	Other benign neoplasms of uterus	-0.0621357	0.0416437	0.135678	604	75784
F5_MANIA	Manic episode	0.0809529	0.0542708	0.135792	362	120611
I9_CHD_NOREV	Major coronary heart disease event excluding revascularizations	0.0182164	0.0122265	0.136248	11429	121855
AMN2	Transient global amnesia	-0.0542047	0.0364659	0.137161	785	130045
D3_NUTRIANAEMIA	Nutritional anaemias	0.0228469	0.0153886	0.137633	4355	131283
G6_ALZHEIMER	Alzheimer disease	-0.032568	0.021957	0.138005	2568	133070
H7_CONVERSTRAB	Convergent concomitant strabismus	-0.0648707	0.0439549	0.139985	510	131288
APPENDACUT_NOCOMPLIC	Acute appendicitis, no complications	-0.01767	0.0119852	0.140394	7259	125215
I9_VHD	Valvular heart disease including rheumatic fever	-0.0119512	0.00813913	0.142006	21249	99433
G6_OTHDEMYEL	Other demyelinating diseases of the central nervous system	-0.0918607	0.0626823	0.142786	257	134932
KRA_PSY_SLEEP_NONORG	Nonorganic sleeping disorders	-0.0429756	0.0293372	0.142952	1207	134431
F5_DEMENTIA	Dementia	-0.0245054	0.0167317	0.143029	4742	129771
G6_ALCODEGEN	Degeneration of the brain due to alcohol	0.101613	0.0695191	0.143837	209	132639
ALCONEURODEGEN	Degeneration of nervous system due to alcohol	0.101652	0.069553	0.143877	209	135429
M13_POLYMYALGIA	Polymyalgia rheumatica	-0.0518105	0.0354531	0.143911	832	132489
L12_DYSHIDROSIS	Dyshidrosis [pompholyx]	0.131572	0.0902602	0.144924	124	124171
TOBACCO_USE	Tobacco use	-0.0976779	0.0670182	0.144983	224	134883
F5_OPIOIDS	Mental and behavioural disorders due to opioids	0.0881756	0.0606701	0.146123	285	133592
AB1_OTHER_CHLAMYDIAE	Other diseases caused by chlamydiae	-0.141002	0.0970204	0.146133	107	135531
M13_SHORTACHILLES	Short Achilles tendon (acquired)	0.108237	0.074562	0.146603	184	105147
H7_ALLERGICCONJUNCTIVITIS	Allergic conjunctivitis	0.0200379	0.0138183	0.147032	5961	129677
K11_OTHABDHER	Other and unspecified abdominal hernia	-0.0857155	0.0591331	0.147188	293	118562
H7_VITRBODYGLOBE	Disorders of vitreous body	-0.022929	0.0158338	0.147588	4116	131341
L12_HYPERTROPHICSKIN	Hypertrophic disorders of skin	-0.0680891	0.0470475	0.147829	454	129090
N14_BREASTDISOTH	Other disorders of breast	0.048301	0.0333775	0.147866	906	71310
ULCEROTH	Other ulcerative colitis	-0.0737222	0.0509464	0.147882	390	131163
H7_USEOFEYEANTIALLERGENS	Use of eye-antiallergens (taken as indicator of allergic/atopic conjunctivitis)	0.0203536	0.0140697	0.148003	5750	126542
I9_REVASC	Coronary revascularization (ANGIO or CABG)	0.0219042	0.0151422	0.148019	8151	115774
O15_LABOUR_ABNORM_FORCES	Abnormalities of forces of labour	0.0456981	0.0316472	0.148742	1065	64901
KRA_PSY_DEMENTIA	Any dementia	-0.0256702	0.0177856	0.148933	4023	131615
D3_THROMBOCYTOPENIANAS	Thrombocytopenia, unspecified	-0.0686326	0.0475966	0.149313	446	134136
F5_AUTISM	Autism	0.125472	0.0870317	0.149393	136	134792
FG_OTH	Other CVD (FINNGEN)	-0.046816	0.0324758	0.149425	1116	73341
O15_MEMBR_PREMAT_RUPT	Premature rupture of membranes	0.0383426	0.0266179	0.149731	1469	65746
I9_CEREBVASC	Cerebrovascular diseases	-0.0157784	0.0109938	0.151225	9523	126115
STILL_ADULT	Adult-onset Still disease	0.0333888	0.0232989	0.151839	1988	124272
F5_CONDUCTEMO	Mixed disorders of conduct and emotions	-0.103984	0.0725635	0.151855	201	134249
M13_HAMMERTOE	Other hammer toe(s) (acquired)	-0.0348193	0.0243518	0.152762	1877	92736
K11_REFLUX	Gastro-oesophageal reflux disease	-0.0175521	0.0122937	0.15337	7722	117969
DERMATOPOLY_FG	Dermatopolymyositis (FG)	0.138966	0.0974527	0.153873	105	108694
C3_OVARY_EXALLC	NA	-0.081246	0.0572722	0.156017	311	68070
ILD_ENDPOINTS	Interstitial lung disease endpoints	0.0133942	0.00945377	0.156538	12135	123503
F5_SUBSTANCE	Mental and behavioural disorders due to psychoctive substance use	0.0182371	0.0128882	0.157061	7618	128020
I9_HYPTENSRD	Hypertensive Renal Disease	-0.0835971	0.0591188	0.157347	290	101358
F5_SLEEP	Sleep disorders	-0.0413581	0.0293253	0.158445	1207	133153
C3_PROSTATE	Malignant neoplasm of prostate	-0.0274089	0.0194853	0.159533	3282	55968
M13_PLANTARFASC	Plantar fascial fibromatosis	0.047599	0.0338487	0.159656	903	105147
M13_MUSCLESTRAIN	Muscle strain	-0.100136	0.0712635	0.159976	199	105147
PNEUMO_SEPTHICHE	Pneumococcal septichemia	0.092145	0.0655837	0.160021	233	135397
K11_ACUTPANC	Acute pancreatitis	0.0341471	0.024313	0.160176	1762	121348
GOUT	Gout, FINNGEN	0.0330903	0.0236273	0.161361	1941	127044
I9_NONISCHCARDMYOP	Non-ischemic cardiomyopathy	-0.0186287	0.0133105	0.161649	6391	108964
M13_SCOLIOSIS	Scoliosis	0.0556224	0.0398082	0.162335	640	103091
K11_HEPFAIL	Hepatic failure, not elsewhere classified	0.0887863	0.0635538	0.162406	250	132673
M13_SPINENTHES	Spinal enthesopathy	0.0738274	0.0530318	0.163882	365	103091
N14_RENALTUBULOOTH	Other renal tubulo-interstitial diseases	0.0960101	0.0690655	0.164489	209	125548
M13_BICIPITALTEND	Bicipital tendinitis	-0.0678412	0.0489915	0.166128	420	105147
C3_OVARY	Malignant neoplasm of ovary	-0.0791895	0.0572213	0.166384	311	76077
G6_ATROPHCIRCUM	Circumscribed brain atrophy	0.112727	0.0815157	0.166698	153	132639
H8_EXTDISINOTH	Disorder of external ear, unspecified	0.0957465	0.069294	0.16705	206	132918
AB1_OTHER_VIRAL	Other viral diseases	-0.0307962	0.0223221	0.167701	2033	133605
J10_OTHERINSTPULM	Other insterstitial pulmonary diseases	-0.0445968	0.032358	0.168133	994	134353
D3_OTHERANAEMIA	Other anaemias	-0.0244812	0.0177841	0.168644	3310	132031
M13_ENTESOPATHYNAS	Other/unspecified enthesopathies, not elsewhere classified	0.0456743	0.0331846	0.168707	915	105147
K11_OTHDISOES	Other diseases of oesophagus	-0.0453267	0.0329789	0.169314	930	117969
KRA_PSY_DEMENTIA_EXMORE	NA	-0.0247647	0.0180691	0.170516	4023	105200
I9_ARTEMBTHRLOW	Arterial embolism and thrombosis of lower extremity artery	-0.0816096	0.0595507	0.170555	288	128425
E4_ADDISON	Adrenocortical insufficiency	0.0981179	0.0716817	0.171062	197	131485
H7_CORNULCER	Corneal ulcer	-0.0350285	0.0256223	0.17159	1535	130011
CD2_BENIGN_ENDOCRINE_OTH	Benign neoplasm of other and unspecified endocrine glands	0.0482116	0.0352703	0.171651	823	134815
F5_EATING	Eating disorders	0.0434299	0.0318302	0.172433	1007	134631
M13_GLUTEALTEND	Gluteal tendinitis	0.101139	0.0742929	0.1734	181	103091
CD2_BENIGN_LIPO_NOS	Benign lipomatous neoplasm of other sites/unspecified	0.0457149	0.0336039	0.173702	890	134748
L12_DERM_NAS	Other and unspecified dermatitis	-0.0199426	0.0146731	0.174105	4773	124171
CD2_BENIGN	Benign neoplasms	-0.00917308	0.00676175	0.174905	31697	103941
M13_OTHERBONE	Otherdisorders of bone	0.0302367	0.0223124	0.17537	2026	130265
H7_CORNEALOTH	Other disorders of cornea	0.0511087	0.037744	0.175707	706	130011
G6_ATYFAC	Atypical facial pain	0.0661737	0.0489607	0.176514	419	121360
L12_VASCULITISSKIN	Vasculitis limited to skin, not elsewhere classified	0.108362	0.0802244	0.176781	156	129090
CD2_BENIGN_ENDOCRINE_OTH_EXALLC	NA	0.047661	0.0352861	0.176791	823	119336
N14_OTHNONINFVAG	Other noninflammatory disorders of vagina	-0.0506555	0.0375316	0.17712	740	43366
H7_CONJUNCTIVA	Disorders of conjunctiva	0.014539	0.0107923	0.177928	9096	126542
KRA_PSY_AUTISM	Autism spe	0.118349	0.087984	0.178587	134	135504
H7_HORDEOLUM	Hordeolum and other deep inflammation of eyelid	0.0724042	0.0538442	0.178723	350	126532
G6_ROOTPLEXOTHUNS	Other and unspecified nerve root and plexus disorders, also in other diseases	-0.0359203	0.0268089	0.18029	1466	121360
FG_DOAAC	Diseases of arteries, arterioles and capillaries (FINNGEN)	-0.0235804	0.0176071	0.180488	5601	73341
J10_ASBESTPNEUMOC	Pneumoconiosis due to asbestos and other mineral fibres	-0.113254	0.0847869	0.181633	141	134550
CD2_BENIGN_LIP_EXALLC	NA	-0.0972972	0.0730026	0.1826	188	119850
I9_VASCINT	Vascular diseases of the intestine	0.0855532	0.0643495	0.18368	245	128425
PULM_MEDICATIO_COMORB	Medication related adverse effects (Asthma/COPD)	-0.0112972	0.00850042	0.183843	21745	113893
CD2_BENIGN_LIPO_SKIN_HEADFACENECK	Benign lipomatous neoplasm of skin and subcutaneous tissue of head, face and neck	0.0555689	0.041874	0.184492	574	135064
F5_EATOTH	Other eating disorders	0.0659409	0.0497171	0.184733	419	133153
ILD	Interstitial lung disease	-0.0428905	0.0323447	0.184826	994	123503
K11_VENTHER	Ventral hernia	-0.0295802	0.0223095	0.184873	2154	118562
N14_CHRONKIDNEYDIS	Chronic kidney disease	0.0297776	0.022463	0.184962	2018	132566
N14_BARTHOABSCESS	Abscess of Bartholin gland	0.092114	0.0695156	0.185144	208	69526
CD2_BENIGN_MELANOCYTIC_LOWERLIMB_EXALLC	NA	-0.0791505	0.0597754	0.18546	282	119805
I9_HYPOTE	Hypotension	-0.0397932	0.0301388	0.186725	1116	134261
AB1_SEXUAL_TRANSMISSION	Infections with a predominantly sexual mode of transmission	-0.0232129	0.0176154	0.187584	3307	132331
CD2_BENIGN_LIP	Benign neoplasm: Lip	-0.0965263	0.073632	0.189882	188	135450
G6_SPINOTH	Other diseases of spinal cord	-0.0916122	0.0698886	0.189914	207	127930
G6_TIA	Transient ischemic attack	0.0185132	0.0141242	0.189943	5365	127930
CD2_BENIGN_LIPO_NOS_EXALLC	NA	0.0440377	0.0336491	0.190625	890	119277
VOCALCORDDYS	Vocal cord dysfunction	0.0808783	0.0619838	0.191951	271	61946
I9_OTH	Other CVD	-0.0353755	0.02713	0.19226	1377	134261
N14_CYSTITIS	Cystitis	0.0193491	0.0148503	0.192594	4768	121747
CD2_BENIGN_MELANOCYTIC_LOWERLIMB	Melanocytic naevi of lower limb, including hip	-0.0777565	0.0597187	0.1929	282	135356
AB1_ARTHROPOD	Arthropod-borne viral fevers and viral haemorrhagic fevers	-0.044845	0.0344472	0.192969	866	134772
NEURODEGOTH	Other degenerative diseases of the nervous system	-0.0230469	0.0177715	0.194686	3641	86975
G6_AD_WIDE	Alzheimer‚Äôs disease, wide definition	-0.0244117	0.0188325	0.194888	3697	131941
E4_METABOLIA	Metabolic disorders	0.0122426	0.00944615	0.194961	12875	122763
CD2_BENIGN_MENINGES	Benign neoplasm of meninges	0.048042	0.0371585	0.196047	739	134899
APHADYSPHAGIA	Aphagia and dysphagia	-0.029252	0.0226258	0.196059	1973	133665
CD2_BENIGN_VULVA_EXALLC	NA	-0.118035	0.0915411	0.197252	120	67975
H8_SUP_OTINAS	Suppurative otitis media, unspecified	-0.0881624	0.0683919	0.197371	216	129169
CD2_BENIGN_LIPO_SKIN_HEADFACENECK_EXALLC	NA	0.0538643	0.0419112	0.198722	574	119526
K11_GULC	Gastric ulcer	-0.0304743	0.0237329	0.199123	1803	117969
M13_DEFORMDORSONAS	Other specified/unsepecified deforming dorsopathies	0.0930853	0.0725207	0.199293	193	103091
CD2_BENIGN_MENINGES_EXALLC	NA	0.0472601	0.036957	0.200973	739	119441
K11_GALLBILPANC	Disorders of gallbladder, biliary tract and pancreas	0.0122988	0.00962915	0.201516	14290	121348
CD2_BENIGN_SMALL_INTESTINE_EXALLC	NA	-0.0678589	0.0532266	0.202342	360	119749
CD2_HODGKIN_LYMPHOMA_EXALLC	NA	-0.100605	0.0790455	0.203107	161	120006
DM_VITREOUS_BLEEDING	Vitreous bleeding (caused by prolif. dmrp when together with H36.03*)	0.0454678	0.0357337	0.203229	805	126784
CD2_BENIGN_MOUTH_NOS_EXALLC	NA	-0.0731039	0.0575847	0.204262	304	119750
C3_PROSTATE_EXALLC	NA	-0.0250298	0.0197166	0.20427	3282	51936
M13_GANGLION	Ganglion	0.0274638	0.021634	0.204272	2272	105147
CD2_HODGKIN_LYMPHOMA	Hodgkin lymphoma	-0.100327	0.0791412	0.204908	161	135477
CD2_BENIGN_VULVA	Benign neoplasm: Vagina	-0.115249	0.0910379	0.205532	120	76268
G6_ANOXBRAINDAM	Anoxic brain damage	-0.122938	0.0972853	0.206344	106	127930
CD2_BENIGN_SKIN_EAR	Benign neoplasm: Skin of ear and external auricular canal	0.0685839	0.0542759	0.206368	347	135291
L12_PSORI_GUTTATE	Guttate psoriasis	-0.126854	0.100391	0.206375	100	131784
J10_ACUTEUPPERINFEC	Acute upper respiratory infections of multiple and unspecified sites	-0.0131575	0.0104149	0.206471	10140	114893
C3_BLADDER	Malignant neoplasm of bladder	0.0515421	0.0410671	0.209453	603	135035
O15_PUERP_INFECT_OTHER	Other puerperal infections	-0.061554	0.0490469	0.209477	427	74929
CD2_BENIGN_MOUTH_NOS	Benign neoplasm: Other and unspecified parts of mouth	-0.0720366	0.0575144	0.210389	304	135334
F5_ORGANIC	Organic, including symptomatic, mental disorders	-0.0177592	0.0141821	0.210487	5867	129771
KRA_PSY_SLEEP_NONORG_EXMORE	NA	-0.0396424	0.031691	0.210969	1207	105200
CD2_BENIGN_EYE	Benign neoplasm of eye and adnexa	0.0483726	0.0387	0.211322	673	134965
CD2_BENIGN_SKIN_EAR_EXALLC	NA	0.0677516	0.0542776	0.211942	347	119738
M13_BAKERCYST	Synovial cyst of popliteal space [Baker]	-0.0509827	0.0408481	0.211993	612	105147
ALCOPANCCHRON	Alcohol-induced chronic pancreatitis	0.0538687	0.0431734	0.212131	549	135089
CD2_BENIGN_EXALLC	NA	-0.00863987	0.00692895	0.212426	31697	94191
K11_HERNIA	Hernia	-0.0112292	0.00902715	0.213525	17076	118562
D3_ANAEMIANAS	Other and unspecified anaemias	-0.0222773	0.0179105	0.213569	3261	132031
CD2_BENIGN_EYE_EXALLC	NA	0.0481707	0.0387539	0.213872	673	119461
AB1_VIRAL_SKIN_MUCOUS_MEMBRANE	Viral infections characterized by skin and mucous membrane lesions	0.0229588	0.0185218	0.215138	2991	132647
E4_HYPODRUG	Drug-induced hypoglycaemia without coma	-0.10463	0.0844129	0.215159	141	134860
MUSCLECRAMPS	Muscle cramps	0.0695065	0.0561451	0.215723	318	135320
G6_EPIPAROX	Episodal and paroxysmal disorders	0.00883856	0.00714088	0.215812	24675	110963
CD2_BENIGN_SMALL_INTESTINE	Benign neoplasm: Small intestine	-0.0659361	0.0532835	0.215917	360	135278
CHIRBIL_PRIM	Biliary chirrosis, primary	0.103599	0.083972	0.217303	143	135495
H7_EYEADNEXOTH	Other specified and unspecified disorders of eye and adnexa	0.063275	0.0513204	0.217599	381	134572
L12_PARAPSORI	Parapsoriasis	0.0991604	0.0804362	0.217656	157	131784
GAST_OPER	Any gastric operation	0.00737787	0.00599653	0.218564	43004	92634
M13_CALCANSPUR	Calcaneal spur	0.119814	0.0974727	0.218996	106	105147
GIANT_CELL_TEMP_ARTERITIS	Giant cell arteritis with polymyalgia rheumatica	-0.0800442	0.0651894	0.219495	234	135193
G6_TRIOTHUNS	Other and unspecified trigeminal disorders	-0.106929	0.0871689	0.219938	131	121360
O15_DELIV_FORCEP_VAC	Single delivery by forceps and vacuum extractor	0.0315423	0.025714	0.219952	1774	52428
F5_ALZHDEMENT	Dementia in Alzheimer disease	-0.0345133	0.0281557	0.220273	1519	129771
O15_LABOUR_OBSTR_OTHER	Other obstructed labour	0.0630052	0.0515093	0.221261	390	64901
M13_JOINTOTH	Other specific joint derangements/joint disorders	-0.013361	0.0109254	0.221355	9144	92736
K11_GIBLEEDING	GI-bleeding	-0.023422	0.0191572	0.221471	2819	131168
M13_ARTHINOTH	Arthropathies in other diseases classified elsewhere	0.0725668	0.0594495	0.22222	284	92736
M13_GOUT	Gout	0.0291865	0.0239129	0.222262	1941	92736
F5_SCHZPHR	Schizophrenia	-0.0354013	0.0290514	0.223005	3296	129876
L12_DERMATITISNAS	Other and unspecified dermatitis	-0.0158827	0.0131316	0.226471	6003	124171
H7_IRIDOCYCLITISINOTH	Iridocyclitis in diseases classified elsewhere	0.109516	0.0906226	0.226862	122	130011
M13_TEMPARTERIT	Temporal arteritis	-0.0792252	0.0657313	0.228092	234	132489
G6_PARALOTHUNS	Other and unspecified paralytic syndromes	-0.116292	0.0965301	0.228309	108	134613
E4_OBESITYNAS	Obesity, other/unspecified	-0.0246711	0.0204929	0.228634	2657	130742
C3_MALE_GENITAL	malignant neoplasm of male genital organs	-0.0229709	0.0190929	0.228931	3401	55849
C3_BLADDER_EXALLC	NA	0.0494454	0.0411936	0.230016	603	120006
I9_TIA	Transient ischemic attack	0.0169734	0.0141987	0.231923	5365	125569
I9_LYMPHADE	Nonspesific lymphadenitis	0.0483512	0.0404489	0.231945	617	117692
K11_OTHDISDIG	Other diseases of the digestive system	-0.0231523	0.0193743	0.232088	2754	131168
RHEUMA_ENDPOINTS	Finngen Rheumatological endpoints	-0.00900241	0.00756097	0.233794	26944	108694
CD2_BENIGN_SKIN_EYELID	Benign neoplasm: Skin of eyelid, including canthus	0.0329543	0.0277119	0.234371	1324	134314
H7_VITRHAEMORR	Vitreous haemorrhage	0.042063	0.0354414	0.235294	822	131341
G6_MENINGBACT	Bacterial meningitis	-0.0636601	0.0536499	0.235391	354	134887
AB1_INTESTINAL_INFECTIONS	Intestinal infectious diseases	-0.0111597	0.00942262	0.236275	12531	123107
E4_OBESITY_HYPER	Obesity and other hyperalimentation	-0.0181149	0.015301	0.236452	4938	130700
ABDOM_HERNIA	Hernia of abodminal wall	-0.0189681	0.0160324	0.236767	4393	131245
RHEUMA_NOS	Other/unspecified rheumatoid arthritis	0.0351967	0.0297897	0.237402	1182	133650
K11_GASTRODUOULC	Gastroduodenal ulcer	-0.0226513	0.0191975	0.238036	2787	117969
DM_NEOVASCULAR_GLAUCOMA	Neovascular glaucoma	0.0658298	0.0558377	0.238418	323	126784
L12_VASCULITISNAS	Other and unspecified vasculitis limited to skin	0.0970737	0.0823537	0.238501	146	129090
CHOLELITH_BROAD	Cholelithiasis, broad definition with cholecystitis	0.0122325	0.0103781	0.238526	12191	121348
O15_PUERP_COMPL_NAS	Complications of the puerperium, not elsewhere classified	0.0664605	0.0565003	0.239481	316	74929
M13_SPONTRUPTSYNOTEND	Spontaneous rupture of synovium and tendon	-0.0459716	0.0391264	0.240015	656	105147
E4_OVARDYS	Ovarian dysfunction	0.0567741	0.0483976	0.240765	440	73363
K11_CD_JUHA	Crohn disease (Juha's strict definition, all UC cases excluded)	-0.0699787	0.0597418	0.241457	285	131163
E4_OBESITY	Obesity	-0.0179695	0.0153416	0.241481	4896	130700
CD2_BENIGN_CONNSOFT_HEADFACETRUNK_EXALLC	NA	-0.093704	0.0801157	0.242159	157	119868
ABDOM_HERNIA_POSTOP	Hernia of abodminal wall, postoperative	-0.0330644	0.0283015	0.242689	1326	88177
M13_RHEUMA	Rheumatoid arthritis	0.0207417	0.0177582	0.242804	3638	92736
J10_EMPHYSEMA	Emphysema	0.0598996	0.0513691	0.243589	386	117047
LUNG_TRANSPLANTATION	Lung transplantation	-0.0442231	0.037932	0.243674	701	134937
M13_METATARSALGIA	Metatarsalgia	0.0439565	0.0378033	0.244924	708	105147
N14_ENDOMETRIOSIS_OVARY	Endometriosis of ovary	-0.0277223	0.0238474	0.245038	1943	43366
THYROIDITIS	Thyroiditis	0.0495807	0.0426836	0.245404	565	132795
CD2_BENIGN_SKIN_EYELID_EXALLC	NA	0.0322437	0.0277688	0.245582	1324	118925
H7_GLAUCSECDISEASE	Glaucoma secondary to other eye disorders	0.064297	0.0554596	0.246314	326	130461
M13_OLECRANONBURSITIS	Olecranon bursitis	-0.0539485	0.0465868	0.246855	465	105147
CD2_BENIGN_LIPO_SKIN_TRUNK	Benign lipomatous neoplasm of skin and subcutaneous tissue of trunk	0.0353538	0.0306184	0.24823	1081	134557
CD2_BENIGN_RECTOSIGMOID_JUNC	Benign neoplasm: Rectosigmoid junction	-0.0710448	0.0615877	0.248683	266	135372
H7_EYEOTH	Other disorders of eye and adnexa	0.0354212	0.0307083	0.248716	1066	134572
CD2_BENIGN_CONNSOFT_HEADFACETRUNK	Benign neoplasm: Connective and other soft tissue of head, face and neck	-0.0922649	0.0801034	0.249394	157	135481
H7_RETINANAS	Other specified and unspecified retinal disorders	-0.0771921	0.0670293	0.249479	220	126333
KRA_PSY_MENTALRET_EXMORE	NA	-0.0584939	0.0508227	0.249757	389	105174
CD2_BENIGN_RECTOSIGMOID_JUNC_EXALLC	NA	-0.0709002	0.0617234	0.250689	266	119818
AB1_HIV	Human immunodeficiency virus [HIV] disease	-0.0744903	0.0648713	0.250854	242	135396
I9_PHLETHROMBDVTLOW	DVT of lower extremities	-0.0226517	0.0197326	0.250995	2821	117692
D3_IMMUDEFANTIBODY	Immunodeficiency with predominantly antibody defects	-0.0793998	0.069263	0.25165	208	133932
O15_MULTIP_GEST	Multiple gestation	-0.0451935	0.0394646	0.25214	668	65746
K11_FEMHER	Femoral hernia	-0.0551579	0.0482397	0.252867	440	118562
H8_BPV	Benign paroxysmal vertigo	-0.0245634	0.0215462	0.254273	2194	130102
N14_PROSTATITIS	Inflammatory diseases of prostate (prostatitis)	-0.0352572	0.0309369	0.254433	1117	46067
F5_PHYSBEHOTH	Unspefcified behauvioural syndromes associated with physiological disturbances and physical factors +Phsyiological and behauvioural factors associated with disorders of diseases classified elsewhere	0.0966612	0.0848557	0.254651	132	133153
M13_BURSOPATHY	Other bursopathies	-0.0331308	0.0291242	0.2553	1187	105147
DRY_AMD	Dry age-related macular degeneration (includes geographic atrophy)	0.0317464	0.0279613	0.256221	1410	92054
D3_PURPURA_AND3_OTHER_HAEMORRHAGIC	Purpura and other haemorrhagic conditions	-0.0359903	0.0317023	0.256267	1003	134136
D3_COAGDEF_PURPUR_HAEMORRHAGIC	Coagulation defects, purpura and other haemorrhagic conditions	-0.0292735	0.0258399	0.257265	1502	134136
TRANSPLANT_PREV	Previously done organ transplantation	-0.0429535	0.0379373	0.25754	701	131959
I9_K_CARDIAC	Death due to cardiac causes	-0.0172407	0.0152277	0.257554	5569	130069
K11_CROHN	Crohn disease	-0.0369167	0.0326239	0.25781	976	131163
J10_EPIGLOTTITIS	Acute epiglottitis	0.105577	0.0937054	0.259876	115	114893
D3_APLASTICANDOTHANAEMIA	Aplastic and other anaemias	-0.0191929	0.017057	0.260495	3607	132031
M13_SHOULDERNAS	Other shoulder lesions	0.044517	0.0395906	0.260829	640	105147
CD2_BENIGN_LIPO_SKIN_TRUNK_EXALLC	NA	0.0343444	0.0305615	0.261106	1081	119098
H7_CENTRRETARTOCC	Central retinal artery occlusion	-0.0929736	0.0827892	0.26143	148	126333
RHEUMA_ARHTROPAT_REACTIVE	Reactive arthropathies, FINNGEN	0.0445632	0.0399128	0.264203	646	108694
M13_ADHCAPSULITIS	Adhesive capsulitis of shoulder	-0.0269945	0.0241831	0.264313	1816	105147
G6_CERCYST	Cerebral cysts	-0.0560748	0.0504108	0.265985	395	127930
O15_ICP	Intrahepatic Cholestasis of Pregnancy (ICP)¬†	-0.0488188	0.0439011	0.26613	539	75849
I9_DOAAC	Diseases of arteries, arterioles and capillaries	-0.0143321	0.0129208	0.267331	7213	128425
E4_DM1_STRICT	Type 1 diabetes, strict (exclude DM2)	0.0306037	0.0275937	0.267393	1592	114296
L12_OTHACUSKINSUNNAS	Other and unspecified acute skin changes due to ultraviolet radiation	0.0741427	0.06696	0.268178	226	132578
L12_DERMATHERP	Dermatitis herpetiformis	0.0834708	0.0755295	0.269098	173	135210
I9_LBBB	Left bundle-branch block	-0.0511453	0.0464667	0.271033	477	99433
H7_OTHRETARTOCC	Other retinal artery occlusion	0.0854787	0.0777854	0.27181	166	126333
I9_STR	Stroke, excluding SAH	-0.0138165	0.0125892	0.272427	7142	124957
K11_CHRONPANC	Chronic pancreatitis	0.0367848	0.0335244	0.27253	914	121348
O15_POSTPART_HEAMORRH	Postpartum haemorrhage	0.0263808	0.024094	0.273555	1861	64901
H7_IRIDONAS	Other and unspecified iridocyclitis	0.0737458	0.0674375	0.274156	222	130011
G6_CAUSALGIA	Causalgia	-0.0975341	0.0892391	0.274415	126	121360
ACUTE_RESPIRATORY_INFECTIONS	Asthma/COPD-related acute respiratory infections	-0.00804534	0.00736993	0.27499	23533	101428
ASTHMA_ACUTE_RESPIRATORY_INFECTIONS	Asthma-related acute respiratory infections	-0.00804534	0.00736993	0.27499	23533	101428
MACULA_NAS	Degenerative macular diseases	-0.0342912	0.0314324	0.275296	1055	126333
M13_SPINSTENOSIS	Spinal stenosis	0.0164587	0.0151316	0.276726	5347	103091
GE_MODE	Generalized epilepsy	-0.0457193	0.0420895	0.277373	568	132214
M13_BONECONTINUITY	Disorders of continuity of bone	0.0451814	0.0416039	0.277484	590	130265
M13_RECUDISLOCATIO	Recurrent dislocation and subluxation of joint	-0.0412416	0.0380119	0.277937	714	92736
ILD_HOSPITAL_PULM_INFECT	ILD, hospital admission 2, with pulmonary infections	-0.0451639	0.0416492	0.278193	598	101428
K11_INTUSS	Intussusception	0.104838	0.0966879	0.278236	108	114323
L12_OTHERDISSKINANDSUBCUTIS	Other disorders of skin and subcutaneous tissue, not elsewhere classified	0.0305908	0.0282716	0.279238	1257	129090
C3_MALE_GENITAL_EXALLC	NA	-0.0208192	0.0192726	0.280033	3401	51936
H8_OTHEREAR	Other disorders of ear	0.00999969	0.00927293	0.280867	13311	122327
M13_ARTHROSIS	Arthrosis	-0.00916528	0.00850199	0.281026	22373	92736
F5_DELUSIO	Persistent delusional disorders	-0.0396331	0.0367766	0.28118	992	129876
D3_IMMUDEFANTIBODYNAS	Other and unspecified immunodeficiencies with predominantly antibody defects	-0.105643	0.0980354	0.281212	100	133932
H7_GLAUCOMAMEDICATION	Use of antiglaucoma preparations and miotics	0.0395123	0.0366964	0.281598	767	130461
H7_IRIDOCYCLITIS	Iridocyclitis	0.0240264	0.0223406	0.282168	2114	130011
ASTHMA_SEPTICHE_PNEUMONIA	Pneumonia derived septichemia	0.0695508	0.0647056	0.282428	241	101428
SEPTICHE_PNEUMONIA	Pneumonia derived septichemia	0.0695417	0.0647013	0.28246	241	101428
FG_CEREBVASC	Cerebrovascular diseases (FINNGEN)	-0.0150726	0.0140344	0.282837	8342	73341
F5_MOODOTH	Other and unspecidied mood [affective] disorders	-0.043066	0.0401492	0.283429	646	120611
N14_MALEGEN	Diseases of male genital organs	-0.0109298	0.0101932	0.283605	13183	46067
M13_LOWBACKPAIN	Low back pain	-0.0126719	0.0118616	0.285377	7520	103091
I9_HEARTFAIL_NS	Heart failure, not strict	-0.0103781	0.00971471	0.28539	14029	121609
N14_TORSIOTEST	Torsion of testis	0.0775305	0.0728693	0.287344	194	46067
I9_STR_SAH	Stroke, including SAH	-0.0128634	0.0121229	0.288654	7718	124412
L12_URTICARIAERYTHEMA	Urticaria and erythema	-0.0177165	0.0166997	0.288739	3650	131988
M13_PATELLADISLOCATIO	Recurrent dislocation of patella	-0.0492418	0.0464902	0.289514	467	92736
C3_NSCLC_SQUAM	Non-small cell lung cancer, squamous	0.0735037	0.0693968	0.289518	208	135430
M13_NEURALGIA	Neuralgia and neuritis, unspecified	-0.0538169	0.0509072	0.29044	390	105147
O15_ABORT_UNS	Unspecified abortion	0.0487015	0.0461111	0.290887	479	64578
I9_CEREBDOTH	Other specified cerebrovascular diseases, other cerebrovascular disorders in diseases classified elsewhere	-0.0434799	0.0413522	0.29305	596	126115
N14_POSTMENATRVAG	Postmenopausal atrophic vaginitsi	0.0572073	0.0544967	0.293839	346	43366
GOUT_NOS	Gout, unspecified	0.0318646	0.030432	0.295066	1131	133697
H7_HETEROPHORIA	Heterophoria	0.0430668	0.0412365	0.296307	595	131288
G6_MYASTHENIA	Myasthenia gravis	-0.0912364	0.0873608	0.296318	131	134671
RHINITIS_VASOMOTOR	Vasomotor rhinitis (mode)	-0.0433046	0.0415786	0.297638	587	134131
CD2_BENIGN_MELANOCYTIC_NOS_EXALLC	NA	-0.0499302	0.047993	0.298171	436	119704
I9_PULMOTHHD	Other pulmonary heart/vessel disease	-0.0626288	0.0602757	0.298787	277	133074
ASTHMA_NAS_EXMORE	NA	-0.0150674	0.0145408	0.300105	5467	85305
C3_NSCLC_SQUAM_EXALLC	NA	0.0719816	0.0695314	0.300558	208	119839
M13_PANNICULITIS	Panniculitis affecting regions of neck and back	0.0545115	0.0526638	0.30063	364	103091
J10_SIMPLBRONCH	Simple and mucoplurulent chronic bronchitis	0.0561224	0.0543726	0.301987	340	117047
CD2_BENIGN_ADRENAL	Benign neoplasm: Adrenal gland	0.0530468	0.0514461	0.302488	385	135253
SPONDYLOARTHRITIS	Spondyloarthritis	0.0259275	0.0251515	0.30261	1719	124272
F5_PHOBANX	Phobic anxiety disorders	0.0311097	0.0302248	0.303349	1168	124251
D3_AGRANULOCYTOSIS	Agranulocytosis	0.0369026	0.0359006	0.303992	782	134040
G6_ENCEPHOTH	Other encephalitis	0.0738124	0.0718142	0.304032	195	134887
CD2_BENIGN_ADRENAL_EXALLC	NA	0.0526439	0.0514014	0.305753	385	119712
I9_INTRACRA	Nontraumatic intracranial haemmorrhage	-0.0255962	0.0249955	0.305821	1701	126115
M13_CERVICOBRACHSDR	Cervicobrachial syndrome	0.0225419	0.0221003	0.307736	2195	103091
CD2_BENIGN_MELANOCYTIC_NOS	Melanocytic naevi, other sites/unspecified	-0.0488036	0.0479655	0.308928	436	135202
N14_RENFAIL	Renal failure	0.0186355	0.0183315	0.309351	3072	132566
F5_BEHEMOTH	Other behavioural and emotional disorders with onset usually occuring in childhood and adolescence	0.0507442	0.0499718	0.309889	412	134249
G6_GUILBAR	Guillain-Barre syndrome	0.0869929	0.0857664	0.31044	137	133821
N14_ACUTERENFAIL	Acute renal failure	0.0299467	0.0295952	0.311596	1153	132566
ASTHMA_NAS	Asthma, unspecified (mode)	-0.0146652	0.0145066	0.312051	5467	87915
O15_OBSTET_TRAUMA_OTHER	Other obstetric trauma	-0.0514282	0.0509962	0.313229	393	64901
T1D	Type1 diabetes, definitions combined	0.0273195	0.0271313	0.313966	1622	113624
G6_OTHNEU	Other neurological diseases	0.0118532	0.0117963	0.31498	7708	127930
J10_RESPDISOTH	Other respiratory disorders and diseases	0.0265363	0.0264808	0.316297	1455	134183
J10_RESPOTHER	Other diseases of the respiratory system	0.0265363	0.0264808	0.316297	1455	134183
M13_TIETZE	Chondrocostal junction syndrome [Tietze]	0.0690972	0.0689984	0.316618	211	133612
AUD_SWEDISH	Alcohol use disorder, Swedish definition	0.0131663	0.0131622	0.317157	7201	128437
H8_SUP_ACUTE	Acute suppurative otitis media	0.0198451	0.0199182	0.319091	2635	129169
L12_OTHACUSKINSUN	Other acute skin changes due to ultraviolet radiation	0.0585859	0.0588319	0.319339	292	132578
J10_PLEUREFFUSION	Pleural effusion	0.0300463	0.0301767	0.319405	1111	131930
H8_EXT_NAS	Otitis externa, unspecified	0.0381494	0.0383403	0.319726	698	132918
M13_SHOULDERBURSITIS	Bursitis of shoulder	0.0726009	0.0731533	0.320979	186	105147
N14_PYELONEPHR	Acute tubulo-interstitial nephritis	0.0127072	0.0128068	0.321089	6531	125548
SLE_FG	SLE (Finngen)	-0.0573267	0.0579598	0.322625	299	108694
AB1_INFECTIONS	Certain infectious and parasitic diseases	-0.00633951	0.00640952	0.322626	32582	103056
M13_CONNECTNAS	Other specified/unspecified systemic involvement of connective tissue	0.0458333	0.0464437	0.323712	465	132489
L12_LUPUS	Lupus erythematosus	-0.0722963	0.0733884	0.324566	187	129090
CD2_BENIGN_SKIN_TRUNK_EXALLC	NA	-0.0519402	0.0527796	0.325068	360	119741
J10_ACUTELOWERNAS	Unspecified acute lower respiratory infection	0.0271367	0.0277037	0.327316	1317	129953
N14_AMENORRHEAPRIM	Amenorrhoea	-0.0385751	0.0395031	0.328813	672	43366
H7_ORBIT	Disorders of orbit	0.0529573	0.0543416	0.329796	342	126532
J10_NASALPOLYP	Nasal polyp	-0.0227366	0.02336	0.330396	1982	105742
C3_CONNECTIVE_SOFT_NAS_EXALLC	NA	-0.0842107	0.086607	0.330886	134	120006
H7_CHOROIDRETINA	Disorders of choroid and retina	-0.010635	0.0109382	0.330912	9305	126333
H7_CORNEALNAS	Other and unspecified corneal deformities and disorders	0.0602805	0.0621265	0.331904	262	130011
L12_ATOPIC	Atopic dermatitis	-0.0166746	0.0171853	0.331904	3815	124171
F5_MENTRET	Mental retardation	-0.0475004	0.0489674	0.332026	423	135215
J10_INTERSTITIUM	Other respiratory diseases principally affecting the interstitium	-0.0276265	0.0285105	0.33255	1285	134353
M13_SLE	Systemic lupus erythematosus	-0.0560637	0.0579398	0.333234	299	132489
E4_ADRENAL	Other disorders of adrenal gland	0.0609395	0.0629839	0.333274	256	131485
H7_OPTNEUROTH	Other disorders of optic [2nd] nerve and visual pathways	0.0468641	0.0484787	0.333696	431	134912
J10_PYOTHORAX	Pyothorax	0.0593453	0.06156	0.335034	265	135289
CD2_BENIGN_URINARY_EXALLC	NA	-0.0539129	0.0559723	0.335444	321	119788
M13_ARTHROSIS_KNEE_PRIM_KNEESURG	Gonarthrosis, primary, with knee surgery	-0.0150347	0.0156332	0.336193	4947	123296
M13_FORESTIER	Ankylosing hyperostosis [Forestier]	-0.0948859	0.0987038	0.336391	103	103091
C3_DLBCL	Diffuse large B-cell lymphoma	0.0961499	0.100029	0.336442	100	135538
CD2_BENIGN_SKIN_TRUNK	Benign neoplasm: Skin of trunk	-0.0508937	0.0529543	0.336509	360	135278
M13_GIANTCELL	Giant cell arteritis	-0.0602865	0.0627461	0.336652	255	132489
ST19_CONCUS	Concussion	0.0125044	0.01302	0.336853	6088	128042
L12_DERMATITISECZEMA	Dermatitis and eczema	-0.00928729	0.00967175	0.33693	11467	124171
N14_SPERMATOCELE	Spermatocele	-0.0375605	0.0393661	0.340017	663	46067
H7_VITREOUS	Disorders of vitreous body and globe	-0.0147907	0.0155058	0.340144	4297	131341
DM_PERIPH_ANGIOPATHY	Peripheral angiopathy	0.0935353	0.0980801	0.340255	118	100700
O15_RETAINED_PLAC_MEMB_NO_HEAMORRH	Retained placenta and membranes, without haemorrhage	-0.0389869	0.0409112	0.340608	610	64901
C3_STOMACH_EXALLC	NA	-0.0527859	0.0554034	0.340714	329	120006
C3_CANCER	Malignant neoplasm	-0.00845449	0.00888018	0.341065	15632	120006
H7_RETINALDETACHBREAK	Retinal detachment with retinal break	0.0281912	0.0296177	0.341179	1195	126333
CD2_BENIGN_FEMALE_GEN_OTH_EXALLC	NA	-0.0468093	0.0492162	0.341556	422	67721
H8_HL_CON_NAS	Conductive hearing loss, unspecified	-0.0352387	0.0370577	0.341648	756	122327
D3_COAGDEFNAS	Other and unspecified coagulation defects	-0.0527739	0.0555063	0.341719	313	134136
DM_RETINOPATHY	Diabetic retinopathy	0.010522	0.0111018	0.343245	8854	125526
CD2_BENIGN_URINARY	Benign neoplasm of urinary organs	-0.0530351	0.0561148	0.344599	321	135317
K11_OESITIS	Oesophagitis	0.0437302	0.0462914	0.344827	467	117969
H7_LACRIMALSYSTEM	Disorders of lacrimal system	0.015921	0.0168625	0.345085	3604	126532
K11_FIBROCHIRLIV	Fibrosis and chirrhosis of liver	0.0469996	0.0498074	0.34536	409	132673
K11_PERITON	Diseases of peritoneum	-0.0307755	0.0326216	0.345472	948	134690
CD2_BENIGN_BONE_LONG_LOWER_EXALLC	NA	-0.0599146	0.0635658	0.345906	252	119795
H7_BCKRNDRETINOPAT	Background retinopathy and retinal vascular changes	-0.0695767	0.073833	0.346012	183	126333
E4_ENDOGLAND	Disorders of other endocrine glands	0.0147998	0.0157206	0.346486	4153	131485
L12_PRURIGONOD	Prurigo nodularis	0.0704136	0.0750433	0.348087	179	124171
I9_RHEUFEV	Rheumatic fever incl heart disease	-0.0487008	0.0519043	0.3481	372	135266
CHRONOTH	Other Chron's disease	-0.0455845	0.0485916	0.348185	427	131163
G6_HERATAXIA	Hereditary ataxia	-0.0940377	0.10041	0.348997	101	135316
C3_CONNECTIVE_SOFT_NAS	Malignant neoplasm of other connective and soft tissue	-0.0811946	0.0866979	0.349004	134	135504
K11_INTESTOTH	Other diseases of intestines	0.0071753	0.00766524	0.34923	21315	114323
N14_OBSTRUREFLUROPATH	Other obstructive and reflux uropathy	0.0301077	0.0321837	0.349533	977	125548
J10_RESPCONDEXT	Respiratory conditions due to other external agents	0.090735	0.0971799	0.350469	107	134550
CD2_BENIGN_FEMALE_GEN_OTH	Benign neoplasm of other and unspecified female genital organs	-0.0458334	0.0490957	0.350534	422	75966
M13_CALCIFICTEND	Calcific tendinitis of shoulder	-0.042243	0.0452774	0.35083	497	105147
N14_MESNRUIRREG	Excessive, freguent and irrelgular menstruation	0.0107012	0.0114743	0.351013	10826	43366
O15_AMNIOT_OTHER	Other disorders of amniotic fluid and membranes	0.0303336	0.0325376	0.3512	995	65746
MENINGITIS	Meningitis	-0.0451752	0.0485342	0.351963	465	40375
ARTHRO_SPEC	Other specific arthropathies	-0.0718805	0.0773798	0.352925	168	108694
SCND_OTH_COXARTHROSIS	Other secondary coxarthrosis	-0.0581262	0.0626356	0.353404	258	129441
C3_DLBCL_EXALLC	NA	0.0909769	0.098061	0.353533	100	120006
O15_PLAC_PREMAT_SEPAR	Premature separation of placenta [abruptio placentae]	-0.0667075	0.0719043	0.35355	195	65746
M13_ALGONEURO	Alogoneurodystrophy	0.0599726	0.0647155	0.354076	242	130265
C3_FEMALE_GENITAL_EXALLC	NA	-0.0285183	0.0307908	0.354345	1078	68070
E4_HYPOPARA	Hypoparathyroidism	-0.0582847	0.0631185	0.35579	256	131485
CD2_BENIGN_BONE_LONG_LOWER	Benign neoplasm: Long bones of lower limb	-0.0586949	0.0637706	0.35736	252	135386
DM_RETINOPATHY_EXMORE	NA	0.0103899	0.0112938	0.357589	8854	109788
M13_RADICULOPATHY	Radiculopathy	0.0222738	0.0242465	0.358284	1810	103091
KRA_PSY_DEVWIDE_EXMORE	NA	0.0835122	0.0910473	0.359017	176	105200
H7_RETINAVASC	Retinal vascular disorders	0.0293997	0.0320535	0.359034	994	126333
AB1_SEQULEAE_OF_INFECTIONS_AND_PARASITES	Sequelae of infectious and parasitic diseases	0.0325106	0.0355376	0.360284	812	134826
H7_RETIVASCOCCLUSION	Retinal vascular occlusion	0.0297338	0.032532	0.360725	964	126333
L12_RADIATIONRELATEDSKIN	Radiation-related disorders of the skin and subcutaneous tissue	0.0175443	0.0192215	0.361376	3060	132578
CD2_BENIGN_MENINGES_CEREBRAL	Benign neoplasm: Cerebral meninges	0.0357699	0.0392004	0.361512	663	134975
F5_ALCOHOL	Mental and behavioural disorders due to alcohol, excluding acute intoxication	0.0125545	0.0137669	0.361804	6516	128020
E4_DMNASNOCOMP	Unspecified diabetes without complications	-0.0352234	0.0386325	0.361897	680	114000
H8_VESTIFUNCNAS	Other/unspecified disorders of vestibular function	0.0572865	0.0628894	0.362343	260	130102
N14_OTHETNASKIDUR	Other specified disorders of kidney and ureter	0.0582469	0.0640357	0.363034	246	134734
M13_ENTESOPATHYFOOT	Oher enthesopathy of foot (+metatarsalgia)	0.0329563	0.036292	0.363832	774	105147
C3_TESTIS	Malignant neoplasm of testis	0.0900915	0.0996725	0.366062	102	59148
E4_DM1NEU	Type 1 diabetes with neurological complications	-0.0473343	0.0523767	0.366139	382	114000
C3_STOMACH	Malignant neoplasm of stomach	-0.050062	0.0553982	0.366167	329	135309
JOINTPAIN	Pain in joint	-0.0113833	0.0126001	0.366297	7504	84181
CD2_BENIGN_MENINGES_CEREBRAL_EXALLC	NA	0.0352265	0.0389975	0.366365	663	119502
CD2_BENIGN_COLON_NOS_EXALLC	NA	0.0211616	0.0234853	0.367558	1938	118565
N14_URINOTH	Other diseases of urinary system	0.00826387	0.0091975	0.368924	13891	121747
PAINNOS	Pain, unspecified	-0.0200868	0.0223621	0.36905	2041	84181
C3_TESTIS_EXALLC	NA	0.0895494	0.0997017	0.369093	102	51936
M13_PSORIARTH_ICD10	Psoriatic arthropathies, ICD10	-0.0325153	0.0362487	0.369716	793	134845
H7_ENTROPION	Entropion and trichiasis of eyelid	0.0365467	0.0408393	0.370845	626	126532
AB1_OTHER_BACTERIAL	Other bacterial diseases	0.00879492	0.00982808	0.370853	11787	123851
L12_HIDRADENITISSUP	Hidradenitis suppurativa	0.0643938	0.0720339	0.371355	195	131216
H8_MED_SUPP	Suppurative and unspecified otitis media	0.0151426	0.0169525	0.371729	3715	129169
C3_FEMALE_GENITAL	malignant neoplasm of female genital organs	-0.0274309	0.0307175	0.371854	1078	75310
H7_CONJUNCTIVITIS	Conjunctivitis	0.010137	0.0114137	0.374467	8105	126542
ILD_INSUFFICIENCY	ILD-related respiratory insufficiency	0.0177273	0.0199807	0.374959	2749	132889
H7_CONJUNCTIVITISATOPIC	Atopic conjunctivitis	0.0502545	0.056722	0.375629	318	126542
O15_DELIV_MULTIP	Multiple delivery	-0.0420347	0.0475177	0.376367	458	52428
H7_VASCCILIARY	Hyphaema and other vascular disorders of iris and ciliary body	0.0792666	0.0899586	0.378239	124	130011
O15_MATERN_CARE_DISPROP	Maternal care for known or suspected disproportion	0.0448234	0.0508927	0.378457	403	65746
O15_POLYHYDR	Polyhydramnios	-0.0511212	0.0580738	0.378707	301	65746
CD2_BENIGN_COLON_NOS	Benign neoplasm: Colon, unspecified	0.0206	0.023407	0.378817	1938	133700
ULCERPROCT	Ulcerative proctitis	-0.0423834	0.0481599	0.378829	440	131163
CD2_BENIGN_MELANOCYTIC_UPPERLIMB	Melanocytic naevi of upper limb, including shoulder	0.0702674	0.0800134	0.379838	157	135481
CD2_BENIGN_MENINGES_NOS	Beningn neoplasm: Meninges, unspecified	0.0795661	0.0906798	0.380248	122	135516
H8_NOISEINNER	Noise effects on inner ear	0.0482823	0.0550287	0.380269	338	130102
PRIM_COXARTHROSIS	Primary coxarthrosis, bilateral	0.0186298	0.0212577	0.380823	2439	129441
I9_HEARTFAIL_ALLCAUSE	All-cause Heart Failure	-0.00856046	0.00977167	0.381003	13843	121422
CD2_BENIGN_CONNSOFT_UPPERLIMB_EXALLC	NA	-0.047685	0.0544762	0.381391	345	119709
G6_MENINGOTH	Other meningitis	-0.0880064	0.10064	0.381864	100	134887
M13_FLATFOOT	Flat foot [pes planus] (acquired)	-0.0327713	0.0375636	0.382979	731	92736
F5_OCD	Obsessive-compulsive disorder	-0.0372612	0.0427984	0.38396	583	124251
E4_POCS	Polycystic ovarian syndrome	0.0487189	0.0560086	0.384384	328	73363
H7_ANOMAPUPFUNC	Anomalies of pupillary function	0.0773399	0.0889796	0.384745	126	134572
VD_MI	Vascular dementia (multiple infarctations)	0.0730174	0.0840668	0.385086	144	130780
CD2_BENIGN_MELANOCYTIC_UPPERLIMB_EXALLC	NA	0.0692498	0.079895	0.386073	157	119898
O15_PRETERM	Preterm labour and delivery	-0.018417	0.0212532	0.386188	2309	64901
C3_LYMPHNODES_SECONDARY_NAS	Secondary and unspecified malignant neoplasm of lymph nodes	0.0384758	0.0444206	0.386396	515	135123
CD2_BENIGN_MENINGES_NOS_EXALLC	NA	0.0787712	0.090955	0.386465	122	119910
O15_LABOUR_UMBILICAL	Labour and delivery complicated by umbilical cord complications	0.0506413	0.0585031	0.386701	298	64901
N14_EROSECTROPUT	Erosion and ectropion of cervix uteri	0.0492384	0.0570845	0.388384	310	43366
KRA_PSY_CHILDOTH_EXMORE	NA	0.0525651	0.0610324	0.389091	335	105200
M13_DEQUERVAIN	Radial styloid tenosynovitis [de Quervain]	0.0402065	0.0467041	0.389305	466	105147
VOICERESO	Voice and resonance disorders	-0.0179322	0.0208849	0.39055	2321	133317
F5_MIXPER	Mixed and other personality disorders	-0.0290966	0.0339084	0.390841	924	132005
PSOR_ARTHR_OTH	Other psoriatic arthropathies	-0.0312285	0.0364644	0.39177	777	134683
O15_COMPLIC_PUERP	Complications predominantly related to the puerperium	-0.0227016	0.0265462	0.392455	1459	74929
L12_ACNE_VULGARIS	Acne vulgaris	0.0368484	0.0431822	0.393479	551	131216
MIGRAINE_TRIPTAN	Migraine, single triptan purchase ok & required. ICD-code if available is included	0.011301	0.0132644	0.394227	7520	123380
E4_DM1NASCOMP	Type 1 diabetes with other specified/multiple/unspecified complications	0.0207227	0.0243538	0.394823	1983	114000
N14_FEMGENFISTUL	Fistulae involving female genital tract	0.0792077	0.0932148	0.395473	116	43366
CD2_BENIGN_SKIN_FACE	Benign neoplasm: Skin of other and unspecified parts of face	0.0264039	0.0310915	0.395752	1063	134575
F5_OTHPER	Other specified and unspecified personality disorders	-0.0261726	0.0308237	0.395822	1132	132005
CD2_BENIGN_CONNSOFT_UPPERLIMB	Benign neoplasm: Connective and other soft tissue of upper limb, including shoulder	-0.0456812	0.0538872	0.396594	345	135293
H7_BLEPHAROCHALASIS	Blepharochalasis	0.0176573	0.0208827	0.397805	2503	126532
I9_CVD_HARD	Hard cardiovascular diseases	0.00826026	0.00978768	0.3987	18671	116967
N14_OLIGOMEN	Oligomenorrhoea	0.0455245	0.0540085	0.399277	352	43366
COPD_MODE	COPD (mode)	-0.0158236	0.0187887	0.399682	3350	88801
OSTPOPATFRCTURE_POSTEMENO	Postmenopausal osteoporosis with pathological fracture	-0.0443851	0.0528199	0.400735	372	75972
K11_ENERCOLNONINF	Noninfective enteritis and colitis	-0.0126565	0.0150816	0.401356	4475	131163
M13_ARTHROSIS_OTH	Other arthrosis	0.0118407	0.0141174	0.401618	6066	92736
K11_OTHFUNC	Other functional intestinal disroders	-0.0130831	0.0156053	0.401818	4257	114323
H7_AMBLYANOPSIA	Amblyopia ex anopsia	-0.0493077	0.0588935	0.40246	292	131199
H8_EUSTSALP	Eustachian salpingitis and obstruction	0.0656989	0.0784851	0.402543	163	129169
CD2_BENIGN_CONJUNCTIVA	Benign neoplasm: Conjunctiva	0.0530191	0.0633493	0.402631	250	135388
L12_LOCALDCONNECTISSUEOTH	Other localized connective tissue disorders	-0.072091	0.0862286	0.40313	134	129090
H7_RETINOPATHYDIAB_PROLIF	Proliferative diabetic retinopathy	-0.0290624	0.0347913	0.40353	865	126333
G6_MIGRAINE	Migraine	0.012586	0.0150883	0.404193	5123	110963
N14_PROHERNOV	Prolapse and hernia of ovary and fallopian tube	0.0381435	0.045837	0.405321	529	43366
C3_LYMPHNODES_SECONDARY_NAS_EXALLC	NA	0.0370243	0.0445046	0.405453	515	120006
NECROVASC_FG	Other necrotizing vasculopathies (FG)	-0.0398073	0.0478821	0.40577	445	108694
L12_PEMPHIGOID_BULL	Bullous pemphigoid	-0.0730352	0.0878888	0.405976	131	135210
PD_DEMENTIA_EXMORE	NA	-0.0606352	0.0730659	0.406612	200	72292
AB1_PEDICULOSIS_ACARIASIS_OTHERINFEST	Pediculosis, acariasis and other infestations	0.0425123	0.0512989	0.407263	389	135249
E4_DM1	Type 1 diabetes	0.0149713	0.018067	0.407298	3707	114000
G6_CP	Cerebral palsy	0.0710662	0.0860579	0.40892	135	134613
CD2_BENIGN_CONJUNCTIVA_EXALLC	NA	0.0523338	0.06345	0.409483	250	119799
M13_DEFORMACQ	Other acquired deformities of musculoskeletal system and connective tissue	-0.0404072	0.0490536	0.41009	417	134485
F5_HYPERKIN	Hyperkinetic disorders (excl. ADHD)	-0.0787671	0.0959515	0.4117	108	134249
J10_BRONCHIOLITIS	Acute bronchiolitis	-0.0452297	0.0551488	0.412137	335	129953
KRA_PSY_BEHAV_EXMORE	NA	0.0709144	0.0865936	0.412824	201	105200
L12_PEMPHIGOID	Pemphigoid	-0.0632749	0.0773068	0.413076	167	135210
D3_ITP	Idiopathic thrombocytopenic purpura	-0.0534714	0.0657926	0.416375	233	134136
M13_SPONDYLINFLAMNAS	Other specified/unspecified inflammatory spondylopathies	0.0433251	0.053333	0.416591	362	103091
H7_PRESBYOPIA	Presbyopia	-0.0454875	0.0560679	0.417197	319	131288
N14_URETHRAOTH	Other disorders of urethra and urinary system	0.00882355	0.0108854	0.417602	9418	121747
ASTHMA_NONALLERG	Non-allergic asthma	-0.0187802	0.0232447	0.419127	1938	115615
F5_SCHIZOAFF	Schizoaffective disorder	-0.0308344	0.0381781	0.419294	1290	129876
O15_DELIV_SPONT	Single spontaneous delivery	0.00713123	0.00884436	0.420069	21041	52428
O15_DELIV_PERIN_LACER	Perineal laceration during delivery	-0.0255252	0.0318479	0.422858	1073	64901
SHORTBREATH	Shortness of breath	0.00851912	0.0106447	0.423528	9517	126121
L12_URTICA_ALLERG	Allergic urticaria	-0.0309501	0.0386783	0.423598	672	131988
M13_CHRONDROPATHIES	Chrondropathies	0.0208906	0.0261252	0.423922	1520	133612
K11_HERING	Inguinal hernia	-0.00897641	0.0112557	0.425161	10546	118562
VIT_DEF	Vitamin deficiency	0.0482782	0.0605558	0.425305	273	130716
WEIGHTLOSS	Weight loss	-0.0317525	0.0398618	0.425704	632	135006
E4_VIT_DEF	Vitamin deficiency	0.0481668	0.060486	0.42584	273	130716
N14_OTHPENIS	Other disorders of penis	0.03009	0.0378766	0.42695	720	46067
N14_FEMALEGENINF	Inflammatory diseases of female pelvic organs	0.00998508	0.0125738	0.427128	6862	69526
DM_HYPOGLYC	Diabetic hypoglycemia	-0.0176311	0.022233	0.427768	2413	100700
CONGEN_HEART_ARTER	Congenital malformations of heart and great arteries	-0.0256364	0.0323622	0.42826	963	134675
ATOPIC_STRICT_REIMB	Atopic dermatitis, strict definition with reimbursement	-0.0150686	0.0190897	0.429901	3047	124112
G6_HCCOMM	Communicating hydrocephalus	0.0689735	0.0874047	0.430037	132	135229
H7_HEREDRETINADYST	Hereditary retinal dystrophy	-0.0720983	0.0916219	0.431333	121	126333
M13_ARTHROPATHIES	Arthropathies	-0.00474458	0.00604037	0.432173	42902	92736
N14_INFLAMMBREAST	Inflammatory disorders of breast	-0.0391853	0.0499304	0.432572	405	71310
H7_PARASTRA3	Third [oculomotor] nerve palsy	-0.06989	0.0890685	0.432643	127	131288
N14_HYPERTROPHYBREAST	Hypertrophy of breast	-0.0221659	0.0282576	0.432794	1327	71310
E4_PARATHYRO	Disorders of parathyroid gland	-0.0175979	0.0224507	0.433132	2041	131485
COPD_ASTHMA_INFECTIONS	COPD/asthma related infections	-0.00497583	0.00635046	0.433311	34210	101428
ASTHMA_INFECTIONS	Asthma-related infections	-0.00497583	0.00635046	0.433311	34210	101428
PULM_INFECTIONS	COPD/asthma/ILD related infections	-0.00497583	0.00635046	0.433311	34210	101428
E4_HYPERPRO	Hyperprolactinaemia	0.0446472	0.0570538	0.433894	312	131485
CD2_BENIGN_SKIN_FACE_EXALLC	NA	0.024093	0.0308162	0.434316	1063	119160
HEADACHE	Headache	0.00909755	0.0116545	0.435036	7828	106923
H7_GLAUCOMA	Glaucoma	0.0117116	0.0150184	0.4355	5177	130461
I9_HYPTENSEC	Secondary hypertension	-0.0295504	0.0379678	0.436392	709	101358
H7_CORNEALDEFORM	Keratoconus	-0.0584097	0.0750642	0.436493	178	130011
K11_REIMB_202	KELA_REIMBURSEMENT_202	0.0111837	0.0143779	0.436662	5517	130121
I9_MI	Myocardial infarction	0.011349	0.0146475	0.438454	8234	115774
H8_MIDDLEMASTOID	Diseases of middle ear and mastoid	0.0100308	0.0129463	0.438457	6469	129169
H8_MIDDLEADDH	Adhesive middle ear disease	0.0696892	0.0900661	0.439075	124	129169
K11_MALABSORB	Intestinal malabsorbtion	-0.0432088	0.0559688	0.440105	323	131168
M13_SPINALOSTEOCHON	Spinal osteochondrosis	0.0760683	0.0986255	0.440539	104	103091
I9_CORATHER	Coronary atherosclerosis	0.00878438	0.011392	0.440649	14972	115774
F5_PERSONALITY	Specific personality disorders	0.015264	0.0198211	0.441246	2992	132005
CD2_INSITU	In situ neoplasms	-0.0184539	0.0239701	0.441375	1844	133794
VD_U	Vascular dementia (undefined)	-0.0457967	0.0595567	0.441917	295	130780
M13_SYSTSLCE	Systemic sclerosis	0.0589638	0.0766869	0.441959	170	132489
OSTEOPOROSIS_FRACTURE_FG	Osteoporosis with pathological fracture (FG)	-0.0370677	0.0482566	0.442405	451	108694
M13_SPONDYLOLISTHESIS	Spondylolisthesis/Spondylolysis	-0.0203429	0.0265739	0.443961	1481	103091
CD2_BENIGN_LIVE_BILE	Benign neoplasm: Liver/bile ducts	0.0617014	0.0806506	0.444244	154	135484
F5_DEPPER	Dependent personality disorder	0.0499896	0.0655342	0.445582	239	132005
N14_CALCULOWER	Calculus of lower urinary tract	-0.0395236	0.0518239	0.445671	380	132406
N14_OTHFEMPELINF	Other female pelvic inflammatory diseases	0.0189075	0.0248278	0.446331	1741	69526
C3_KIDNEY_NOTRENALPELVIS	Malignant neoplasm of kidney, except renal pelvis	0.0333731	0.0439859	0.448019	526	135112
CD2_BENIGN_LIVE_BILE_EXALLC	NA	0.0612486	0.0807523	0.448167	154	119889
H7_LACRIGLAND	Other disorders of lacrimal gland	0.0147832	0.0195128	0.448681	2675	126532
N14_OVARYCYST	Ovarian cyst	0.010522	0.0138972	0.448973	6409	43366
H7_PAPILLOEDEMA	Papilloedema, unspecified	0.0668285	0.0883023	0.449161	129	134912
CD2_BENIGN_VAGINA_EXALLC	NA	0.054962	0.0726464	0.449308	192	67910
C3_LIVER_INTRAHEPATIC3_BILE_DUCTS	Malignant neoplasm of liver and intrahepatic bile ducts	0.0607123	0.0803005	0.449611	157	135481
C3_LIVER_INTRAHEPATIC_BILE_DUCTS	Malignant neoplasm of liver and intrahepatic bile ducts	0.0605882	0.0802186	0.450076	157	135481
H7_CONJUNCTIVITISACUNONATOPIC	Conjunctivitis (acute, non atopic)	-0.0155817	0.0206336	0.450153	2375	126542
CD2_BENIGN_VAGINA	Benign neoplasm: Vulva	0.0547687	0.0725388	0.450233	192	76196
CD2_BENIGN_STOMACH	Benign neoplasm: Stomach	0.0280161	0.0371906	0.451262	741	134897
K11_OTHDIG	Other diseases of the digestive system	-0.0113942	0.0151368	0.451602	4470	131168
K11_OTHPERITON	Other diseases of peritoneum	-0.0356727	0.0474365	0.452046	447	134690
C3_LUNG_NONSMALL	Non-small cell lung cancer	0.027012	0.0359396	0.452296	784	134854
ABDOMINALPAIN	Pain in abdomen/pelvis	-0.00521153	0.0069449	0.453007	28753	84181
L12_DECUBITANSULCERANDPRESSURE	Decubitus ulcer and pressure area	0.03834	0.0512054	0.454009	386	129090
C3_LUNG_NONSMALL_EXALLC	NA	0.0269787	0.036035	0.454049	784	119403
H8_EXTDISNAS	Other specified disorders of external ear	0.0442515	0.0592108	0.45485	291	132918
CD2_BENIGN_SKIN_NOS_EXALLC	NA	-0.0417011	0.0559089	0.455743	321	119739
M13_ARTHROSIS_POLY	Polyarhtrosis	0.0196271	0.0263202	0.455845	1571	92736
CD2_INSITU_EXALLC	NA	-0.017942	0.0240749	0.456115	1844	118916
ST19_FOCALBRAININJ	Focal brain injury	-0.0297519	0.0399238	0.456142	633	128042
G6_HYDROCEPH	Hydrocephalus	-0.0369151	0.0495771	0.456513	409	127930
E4_DM2NEU	Type 2 diabetes with neurological complications	0.0305518	0.0410785	0.457033	607	114000
CD2_BENIGN_SKIN_NOS	Benign neoplasm: Skin, unspecified	-0.0413922	0.055876	0.458823	321	135317
N14_HYDROCELE	Hydrocele	-0.0189924	0.0256392	0.458839	1584	46067
E4_DM1NOCOMP	Type 1 diabetes without complications	0.0147668	0.0199665	0.459556	3088	114000
H7_CATARACTSENILE	Senile cataract	-0.00763106	0.0103189	0.459589	15969	118250
C3_KIDNEY_NOTRENALPELVIS_EXALLC	NA	0.0325295	0.0440602	0.460334	526	120006
C3_LIVER_INTRAHEPATIC3_BILE_DUCTS_EXALLC	NA	0.0589743	0.0801797	0.462019	157	120006
F5_MENTORG	Other mental disorders due to brain damage and dysfunction and to physical disease	0.0259399	0.0353211	0.462704	831	129771
C3_LIVER_INTRAHEPATIC_BILE_DUCTS_EXALLC	NA	0.0588007	0.0800824	0.462795	157	120006
CD2_BENIGN_STOMACH_EXALLC	NA	0.0272154	0.0371619	0.463956	741	119447
DIS_THYROID_OTH	Other disorders of thyroid	0.0693519	0.0947433	0.46417	113	132795
ASTHMA_CHILD	Childhood asthma (age<16)	-0.0208181	0.0284411	0.464186	1442	87915
F5_CANNABIS	Mental and behavioural disorders due to cannabinoids	0.0437792	0.0598964	0.464831	308	133592
J10_LOWCHRON	Chronic lower respiratory diseases	-0.00615853	0.00844483	0.465839	18591	117047
BACT_INTEST_INFECTION_NOS	Other specified/unspecified bacterial intestinal infections	-0.0315601	0.043373	0.466831	534	134057
HIP_FRACTURE	Hip fracture	-0.0152787	0.0210021	0.46693	2482	113893
F5_PERSMOOD	Persistent mood disorders	0.0156386	0.0215044	0.467088	2313	120611
M13_ENTESOPATHYLOW	Enthesopathies of lower limb, excluding foot	-0.0161673	0.022245	0.467359	2072	103091
K11_HAEMORR	Haemmorrhoids and perianal venous thrombosis	0.0156691	0.0215675	0.467522	2390	114323
H7_RETINOCHISISCYST	Retinoschisis and retinal cysts	-0.0579142	0.0798265	0.468145	158	126333
ASTHMA_CHILD_EXMORE	NA	-0.0206177	0.0284386	0.468458	1442	85305
I9_STR_EXH	Ischaemic Stroke, excluding all haemorrhages	-0.0095332	0.0131669	0.46905	6462	125569
INFLUENZA	All influenza (not pneumonia)	0.0191131	0.0264011	0.469097	1466	118547
I9_PERICAOTH	Other diseases of pericardium	0.0476332	0.0659436	0.47009	232	99433
I9_PAD	Peripheral artery disease	-0.0120351	0.0166661	0.470215	4287	128425
J10_PNEUMOTHORAX	Pneumothorax	-0.0333394	0.046229	0.470798	469	131930
CD2_INSITU_SKIN_FACE_EXALLC	NA	0.0364956	0.0508625	0.473045	413	119746
L12_OTHERSKINSUBCUTIS	Other disorders of skin and subcutaneous tissue	0.00904913	0.0126202	0.473353	6548	129090
N14_POLYPFEMGEN	Polyp of the female genital tract	-0.0112081	0.0156352	0.473464	4653	43366
CD2_BENIGN_SKIN_LIP	Benign neoplasm: Skin of lip	0.0650171	0.0907834	0.473881	122	135516
T2D_WIDE	Type 2 diabetes, wide definition	-0.00828439	0.0115697	0.473964	10703	114989
G6_MS	MS-disease / Multiple Sclerosis	-0.0301122	0.0421445	0.474918	579	134734
G6_MYONEU	Diseases of the myoneural junction and muscle	-0.0234321	0.0328618	0.475815	967	134671
L12_EPIDERMTHICKNAS	Other and unspecified epidermal thickening	-0.0502416	0.070908	0.478606	201	129090
KRA_PSY_MENTALRET	Mental retardation	-0.0360905	0.0509691	0.478891	389	135249
I9_AORTDIS	Dissection of aorta	0.0432127	0.061161	0.479853	274	128425
CD2_BENIGN_SKIN_LIP_EXALLC	NA	0.0639621	0.0905594	0.480002	122	119909
N14_DYSPLACERVUT	Dysplasia of cervi uteri	-0.014767	0.0209433	0.480752	2389	43366
ALCOPANCACU	Acohol-induced acute pancreatitis	0.0428094	0.0608626	0.48182	274	135364
H7_PERIPHRETINADEGEN	Peripheral retinal degeneration	0.044098	0.0627924	0.482503	255	126333
L12_ALLERGICCONTACT	Alergic contact dermatitis	0.0196979	0.0280763	0.482938	1282	124171
M13_CERVICALGIA	Cervicalgia	-0.0158002	0.0225353	0.48322	2002	103091
L12_SKIN	Diseases of the skin and subcutaneous tissue	-0.00462236	0.00660425	0.483985	29715	105923
RHEUMA_OTHER_WIDE	Other (seronegative) rheumatoid arthritis, wide	0.0174953	0.0250177	0.484355	1701	133650
K11_OESSTODUO	Diseases of oesophagus, stomach and duodenum	-0.00567552	0.00812419	0.484805	17669	117969
H8_VERTIGO	Disorders of vestibular function (Vertigo)	-0.0107311	0.0153746	0.485192	4373	130102
G6_SLEEPDISOTH	Other sleepdisorders	-0.0228392	0.0327419	0.485455	938	110963
N14_KIDUROTH	Other disorders of kidney and ureter	-0.0232456	0.0334062	0.486526	904	134734
CD2_BENIGN_SMALL_INTESTINE_OTH_EXALLC	NA	-0.0502688	0.0722415	0.486527	196	119868
H7_KERATITIS	Keratitis	-0.012095	0.0174565	0.488395	3324	130011
M13_SOFTTISSUEOTH	Other soft tissue disorders, not elsewhere classified	-0.00700905	0.0101346	0.48919	10660	105147
F5_PSYCH	Psychiatric diseases	0.00475113	0.0068738	0.489444	31483	104155
H7_RETINALDETACHOTH	Other, unspecified and serous retinal detachments	-0.0450928	0.0652905	0.489786	236	126333
H7_RETINASEPAR	Separation of retinal layers (serosa)	-0.0397689	0.0576673	0.49043	307	126333
L12_NONIONRADISKIN	Skin changes due to chronic exposure to nonionizing radiation	0.0139979	0.0202987	0.490447	2754	132578
M13_PSORIARTH	Psoriatic arthropathies	-0.0241211	0.0350054	0.49078	846	92736
H7_CONJUNCTIVITISCHRON	Chronic conjunctivitis	-0.0448464	0.06521	0.491628	237	126542
E4_GLUCOPANCREAS	Other disorders of glucose regulation and pancreatic internal secretion	-0.0250469	0.0364954	0.492522	778	134860
G6_FEMLAPOP	Lesion of lateral popliteal nerve	0.0364094	0.0531592	0.493399	363	121360
O15_DELIV_OTHER_ASSIST	Other assisted single delivery	0.0658187	0.0963372	0.494473	108	52428
FEMINGHER_BILATERAL	Inguinal or femoral hernia, bilateral	-0.0226459	0.0331887	0.495026	932	118562
G6_MONONPOTHUS	Other and unspecified mononeuropathies of upper limb	-0.042375	0.0621653	0.49546	262	121360
L12_FOODDERMAT	Dermatitis due to ingested food	-0.0526879	0.0775991	0.497153	169	124171
CD2_BENIGN_SPINAL_CORD_EXALLC	NA	-0.0640676	0.0944968	0.49778	113	119923
H7_CONJUNCTDEGDEPOT	conjunctival degenerations and deposits	0.0467797	0.069008	0.497842	213	126542
L12_INTERNALSUBSTANCEDERM	Dermatitis due to substances taken internally	-0.0282969	0.0417934	0.498364	577	124171
J10_PNEUMONONBACT	Pneumonia due to other infectious organisms, not elsewhere classified	0.0508341	0.0754244	0.500328	178	118547
M13_ACHILLESTEND	Achilles tendinitis	-0.0213345	0.0316589	0.500383	1006	103091
H7_BLINDANDVISIMPAIRMENT	Visual impairment including blindness (binocular or monocular)	0.0297335	0.0441684	0.500829	526	131199
H8_CHRON_SUPOTITIS	Chronic suppurative otitis media	0.0375123	0.0558873	0.502085	322	129169
L12_SEBORRKERAT	Seborrhoeic keratosis	0.0176104	0.0262747	0.502704	1473	129090
CD2_BENIGN_SPINAL_CORD	Benign neoplasm: Spinal cord	-0.0629242	0.0945361	0.50566	113	135525
M13_INTERVERTEB	Other intervertebral disc disorders	-0.00687503	0.0103445	0.506303	12125	103091
CD2_BENIGN_ANUS_ANAL_CANAL	Benign neoplasm: Anus and anal canal	0.0462507	0.069698	0.506955	211	135427
CD2_BENIGN_BRAIN_CNS_EXALLC	NA	-0.0286139	0.0431249	0.507003	542	119602
E4_FLUIDELECTRO	Other disorders of fluid, electrolyte and acid-base balance	0.0137492	0.0207631	0.507846	2383	122763
N14_GLOMEINOTH	Glomerular disorders in diseases classified elsewhere	0.0212228	0.0320498	0.507854	1005	133250
H7_VERTISTRAB	Vertical strabismus	-0.0435707	0.0658188	0.507984	234	131288
CD2_BENIGN_SMALL_INTESTINE_OTH	Benign neoplasm: Other and unspecified parts of small intestine	-0.0477411	0.0722902	0.508991	196	135442
F5_OTHERSUB	Mental and behavioural disorders due to multiple drug use and use of multiple drugs and use of other psycoactive substances	0.0251296	0.0380736	0.509237	787	133592
GE	Generalized epilepsy	-0.0205795	0.0312084	0.509626	1031	132214
F5_CONDUCT	Conduct disorder	0.0472804	0.0718126	0.51029	203	134249
H7_RETVASCNAS	Other and unspecified vascular occlusions	0.0241658	0.0367364	0.510656	748	126333
AB1_OTHER_SPIROCHAETAL	Other spirochaetal diseases	-0.0250958	0.0381549	0.510708	674	134964
O15_DELIVERY	Delivery	0.00561731	0.00854771	0.511071	23960	52428
D3_SCNDPOLYCYTHAEMIA	Secondary polycythaemia	0.0624996	0.0952038	0.511514	111	134040
E4_AMYLNAS	Amyloidosis, other/unspecified	-0.0624505	0.0953404	0.51245	107	122763
H7_VISUDISTURB	Visual disturbances	-0.0104252	0.0159481	0.513309	4006	131199
M13_SYNOTEND	Disorders of synovium and tendon	0.00863747	0.0132155	0.513377	5972	105147
ULCERENTER	Ulcerative enterocolitis	0.0422536	0.0646543	0.513414	242	131163
CD2_INSITU_SKIN_FACE	Carcinoma in situ of skin of other and unspecified parts of face	0.0331013	0.0506641	0.513532	413	135225
CHRONLARGE	Crohn's disease of large intestine	0.0347237	0.0532304	0.514189	358	131163
O15_EXCESS_VOMIT_PREG	Excessive vomiting in pregnancy	-0.0308971	0.0473649	0.514195	451	69631
CD2_BENIGN_ANUS_ANAL_CANAL_EXALLC	NA	0.0453251	0.0695378	0.514527	211	119847
N14_RECURANDPERHEAMATUR	Recurrent and persistent haematuria	0.0500409	0.0769658	0.515582	169	133250
I9_ARTOTH	Other diseases of arteries and capillaries	0.0228862	0.0352064	0.515654	828	128425
DM_MACULOPATHY_EXMORE	NA	0.0199851	0.0308262	0.516781	1105	113620
ALLERG_ASTHMA	Allergic asthma (mode)	-0.0127628	0.0197005	0.517087	2816	87915
K11_DULC	Duodenal ulcer	-0.0199635	0.0309343	0.5187	1055	117969
CD2_BENIGN_CHOROID_EXALLC	NA	0.0374656	0.0580649	0.518774	301	119763
F5_BULIMIA	Bulimia nervosa (incl. atypical)	0.0404372	0.0627963	0.519613	260	133153
E4_VOLUME	Volume depletion	-0.0264644	0.0411295	0.519938	604	122763
C3_BREAST_EXALLC	NA	-0.0111822	0.0173889	0.520181	3920	68070
J10_CHRONRHINITIS	Chronic rhinitsi, nasopharyngitis and pharyngitis	0.0117281	0.0182624	0.520743	3056	105742
C3_BREAST	Malignant neoplasm of breast	-0.0110578	0.0172467	0.521421	3920	72468
CD2_BENIGN_SKIN_UPPERLIMB	Benign neoplasm: Skin of upper limb, including shoulder	0.0516034	0.0805617	0.521818	156	135482
J10_PHARYNGITIS	Acute pharyngitis	0.0184054	0.0287497	0.522046	1234	114893
K11_PERITONITIS	Acute peritonitis	-0.0283916	0.0444965	0.523432	507	134690
CD2_BENIGN_CONNSOFT_LOWERLIMB_EXALLC	NA	-0.0446067	0.0699647	0.52376	205	119836
KRA_PSY_SPEELING	Speech and linguistic disorders	-0.0273842	0.0429914	0.524145	566	135072
E4_HYPOOSMNAT	Hypo-osmolality and hyponatraemia	0.0179809	0.02823	0.524163	1315	122763
M13_DEFORMDORSO	Deforming dorsopathies	0.0125881	0.0197655	0.524208	2602	103091
O15_GESTAT_OEDEM_PREINUR	Gestational [pregnancy-induced] oedema and proteinuria without hypertension	0.0408319	0.064344	0.525698	240	73538
J10_CHRONTONSADEN	Chronic diseases of tonsils and adenoids	0.00623034	0.00982312	0.525916	14200	105742
E4_HYPERALDO	Hyperaldosteronism	0.0445639	0.070346	0.52641	206	131485
J10_EXTERLUNG	Lung diseases due to external agents	0.0195554	0.0308783	0.526533	1088	134550
CD2_BENIGN_CONNSOFT_LOWERLIMB	Benign neoplasm: Connective and other soft tissue of lower limb, including hip	-0.0442431	0.0699621	0.527134	205	135433
ALLERG_ASTHMA_EXMORE	NA	-0.0124669	0.0197432	0.527745	2816	85305
CD2_BENIGN_BRAIN_CNS	Benign neoplasm of brain and other parts of central nervous system	-0.0271908	0.0430878	0.528004	542	135096
CD2_BENIGN_SKIN_UPPERLIMB_EXALLC	NA	0.0507556	0.0806681	0.529224	156	119880
M13_DORSALGIA	Dorsalgia	-0.00554728	0.00881928	0.529352	17091	103091
H8_HL_PRESBY	Presbycusis	-0.0210666	0.0335022	0.529472	990	122327
KRA_PSY_SCHIZODEL	Schizophrenia or delusion	-0.0126768	0.0203322	0.532967	5746	129892
CD2_BENIGN_DESCENDING_COLON	Benign neoplasm: Descending colon	0.0327036	0.0524575	0.533002	366	135272
CD2_BENIGN_CHOROID	Benign neoplasm: Choroid	0.035653	0.0572474	0.533424	301	135337
M13_OSTEOCHONDRO	Osteopathies and chondropathies	0.00861906	0.0138409	0.533465	5373	130265
PD_DEMENTIA	Dementia due to Parkinsons disease	-0.0445802	0.0716627	0.533886	200	134413
NONALLERG_ASTHMA	Non-allergic asthma (mode)	-0.0133197	0.0214494	0.534611	2233	87915
O15_FALSE_LAB	False labour	0.0111305	0.0179262	0.534661	3691	65746
T1D_STRICT	Type 1 diabetes, strict definition	0.0183329	0.0295562	0.535079	1419	113624
O15_PUERP_SEPSIS	Puerperal sepsis	-0.0303051	0.0488978	0.535413	426	74929
NONALLERG_ASTHMA_EXMORE	NA	-0.0132536	0.0214675	0.536986	2233	85305
CD2_BENIGN_DESCENDING_COLON_EXALLC	NA	0.0326199	0.0529308	0.537713	366	119745
K11_ACUTGASTR	Acute gastritis	0.0218313	0.0354661	0.538188	812	117969
O15_GESTAT_HYPERT	Gestational [pregnancy-induced] hypertension	-0.0176114	0.028633	0.538506	1306	73538
CD2_BENIGN_LIVER	Benign neoplasm: Liver	0.0532315	0.0866319	0.538914	131	135507
E4_LIPOPROTNAS	Disorder of lipoprotein metabolism, unspecified	0.0189161	0.0308886	0.540274	1124	122763
CD2_INSITU_SKIN_EXALLC	NA	0.0234159	0.0382708	0.540638	739	119540
H7_VISDISTNAS	Other and unspecified visual disturbances	-0.0272648	0.0445904	0.540901	507	131199
G6_NEURODEG	Other degenerative diseases of the nervous system	-0.0121435	0.0198771	0.541246	2999	132639
M13_MUSCLEDISNAS	Other specified disorders of muscle	-0.0365976	0.0599759	0.541726	279	105147
CD2_BENIGN_LIVER_EXALLC	NA	0.0528762	0.0867094	0.541988	131	119906
H7_RETINOPATHYDIAB_BKG	Diabetic background retinopathy	-0.0170379	0.0279793	0.54256	1294	126333
F5_BIPO	Bipolar affective disorders	0.014122	0.0232068	0.542837	2382	120611
H7_LENSDISLOCATIO	Dislocation of lens	0.056682	0.0931556	0.542878	118	118250
T2D	Type 2 diabetes, definitions combined	-0.00585303	0.00962244	0.543009	17637	113624
I9_PAROXTAC	Paroxysmal tachycardia	0.0123597	0.0203368	0.543355	2850	73341
N14_CHRONEPHROPATH	Chronic nephritic syndrome	0.0292996	0.0482342	0.543556	434	133250
CD2_BENIGN_MOUTH_PHARYNX_EXALLC	NA	-0.0195188	0.0321663	0.543978	982	119208
CD2_BENIGN_CONNSOFT_NOS_EXALLC	NA	-0.0602256	0.0992912	0.544147	100	119924
KELA_DIAB_INSUL	Diabetes, insuline treatment (Kela reimbursement)	-0.00572201	0.00943507	0.544208	16684	118954
J10_PULMEOS	Pulmonary eosinophilia, not elsewhere classified	0.0558162	0.0921082	0.544525	117	134353
G6_HEADACHE	Other headache syndromes	-0.00916733	0.0151336	0.544674	4872	110963
N14_FEMALEGENNONINF	Noninflammatory disorders of female genital tract	0.00454045	0.00750321	0.54509	33022	43366
K11_DISLIVOTH	Other diseases of liver	0.0169856	0.0280787	0.545227	1276	132673
CD2_BENIGN_CONNSOFT_NOS	Benign neoplasm: Connective and other soft tissue, unspecified	-0.0607438	0.10052	0.545648	100	135538
DM_MACULOPATHY	Diabetic maculopathy	0.0184621	0.0306097	0.546412	1105	131097
DM_NEUROPATHY	Diabetic neuropathy	-0.0206913	0.034382	0.547304	939	100700
N14_UROLITHIASIS	Urolithiasis	-0.0110738	0.01843	0.547935	3232	132406
E4_THYROIDNASOTH	Disorder of thyroid, unspecified	0.0581944	0.0968947	0.548111	109	117331
AB1_VIRAL_CNS	Viral infections of the central nervous system	-0.0247144	0.0411689	0.548295	594	135044
KRA_PSY_PERSON_EXMORE	NA	-0.0130795	0.021805	0.548615	3472	105197
H7_ASTIGMATISM	Astigmatism	0.0331457	0.055288	0.548832	328	131288
I9_ATHSCLE	Atherosclerosis, excluding cerebral, coronary and PAD	-0.0103973	0.0173561	0.549133	3986	128425
C3_CORPUS_UTERI_EXALLC	NA	-0.0257636	0.0430089	0.549153	566	68070
N14_ISOLPROTEINURIA	Isolated proteinuria with specified morphological lesion	-0.041106	0.0686715	0.549447	214	133250
M13_MUSCULOSKELETAL	Diseases of the musculoskeletal system and connective tissue	-0.00338136	0.00565093	0.549591	70147	65491
G6_DEGENOTH	Other and unspecified degenerative diseases of nervous system	0.0476414	0.0796889	0.549945	157	132639
L12_DERM_NUMMULAR	Nummular dermatitis	-0.0233042	0.0390217	0.550366	663	124171
O15_MATERN_CARE	Maternal care related to the fetus and amniotic cavity and possible delivery problems	0.00681432	0.0114147	0.550521	10642	65746
F5_PARAPER	Paranoid personality disorder	0.0398437	0.0667561	0.550605	231	132005
J10_ASTHMA_EXMORE	NA	-0.00620834	0.010406	0.550766	12099	85305
H8_HL_SEN_NAS	Sensorineural hearing loss	0.00651057	0.0109143	0.550829	9608	122327
M13_OSTEOPOROSIS	Osteoporosis	-0.0141237	0.0237696	0.552383	1898	130265
I9_MI_STRICT	Myocardial infarction, strict	0.0088355	0.0148848	0.552784	7958	115774
KRA_PSY_ANYMENTAL_SUICID_EXMORE	NA	0.00440616	0.00742408	0.55285	30438	105200
KRA_PSY_ANYMENTAL_SUICID	Any mental disorder, or suicide (or attempt)	0.00440615	0.00742409	0.552851	30438	105200
KRA_PSY_ANYMENTAL	Any mental disorder	0.00440615	0.00742408	0.552851	30438	105200
M13_ROTATORCUFF	Rotator cuff syndrome	-0.00749252	0.0126665	0.554172	7669	105147
ST19_ICTRAUOTHUNS	Other and unspecified intracranial injuries	0.0405807	0.0686711	0.554559	214	128042
K11_CHOLECYST	Chlocystitis	-0.0169773	0.0287481	0.55482	1222	121348
CD2_BENIGN_MOUTH_PHARYNX	Benign neoplasm of mouth and pharynx	-0.018972	0.0321258	0.55482	982	134656
VIRALPNEUMONAS	Viral pneumonia (unknown virus, not influenza)	0.0359337	0.0610545	0.556162	270	119746
CD2_NONFOLLICULAR_LYMPHOMA_EXALLC	NA	-0.0238902	0.0406575	0.556804	611	120006
H8_EXT_INFNAS	Other infective otitis externa	0.0260215	0.0443571	0.557449	519	132918
F5_DISPER	Dissocial personality disorder	0.0412283	0.0704874	0.558613	209	132005
F5_SCHIZO	Schizophrenia, schizotypal and delusional disorders	-0.0118646	0.0202904	0.558723	5762	129876
I9_NONRHEVALV	Non-rheumatic valve diseases	-0.00859279	0.0147249	0.559519	5874	99433
CD2_BENIGN_MELANOCYTIC_TRUNK	Melanocytic naevi of trunk	0.0204355	0.0350839	0.560247	816	134822
H7_VITROPACIT	Other vitreous opacities	0.0353196	0.0606519	0.560342	275	131341
CHRONNAS	Chron's disease NAS	-0.026866	0.0461805	0.560728	468	131163
C3_UNCERTAIN_SECONDARY	Secondary uncertain malignant neoplasm	0.0201494	0.0347116	0.56159	833	134805
F5_ANXPER	Anxious personality disorder	0.0485997	0.0838623	0.56224	145	132005
F5_PERSBEHORG	Personality and behavioural disorders due to brain disease, damage and dysfunction	0.047144	0.0814708	0.562818	153	129771
C3_CORPUS_UTERI	Malignant neoplasm of corpus uteri	-0.0247242	0.0428287	0.563749	566	75822
E4_DM2NASCOMP	Type 2 diabetes with other specified/multiple/unspecified complications	-0.00604237	0.0104715	0.563918	14066	114000
G6_DYSTON	Dystonia	-0.0274477	0.0476628	0.564701	449	132776
O15_PREG_BIRTH_PUERP	Pregnancy, childbirth and the puerperium	0.00471657	0.0081905	0.564711	30752	45636
K11_OESULC	Ulcer of oesophagus	-0.0218509	0.0379612	0.564879	701	117969
CD2_BENIGN_TONGUE	Benign neoplasm: Tongue	0.0387806	0.0673819	0.56493	222	135416
M13_SCIATICA	Siatica+with lumbago	-0.00838853	0.0145999	0.565588	5302	103091
J10_ASTHMA	Asthma	-0.00591231	0.0103536	0.567974	12099	87915
CD2_BENIGN_TONGUE_EXALLC	NA	0.0383907	0.0673533	0.568685	222	119826
D3_COAGDEF	Chronic Coagulation defects	-0.0449894	0.0789839	0.568948	161	135477
N14_GENITOURINARY	Genitourinary diseases	0.00332592	0.0058462	0.569421	61779	73859
K11_IBD	Inflammatory bowel disease	-0.0109212	0.0192078	0.569642	2941	132697
N14_ACUTENEPHRITIC	Acute nephritic syndrome	-0.0408313	0.0718835	0.570021	195	133250
H7_SCLERACORNEA	Disorders of sclera, cornea, iris and ciliary body	0.00766564	0.0135024	0.570223	5627	130011
H8_CERUMEN	Impacted cerumen	-0.0262811	0.0463396	0.570618	471	132918
M13_FOREIGNBODY	Residual foreign body in soft tissue	0.0286133	0.0507045	0.572541	391	105147
M13_INFBURSA	Infective bursitis	0.0312473	0.0554006	0.572737	221	105147
E4_CA_MET	Disorders of calcium metabolism	-0.0294451	0.0522738	0.57324	366	122763
I9_VASCSYND	Vascular syndromes of brain in cerebrovascular disorders	-0.0289474	0.0514316	0.573549	386	130455
ILD_SYST_AUTO	ILD related to systemic autoimmune disease	0.0376006	0.0669148	0.574173	225	123503
N14_ENDOMETRIOSIS_UTERUS	Endometriosis of uterus	-0.0155633	0.0278332	0.57605	1393	43366
CD2_INSITU_SKIN	Carcinoma in situ of skin	0.0212999	0.03811	0.576225	739	134899
IBD_VIRAL_HEPATITIS	Viral hepatitis, IBD co-morbidity	-0.0257461	0.0461886	0.577246	500	41759
J10_NECROTIC	Suppurative and necrotic conditions of lower respiratory tract	0.0301053	0.0540192	0.577317	349	135289
OFFICIAL_TILASTOKESKUS	Alcohol related diseases, tilastokeskus definition	0.00723222	0.0129794	0.577385	7337	128301
J10_BRONCH	Bronchitis, not specified as acute or chronic	-0.017435	0.0312935	0.577429	1030	117047
H7_REFRAACCOMMODIS	Disorders of refraction and accommodation	-0.0130793	0.0235155	0.578076	1889	131288
I9_ANEURYSM	Cerebral aneurysm, nonruptured	-0.0239984	0.0431682	0.578261	555	126115
PDSTRICT_EXMORE	NA	-0.0172589	0.0310721	0.578588	1161	72292
KRA_PSY_ANXIETY_EXMORE	NA	0.00619474	0.0111607	0.578861	11600	105200
H7_LENS	Disorders of lens	-0.00539629	0.0097418	0.579625	17388	118250
L12_INFECT_SKIN	Infections of the skin and subcutaneous tissue	-0.0074547	0.0134661	0.579859	5685	129953
L12_INFECT_SKIN_NAS	Other and unspecified local infections of skin and subcutaneous tissue	-0.0220252	0.0398064	0.580052	636	129953
KRA_PSY_ANYMENTAL_SUICID_PREG_NERV_EXMORE	NA	0.00409413	0.00740631	0.580407	30582	105056
KRA_PSY_ANYMENTAL_SUICID_PREG_NERV	Any mental disorder, or suicide (or attempt), or psychic disorders complicating pregnancy, partum or puerperum or nerve system disorders	0.00409412	0.00740631	0.580408	30582	105056
H7_CHOROIDOTH	Other disorders of choroid	0.0495224	0.0896479	0.580668	125	126333
VIRALPNEUMOKNOWN	Viral pneumonia (known virus, not influenza)	0.0303182	0.0549076	0.580833	336	119746
I9_AVBLOCK	AV-block	0.0158333	0.0287214	0.581447	1360	99433
K11_COELIAC	Coeliac disease	0.0170297	0.030896	0.581501	1154	131168
J10_HYPERSPNEUMONI	Hypersensitivity pneumonitis due to organic dust	0.0307542	0.0558379	0.581787	162	134550
H8_HL_MIX_NAS	Mixed conductive and sensorineural hearing loss	-0.0166247	0.0302297	0.582356	1149	122327
G6_MONOLOWOTHUNS	Other and unspecified mononeuropathies of lower limb	0.0327647	0.0596543	0.582839	281	121360
H8_EXT_OTH	Other otitis externa (chronic)	-0.0245387	0.0447792	0.583697	513	132918
D3_BLOODNAS	Other and unspecified diseases of blood and blood-forming organs	-0.0444471	0.0812257	0.584238	147	134040
N14_CYSTKID	Cyst of kidney	-0.026181	0.0479263	0.584876	437	134734
E4_DM1PERIPH	Type 1 diabetes with peripheral circulatory complications	-0.0353446	0.0647259	0.585021	244	114000
CD2_BENIGN_MELANOCYTIC_TRUNK_EXALLC	NA	0.0191558	0.0351239	0.585494	816	119402
G6_NERPLEX	Nerve, nerve root and plexus disorders	-0.00511102	0.00937651	0.585693	14278	121360
CD2_NONFOLLICULAR_LYMPHOMA	Non-follicular lymphoma	-0.0220742	0.04054	0.586094	611	135027
K11_ABSCANAL	Abscess of anal and rectal regions	0.0202839	0.037582	0.589387	727	114323
O15_PLAC_PRAEVIA	Placenta praevia	-0.0300711	0.0558043	0.589978	326	65746
M13_MONOARTHRITIS	Monoarthritis, not elsewhere classified	0.0281078	0.0522343	0.590501	369	92736
H7_PARASTRAB	Paralytic strabismus	-0.0235532	0.0437715	0.590512	525	131288
KELA_DIAB_INSUL_EXMORE	NA	-0.00509774	0.0094888	0.591104	16684	113616
C3_UNCERTAIN_SECONDARY_EXALLC	NA	0.0186768	0.034812	0.59161	833	120006
WET_AMD	Wet age-related macular degeneration	-0.0166479	0.031055	0.591904	1141	92308
H8_EXTOTITIS	Otitis externa	-0.0127644	0.0238284	0.59218	1777	132918
O15_OBSTET_NAS	Other obstetric conditions, not elsewhere classified	-0.0112511	0.0210468	0.592944	2554	73834
KRA_PSY_DEVWIDE	Wide developmental disorders	0.0410034	0.0768449	0.593628	176	135462
J10_VASOALLERRHIN	Vasomotor and allergic rhinitis	-0.00866359	0.0162441	0.593799	4239	105742
E4_DM2_STRICT	Type 2 diabetes, strict (exclude DM1)	-0.00514314	0.00964633	0.593915	17616	114000
J10_PNEUMOBACT	Bacterial pneumoniae	-0.00790529	0.01486	0.594736	4747	118547
K11_PARALIL	Paralytic ileus	-0.0304273	0.0572959	0.595381	307	114323
F5_VASCDEM	Vascular dementia	0.0218165	0.0411105	0.595641	639	130896
J10_VIRALPNEUMO	Viral pneumonia	0.0296515	0.0558837	0.5957	325	118547
L12_PSORIASIS	Psoriasis	-0.0109042	0.0205672	0.59599	2600	131784
F5_PERSOBEH	Disorders of adult personality and behaviour	0.0096197	0.018173	0.59657	3633	132005
N14_ENDOMETRIOSIS_PELVICPERITONEUM	Endometriosis of pelvic peritoneum	0.013293	0.025155	0.597191	1733	43366
G6_NEUINFL	Inflammatory diseases of the central nervous system	-0.0193596	0.03677	0.598538	751	134887
AB1_HELMINTIASES	Helminthiases	-0.0447203	0.0853377	0.600252	139	135499
H7_RETINALBREAK	Retinal breaks without detachment	-0.0152228	0.029054	0.600313	1224	126333
IS_SMOKE	NA	0.00468031	0.00894505	0.600815	19690	69354
CD2_BENIGN_MALE_GEN	Benign neoplasm of male genital organs	0.0387228	0.0740164	0.600859	185	59065
DM_BCKGRND_RETINA	Background diabetic retinopathy	-0.0148232	0.0283432	0.600982	1294	126784
F5_PTSD	Post-traumatic stress disorder	-0.0225329	0.0431201	0.601279	552	124251
I9_VTE	Venous thromboembolism	-0.00756132	0.0144991	0.602016	5403	130235
AB1_TUBERCULOSIS	Tuberculosis	-0.0195488	0.0375633	0.602769	731	134907
M13_MYALGIA	Myalgia	0.0128878	0.0247796	0.602996	1642	105147
H8_HL_IDIOP	Sudden idiopathic hearing loss	0.0178076	0.0343107	0.603754	876	122327
AB1_PROTOZOAL	Protozoal diseases	-0.0401832	0.0775026	0.604127	169	135469
H7_CONVERGINSUFF	Convergence insufficiency and excess	0.0493593	0.0952964	0.604489	112	131288
E4_ENDODISNAS	Endocrine disorders, other/unspecified	0.0465102	0.0898275	0.604617	128	131485
COPD_INSUFFICIENCY	COPD-related respiratory insufficiency	0.00868824	0.0168135	0.605336	3679	131959
J10_PLEUROTH	Other pleural conditions	0.0199143	0.0386532	0.606409	677	131930
E4_HYPOGLYC	Hypoglycaemia, other or unspecified	-0.0217844	0.0423322	0.606828	574	134860
CD2_BENIGN_MALE_GEN_EXALLC	NA	0.0383586	0.0745865	0.607054	185	51828
I9_STENOSIS	Occlusion and stenosis of arteries, not leading to stroke	-0.0465522	0.0909055	0.608585	123	126115
F5_SOMATOFORM	Somatoform disorder	-0.0130735	0.0255492	0.608862	1544	124251
N14_VAGINITIS	Vaginitis/vulvovaginitis/vulvitis/abscess of vulva	0.0153395	0.0301135	0.61048	1126	69526
G6_VASCSYND	Vascular syndromes of brain in cerebrovascular disorders	-0.0261577	0.0513812	0.610688	386	127930
H8_EXTERNAL	Diseases of external ear	-0.00981991	0.019295	0.610798	2720	132918
H7_MACULOPATHYDIAB	Diabetic maculopathy	0.0155596	0.030586	0.610951	1105	126333
COUGH	Cough	0.00773059	0.0152021	0.611088	4425	131213
DM_OTHER_WIDE	Other diabetes, wide definition	-0.00457021	0.00901686	0.612259	19243	111423
K11_POSTOPDIS	Postprocedural disorders of digestive system, not elsewhere classified	0.0345995	0.0682649	0.612266	216	131168
I9_PHLETHROM	Phlebitis and thrombophlebitis (not including DVT)	-0.0115645	0.022873	0.613142	1936	117692
E4_DM2	Type 2 diabetes	-0.00462182	0.00914444	0.613261	19750	114000
H7_BINODISTOTH	Other disorders of binocular vision	0.0472719	0.0935447	0.61332	116	131199
SLE_NOS	Systemic lupus erythematosus, unspecified	-0.0323936	0.0641268	0.613454	244	135339
L12_LYMPHADENITIS	Acute lymphadenitis	0.0217226	0.0430642	0.613963	542	129953
K11_OTHENTERCOL	Other noninfective gastroenteritis and colitis	-0.0112671	0.0223404	0.614023	2016	131163
ST19_DIFBRAININJ	Diffuse brain injury	-0.0262553	0.0521447	0.614607	369	128042
KRA_PSY_EATING	KRA_PSY_EATING	0.0187368	0.0373894	0.616283	754	134884
L12_ALOPECAREATA	Alopecia areata	-0.0397881	0.0795144	0.616801	155	131216
H7_PTERYGIUM	Pterygium	0.0329745	0.0660615	0.617675	230	126542
H7_AMD	Age-related macular degeneration (whether dry or wet)	0.0117162	0.0234838	0.617847	2080	127562
N14_ORHCEPINDIDYMITIS	Orchitis and epididymitis	0.0183417	0.0367993	0.618184	751	46067
N14_PHIMOSIS	Redundant prepuce, phimosis and paraphimosis	0.0108012	0.0219623	0.622857	2181	46067
F5_ADHD	Disturbance of activity and attention	0.0273736	0.0556866	0.623027	335	134249
H7_VISUDISTURBSUB	Subjective visual disturbances	0.0118019	0.0240433	0.623524	1744	131199
MACULAR_HOLE	Macular hole	-0.0280913	0.0573042	0.623983	308	126333
E4_DM2KETO	Type 2 diabetes with ketoacidosis	0.0340425	0.0695229	0.624375	208	114000
M13_HALLUXVALGUS	Hallux valgus (acquired)	-0.00757438	0.0154985	0.625041	5382	92736
HERING_BILATERAL	Inguinal hernia, bilateral	-0.0162362	0.033498	0.627896	915	118562
M13_CONTRACTUREJOINT	Contracture of joint	0.0449355	0.0927596	0.628081	116	92736
F5_EMOPER	Emotionally unstable personality disorder	0.0139226	0.0287405	0.628085	1369	132005
K11_FUNCDYSP	Functional dyspepsia	0.00938554	0.0193842	0.628255	2743	117969
L12_FOLICULAROTH	Other follicular disorders	0.0231714	0.0478791	0.628416	444	131216
I9_VASCDEM	Vascular dementia	0.020221	0.0417927	0.628499	622	130780
G6_RADLES	Lesion of radial nerve	-0.0269479	0.0557278	0.628696	324	121360
N14_COMPLICARTFERT	Complications associated with artificial fertilization	0.0440598	0.0911689	0.628899	122	72762
ASTHMA_MODE	Asthma (mode)	-0.00511127	0.0105835	0.629134	11484	88114
H8_NONSUPPNAS	Nonsuppurative otitis media	0.0106149	0.0220087	0.629591	2161	129169
N14_OTHNONINFVULV	Other noninflammatory disorders of vulva and perineum	0.0187612	0.0389017	0.629613	686	43366
APPENDACUT_COMPLIC	Acute appendicitis, with complications	-0.00993907	0.0206144	0.629705	2386	125215
DIABETES_FG	Diabetes, varying definitions	-0.00412049	0.00855694	0.630134	22014	113624
O15_OTHER_MATERN_DIS_ELSEWHERE	Other maternal diseases classifiable elsewhere but complicating pregnancy, childbirth and the puerperium	-0.0103582	0.0215268	0.63039	2443	73834
ALCOETHTOXIC	Toxic effect of ethanol	0.0235821	0.0490718	0.630827	426	135212
N14_MENOPAUSOT	Other menopausal disorders	-0.0181305	0.0377418	0.630955	720	43366
CD2_BENIGN_LARYNX	Benign neoplasm: Larynx	0.0328769	0.0684715	0.631118	215	135423
KRA_PSY_HYPERKIN_EXMORE	NA	0.0280308	0.0584021	0.631255	388	105200
J10_ASTHMA_MAIN_EXMORE	NA	-0.00510084	0.0106616	0.632343	11335	85305
O15_LABOUR_MALPOS	Obstructed labour due to malposition and malpresentation of fetus	0.0107236	0.0224432	0.632785	2074	64901
F5_SEDAHYP	Mental and behavioural disorders due to sedatives or hypnotics	0.0186118	0.0391283	0.634317	670	133592
N14_NEPHROTICSYND	Nephrotic syndrome	-0.0301284	0.0633801	0.634529	249	133250
N14_FITUB	Female infertility, tubal origin	-0.0229439	0.0483626	0.635204	431	72762
O15_MATERN_INFECT_ELSEWHERE	Maternal infectious and parasitic diseases classifiable elsewhere but complicating pregnancy, childbirth and the puerperium	-0.0397005	0.083738	0.635426	146	73834
G6_MONOOTHUNS	Other and unsepcified mononeuropathies, also in other diseases	-0.0286226	0.0604022	0.635595	277	121360
L12_INFECT_SKIN_OTHER	Other local infections of skin and subcutaneous tissue	-0.0176115	0.037368	0.637428	722	129953
CD2_BENIGN_LARYNX_EXALLC	NA	0.0323025	0.0685416	0.637439	215	119823
M13_OVERUSENAS	Other/unspecified soft tissue disorders related to use, overuse and pressure	-0.0308987	0.0656198	0.637731	235	105147
FEMHER_UNILATERAL	Femoral hernia, unilateral	-0.0317697	0.0674731	0.637748	224	118562
H8_VESTIBNEUR	Vestibular neuronitis	-0.017569	0.0373165	0.637776	724	130102
AD_EO_EXMORE	NA	-0.0232994	0.0496406	0.638811	434	72206
H7_EYE	Diseases of the eye and adnexa	0.00283142	0.00603355	0.63887	45035	90603
FEMNINGHER_UNILATERAL	Inguinal of femoral hernia, unilateral	-0.0316624	0.0674872	0.638955	224	118562
CD2_INSITU_BREAST_INTRADUCTAL_EXALLC	NA	-0.0204008	0.0434955	0.639045	536	67809
N14_INFLUTH	Inflammatory disease of uterus	-0.0135394	0.028882	0.639224	1225	69526
N14_OVARTORS	Torsion of ovary, ovarian pedicle and fallobian tube	0.0354814	0.0757561	0.639525	173	43366
HERING_UNILATERAL	Inguinal hernia, unilateralk	-0.0315362	0.0674034	0.639876	224	118562
CD2_INSITU_BREAST_INTRADUCTAL	Carcinoma in situ of breast, intraductal	-0.0202575	0.043338	0.640192	536	75852
F5_ANXIETY	Other anxiety disorders	-0.00733278	0.0157041	0.640548	4424	124251
CHRONHEP_NAS	Chronic hepatitis NAS	-0.0418377	0.0896779	0.640834	124	135514
CANCER	Malignat neoplasms	0.00567266	0.0121604	0.640867	15632	40375
F5_BEHAVE	Behavioural syndromes associated with physiological disturbances and physical factors	0.00946113	0.0203297	0.641656	2485	133153
H7_MYOPIA	Myopia	-0.0157848	0.034027	0.642727	906	131288
F5_EMOCHILD	Emotional disorders and disorders of social functioning with onset specific to childhood	-0.0241626	0.0523026	0.644098	402	134249
KRA_PSY_BEHAV	Behavioural disorders	0.0332556	0.0721389	0.644803	201	135437
OPER_COLECTOMY	Colectomy operation	-0.0141699	0.0307848	0.645309	1069	134569
K11_OTHANRECT	Other diseases of anus and rectum	0.00888434	0.0193155	0.645545	2741	114323
J10_ASTHMA_MAIN	Asthma (only as main-diagnosis)	-0.00488161	0.0106185	0.645713	11335	87915
E4_DM2OPTH	Type 2 diabetes with ophthalmic complications	-0.012937	0.0281413	0.645721	1399	114000
I9_PERICARD	Pericarditis	-0.0271106	0.059233	0.647172	288	99433
H7_OPTNEURITIS	Optic neuritis	-0.0250857	0.0549264	0.647877	334	134912
K11_TOXLIV	Toxic liver disease	0.0442605	0.0970938	0.648496	107	132673
AD_U_EXMORE	NA	-0.0409032	0.0897346	0.648517	135	72206
K11_OTHGASTR	Other gastritis (incl. Duodenitis)	0.00941359	0.0206923	0.649159	2375	117969
CD2_BENIGN_SKIN	Other benign neoplasms of skin	0.00743515	0.0163668	0.649625	3879	131759
N14_BARTHOOTHNAS	Other and unspecified disease of Bartholin gland	0.0254394	0.0560153	0.649721	327	69526
E4_HYPOPIT	Hypopituitarism	0.022259	0.0490164	0.649747	421	131485
N14_DISIMPAIRRENTUB	Disorders resulting from impaired renal tubular function	-0.0325312	0.0716405	0.649764	195	134734
F5_GAD	Generalized anxiety disorder	-0.0139509	0.0307715	0.650282	1105	124251
H7_BINOCUMOVOTH	Other disorders of binocular movement	0.0347945	0.0768521	0.650732	171	131288
D3_COAGOTHER	Other coagulation defects	-0.0203022	0.0449083	0.651211	500	134136
I9_SECONDRIGHT	Secondary right heart disease	-0.0288913	0.0639688	0.651523	246	133074
OTHER_ILD_CVD_COMORB	Other ILD-related CVD-co-morbidities	-0.00974035	0.0216246	0.652401	2537	87493
I9_VARICVESOTH	Varicose veins of other sites	-0.0175521	0.0389885	0.652576	677	117692
H7_KERATOCONUS	Hereditary corneal dystrophies	-0.0334271	0.0742787	0.652694	182	130011
G6_PARKINSON_EXMORE	NA	-0.0138329	0.0307394	0.652708	1223	72292
G6_CARPTU	Carpal tunnel syndrome	-0.00602604	0.0133957	0.65282	6692	121360
O15_MATERN_CARE_OTHER	Maternal care for other known or suspected fetal problems	-0.0104007	0.0231346	0.653019	2129	65746
N14_RENFAILNAS	Unspesified kidney failure	0.01943	0.0432254	0.653068	540	132566
M13_MUSCULOSKELEOTH	Other disorders of the musculoskeletal system and connective tissue	0.0134975	0.0301263	0.654131	1153	134485
DM_RETINA_PROLIF	Proliferative diabetic retinopathy	-0.00623186	0.0139479	0.655022	5440	126784
N14_OTHDISMALEGEN	Other disorders of male genital organs	0.0272499	0.0610431	0.655306	271	46067
CD2_INSITU_BREAST	Carcinoma in situ of breast	-0.0183452	0.0410997	0.655337	596	75792
I9_ENDOCARD	Endocarditis	-0.0282133	0.063258	0.655595	252	99433
KRA_PSY_SCHIZODEL_EXMORE	NA	-0.0100807	0.0226092	0.655694	5746	105200
N14_PROSTAOTH	Other disorders of prostate	-0.0267297	0.0600298	0.656123	292	46067
CD2_INSITU_SKIN_TRUNK	Carcinoma in situ of skin of trunk	-0.0420167	0.0945349	0.656712	115	135523
FATIGUE	Fatigue and malaise	0.0071228	0.0160367	0.65693	4134	131504
M13_SPONDYLOPATHY	Spondylopathies	0.00487382	0.0109845	0.65726	10876	103091
O15_LABOUR_PELVIC_ABNORM	Obstructed labour due to maternal pelvic abnormality	0.0143956	0.0324553	0.657366	999	64901
H7_ANISOMETROPIA	Anisometropia and aniseikonia	0.030496	0.0687689	0.657436	213	131288
I9_PULMHEART	Pulmonary heart disease, diseases of pulmonary circulation	-0.00909221	0.0205137	0.657602	2564	133074
KRA_PSY_SPEELING_EXMORE	NA	-0.0207171	0.0468799	0.658547	566	105200
L12_ACNE	Acne	0.0174363	0.0394797	0.65874	665	131216
H8_OTHHEARINGLOSS	Other hearing loss	0.00912869	0.020689	0.659044	2418	122327
G6_STATUSEPI	Status epilepticus	0.0265876	0.0603576	0.659574	278	110963
F5_MILDRET	Mild mental retardation	-0.0261232	0.0596708	0.66154	284	135215
CD2_INSITU_BREAST_EXALLC	NA	-0.0179762	0.0411589	0.662292	596	67781
G6_BRACHPLE	Brachial plexus disorders	-0.0161471	0.0369971	0.662515	738	121360
H7_OPTNERVE	Disorders of optic nerve and visual pathways	0.0161974	0.0371971	0.663236	726	134912
M13_DUPUTRYEN	Palmar fascial fibromatosis [Dupuytren]	-0.0114907	0.0263976	0.663349	1564	105147
C3_SECONDARY_WITHOUT_SITESPEC_EXALLC	NA	-0.0286998	0.0659763	0.663562	232	120006
I9_CARDMYOHYP	Cardiomyopathy, Hypertrophic obstructive	0.0265597	0.0611534	0.664062	270	99433
M13_MUSCLE	Disorders of muscles	-0.0147924	0.0340801	0.664253	868	105147
PNEUMOBACTKNOWN	Bacterial pneumonia (organism specified)	-0.00635497	0.014654	0.66453	4877	119746
E4_LACTONAS	Lactose intolerance, other/unspecified	0.0285355	0.0659232	0.665117	233	122763
L12_FOLLICULARCYST	Follicular cysts of skin and subcutaneous tissue	0.0105893	0.0245149	0.665775	1676	131216
M13_OVERLAP	Other overlap syndromes	-0.0378892	0.0878172	0.666137	129	132489
H8_MASTCHRON	Chronic mastoiditis	0.0271333	0.0629472	0.666433	252	129169
GE_STRICT	Generalized epilepsy	-0.0148807	0.0346405	0.667505	837	132214
ALCOHOL_RELATED	Alcohol related diseases and deaths, all endoints	0.00541654	0.0126386	0.668235	7851	127787
L12_ATROPHICSKIN	Atrophic disorders of skin	0.0142861	0.0333394	0.668283	906	129090
M13_SACROILIITIS	Sacroiliitis, not elsewhere classified	0.0244767	0.0571458	0.668418	308	103091
F5_STRESSOTH	Other reactioin to severe stress, and adjustment disorders	0.00690074	0.0161513	0.669192	4003	124251
L12_PERIORALDERM	Perioral dermatitis	-0.0398389	0.09356	0.670245	115	131216
L12_DISORDSKINAPPENDIX	Disorders of skin appendages	-0.00646222	0.0151889	0.670503	4422	131216
CD2_INSITU_SKIN_TRUNK_EXALLC	NA	-0.0401855	0.0946381	0.671112	115	119940
J10_PNEUMOBACTEROTH	Bacterial pneumonia, not elsewhere classified	-0.00648161	0.0152667	0.671159	4493	118547
M13_POSTOPMUSCULOSKE	Postprocedural musculoskeletal disorders, not elsewhere classified	-0.0203133	0.0478568	0.67123	452	134485
O15_PREG_MATERN_CARE	Maternal care for other conditions predominantly related to pregnancy	0.0101757	0.0239826	0.671349	1784	69631
K11_ILEUS	Paralytic ileus and intestinal obstruction	0.00895051	0.0211635	0.672352	2276	114323
M13_SPININSTAB	Spinal instabilities	-0.0253873	0.0600394	0.672409	276	103091
C3_SECONDARY_WITHOUT_SITESPEC	Malignant neoplasm, without specification of site	-0.0278286	0.0658826	0.672735	232	135406
M13_LOOSEJOINT	Loose body in joint	-0.0282658	0.067124	0.673684	222	92736
J10_BRONCHNAS	Unspecified chronic bronchitis	-0.0250914	0.0596893	0.674218	284	117047
C3_EYE_BRAIN_NEURO	Malignant neoplasm of eye, brain and central nervous system	0.0227476	0.0541502	0.674425	346	135292
H8_OTIMEDNAS	Otitis media, unspecified	0.0141273	0.0336311	0.674436	898	129169
CD2_BENIGN_SKIN_EXALLC	NA	0.00687678	0.0164337	0.675614	3879	116908
O15_ANTEPART_HAEM_NAS	Antepartum haemorrhage, not elsewhere classified	-0.0168536	0.0402796	0.675644	634	65746
M13_ENTESOPATHYOTH	Other enthesopathies	-0.00735792	0.0176373	0.676548	3295	105147
M13_DORSOPATHYNAS	Other specified/unspecified dorsopathies	-0.0229318	0.0550447	0.676968	332	103091
COPD_OPPORTUNIST_INFECTIONS	COPD related to chronic (opportunist) infections	0.0364776	0.0877261	0.677547	127	117047
L12_NAILDIS	Nail disorders	-0.0164634	0.0396034	0.677624	640	131216
I9_OTHANEUR	Other aneurysm	-0.0223686	0.0539072	0.678181	348	128425
H8_VERTIGOCENT	Vertigo of central origin	0.0397829	0.0960637	0.678779	109	130102
H7_CHORIORETINFLAM	Chorioretinal inflammation	0.0271653	0.0657254	0.679376	225	126333
O15_DELIV_CAESAR	Single delivery by caesarean section	-0.00827505	0.0200221	0.679389	3024	52428
ASTHMA_OPPORTUNIST_INFECTIONS	Asthma and opportunit respiratory infection	-0.0237641	0.0575586	0.679703	307	87915
C3_EYE_BRAIN_NEURO_EXALLC	NA	0.0222927	0.054072	0.680136	346	120006
H7_EYELIDINFLAMMATION	Other inflammation of eyelid	0.0149411	0.0362592	0.680293	762	126532
G6_MYOPOTHUNS	Other and unspecified myopathies	0.0165432	0.0401558	0.680357	638	134671
I9_OTHINTRACRA	Other intracranial haemorrhages	0.0297593	0.0722798	0.680542	194	126115
F5_PSYCHDEV	Disorders of psychological developtment	-0.0143924	0.035365	0.684032	846	134792
M13_TORTICOLLIS	Torticollis	0.0329031	0.0814981	0.686413	152	103091
KRA_PSY_EATING_EXMORE	NA	0.0163815	0.0408024	0.688065	754	105200
F5_MENTALUNSPE	Mental disorders, not otherwise specified	0.0151643	0.0379527	0.689482	811	128800
E4_HYPERPARA	Hyperparathyroidism	-0.00966455	0.0241962	0.689581	1820	131485
N14_OTHINFVAGVULV	Other inflammation of vagina/vulva	-0.0226002	0.0567019	0.690203	314	69526
DM_PERIPHATHERO	Peripheral atherosclerosis	-0.00759752	0.0190673	0.690292	3976	100700
MACULAR_PUCKER	Macular pucker	0.0152516	0.0383831	0.691109	708	126333
DM_OPTHALMIC_COMORB	Diabetes, opthalmic co-morbidities	0.0218026	0.0549378	0.691471	334	109788
IS_SMOKE_OR_FORMER	NA	-0.00308395	0.0077718	0.691505	40801	47094
H8_INNER	Diseases of inner ear	-0.00542295	0.0136967	0.692155	5536	130102
J10_INFLUENZA	All influenza	0.00869667	0.021997	0.692579	2125	118547
KRA_PSY_CODUCTEMOT_EXMORE	NA	-0.0352445	0.0891892	0.692721	201	105200
M13_MEDIALEPICOND	Medial epicondylitis	-0.0220628	0.0560173	0.693687	324	105147
G6_MEDLEOTH	Other lesions of median nerve	-0.025273	0.0643102	0.694329	243	121360
O15_PREG_GU_INFECT	Infections of genitourinary tract in pregnancy	-0.0210416	0.0536286	0.694793	348	69631
F5_DEMINOTH	Dementia in other diseases classified elsewhere	-0.0196615	0.0505596	0.697366	398	129771
C3_SMALL_INTESTINE	Malignant neoplasm of small intestine	-0.0345702	0.0891623	0.698221	124	135514
E4_DM2REN	Type 2 diabetes with renal complications	0.014018	0.03646	0.700626	808	114000
L12_PSORI_ARTHRO	Arthropathic psoriasis	-0.0131409	0.034189	0.70071	884	131784
ATOPIC_STRICT	Atopic dermatitis, strict definition	-0.00746993	0.0194902	0.701523	2921	132591
H7_OTHIRISCILIARY	Other disorders of iris and ciliary body	0.027505	0.0718625	0.701909	194	130011
M13_TENDOSYNOVITISNAS	Other/unspecified synovitis and tenosynovitis	0.012271	0.0321778	0.702943	967	105147
ALLERG_RHINITIS	Allergic rhinitis	-0.00693573	0.0182031	0.703189	3089	132049
K11_CHRONHEP	Chronic hepatitis, not elsewhere classified	-0.0230261	0.0606608	0.704251	272	132673
M13_OTHCONN	Other systemic involvement of connective tissue	-0.00784184	0.0207068	0.704904	2366	132489
L12_URTICA_DERTMATOG	Dermatographic urticaria	0.0175486	0.0464393	0.705517	477	131988
C3_SMALL_INTESTINE_EXALLC	NA	-0.0337093	0.0893404	0.705941	124	120006
L12_ULCERLOWLIMB	Ulcer of lower limb, not elsewhere classified	0.0127263	0.0337493	0.70611	904	129090
C_STROKE	STROKE	0.00415533	0.0110292	0.706354	11334	100700
CD2_BENIGN_BONE_SHORT_UPPER_EXALLC	NA	-0.033729	0.0897061	0.706921	125	119899
L12_PAPULOSQUAMOUS	Papulosquamous disorders	-0.00638407	0.0170078	0.707392	3854	131784
L12_ACTINKERA	Actinic keratosis	0.00778038	0.0207871	0.70819	2633	132578
ULCERNAS	Ulcerative colitis, NAS	-0.0116402	0.0311883	0.708982	1055	131163
H8_CONSENHEARINGLOSS	Conductive and sensorineural hearing loss	0.00384564	0.0103848	0.711149	10424	122327
E4_HYPERGLYCER	Pure hyperglyceridaemia	-0.0326535	0.0882705	0.711438	129	122763
N14_CALCUKIDUR	Calculus of kidney and ureter	-0.00703945	0.0190734	0.712074	3002	132406
CD2_BENIGN_BONE_SHORT_UPPER	Benign neoplasm: Short bones of upper limb	-0.033011	0.0897176	0.712915	125	135513
CD2_BENIGN_OTHERDIGESTIVE_EXALLC	NA	-0.0099011	0.0269298	0.713124	1397	118972
K11_OTHINFLIV	Other inflammatory liver diseases	-0.0157522	0.0431056	0.714788	547	132673
CHIRHEP_NAS	Chirrosis of liver, NAS	0.0241605	0.0663415	0.715721	231	134531
OTHER_SYSTCON_FG	Other systemic involvement of connective tissue (FG)	-0.00781163	0.0214938	0.716279	2322	108694
T1D_WIDE1	Type 1 diabetes, wide definition, subgroup 1	-0.00733476	0.0201983	0.716502	2971	112528
O15_BIRTH_BREAT_INFECT	Infections of breast associated with childbirth	-0.0246324	0.0680347	0.71731	219	74929
L12_ERYT_INTERTRIG	Erythema intertrigo	0.0310145	0.0858885	0.718023	136	124171
M13_SHOULDER	Shoulder lesions	-0.00384555	0.0106779	0.718742	11206	105147
I9_AORTANEUR	Aortic aneurysm	0.0096308	0.0267648	0.718974	1520	128425
G6_DIABETNEUR	Diabethic neuropathy	-0.0118901	0.0331026	0.719454	940	121360
E4_DIABETES	Diabetes mellitus	-0.00309613	0.008621	0.719491	21638	114000
O15_PREG_ABORT	Pregnancy with abortive outcome	-0.00371181	0.010339	0.719588	11810	64578
CHILDHOOD_ALLERGY	Childhood allergy (age < 16)	-0.0110654	0.0308657	0.719967	1229	134409
C3_COLON_ADENO	Colon adenocarcinoma	0.0131265	0.0366869	0.720494	763	134875
DIAB_MED	Diabetes medication	-0.0031218	0.00876948	0.721852	19938	115669
M13_ARTHTROSIS_COX_PRIM_HIPSURG	Coxarthrosis, primary, with hip surgery	0.00598881	0.0168815	0.722772	4048	130068
AD_AM	Alzheimer‚Äôs disease (Atypical or mixed)	0.0163849	0.0463189	0.723533	507	133068
O15_HAEMORRH_EARLY_PREG	Haemorrhage in early pregnancy	-0.00878517	0.0249709	0.724975	1716	69631
L12_CELLULITIS	Cellulitis	0.00847036	0.0242254	0.726603	1713	129953
O15_LABOUR_LONG	Long labour	-0.0086075	0.0246315	0.726751	1792	64901
O15_FAILED_INDUCT	Failed induction of labour	-0.020909	0.0598391	0.726773	286	64901
K11_ADHE	Intestinal adhesions without obstruction	0.0141871	0.0408621	0.728445	610	114323
E4_DM2NOCOMP	Type 2 diabetes without complications	-0.00432659	0.0124637	0.728489	9087	114000
O15_PREG_ECTOP	Ectopic pregnancy	0.0100985	0.0291408	0.728937	1210	64578
G6_TRINEU	Trigeminal neuralgia	-0.016646	0.0480791	0.729177	438	121360
M13_DORSOPATHY	Dorsopathies	0.00241455	0.00698303	0.729513	32547	103091
CD2_BENIGN_OTHERDIGESTIVE	Benign neoplasm of other and ill-defined parts of digestive system	-0.00938294	0.0271896	0.730025	1397	134241
D3_ACUTEPOSTBLEEDANAEMIA	Acute posthaemorrhagic anaemia	-0.0206162	0.0597697	0.730149	285	132031
N14_DIALYSIS	Dialysis	-0.0204404	0.0594881	0.731144	286	132566
N14_HABITABORT	Habitual aborter	-0.0306954	0.0894182	0.731388	127	43366
L12_PILONIDALCYST	Pilonidal cyst	0.0121447	0.0354483	0.731897	838	129953
F5_ALLANXIOUS	All anxiety disorders	0.00462414	0.0135448	0.732806	6679	124251
L12_PSORI_PUSTUPALM	Pustulosis palmaris et plantaris	-0.0194938	0.0571479	0.73302	308	131784
FALLS	Falls/tendenct to fall	-0.011439	0.0336389	0.733817	908	134730
E4_HYPERLIPNAS	Hyperlipidaemia, other/unspecified	-0.00645802	0.0190697	0.73487	2869	122763
CD2_BENIGN_SALIVARY_EXALLC	NA	-0.0122038	0.036187	0.735935	768	119427
M13_HYPERMOBILITY	Hypermobility syndrome	0.0171096	0.0508721	0.736625	402	132489
L12_SEBORRHOEIC	Seborrhoeic dermatitis	-0.0126313	0.0376908	0.737527	712	124171
D3_IMMUNEMECHANISM	Certain disorders involving the immune mechanism	-0.00829849	0.0248245	0.738163	1706	133932
E4_LACTOSEINT	Lactose intolerance	0.0207154	0.0622173	0.73917	262	122763
M13_ENTESOPATHYLOWNAS	Other/unspecified enthesopathies of lower limb, excluding foot	0.0137249	0.0412276	0.739205	595	103091
J10_PNEUMONISOLLIQ	Pneumonitis due to solids and liquids	0.014286	0.043047	0.739987	549	134550
J10_PNEUMONAS	Pneumonia, organism unsepcified	0.003065	0.00930943	0.741977	13433	118547
F5_DELIRIUM	Delirium, not induced by alcohol and other psychoactive substances	-0.0121369	0.0370383	0.74315	743	129771
J10_UPPERINFEC	Acute upper respiratory infections	-0.00252068	0.00773044	0.74437	20745	114893
M13_PATELLARTEND	Patellar tendinitis	-0.0295971	0.0909507	0.744864	123	103091
O15_LABOUR_OTHER	Other complications of labour and delivery, not elsewhere classified	0.0134264	0.0413674	0.74551	600	64901
CD2_BENIGN_MELANOCYTIC	Melanocytic naevi	0.00678859	0.0209517	0.74593	2300	133338
PULM_IMMUNECOMORB	Immune disease comorbidities	-0.00374014	0.0115503	0.746078	10413	65350
C3_CLL	Chronic lymphocytic leukaemia	-0.0277076	0.0857488	0.7466	137	135501
C3_COLON_ADENO_EXALLC	NA	0.0117845	0.0365498	0.747132	763	120006
N14_INFLAMALEGEN	Inflammatory disorders of male genital organs, not elsewhere classified	-0.0325086	0.100983	0.747511	100	46067
K11_OTHINT	Other diseases of intestine	0.0124413	0.0386757	0.747692	676	114323
D3_ACQHAEMOLYTICANAEMIA	Acquired haemolytic anaemia	-0.0261228	0.0814126	0.74831	151	135414
K11_BARRET	Barret oesophagus	0.0200107	0.0625462	0.749017	261	117969
J10_PLEURA	Other diseases of pleura	0.00535088	0.0167298	0.749089	3708	131930
COPD_EARLY	Early onset COPD	-0.00728828	0.0227895	0.749113	2079	131729
COPD_EARLY_EXMORE	NA	-0.00728826	0.0227895	0.749114	2079	131729
L12_URTICARIA	Urticaria	-0.00593788	0.0186286	0.749915	2926	131988
E4_MINERAL_MET	Disorders of mineral metabolism	0.0142629	0.0448952	0.750718	504	122763
CD2_BENIGN_BREAST_EXALLC	NA	-0.00883956	0.0279545	0.751841	1348	67040
TBC_RESP	Respiratory tuberculosis	-0.0136987	0.0434517	0.752563	542	134908
CD2_PRIMARY_LYMPHOID_HEMATOPOIETIC_EXALLC	NA	-0.00748048	0.0237861	0.753149	1799	120006
E4_OBESITYCAL	Obesity due to excess calories	-0.00581681	0.018563	0.754011	3158	130742
C3_CLL_EXALLC	NA	-0.0270366	0.0862958	0.754052	137	120004
H7_INTERHETEROTRO	Intermittent heterotropia	0.0159195	0.0508502	0.75423	394	131288
H7_IRIDOACUTE	Acute and subacute iridocyclitis	0.00745677	0.0239412	0.75545	1845	130011
H7_CHALAZION	Chalazion	-0.00961317	0.0309853	0.756371	1047	126532
C3_DIGESTIVE_ORGANS_EXALLC	NA	-0.00600457	0.0193549	0.756382	2772	120006
D3_SARCOIDOSIS	Sarcoidosis	-0.00934235	0.0301252	0.756472	1153	133932
M13_BONEDISNAS	Other specified/unspecified disorders of bone/cartilage	0.019092	0.0616731	0.756889	265	130265
M13_ANKYLOSPON	Ankylosing spondylitis	-0.0111954	0.0362155	0.757221	819	103091
E4_THYROIDITSUBAC	Subacute thyroiditis	0.0197808	0.064115	0.757686	252	117331
CD2_BENIGN_BREAST	Benign neoplasm of breast	-0.00859128	0.0278877	0.758032	1348	75040
G6_EPLEPSY	Epilepsy	-0.00532024	0.0172845	0.758231	3424	110963
I9_SEQULAE	Sequelae of cerebrovascular disease	-0.00582334	0.0190459	0.759793	2916	126115
KRA_PSY_HYPERKIN	Hyperkinetic disorders	0.0158511	0.0518732	0.759929	388	135250
CD2_BENIGN_SALIVARY	Benign neoplasm of major salivary glands	-0.0110194	0.0361436	0.760459	768	134870
N14_NEPHRITICNAS	Unspesified nephritic syndrome	0.012081	0.0396435	0.760563	661	133250
K11_DISOESINOTH	Disorders of oesophagus in diseases classified elsewhere	-0.0262207	0.0861965	0.760978	135	117969
C3_SKIN_EXALLC	NA	-0.00792627	0.0261153	0.761501	1553	120006
C3_OTHER_SKIN_EXALLC	NA	-0.00792625	0.0261153	0.761501	1553	120006
CD2_BENIGN_LIPO_SKIN_LIMBS	Benign lipomatous neoplasm of skin and subcutaneous tissue of limbs	0.0117795	0.0393314	0.764564	650	134988
OFFICIAL_TILASTOKESKUS_DEATH	Alcohol related diseases, tilastokeskus definition, death only	0.0112457	0.0376689	0.765291	740	134898
M13_BURSITISHIPOTH	Other bursitis of hip	0.0244923	0.0823779	0.766225	146	105147
K11_BILIAOTH	Other diseases of biliary tract	-0.0123036	0.041556	0.767175	585	121348
CD2_PRIMARY_LYMPHOID_HEMATOPOIETIC	Primary_lymphoid and hematopoietic malignant neoplasms	-0.00709496	0.0240845	0.76831	1799	133839
N14_POSTMENBLEED	Postmenopausal bleeding	-0.00537265	0.0183289	0.769426	3665	43366
H7_VISUALDISTBLIND	Visual disturbances and blindness	-0.00441886	0.0151728	0.770871	4439	131199
CD2_BENIGN_BRAIN_SUPRATENT_EXALLC	NA	-0.0258645	0.0888664	0.771014	127	119913
E4_OBESITYXTRMALV	Extreme obesity with alveolar hypoventilation	0.0193741	0.067054	0.772633	225	130742
AB1_VIRAL_HEPATITIS	Viral hepatitis	-0.0117419	0.0406914	0.772919	623	135015
M13_HALLUXRIGIDUS	Hallux rigidus	-0.00775738	0.0270151	0.773997	1491	92736
CD2_INSITU_MELANOMA_EXALLC	NA	-0.0193478	0.0674937	0.774372	225	119863
L12_NAILNAS	Other and unspecified nail disorders	-0.0279614	0.0982437	0.775941	104	131216
CD2_BENIGN_MELANOCYTIC_FACE	Melanocytic naevi of other and unspecified parts of face	0.0127225	0.0447501	0.77618	501	135137
C3_BRAIN_EXALLC	NA	-0.0194109	0.0683455	0.776402	215	120006
G6_CPETAL	Cerebral palsy and other paralytic syndromes	0.0088826	0.0312809	0.776439	1025	134613
AD_EO	Alzheimer‚Äôs disease (Early onset)	-0.0137827	0.0485565	0.776527	434	133066
CD2_BENIGN_COLON_EXALLC	NA	0.00448523	0.015839	0.777042	4194	116917
E4_ENDODIS	Other endocrine disorders	0.0157706	0.055709	0.777109	327	131485
PDSTRICT	Parkinson's disease, strict definition	-0.00847296	0.03001	0.777685	1161	134415
F5_PANIC	Panic disorder	0.00810123	0.028739	0.778028	1272	124251
E4_DM1OPTH	Type 1 diabetes with ophthalmic complications	0.00714146	0.0255122	0.779536	1786	114000
CD2_MULTIPLE_MYELOMA_PLASMA_CELL_EXALLC	NA	-0.0155377	0.0556377	0.780041	325	120006
F5_HABIT	Habit and impulse disorders	0.0244261	0.0877997	0.780857	129	132005
CD2_INSITU_MELANOMA	Melanoma in situ	-0.0187767	0.0675072	0.780902	225	135413
C3_SKIN	Malignant neoplasm of skin	-0.0072356	0.026051	0.781206	1553	134085
C3_OTHER_SKIN	Other malignant neoplasms of skin (=non-melanoma skin cancer)	-0.0072356	0.026051	0.781206	1553	134085
N14_FEMALEINFERT	Female infertility	-0.00478232	0.017273	0.781882	3626	43366
F5_SCHOLA	Specific development disorders of scholastic skills	-0.0172438	0.0623656	0.782167	268	134792
CD2_BENIGN_COLON	Benign neoplasm: Colon	0.00433258	0.015723	0.782889	4194	131444
CD2_BENIGN_MELANOCYTIC_EXALLC	NA	0.00578321	0.0209882	0.782896	2300	118247
G6_SCIALE	Lesion of sciatic nerve	-0.0122856	0.0446047	0.782984	510	121360
H8_EUSTNAS	Other disorders of Eustachian tube	0.0211043	0.0766244	0.782989	171	129169
C3_COLORECTAL	Colorectal cancer	0.00710114	0.0258019	0.783149	1573	134065
CD2_BENIGN_BRAIN_SUPRATENT	Benign neoplasm: Brain, supratentorial	-0.0243957	0.0889407	0.78386	127	135511
K11_UC_JUHA	Ulcerative colitis (Juha's strict definition, all Crohn cases excluded)	0.00829634	0.030518	0.785736	1122	131163
CD2_BENIGN_LIPO_SKIN_LIMBS_EXALLC	NA	0.0106842	0.0393737	0.786118	650	119473
L12_OTHERCONTACT	Other contact dermatitis	0.00951645	0.0350906	0.78624	811	124171
M13_FIBROMYALGIA	Fibromyalgia	0.0147297	0.054648	0.787515	340	105147
J10_RESPIRATORY	Diseases of the respiratory system	-0.0014799	0.00549611	0.787727	63376	72262
C3_BRAIN	Malignant neoplasm of brain	-0.0183285	0.068214	0.788167	215	135423
CD2_MULTIPLE_MYELOMA_PLASMA_CELL	Multiple myeloma and malignant plasma cell neoplasms	-0.0148912	0.0554489	0.78827	325	135313
I9_HYPTENSHD	Hypertensive Heart Disease	0.00560946	0.0210146	0.789522	2727	101358
C3_DIGESTIVE_ORGANS	Malignant neoplasm of digestive organs	-0.00513487	0.0192487	0.789651	2772	132866
L12_PYOGENGRANUL	Pyogenic granuloma	0.0242495	0.090964	0.78979	121	129090
N14_VULVOVAGINFINOTH	Vulvovaginal ulceration/inflammation in other diseases	0.0150828	0.0565883	0.789826	319	69526
N14_FIANOV	Female infertility, associated with anovulation	-0.0115035	0.0433488	0.790723	541	72762
CD2_BENIGN_CRANIAL_NERVE_EXALLC	NA	-0.0183638	0.0693496	0.791163	210	119848
K11_KELAIBD	IBD patients in KELA-register	-0.00629427	0.0238415	0.791776	1892	131163
C3_RECTUM_EXALLC	NA	-0.0116801	0.0442501	0.791814	521	120006
E4_DM2PERIPH	Type 2 diabetes with peripheral circulatory complications	-0.0105054	0.0400229	0.792947	659	114000
CAMPYLOENTERITIS	Campylobacter enteritis	0.0178807	0.0681662	0.793083	215	134057
J10_SINUSITIS	Acute sinusitis	-0.00334381	0.012759	0.793265	6417	114893
CD2_BENIGN_SIGMOID_COLON_EXALLC	NA	-0.00753504	0.0287646	0.793356	1227	119127
FE_STRICT	Focal epilepsy	0.0135881	0.0519877	0.793805	375	132214
H7_LACRIMINFLAMCHRON	Inflammation of lacrimal passages (chronic)	0.0212716	0.0819408	0.795174	144	126532
I9_OTHPER	Other peripheral vascular diseases	0.0106115	0.0408838	0.795209	621	128425
G6_ULLNLE	Lesion of ulnar nerve	-0.00765408	0.0295216	0.795427	1155	121360
K11_DIAHER	Diaphragmatic hernia	0.00468755	0.0181024	0.795677	3425	118562
CD2_BENIGN_MELANOCYTIC_FACE_EXALLC	NA	0.0116204	0.0449538	0.796023	501	119590
E4_DM1REN	Type 1 diabetes with renal complications	0.0108602	0.0420199	0.796056	599	114000
J10_BRONCHIECTASIS	Bronchiectasis	-0.0103995	0.0405098	0.797399	614	117047
ASTHMA_HOSPITAL_MAIN	Asthma, hospital admissions , main diagnosis only	-0.00265795	0.010356	0.797443	11330	124308
COPD_LATER_EXMORE	NA	0.00624078	0.024397	0.798104	1830	53652
COPD_LATER	Later onset COPD	0.00623901	0.0243959	0.798151	1830	53652
SCND_OTH_KNEEARTHROSIS	Other secondary gonarthrosis	-0.0133297	0.0522424	0.798606	374	121841
DM_SEVERAL_COMPLICATIONS	Diabetes, several complications	0.0045003	0.0178022	0.800427	4113	100700
E4_NUTRIDEF	Other nutritional deficiencies	-0.0038292	0.0152116	0.801251	4922	130716
CD2_BENIGN_SIGMOID_COLON	Benign neoplasm: Sigmoid colon	-0.00720893	0.0286936	0.80163	1227	134411
AD_U	Alzheimer‚Äôs disease (undefined)	-0.0217374	0.0867618	0.802169	135	133070
M13_FIBROBLASTIC	Fibroblastic disorders	0.00525084	0.0210153	0.802697	2472	105147
L12_URTICA_IDIOPAT	Idiopathic urticaria	0.022147	0.0887751	0.802995	126	131988
SFN	Small fibre neuropathy	-0.0206011	0.0829596	0.803881	145	133821
M13_DORSALGIANAS	Other/unspecified dorsalgia	0.00382428	0.015437	0.804339	4322	103091
C3_CERVIX_UTERI	Malignant neoplasm of cervix uteri	0.0243575	0.098375	0.804445	103	76285
G6_MERALGIA	Meralgia paraesthetica	0.0161535	0.0653177	0.804671	235	121360
J10_PULMOEDEMA	Pulmonary oedema	0.0217211	0.08815	0.805365	129	134353
C3_CERVIX_UTERI_EXALLC	NA	0.024274	0.0986798	0.805691	103	68070
VD_SC	Vascular dementia (subcortical)	0.0191769	0.0780324	0.805871	172	130780
K11_VASCINT	Vascular disorders of the intestines	0.0119177	0.0486272	0.806392	431	114323
CD2_BENIGN_CRANIAL_NERVE	Benign neoplasm: Cranial nerves	-0.0169697	0.0692655	0.80646	210	135428
F5_DISSOCIATIVE	Dissociative [conversion] disorders	0.0129071	0.0527672	0.806763	366	124251
RESPIRATORYINSUFF	Respiratory insufficiency	0.0113325	0.0464927	0.807426	477	88801
KRA_PSY_CHILDEMOT	Emotional disorders starting during childhood or adolecense	-0.0132457	0.0544375	0.807757	366	135272
O15_ABORT_MEDICAL	Medical abortion	0.00342632	0.014106	0.808085	6153	64578
H7_CORNEALSCAR	Corneal scars and opacities	0.0197757	0.0817183	0.808781	151	130011
H7_STRABISMUS	Strabismus	-0.00479751	0.0198606	0.809122	2563	133075
N14_FEMGENPROL	Female genital prolapse	0.00383438	0.0158788	0.809184	5518	43366
CD2_BENIGN_ASCENDING_COLON_EXALLC	NA	-0.0091758	0.0380212	0.809297	717	119504
C3_RECTUM	Malignant neoplasm of rectum	-0.0106677	0.0442232	0.809381	521	135117
H8_CHOLEASTOMA	Cholesteatoma of middle ear	-0.0108751	0.045126	0.80956	492	129169
J10_UPPERDIS	Other diseases of upper respiratory tract	0.00170605	0.00708526	0.809718	29896	105742
I9_HYPERTROCARDMYOP	Hypertrophic cardiomyopathy	-0.0128628	0.0534853	0.809948	355	135283
CD2_BENIGN_EAR_NASAL_SINUS	Benign neoplasm: Middle ear, nasal cavity and accessory sinuses	-0.0141759	0.0589501	0.809963	291	135347
E4_DM1KETO	Type 1 diabetes with ketoacidosis	0.00922545	0.0383641	0.809965	760	114000
H8_OTALGIA	Otalgia	-0.0116599	0.0485138	0.810065	432	122327
J10_CHRONLARYNGITIS	Chronic laryngitis and laryngotracheitis	0.00695542	0.0291155	0.811191	1220	105742
T1D_STRICT1	Type 1 diabetes, strict definition, subgroup 1	0.00742568	0.0312401	0.812116	1266	112528
SPONDYLOPATHY_FG	Spondylopathies (FG)	0.00699997	0.0294765	0.812288	1245	108694
N14_NEUROMUSCDYSBLADD	Neuromuscular dysfuntion of bladder	0.00881144	0.0372053	0.812786	724	121747
O15_MATERN_CARE_PELVIC_ABNORM	Maternal care for known or suspected abnormality of pelvic organs	-0.00530198	0.0223947	0.81285	2136	65746
H7_OCUMUSCLE	Disorders of ocular muscles, binocular movement, accommodation and refraction	-0.00362169	0.015316	0.813072	4350	131288
MND	Motor neuron disease (with DMD)	-0.0211022	0.0893344	0.813265	130	72292
N14_HYDRONEPHR	Hydronephrosis	0.00824055	0.0351079	0.814425	820	125548
H8_EXT_ABSC	Abscess of external ear	0.0204552	0.0871987	0.814534	133	132918
ASTHMA_PNEUMONIA	Asthma-related pneumonia	-0.00202137	0.00873171	0.816928	15892	101428
K11_UC_STRICT	Ulcerative colitis (Aki's strict definition, require KELA)	0.00659475	0.0285211	0.817141	1285	134194
CD2_BENIGN_OVARY_EXALLC	NA	-0.00540435	0.0234369	0.817632	1878	66515
K11_IBD_STRICT	Inflammatory bowel disease, strict (require KELA)	-0.00560135	0.0245749	0.819701	1773	131163
CD2_BENIGN_ASCENDING_COLON	Benign neoplasm: Ascending colon	-0.0086431	0.0379256	0.819727	717	134921
CD2_BENIGN_EAR_RESP	Benign neoplasm of middle ear and respiratory system	-0.00957382	0.0421614	0.820365	574	135064
D3_ANAEMIA_B12_DEF	Vitamin B12 deficiency anaemia	-0.00714974	0.0318223	0.822231	1034	131283
K11_KELACROHN	Crohn's disease patients in KELA-register (KELA code 209, or 208 with ICD K50)	-0.0112096	0.0499178	0.822321	395	135243
K11_OTHDISSTOMDUOD	Other diseases of stomach and duodenum	-0.00972703	0.0434594	0.822898	535	117969
N14_OTHNONINFOVA	Other and unspesified noninflammatory disorders of ovary, fallopian tube and broad ligament	0.0146943	0.0658192	0.823338	233	43366
PULM_PNEUMONIA_SEPSIS	COPD/asthma/ILD related pneumonia or pneumonia derived septichaemia	-0.00193668	0.00871794	0.824198	15947	101428
COPD_ASTHMA_PNEUMONIA_SEPSIS	COPD/asthma related pneumonia or pneumonia derived septichaemia	-0.00193668	0.00871794	0.824198	15947	101428
H7_HYPERMETRO	Hypermetropia	-0.010861	0.0489013	0.824237	429	131288
E4_AMYLOIDOSIS	Amyloidosis	-0.0189871	0.0855553	0.82437	136	122763
CD2_BENIGN_EAR_RESP_EXALLC	NA	-0.00931471	0.0422072	0.825334	574	119538
M13_PREPATELLARBURSITIS	Prepatellar bursitis	0.0113243	0.051404	0.825638	387	105147
CD2_BENIGN_EAR_NASAL_SINUS_EXALLC	NA	-0.0128757	0.0589717	0.827167	291	119774
F5_PSYCHOTH	Other and unspecified nonorganic psychotic disorders	0.00572705	0.0263778	0.828118	3282	129876
DM_POLYNEURO	Diabetic polyneuropathy	0.0148881	0.068727	0.8285	212	134699
N14_GENITOUROTH	Other disorders of the genitourinary system	0.00693033	0.0320765	0.828944	998	134640
ILD_CVDMETABOCOMORB	ILD Co-morbidites, CVD and metabolic diseases	0.00159056	0.00743092	0.830511	48145	69868
I9_THROMBOTH	Other embolism and thrombosis	0.00664129	0.0310652	0.830714	1077	117692
C3_MESTOTHEL_SOFTTISSUE	Melignant neoplasm of mesothelium and soft tissue	0.0132851	0.0624383	0.831505	258	135380
N14_ENDOMETRIOSIS_NOS	Unspecified/other endometriosis	0.00773757	0.0365397	0.832296	783	43366
ILD_COMORB	ILD-related co-morbidities	0.00126612	0.00602813	0.83364	65770	69868
J10_CHRONSINUSITIS	Chronic sinusitis	-0.00312345	0.0149339	0.83433	4980	105742
M13_DISSYNOTENDNAS	Other specified/unspecified disorders of synovium and tendon +Other specified/unspecified bursopathies	-0.0102581	0.0494268	0.835587	412	105147
H7_RETINALDETACH	Retinal detachments and breaks	0.00365739	0.0176524	0.835862	3301	126333
RHEUMA_SERONEG	Seronegative rheumatoid arthritis	-0.00650263	0.0315701	0.836811	1068	108694
M13_CHONDROMALACIA	Chondromalacia	-0.0122059	0.0593587	0.83708	288	133612
CD2_BENIGN_HEMANGIOMA	Haemangioma, any site	0.00788436	0.038445	0.837508	679	134959
ST19_SAHTRAU	Traumatic subarachnoid haemorrhage	-0.0140195	0.0684059	0.837615	216	128042
C3_COLORECTAL_EXALLC	NA	0.00523295	0.0255377	0.837642	1573	120006
K11_ALCGASTR	Alcoholic gastritis	-0.015928	0.0781975	0.838596	166	117969
I9_E_DRONE	Dronedarone medication	0.0128609	0.0633942	0.839236	256	99433
L12_BULLOTH	Other bullous disorders	0.0135181	0.0669143	0.8399	225	135210
H7_CATARACTOTHER	Other cataract	-0.00317479	0.0158041	0.840789	4759	118250
J10_TONSILLITIS	Other and unspecified tonssillitis	0.00322057	0.016075	0.841209	4128	114893
OPER_TOTAL_COLECTOMY	Total colectomy operation	-0.0123889	0.0623711	0.84255	258	135380
M13_WEGENER	Wegener granulomatosis	0.0181079	0.0912095	0.84263	121	132489
ALCOGASTRITIS	Alcoholic gastritis	-0.015486	0.0781646	0.842951	166	135472
H7_GLAUCCLOSEPRIM	Primary angle-closure glaucoma	0.0101911	0.0515416	0.84326	389	130461
J10_COPDNAS	Other chronic obstructive pulmonary disease	-0.00339972	0.0172119	0.843419	3909	117047
M13_DORSOPATHYOTH	Other dorsopathies, not elsewhere classified	-0.00154708	0.00784299	0.843627	23607	103091
H8_HL_NAS	Other specified/unspecified hearing loss	0.00812165	0.0411876	0.843681	603	122327
I9_RHEUVALV	Rheumatic valve diseases	-0.0119683	0.0607271	0.843763	272	135266
ST19_INTRACRATRAUMA	Intracranial trauma	0.0023386	0.0119109	0.844342	7596	86975
H7_OPTATROPHY	Optic atrophy	0.017923	0.0916009	0.844874	120	134912
CD2_BENIGN_OVARY	Benign neoplasm of ovary	-0.00449678	0.0233433	0.847243	1878	74510
I9_DVTANDPULM	DVT of lower extremities and pulmonary embolism	-0.00296078	0.0154702	0.848223	4696	130942
G6_NEUATR	Systemic atrophies primarly affecting the central nervous system	0.0107322	0.0562883	0.848789	322	135316
H7_EYELIDINOTH	Disorders of eyelid in diseases classified elsewhere	0.0112583	0.059277	0.849366	285	126532
POLLENALLERG	Pollen allergy	-0.00479346	0.0252872	0.849653	1596	133260
H7_PTOSIS	Ptosis of eyelid	0.00688246	0.0367352	0.851384	764	126532
L12_PSORI_NAS	Other and unspecified psoriasis	0.00900814	0.0480893	0.851409	445	131784
CD2_BENIGN_HEMANGIOMA_EXALLC	NA	0.00720468	0.038466	0.851425	679	119441
H7_RETINAHAEMORR	Retinal haemorrhage	-0.0157045	0.0838673	0.851462	144	126333
E4_HYPERPIT	Hyperfunction of pituitary gland	0.0093262	0.0501209	0.852387	404	131485
L12_BULLOUS	Bullous disorders	0.00897843	0.0486376	0.853544	428	135210
G6_PLANTAR	Lesion of plantar nerve	0.00729553	0.0396817	0.85413	640	121360
M13_CARTILAGE	Other articular cartilage disorders	-0.0114869	0.0625523	0.854298	257	92736
C3_MESTOTHEL_SOFTTISSUE_EXALLC	NA	0.0114129	0.062498	0.855102	258	120006
E4_DM2COMA	Type 2 diabetes with coma	-0.00488312	0.0267573	0.855193	1513	114000
I9_HYPTENSHR	Hypertensive heart and/or renal disease	-0.00361871	0.0199709	0.856211	3053	101358
E4_THYROIDITAUTOIM	Autoimmune thyroiditis	0.0152144	0.0852387	0.858337	140	117331
C3_OESOPHAGUS_EXALLC	NA	-0.0172101	0.0966284	0.85864	108	120006
M13_OSTEOCHONDROPATHY	Other osteochondropathies	0.00674375	0.0380486	0.859319	697	133612
M13_POLYARTHRITIS	Polyarthritis, unspecified	0.0104598	0.0590693	0.859448	290	92736
G6_LSROOT	Lumbosacral root disorders, not elsewhere classified	0.0137788	0.0779029	0.859609	169	121360
L12_ERYTHEMAMULTIF	Erythema multiforme	-0.0127844	0.0722995	0.859646	193	131988
F5_BEHEMOCHILD	Behauvioural and emotional disorders with onset usually occuring in childhood and adolescence	-0.00498446	0.0283514	0.860443	1389	134249
NIV	Non-invasive ventilation	-0.0110574	0.0631421	0.860986	266	69868
F5_KELAMENT	Kela-cod for severe mental illness	-0.00357689	0.0205249	0.861652	6347	128800
I9_CABG	Coronary artery bypass grafting	-0.00337648	0.0194039	0.861858	3669	127487
ULCERRECT	Ulcerative rectosigmoiditis	-0.00696704	0.0407986	0.864407	605	131163
C3_RESPIRATORY_INTRATHORACIC	Malignant neoplasm of respiratory system and intrathoracic organs	0.00516494	0.0303094	0.86469	1101	134537
O15_CONCEPT_ABNORM	Other abnormal products of conception	0.00300293	0.0176562	0.864949	3425	64578
H7_RETINOPATHYDIAB_NAS	Other diabetic retinopathy	-0.00684243	0.0402639	0.865058	640	126333
FE	Focal epilepsy	-0.00717228	0.0423101	0.86539	569	132214
COX_ARTHROSIS	Coxarthrosis [arthrosis of hip](FG)	-0.00240477	0.0141897	0.865424	6197	108694
L12_NAIL_INGROW	Ingrowing nail	-0.00797166	0.0471055	0.865616	458	131216
I9_OTHOTH	Other other unspecified disorders of the circulatory system	-0.0102105	0.0607536	0.866534	275	134261
K11_VOLVU	Volvulus	0.0122159	0.0732871	0.867617	187	114323
M13_CHRONSYNOVITISHANDWRIST	Chronic crepitant synovitis/bursitis of hand and wrist/periarhritis of wrist	-0.0148329	0.0891629	0.867876	127	105147
C3_RESPIRATORY_INTRATHORACIC_EXALLC	NA	0.00503887	0.0304039	0.868369	1101	119171
G6_FACOTH	Other facial nerve disorders	-0.011186	0.0682765	0.869862	215	121360
M13_ARTHTROSIS_COX_PRIM_ICD10	Coxarthrosis, primary	0.00238459	0.0146633	0.870815	5570	130068
ASTHMA_ALLERG	Asthma and allergy	-0.00474867	0.0293332	0.871395	1233	87915
L12_CORNSANDCALLOS	Corns and callosities	-0.00637173	0.0393936	0.871506	647	129090
CD2_NONHODGKIN_NAS	Other and unspecified types of non-Hodgkin lymphoma	0.00981964	0.0607444	0.871577	270	135368
F5_NEUROTICOTH	Other neurotic disorders	-0.00646495	0.0402243	0.872312	629	124251
M13_SACROCOGG	Sacrococcygeal disorders, not elsewhere classified	0.00936051	0.0585465	0.872974	293	103091
HYPOSENSIBILIZATIONTHRPY	Hyposensibilization therapy	-0.00842071	0.0526926	0.873032	372	134153
I9_MYOCARD	Myocarditis	-0.00727045	0.0455805	0.873269	487	73341
K11_CHRONGASTR	Chronic gastritis	-0.00283422	0.0178385	0.873762	3247	117969
CD2_NONHODGKIN_NAS_EXALLC	NA	0.00965611	0.0608628	0.873942	270	120006
M13_IMPINGEMENT	Impingement syndrome of shoulder	0.00288855	0.0183201	0.874716	3249	105147
E4_DMNASNASCOMP	Unspecified diabetes with multiple/unspecified complications	0.0101945	0.0654414	0.876206	232	114000
C3_BRONCHUS_LUNG_EXALLC	NA	-0.00516532	0.0334219	0.877177	914	119282
J10_SEPTDEV	Deviated nasal septum	-0.00255164	0.0167609	0.879	3932	105742
F5_PSYTRANS	Acute and transient psychotic disorders	0.00463688	0.0305794	0.879475	1868	129876
CD2_BENIGN_CAECUM	Benign neoplasm: Caecum	0.00677721	0.0448058	0.879773	509	135129
F5_SCHIZOTYP	Schizotypal disorder	0.00862258	0.0570347	0.879833	399	129876
M13_NECROVASC	Other necrotizing vasculopathies	-0.00668364	0.0444798	0.880558	511	132489
L12_EPIDERMALTHICKOTH	Other epidermal thickening	-0.00891901	0.0596741	0.881189	284	129090
N14_ABNORMALBLEED	Other abnormal uterine and caginal bleeding	-0.00264702	0.0177422	0.881401	4073	43366
PSORI_STRICT	Psoriasis (vulgaris), strict definition	0.0112412	0.0766603	0.883419	165	131784
K11_OTHILEUS	Other or unspecified ileus, impaction or obstruction	0.00378993	0.0259033	0.883676	1567	114323
ASTHMA_ALLERG_EXMORE	NA	-0.00428701	0.0293438	0.883846	1233	85305
G6_NEURO	Neurological diseases	-0.000881721	0.00605182	0.884162	41523	94115
M13_OSTEONECROSIS	Osteonecrosis	0.00812815	0.0559651	0.884524	321	130265
M13_TOEDEFORMOTH	Other deformities of toe(s)	0.00861987	0.05965	0.8851	283	92736
D3_BLOOD	Diseases of the blood and blood-forming organs and certain disorders involving the immune mechanism	-0.00144849	0.0101156	0.886137	10898	124740
K11_ACHAL	Achalasia of cardia	0.0115924	0.081445	0.886816	151	117969
CD2_BENIGN_SKIN_LOWERLIMB_EXALLC	NA	-0.010128	0.0712849	0.887018	198	119852
C3_PANCREAS	Malignant neoplasm of pancreas	0.00740151	0.0526225	0.888144	367	135271
J10_VOCALLARYNX	Diseases of vocal cords and larynx+other diseases of upper respiratory tract, no elsewhere classified	0.00186344	0.0132759	0.888373	5896	105742
C3_BRONCHUS_LUNG	Malignant neoplasm of bronchus and lung	-0.0046612	0.0333272	0.888769	914	134724
M13_SOFTTISSUENAS	Other specified/unspecified soft tissue disorders	0.00621016	0.0446348	0.889345	509	105147
M13_TRIGGERFINGER	Trigger finger	0.00417739	0.0300465	0.889426	1156	105147
N14_MALEINFERT	Male infertility	-0.00731622	0.0531827	0.890582	363	46067
M13_BONEDENSOTH	Other disorders of bone density and structure	0.0093345	0.0680675	0.890923	218	130265
D3_OTHERBLOOD	Oher diseases of blood and blood-forming organs	0.00690388	0.0504105	0.891068	401	134040
C_DIFFICILE_ENTEROCOLITIS	Enterocolitis due to Clostridium difficile	0.00473043	0.0347378	0.891683	829	134057
F5_SPEECH	Specific development disorders of speech and language	-0.00723263	0.053145	0.891748	360	134792
K11_UMBHER	Umbilical hernia	-0.00285465	0.0210832	0.892296	2455	118562
DM_RETINA_NOS	Unspecified diabetic retinopathy	-0.00417934	0.0310761	0.893017	1087	126784
C3_OESOPHAGUS	Malignant neoplasm of oesophagus	-0.0128233	0.0957115	0.893419	108	135530
ALCOTOXIC	Toxic effect of unspecified or or other (than ethanol) alcohols	-0.00906588	0.0676941	0.893463	224	135414
CD2_BENIGN_HEAMANGIOMA_LYMPHANGIOMA_EXALLC	NA	-0.00496062	0.0375328	0.894852	723	119403
CD2_BENIGN_SKIN_LOWERLIMB	Benign neoplasm: Skin of lower limb, including hip	-0.00938432	0.0711892	0.895125	198	135440
M13_PATELLAOTH	Other disorders of patella	0.0029733	0.0226057	0.895357	2103	92736
G6_NEUROOTH	Other disorders of nervous system	0.00611792	0.0470173	0.896471	460	127930
I9_LYMPHOTH	Other noninfective disordersof lymphatic vessels and lymph nodes	0.00851847	0.0656294	0.896727	234	117692
DM_NEPHROPATHY_EXMORE	NA	0.00313795	0.0242339	0.896973	1837	113252
E4_DM1COMA	Type 1 diabetes with coma	-0.00477694	0.0373139	0.898133	775	114000
COPD_EARLYANDLATER	COPD, early/later onset	-0.00218018	0.0171417	0.898794	3909	131729
COPD_EARLYANDLATER_EXMORE	NA	-0.00218017	0.0171417	0.898794	3909	131729
M13_THORACISPINEPAIN	Pain in thoracic spine	0.00349716	0.0278766	0.900166	1339	103091
PNEUMONIA	Pneumonias (Asthma/COPD co-morbidities)	-0.00108062	0.00862532	0.900299	15892	119661
PSOR_ENTE_ARTHR	Psoriatic and enteropathic arthropathies	-0.00408645	0.0330341	0.901549	955	108694
CD2_BENIGN_MELANOCYTIC_SCALPNECK	Melanocytic naevi of scalp and neck	0.00900014	0.0728486	0.901675	189	135449
G6_PARKINSON	Parkinson's disease	-0.00362252	0.0293892	0.901901	1223	134415
ASTHMA_OBESITY	Obesity related asthma	-0.00270532	0.0219739	0.902016	2274	87915
AB1_ZOONOTIC_BACTERIAL	Certain zoonotic bacterial diseases	-0.00975482	0.0796283	0.9025	160	135478
F5_NEUROTIC	Neurotic, stress-related and somatoform disorders	-0.00128995	0.0105598	0.902775	11387	124251
ASTHMA_PNEUMONIA_AND_SEPSIS	Asthma-related pneumonia or sepsis	-0.00103576	0.00861137	0.904262	15947	119691
H7_KERATITISINOTH	Keratitis and keratoconjunctivitis in other diseases classified elsewhere	0.00698608	0.0586027	0.905108	295	130011
H8_OTOSCLE	Otosclerosis	0.0041679	0.035254	0.905889	842	130102
CD2_BENIGN_CAECUM_EXALLC	NA	0.00520441	0.0448218	0.907563	509	119642
L12_INFECT_DERM	Infective dermatitis	-0.00363843	0.0313685	0.90766	1032	124171
K11_CHOLANGI	Cholangitis (primary sclerosing, PSC)	-0.00587786	0.0512343	0.908663	386	121348
D3_HAEMOLYTICANAEMIA	Haemolytic anaemias	-0.00764219	0.0669069	0.909062	224	135414
AD_AM_EXMORE	NA	0.00546716	0.0483265	0.909928	507	72206
K11_GIDISEASES	Gastrointestinal diseases	-0.000636059	0.00562529	0.909974	64439	71199
CD2_BENIGN_MELANOCYTIC_SCALPNECK_EXALLC	NA	0.00823317	0.0728972	0.910076	189	119859
N14_ENDOMETRIOSIS_RECTPVAGSEPT_VAGINA	Endometriosis of rectovaginal septum and vagina	-0.00409077	0.0364888	0.910736	797	43366
I9_SAHANEUR	Aneurysms, operations, SAH	0.00319647	0.0286937	0.9113	1258	126115
CD2_BENIGN_COLORECANI_EXALLC	NA	0.00158771	0.0142902	0.911533	5217	116151
CD2_BENIGN_HEAMANGIOMA_LYMPHANGIOMA	Haemangioma and lymphangioma, any site	-0.00415925	0.0375371	0.911772	723	134915
ASTHMA_NOS	Undetermined asthma	0.00354169	0.0324619	0.913121	992	87915
CD2_BENIGN_PAROTID	Benign neoplasm: Parotid gland	0.0047177	0.0432998	0.913239	544	135094
D3_ALLERGPURPURA	Allergic purpura	0.00662506	0.0608592	0.913314	271	134136
K11_KELAUC	UC patients in KELA-register ( KELA 208 prior to 1994, or ICD K51)	0.00292939	0.0269573	0.913466	1444	134194
H7_STENOLACRI	Stenosis and insufficiency of lacrimal passages	0.00383628	0.0359605	0.915043	776	126532
C3_PANCREAS_EXALLC	NA	0.00554163	0.0525666	0.916042	367	120006
SNORING	Snoring	0.00177795	0.0170493	0.916945	4270	61946
J10_ASTHMACOPDKELA	Asthma/COPD (KELA code 203)	-0.0011017	0.0105935	0.917171	11222	117047
ASTHMA_NOS_EXMORE	NA	0.00332765	0.0323931	0.91818	992	85305
J10_PNEUMOPROBBAC	Pneumonia (excl. viral and due to other infectious organisms not elsewhere classified)	-0.000894535	0.00872289	0.91832	15503	120135
E4_HYPERLIPMIX	Mixed hyperlipidaemia	-0.00576445	0.0567256	0.919058	313	122763
N14_FIOTHNAS	Female infertility, cervigal, vaginal, other or unspecified origin	-0.0018191	0.0180688	0.919807	3196	72762
F5_STIMUL	Mental and behavioural disorders due to use of other stimulants, including caffeine	-0.00616979	0.0614915	0.920078	284	133592
J10_PERITONSABSC	Peritonsillar abscess	0.00212508	0.0214059	0.92092	2346	105742
F5_ANAPER	Anankastic personality disorder	-0.00599792	0.0606083	0.921168	276	132005
ALCO_PRESCRIPTION	Use of disulfiram, acamprosate or naltrexone	-0.00330259	0.0334396	0.921327	929	134709
M13_ANKYLOSPON_STRICT	Ankylosing spondylitis, strict definition	-0.00572484	0.0584317	0.921952	297	134889
CD2_BENIGN_SALIVARY_NOS_EXALLC	NA	-0.00592827	0.0627776	0.924765	255	119810
I9_SAH	Subarachnoid haemmorrhage	0.00330547	0.0350917	0.924954	820	124939
J10_INFLUPNEU	Influenza and pneumonia	-0.000779946	0.00834914	0.925573	17091	118547
COPD_HOSPITAL	COPD, hospital admissions	-0.00160823	0.0172585	0.925757	3844	131794
CD2_BENIGN_SALIVARY_NOS	Benign neoplasm: other/unspecified salivary gland	-0.00577265	0.0626335	0.926566	255	135383
ALCOHOLACUTE10	Acute alcohol intoxication	-0.00218793	0.0239183	0.927115	1868	133384
G6_ALS	Motor neuron disease	-0.0082491	0.0908023	0.927614	124	72292
M13_OSTEOMYELITIS	Osteomyelitis	-0.00398682	0.0453919	0.930011	492	130265
M13_BURSITISKNEEOTH	Other bursitis of knee	-0.00829209	0.0951547	0.930558	111	105147
D3_IMMUNEMECHANISMOTHER	Other disorders involving the immune mechanism, not elsewhere classified	-0.00599228	0.0688179	0.930612	207	133932
F5_ALCOHOLAC	Acute alcohol intoxication	0.00172387	0.0199692	0.931207	2811	128020
TUBERCULOSIS	Tuberculosis	-0.0034167	0.0397945	0.931579	644	134994
E4_HYPERKALAEMIA	Hyperkalaemia	0.00496258	0.0580635	0.931889	299	122763
L12_LICHENPLANUS	Lichen planus	-0.0025021	0.0304776	0.93457	1132	131784
H8_MENIERE	M√©ni√®re disease	-0.00265197	0.0327588	0.935478	942	130102
L12_PRURITUS	Pruritus	-0.00292588	0.0361427	0.935479	789	124171
H7_KERATITISOTH	Other keratitis	-0.00266412	0.0333432	0.936317	905	130011
F5_OTHRET	Other and unspecified mental retardation	-0.0077527	0.0971336	0.936385	106	135215
L12_ROSACEANAS	Other and unspcified rosacea	-0.00337359	0.0423214	0.936465	578	131216
CD2_LYMPHOID_LEUKAEMIA	Lymphoid leukaemia	0.00419973	0.0533006	0.937197	346	135292
M13_SOFTOVERUSE	Soft tissue disorders related to use, overuse and pressure	0.00162098	0.0208615	0.938065	2364	105147
RHEUMA_SEROPOS_WIDE	Seropositive rheumatoid arthritis, wide	0.0015535	0.0201522	0.938553	2687	132949
G6_POLYOTHUNS	Other and unspecified polyneuropathies, also in other diseases	0.00193818	0.025555	0.939544	1546	133821
CD2_BENIGN_PAROTID_EXALLC	NA	0.0032424	0.0433298	0.940349	544	119597
CD2_LYMPHOID_LEUKAEMIA_EXALLC	NA	0.00394299	0.053913	0.941698	346	120006
H8_PERFORATION	Perforation of tympanic membrane	0.00247224	0.0338339	0.94175	897	129169
F5_UNSMENDIS	Unspecified mental disorder	0.00136874	0.0188386	0.94208	6838	128800
CD2_BENIGN_COLORECANI	Benign neoplasm of colon, rectum, anus and anal canal	0.000992743	0.0143006	0.944655	5217	130421
CD2_BENIGN_OTHER_NOS	Benign neoplasm of other and unspecified sites	0.00423421	0.061494	0.945104	268	135370
M13_SOFTTISSUE	Soft tissue disorders	-0.000451017	0.00659984	0.945517	30491	105147
D3_IMMUDEF	Immunodeficiencies	0.00343546	0.0517129	0.947033	380	135258
KRA_PSY_CHILDEMOT_EXMORE	NA	-0.00449326	0.0681146	0.947405	366	105200
M13_SPONDYLOSIS	Spondylosis	0.000952225	0.0144504	0.94746	5517	103091
N14_URETHRITISANDURSYNDR	Urehtritis and urethral syndrome	-0.00475137	0.0724294	0.947696	192	121747
I9_PULMEMB	Pulmonary embolism	-0.0013698	0.0214215	0.949014	2345	133074
I9_POSTAMI	Status post-ami	-0.00233611	0.0369125	0.949537	983	115774
ULCERILEO	Ulcerative ileocolitis	-0.00365218	0.057817	0.949633	297	131163
O15_MATERN_CARE_FETAL_ABNORM	Maternal care for known or suspected fetal abnormality and damage	0.0017456	0.0282756	0.950774	1291	65746
H7_CONJUVASC	Other conjunctival vascular disorders and cysts	-0.00460829	0.0761202	0.951726	174	126542
L12_CHRONICULCEROFSKIN	Chronic ulcer of skin, not elsewhere classified	-0.00282754	0.0481245	0.953148	435	129090
K11_UC_STRICT2	Ulcerative colitis (Aki's strict definition, require KELA, min 2 HDR)	0.0017565	0.0302627	0.953715	1131	134194
L12_FOLLICULARNAS	Other and unspecified follicular disorders	0.00376848	0.0651546	0.953877	240	131216
J10_PNEUMOPNEUMO	Pneumonia due to Streptococcus pneumoniae	-0.00302073	0.0525214	0.954136	367	118547
H7_HERPESKERATITIS	Herpesviral keratitis and keratoconjunctivitis	0.00297641	0.0519822	0.954339	371	130011
C3_COLON_EXALLC	NA	-0.00183098	0.0327601	0.955429	968	120006
FE_MODE	Focal epilepsy	0.00308714	0.0552725	0.955459	329	132214
CD2_BENIGN_OTHER_NOS_EXALLC	NA	0.00330249	0.0612706	0.957015	268	119779
HEPATITIS_CHRONIC_VIRAL	Chronic viral hepatitis	0.00281318	0.0522456	0.957058	380	135138
I9_CONDUCTIO	Conduction disorders	0.00106829	0.0205613	0.958564	2565	99433
FG_PULMHEART	Pulmonary heart disease	-0.00108929	0.0214356	0.959471	2345	133293
I9_CARDARR	Cardiac arrest	0.00216279	0.0428446	0.95974	628	73341
J10_COPD	COPD	-0.000805086	0.0168248	0.961835	4093	117047
L12_ABSCESS_CUT	Cutaneous abscess, furuncle and carbuncle	0.00107148	0.0224119	0.961869	2012	129953
H7_GLAUCSUSP	Glaucoma suspect	0.000921512	0.0196789	0.962651	2843	130461
MUCOPROCT	Mucosal proctocolitis	0.00152998	0.033004	0.963025	939	131163
DM_RET_VEIN_OCCLU	Retinal vein occlusion (central or branch)	-0.00310477	0.0672668	0.963186	223	113624
H7_MACULADEGEN	Degeneration of macula and posterior pole	-0.00081253	0.0176654	0.963314	3680	126333
H7_MODVISIMPBINOC	Moderate visual impairment, binocular	0.00294477	0.0647875	0.963746	243	131199
L12_PSORI_VULG	Psoriasis vulgaris	-0.00112928	0.0254153	0.964559	1613	131784
M13_SJOGREN	Sicca syndrome [Sj√∂gren]	0.00162237	0.037315	0.965321	749	132489
E4_DMNAS	Unspecified diabetes	0.000968404	0.0223694	0.965469	2258	114000
K11_IBS	Irritable bowel syndrome	-0.00083498	0.0193197	0.965527	2727	114323
M13_ARTHTROSIS_COX	Coxarthrosis,	0.000610331	0.0143772	0.966139	6197	92736
H7_VISFIELDDEF	Visual field defects	-0.00165522	0.0395246	0.966596	656	131199
T1D_WIDE	Type 1 diabetes, wide definition	0.000694547	0.0167839	0.966992	4400	113624
DM_KETOACIDOSIS	Diabetic ketoacidosis	0.000821494	0.0200308	0.967287	3071	100700
ST19_SDHTRAU	Traumatic subdural haemorrhage	-0.00133859	0.0331756	0.967815	925	128042
G6_POLYNEU	Polyneuropathies and other disorders of the peripheral nervous system	0.000962018	0.0239581	0.96797	1817	133821
N14_OTHNONINFCERVIX	Other noninflammatory disorders of cervix uteri	0.00177847	0.0454649	0.968797	492	43366
AB1_MYCOSES	Mycoses	0.000778802	0.0209769	0.970384	2299	133339
K11_CD_STRICT	Crohn disease (Aki's strict definition, require KELA)	0.001943	0.0535511	0.971057	355	135243
KRA_PSY_PERSON	Personality disorders	-0.00063924	0.0185114	0.972453	3472	132166
N14_ENDOMETRIOSIS	Endometriosis	-0.000531159	0.0157312	0.973065	4963	43366
I9_OTHILLHEART	Other or ill-defined heart diseases	0.00148652	0.046522	0.974509	465	99433
RHEUMA_SEROPOS_OTH	Other/unspecified seropositiverheumatoid arthritis	-0.000647722	0.0202765	0.974516	2657	132949
G6_POSTOPNEURO	Postprocedural disorders of nervous system	-0.00127246	0.0417353	0.975677	587	127930
L12_ROSACEA	Rosacea	-0.00112088	0.0383173	0.976663	705	131216
H8_EAR	Diseases of the ear and mastoid process	0.000211284	0.00723513	0.976703	23485	112153
KRA_PSY_ALCOH	Alcohol abuse, main dg	-0.000687007	0.024936	0.97802	1740	133898
DM_NEPHROPATHY	Diabetic nephropathy	0.000652126	0.0240757	0.978391	1837	130598
CMV_NOS	Other/unspecified cytomegaloviral diseases	0.00254041	0.0942735	0.978502	112	135494
ANOSMIA	Anosmia	0.00155708	0.0668603	0.98142	245	40375
M13_SYSTCONNECT	Systemic connective tissue disorders	-0.000394695	0.0179908	0.982497	3149	132489
O15_COMPLIC_LAB_DELIV	Complications of labour and delivery	0.000228252	0.0105494	0.982738	11487	64901
J10_PNEUMONIA	All pneumoniae	-0.000179157	0.00865195	0.983479	15771	119867
K11_ULCER	Ulcerative colitis	0.00044587	0.0217058	0.983611	2250	131163
H7_DIVERGSTRAB	Divergent concomitant strabismus	-0.000723998	0.0357777	0.983855	803	131288
RHEUMA_SEROPOS	Seropositive rheumatoid arthritis	-0.00040085	0.0203236	0.984264	2689	108694
KRA_PSY_ALCOH_EXMORE	NA	-0.000530718	0.0269718	0.984301	1740	105200
L12_URTICA_NAS	Other and unspecified urticaria	-0.00044183	0.0231384	0.984765	1885	131988
H7_LACRIMALORBITINOTH	Disorders of lacrimal system and orbit in diseases classified elsewhere	0.00139012	0.0728481	0.984775	186	126532
KRA_PSY_ANXIETY	Anxiety disorders	-0.000192704	0.0104911	0.985345	11600	124038
C3_COLON	Malignant neoplasm of colon	-0.00056764	0.0326656	0.986136	968	134670
I9_ANEUR	Endovascular or surgical operations to intracerebral aneurysms	-0.000885684	0.0519252	0.986391	379	126115
H7_STRABOTH	Other strabismus	-0.000379911	0.0223291	0.986425	2106	131288
N14_BARTHOCYS	Cyst of Bartholin Gland	-0.000926949	0.0552718	0.98662	335	69526
GOUT_IDIO	Idiopathic gout	-0.000734148	0.0468405	0.987495	465	133697
N14_URETHRALSTRICT	Urethral stricture	-0.000657711	0.0480798	0.989086	439	121747
L12_ERYTHEMANODOSUM	Erythema nodosum	-0.000695941	0.064247	0.991357	243	131988
N14_OTHBLADD	Other disorders of bladder	-0.000344674	0.0345358	0.992037	847	121747
D3_BLOODOTHER	Other diseases of blood and blood-forming organs	-0.000241485	0.0252074	0.992356	1598	134040
D3_IMMUNEMECHANISMNAS	Other and unspecified disorders involving the immune mechanism, not elsewhere classified	-0.00063765	0.0711424	0.992849	194	133932
H7_OCUPAIN	Ocular pain	-0.000382384	0.0454824	0.993292	487	134572
GAITCHANGE	Abnormal gait	0.000280661	0.0369214	0.993935	747	134891
K11_CD_STRICT2	Crohn disease (Aki's strict definition, require KELA, min 2 HDR)	-0.000339421	0.0563675	0.995196	320	135243
H8_EXT_NONINF	Acute otitis externa, noninfective	-0.000132265	0.0850509	0.998759	139	132918
I9_RBBB	Right bundle-branch block	-9.97218e-05	0.0664107	0.998802	229	99433
M13_SPONDYLOPATHYNAS	Other specified/unspecified spondylopathies	-8.10055e-05	0.0669701	0.999035	227	103091
