# Supplementary material for: GWAS of thyroid stimulating hormone highlights pleiotropic effects and inverse association with thyroid cancer
Source: Nat Commun. 2020 Aug 7;11:3981. doi: 10.1038/s41467-020-17718-z (PMC7414135; doi:10.1038/s41467-020-17718-z)
Supplement: Supplementary file 17 — Supplementary Dataset 14 [file 41467_2020_17718_MOESM17_ESM.xlsx]

## Sheet: SData14_MR_TSH_ThyroidCancer
a. Two-sample Mendelian Randomization between TSH and thyroid cancer. TSH summary statistics were obtained from the meta-analysis of HUNT and ThyroidOmics(n=109,630) and thyroid cancer summary statistics were from the meta-anlaysis of UKB, MGI, deCODE and four other case-control data sets with European ancestry as reported in Gudmundsson et al.(2017) (cases/controls=4,146/731,903)
Exposure	Outcome	Method	Number of SNPs	Odds ratio	Lower 95% CI	Upper 95% CI	P-value
TSH	Thyroid Cancer	Inverse variance weighted	94	0.55	0.4	0.74	9.08e-05
TSH	Thyroid Cancer	MR Egger	94	0.65	0.35	1.2	0.169
TSH	Thyroid Cancer	Penalised weighted median	94	0.72	0.57	0.9	0.00466
TSH	Thyroid Cancer	Weighted median	94	0.73	0.58	0.9	0.00428
TSH	Thyroid Cancer	Weighted mode	94	1.04	0.73	1.48	0.836
TSH	Thyroid Cancer	MR-PRESSO	87	0.65	0.55	0.77	2.54e-06
b. Summary statistics of the 94 variants used in the two-sample MR
			Association results for TSH in the meta-analysis of HUNT and ThyroidOmics					Association results for Thyroid Cancer in the meta-analysis of UKBB, deCODE with four other case-control data sets as reported in Gudmundsson et al. (2017) and MGI
Position(GRCh37)	Allele1	Allele2	Effect*	SE of Effect	P-value	Direction	P-value Heterogeniety	Effect*	SE of Effect	P-value	Direction	P-value Heterogeniety
10:101283330	C	A	-0.0555	0.00497916	1.07828e-28	--	0.04533	0.0525	0.029	0.07001	+++	0.3604
10:8575583	G	C	-0.0415	0.00640178	6.3914e-11	--	0.6246	0.0044	0.0334	0.8962	+-+	0.3373
10:8682679	C	T	-0.0317	0.00518239	1.3615e-09	--	0.05909	0.0537	0.0301	0.07479	-++	0.02643
10:89849519	G	A	0.0344	0.00497916	5.03948e-12	++	0.2296	-0.0043	0.0304	0.8864	--+	0.2872
1:108357391	C	T	0.1091	0.00853571	3.87984e-37	++	0.5644	-0.1129	0.0482	0.01904	---	0.4626
11:115045237	C	T	-0.0391	0.00477593	4.15598e-16	--	0.8836	-0.0089	0.0281	0.751	+-+	0.6887
11:45228686	G	A	-0.0716	0.00528401	1.32188e-41	--	0.3135	0.0077	0.0318	0.8076	++-	0.3062
1:19747103	G	T	0.0677	0.00518239	4.45249e-39	++	0.243	-0.0513	0.04	0.1996	?-?	1
1:19839115	C	A	0.1173	0.00680824	1.52574e-66	++	0.6502	-0.089	0.0598	0.1363	-?-	0.6263
12:111884608	C	T	0.0293	0.00477593	1.24123e-09	++	0.7009	-0.0302	0.0291	0.3004	--+	0.7032
1:218685055	G	A	-0.0308	0.00497916	6.25948e-10	--	0.2638	0.1399	0.0284	8.729e-07	+++	0.6956
1:22513011	G	A	-0.0299	0.00508078	4.09754e-09	--	0.449	0.0612	0.0276	0.02669	-++	0.615
12:549670	G	C	-0.408	0.062392	6.16245e-11	-?	1	-0.2085	0.8041	0.7954	+?-	0.2568
12:570840	G	A	0.0382	0.00538563	1.96259e-12	++	0.04103	0.0427	0.0463	0.356	+?+	0.5021
12:665822	C	T	0.4887	0.07296	2.10877e-11	+?	1	3.7782	1.921	0.04921	+?-	0.04828
12:69831694	C	T	0.0262	0.00508078	2.86973e-07	++	0.5953	-0.0229	0.0299	0.4441	+--	0.5607
12:96583858	G	A	0.1851	0.0173763	1.73971e-26	++	0.02686	0.023	0.0976	0.8134	-+-	0.7133
12:96604447	G	A	-0.0489	0.00731632	1.9547e-11	--	0.1762	-0.0629	0.041	0.1247	+--	0.3528
13:111191813	C	T	0.0263	0.00548724	1.89494e-06	++	0.4424	0.0185	0.035	0.5983	--+	0.2758
13:24776196	G	A	0.043	0.00518239	9.00319e-17	++	0.8477	-0.0372	0.0294	0.2064	---	0.9023
14:105223525	C	T	0.0382	0.00487755	9.55335e-15	++	0.2231	-0.0207	0.0282	0.4621	+--	0.9109
14:36569520	G	A	-0.0456	0.00497916	2.51031e-20	--	0.2485	0.2247	0.0282	1.483e-15	+++	0.02669
14:36738361	C	T	-0.1781	0.0161569	2.99105e-28	--	0.3273	0.5861	0.0692	2.442e-17	+++	0.3527
14:81107361	C	T	-1.3695	0.164719	9.10944e-17	-?	1	1.7708	3.9653	0.6552	+??	1
14:81438070	G	T	0.068	0.00833248	3.70132e-16	++	0.3021	-0.087	0.0732	0.2345	-?-	0.9358
14:81586674	C	T	-0.0607	0.00569047	9.34179e-27	--	0.1502	0.0579	0.0333	0.08234	-++	0.08994
14:81610228	G	A	1.1001	0.0830199	4.70547e-40	+?	1	-0.377	3.279	0.9085	-??	1
14:81619945	C	A	-0.0603	0.00609693	6.24357e-23	--	0.6934	-0.0006	0.032	0.9847	+--	0.2198
14:81665357	T	A	-0.7732	0.121532	2.00961e-10	-?	1	-0.4808	0.9566	0.6153	+?-	0.5088
14:93565216	G	A	-0.0795	0.00609693	2.34277e-39	--	0.004204	0.0496	0.0358	0.1659	-++	0.729
1:51451499	G	A	-0.0345	0.00528401	5.88181e-11	--	0.8604	0.0265	0.0286	0.3545	+++	0.9899
15:36001394	C	T	0.0646	0.0113809	1.31755e-08	++	0.7155	0.0512	0.0667	0.4426	-++	0.1487
15:49711185	C	T	0.0758	0.00548724	9.98596e-43	++	0.1363	-0.044	0.0314	0.1609	---	0.5285
15:89113482	G	A	0.0593	0.00508078	4.61574e-31	++	0.6899	0.0092	0.028	0.7428	-+-	0.3067
16:14400309	G	A	-0.025	0.00487755	2.79717e-07	+-	1.477e-06	0.0677	0.0277	0.0146	+++	0.6558
1:61610049	G	A	0.16	0.0111777	1.47264e-46	++	0.1883	-0.2303	0.06	0.0001228	---	0.2047
16:4015313	G	A	0.0426	0.0065034	5.55518e-11	++	0.2501	0.0296	0.035	0.3984	++-	0.6978
16:79751591	C	T	-0.0905	0.00508078	1.82426e-70	--	0.6872	0.1333	0.0293	5.438e-06	+++	0.2614
1:68166425	G	A	-0.0297	0.00487755	9.72246e-10	--	0.5246	-0.021	0.0317	0.5077	---	0.8366
17:44699851	G	A	0.0471	0.00680824	3.61417e-12	++	0.621	0.0392	0.0479	0.4131	?+?	1
17:47418178	G	A	0.0302	0.00487755	7.46125e-10	++	0.4512	-0.0169	0.0268	0.5279	+--	0.232
17:59338574	G	A	-0.0989	0.0134133	1.64416e-13	--	0.345	-0.1087	0.0878	0.2155	--?	0.51
17:64208285	G	C	0.0642	0.0102632	3.35935e-10	++	0.1713	0.077	0.0588	0.19	+++	0.9342
17:70122108	G	A	0.0539	0.00477593	4.72221e-29	++	0.8411	-0.007	0.0251	0.782	--+	0.1958
17:70380850	G	A	-0.0455	0.00477593	3.55173e-21	--	0.8589	0.0333	0.0273	0.2219	++-	0.318
19:2634823	C	T	-0.0435	0.00711309	1.18285e-09	--	0.8382	0.0057	0.0388	0.8841	-+-	0.9029
19:5295567	G	A	0.0352	0.00558886	2.26018e-10	++	0.9366	0.0296	0.0321	0.3571	+++	0.9931
19:55772412	G	A	-0.0271	0.00497916	6.66629e-08	--	0.8287	-0.0095	0.0338	0.7782	-+-	0.8675
19:7223848	G	T	-0.0537	0.00487755	3.69529e-28	--	0.8578	0.0735	0.0276	0.007694	+++	0.8493
19:8327502	C	T	0.0681	0.00894217	2.8827e-14	++	0.6768	-0.0382	0.0536	0.4757	---	0.9295
20:22605697	C	T	-0.055	0.00569047	5.63174e-22	--	0.274	-0.0064	0.0374	0.8637	+--	0.2342
20:6685377	C	T	-0.0295	0.00497916	4.60985e-09	--	0.3632	0.0179	0.0241	0.4577	+++	0.8634
2:1418192	G	C	-0.0372	0.00538563	6.78478e-12	--	0.6913	-0.002	0.0259	0.9378	-+-	0.4418
2:169554118	G	T	0.085	0.0131084	1.01002e-10	++	0.3221	-0.0101	0.0728	0.8901	-+-	0.3118
2:217625679	G	A	0.0994	0.00538563	2.44978e-76	++	8.292e-05	0.0099	0.0492	0.8412	+?-	0.4565
2:218236786	C	T	0.0507	0.00599532	2.10923e-17	++	0.9842	-0.125	0.0322	0.0001029	---	0.825
2:220025308	C	T	0.029	0.00518239	1.85277e-08	++	0.1577	0.0048	0.0312	0.8787	+-+	0.4818
22:31790014	C	T	0.0275	0.00518239	9.05446e-08	++	0.1959	0.0435	0.0276	0.1155	+++	0.2705
2:242516105	G	A	-0.047	0.00711309	3.76554e-11	--	0.8683	0.0501	0.0391	0.2004	-++	0.6298
2:25994220	C	A	-0.0873	0.0131084	2.77598e-11	--	0.9046	0.2266	0.0842	0.007082	+++	0.4364
2:43644556	C	T	0.0401	0.00487755	2.64419e-16	++	0.08242	0.0132	0.0308	0.6679	+--	0.04649
3:12251424	G	A	-0.0523	0.00558886	6.48314e-21	--	0.1945	-0.0379	0.0343	0.2691	---	0.8546
3:149212082	C	T	0.0334	0.00487755	5.01381e-12	++	0.9737	-0.0547	0.0279	0.05018	--+	0.4682
3:185514088	C	T	-0.0465	0.00528401	7.88997e-19	--	0.1822	-0.0089	0.0469	0.8502	-?-	0.869
3:188072513	G	A	0.0244	0.00497916	1.06441e-06	++	0.4716	0.0178	0.0282	0.5275	+++	0.97
3:193916181	G	A	-0.0578	0.0058937	8.16159e-23	--	0.9723	0.0576	0.0328	0.079	+++	0.7679
4:149665602	C	T	0.1195	0.00609693	1.7238e-86	++	0.3717	0.0373	0.0346	0.2808	++-	0.431
5:58373418	G	C	0.0621	0.0115842	8.1755e-08	++	0.5044	-0.0229	0.0428	0.5928	--+	0.3897
5:76477820	G	A	0.1458	0.00741794	2.63666e-85	++	0.1182	0.0575	0.0423	0.1734	-++	0.6743
5:76528022	G	A	0.1663	0.00487755	5.20218e-250	++	5.091e-08	0.0665	0.0351	0.0584	+++	0.251
6:148521292	C	T	0.0397	0.00497916	1.19736e-15	++	0.2547	0.007	0.0332	0.8333	++-	0.7508
6:166038536	C	T	0.0498	0.00538563	2.8997e-20	++	0.3432	0.0157	0.0294	0.5942	+-+	0.01577
6:166043959	G	C	-0.1143	0.00518239	2.10791e-106	--	0.002184	0.0363	0.0291	0.2121	+++	0.8361
6:168819800	C	T	-0.0339	0.00508078	3.13786e-11	--	0.4857	0.023	0.0323	0.476	--+	0.2122
6:43806335	C	T	-0.1016	0.00528401	2.11883e-81	--	0.02471	0.042	0.0265	0.1122	+++	0.1908
6:43835886	G	A	0.0697	0.0108729	1.23285e-10	++	0.391	-0.0743	0.0512	0.1467	---	0.1944
6:43905037	C	T	0.0796	0.00558886	1.23937e-45	++	0.1346	0.0518	0.0323	0.1091	-++	0.3083
6:87805210	T	A	-0.0408	0.00528401	1.22166e-14	--	0.149	0.0573	0.0346	0.09796	+++	0.5881
7:2329497	G	A	-0.0243	0.00497916	1.04003e-06	--	0.3882	-0.0276	0.0317	0.3841	-+-	0.2017
7:46753491	C	A	0.034	0.00497916	9.35792e-12	++	0.5627	-0.0003	0.0446	0.9941	-?+	0.8104
8:120112818	C	T	-0.0408	0.00812925	4.52375e-07	--	0.4308	0.0122	0.0417	0.7698	+-+	0.09697
8:133771635	C	A	0.192	0.0177827	4.41427e-27	++	0.6363	-0.3034	0.0989	0.002162	---	0.5285
8:133848532	G	A	-0.2562	0.0281475	8.35202e-20	-?	1	0.5054	0.1494	0.0007158	-++	0.06194
8:23356964	G	A	0.0607	0.00680824	3.66247e-19	++	0.1323	-0.0212	0.0349	0.5444	-+-	0.0119
8:32439151	G	A	-0.0628	0.00548724	3.83333e-30	--	0.03058	0.2037	0.0312	6.804e-11	+++	0.2618
8:70362415	C	T	-0.0307	0.00528401	7.37172e-09	--	0.04324	-0.0286	0.029	0.3243	---	0.8919
8:8323088	T	A	0.0342	0.0058937	5.74384e-09	++	0.1515	-0.0526	0.0266	0.04775	---	0.5531
9:100546391	G	A	0.0475	0.00508078	6.51202e-21	++	0.0002471	-0.5077	0.0284	3.053e-71	---	0.569
9:127032607	G	A	-0.0333	0.00487755	1.16294e-11	--	0.2086	0.0012	0.0248	0.9607	++-	0.4033
9:136143212	G	A	0.0419	0.00497916	2.9679e-17	++	0.05841	-0.0107	0.0381	0.7794	--+	0.9351
9:16214340	C	A	-0.0339	0.00508078	1.58499e-11	--	0.2175	-0.0297	0.0251	0.2363	---	0.7939
9:3902718	C	T	-0.0634	0.0109745	6.85034e-09	--	0.7295	0.1234	0.0712	0.0833	-++	0.2346
9:4221298	C	A	0.0507	0.00538563	7.23696e-21	++	0.02889	0.0089	0.0395	0.8207	--+	0.1765
9:4290544	C	T	0.0525	0.00477593	1.22635e-27	++	0.01217	-0.0264	0.0221	0.2314	---	0.2069
*Effect is with regard to Allele2. Effect in the TSH meta-analysis the unit is one standard deviation (s.d.) of TSH levels
