# Supplementary material for: GWAS of thyroid stimulating hormone highlights pleiotropic effects and inverse association with thyroid cancer
Source: Nat Commun. 2020 Aug 7;11:3981. doi: 10.1038/s41467-020-17718-z (PMC7414135; doi:10.1038/s41467-020-17718-z)
Supplement: Supplementary file 18 — Supplementary Dataset 15 [file 41467_2020_17718_MOESM18_ESM.xlsx]

## Sheet: SData15_sensitivityTestGWAS
Results of sensitivity check from GWAS of TSH on HUNT participants with TSH levels in normal range and on HUNT participants younger than 50 years old, respectively .
									HUNT+MGI+ThyroidOmics meta-analysis							HUNT (N=55,342)						HUNT with TSH within normal range (between 0.5 mU/L and 4.5 mU/L (N=53,044)					HUNT with participants younger than 50 years old (N=27,707)
cate	lociIndex	rsid	Chr	Position(GRCh37)	Ref	Alt	Func.refGene	Gene.refGene	Allele Frequency*	Effect*	SE of Effect**	P-value	N(sample size)	Direction of effect in HUNT, MGI and ThyroidOmics	P-value Heterogeneity	Allele Frequency*	Effect*	SE of Effect**	P-value	N(sample size)	imputationInfo_HUNT	Allele Frequency*	Effect*	SE of Effect**	P-value	N(sample size)	Allele Frequency*	N(sample size)	Effect*	SE of Effect**	P-value
known	1	rs12027702	1	19747103	G	T	intronic	CAPZB	0.327229	0.0677	0.0051788	3.95121e-39	106360	+?+	0.243	0.321724	0.0610101	0.00768894	2.10863e-15	55342	0.9989	0.322189	0.0572638	0.00781195	2.29669e-13	53044	0.321457	27707	0.0635042	0.0101458	3.87133e-10
known	1	rs12138950	1	19839115	A	C	intergenic	CAPZB;LOC105378614	0.153685	-0.1159	0.00639734	1.82536e-72	116445	---	0.7162	0.158847	-0.120591	0.00980512	9.1926e-35	55342	0.99761	0.158103	-0.115808	0.00998462	4.18502e-31	53044	0.156813	27707	-0.093783	0.0130076	5.60193e-13
known	2	rs334725	1	61610049	G	A	intronic	NFIA	0.94644	0.1592	0.0106622	2.9439e-50	116445	+++	0.4106	0.945603	0.144756	0.0159406	1.07629e-19	55342	0.99373	0.945876	0.141647	0.0162611	3.01769e-18	53044	0.946093	27707	0.163469	0.0211766	1.16952e-14
known	3	rs17020122	1	108357391	C	T	intronic	VAV3	0.0908714	0.1124	0.00812361	1.96361e-43	116445	+++	0.3957	0.0974222	0.114125	0.0121029	4.12003e-21	55342	0.99985	0.0971088	0.114536	0.0123136	1.38399e-20	53044	0.0975263	27707	0.115852	0.0160113	4.63342e-13
known	4	rs9678281	2	1418192	C	G	synonymous SNV	TPO	0.38268	0.0382	0.0051788	1.02082e-13	117474	+++	0.7877	0.385245	0.0350648	0.00755527	3.46558e-06	55342	0.95547	0.385056	0.0355082	0.0076838	3.81573e-06	53044	0.387448	27707	0.014446	0.0099869	0.14804
known	5	rs13020935	2	217625679	G	A	intergenic	IGFBP5;TNP1	0.720016	0.0957	0.00507725	2.97356e-78	117474	+++	3.321e-05	0.705827	0.122448	0.00789921	3.39997e-54	55342	0.99867	0.707108	0.114651	0.00803787	3.67464e-46	53044	0.704611	27707	0.126078	0.0104175	1.02333e-33
known	5	rs6724073	2	218236786	T	C	ncRNA_intronic	DIRC3	0.264092	-0.0525	0.00568652	2.48265e-20	117474	---	0.5833	0.268799	-0.0505667	0.00848424	2.52121e-09	55342	0.90364	0.268227	-0.0477468	0.00863086	3.16413e-08	53044	0.269374	27707	-0.0554201	0.0112565	8.5057e-07
known	5	rs3731890	2	220025308	C	T	intronic	NHEJ1	0.626986	0.0283	0.00487416	7.01861e-09	117474	+++	0.3313	0.650362	0.037032	0.00761484	1.1554e-06	55342	0.98073	0.649935	0.0317109	0.00773626	4.14953e-05	53044	0.650957	27707	0.020516	0.0100864	0.0419489
known	6	rs310755	3	12251424	G	A	intergenic	SYN2;PPARG	0.751884	-0.0553	0.00528034	1.30538e-25	119715	---	0.1003	0.760874	-0.0606034	0.00843443	6.70883e-13	55342	0.99544	0.760638	-0.0503289	0.00857067	4.29977e-09	53044	0.760109	27707	-0.0441349	0.0111373	7.40738e-05
known	7	rs11926459	3	149212082	T	C	intronic	TM4SF4	0.43097	-0.034	0.00456953	1.47396e-13	119715	---	0.9201	0.433868	-0.0331833	0.00726033	4.86588e-06	55342	0.99449	0.434135	-0.0348909	0.00737784	2.25463e-06	53044	0.432455	27707	-0.0328931	0.00962076	0.000628592
known	8	rs13100823	3	185514088	C	T	intronic	IGF2BP2	0.298223	-0.0489	0.00497571	8.44766e-23	119715	---	0.1354	0.288771	-0.0545442	0.0079309	6.09411e-12	55342	0.99983	0.288041	-0.0528277	0.00806726	5.81554e-11	53044	0.288344	27707	-0.0604994	0.0104902	8.0588e-09
known	9	rs59381142	3	193916181	G	A	intergenic	HES1;LINC02036	0.243379	-0.0588	0.00558498	8.83077e-26	117475	---	0.8386	0.248071	-0.0575968	0.00857775	1.88476e-11	55342	0.94121	0.247032	-0.0538206	0.00873215	7.11562e-10	53044	0.248422	27707	-0.0500476	0.0113642	1.06285e-05
known	10	rs11732089	4	149665602	T	C	intergenic	NR3C2;LOC105377480	0.195816	-0.1176	0.00578807	6.76558e-93	117474	---	0.3887	0.188652	-0.1258	0.00920455	1.59409e-42	55342	0.99241	0.188259	-0.129356	0.00936352	2.07263e-43	53044	0.188828	27707	-0.134232	0.0121839	3.1581e-28
known	11	rs2928167	5	76477820	A	G	intronic	PDE8B	0.133877	-0.138	0.00700661	1.86176e-85	118501	---	0.001372	0.124769	-0.158661	0.0110404	7.87347e-47	55342	0.97678	0.123513	-0.148905	0.0112773	8.32803e-40	53044	0.126336	27707	-0.170263	0.0145387	1.11928e-31
known	11	rs1479567	5	76528022	G	A	intronic	PDE8B	0.394258	0.1639	0.00467107	1.44456e-269	118501	+++	9.649e-08	0.383467	0.197007	0.00742954	6.21323e-155	55342	0.99913	0.385262	0.184355	0.00755204	1.29839e-131	53044	0.384706	27707	0.21613	0.00983012	3.87789e-107
known	12	rs1265091	6	31108129	C	T	downstream	PSORS1C1	0.187386	0.0553	0.00710816	4.97223e-15	113078	+++	0.5628	0.176822	0.0610529	0.0140903	1.47103e-05	55342	0.44993	0.176751	0.0621758	0.0143239	1.42035e-05	53044	0.177138	27707	0.074572	0.0186267	6.241e-05
known	12	rs3104389	6	32595097	C	A	intergenic	HLA-DRB1;HLA-DQA1	0.424294	0.0623	0.00903751	5.83852e-12	65427	++?	0.4183	0.443538	0.0671778	0.0107517	4.15435e-10	55342	0.44968	0.443327	0.0670695	0.0109259	8.32649e-10	53044	0.444642	27707	0.0719022	0.0141957	4.08262e-07
known	13	rs1317983	6	43806335	T	C	intergenic	VEGFA;LINC01512	0.692743	0.0994	0.00507725	2.37345e-86	119715	+++	0.03135	0.686722	0.114388	0.00772369	1.26106e-49	55342	0.99818	0.687567	0.117463	0.0078552	1.47749e-50	53044	0.686212	27707	0.12309	0.0101983	1.52783e-33
known	13	rs34046483	6	43835886	G	A	intergenic	VEGFA;LINC01512	0.0725445	0.0772	0.0102561	5.74005e-14	115737	+++	0.05456	0.0731619	0.0785847	0.0148791	1.281e-07	55342	0.86837	0.073358	0.0662986	0.0151024	1.13375e-05	53044	0.0735624	27707	0.0748298	0.019626	0.000137408
known	13	rs9381266	6	43905037	T	C	ncRNA_exonic	LINC01512	0.242166	-0.0809	0.00528034	5.1111e-52	119715	---	0.2432	0.226603	-0.0893667	0.00857058	1.86417e-25	55342	0.99702	0.225983	-0.0897706	0.0087216	7.58565e-25	53044	0.22652	27707	-0.100417	0.0113544	9.25087e-19
known	14	rs2242602	6	87805210	A	T	upstream	CGA	0.286042	0.0428	0.00497571	1.57802e-17	119715	+++	0.1673	0.292706	0.0493467	0.00789838	4.16535e-10	55342	0.99798	0.292985	0.0586883	0.00802186	2.5538e-13	53044	0.293603	27707	0.0436031	0.0104373	2.94573e-05
known	15	rs9497965	6	148521292	C	T	intergenic	SAMD5;SASH1	0.386508	0.0402	0.00467107	9.73298e-18	119715	+++	0.493	0.370882	0.0331315	0.00754968	1.14153e-05	55342	0.97535	0.371485	0.0343568	0.00766622	7.40937e-06	53044	0.371854	27707	0.0291207	0.0100069	0.00361365
known	16	rs59148743	6	166038536	T	C	intronic	PDE10A	0.298515	-0.0493	0.00507725	6.48723e-22	117851	---	0.6115	0.293657	-0.044156	0.00799301	3.30742e-08	55342	0.9754	0.293558	-0.0457095	0.00812588	1.85324e-08	53044	0.293579	27707	-0.0508722	0.0105455	1.40659e-06
known	16	rs2983511	6	166043959	G	C	intronic	PDE10A	0.307107	-0.1155	0.00497571	1.38695e-120	117851	---	0.006889	0.302618	-0.132361	0.00781732	2.62133e-64	55342	0.99956	0.301781	-0.12835	0.00795774	1.59732e-58	53044	0.300286	27707	-0.144429	0.0103382	2.35913e-44
known	17	rs56009477	8	23356964	A	G	intergenic	ENTPD4;SLC25A37	0.150079	-0.0612	0.00639734	1.39947e-21	119715	---	0.3134	0.137567	-0.0728646	0.0104799	3.58118e-12	55342	0.99874	0.136984	-0.0525552	0.0106754	8.52136e-07	53044	0.136807	27707	-0.0673953	0.0139059	1.2565e-06
known	18	rs73234178	8	32439151	G	A	intronic	NRG1	0.251909	-0.064	0.0051788	1.54781e-34	119715	---	0.07625	0.247167	-0.076524	0.00834887	4.91851e-20	55342	0.9958	0.246275	-0.0746633	0.00850297	1.62239e-18	53044	0.247574	27707	-0.0830572	0.0110668	6.13889e-14
known	19	rs6989821	8	70362415	T	C	intergenic	LINC01603;SULF1	0.29189	0.031	0.00497571	6.91567e-10	119715	+++	0.1271	0.273535	0.0180703	0.0081271	0.0261849	55342	0.98665	0.273437	0.0187473	0.00826381	0.0232928	53044	0.273618	27707	0.010251	0.0107548	0.340509
known	20	rs118039499	8	133771635	A	C	intronic	TMEM71	0.022646	-0.1812	0.0168565	6.29744e-27	114163	---	0.1405	0.0221486	-0.200277	0.0248242	7.15837e-16	55342	0.96559	0.0219925	-0.213891	0.0253142	2.92682e-17	53044	0.0221485	27707	-0.227345	0.0329378	5.11784e-12
known	20	rs117764941	8	133848532	G	A	intronic	PHF20L1	0.0178143	-0.2567	0.0267064	7.75726e-22	65427	--?	0.9552	0.0189987	-0.256191	0.0276794	2.12923e-20	55342	0.90336	0.0186985	-0.229261	0.028347	6.0829e-16	53044	0.0190392	27707	-0.244869	0.0365933	2.20706e-11
known	21	rs1373851	9	3902718	C	T	intronic	GLIS3	0.943523	-0.0611	0.0105607	6.08546e-09	119715	---	0.6983	0.943976	-0.0594363	0.015762	0.000162687	55342	0.99049	0.943669	-0.0649093	0.0159849	4.89351e-05	53044	0.944871	27707	-0.0580536	0.0210363	0.00578562
known	21	rs7873463	9	4221298	A	C	intronic	GLIS3	0.732354	-0.0504	0.0051788	1.13896e-22	119715	---	0.08976	0.749892	-0.0648011	0.00836111	9.1672e-15	55342	0.98961	0.749128	-0.0650838	0.00849411	1.82741e-14	53044	0.747924	27707	-0.0710261	0.0110236	1.17043e-10
known	21	rs10814915	9	4290544	T	C	intronic	GLIS3	0.553179	-0.0517	0.00456953	1.32651e-29	119715	---	0.03757	0.549617	-0.0660891	0.00720792	4.77631e-20	55342	0.9992	0.549044	-0.0638432	0.00732663	2.93699e-18	53044	0.546751	27707	-0.0852845	0.00952248	3.3629e-19
known	22	rs9298749	9	16214340	A	C	intronic	C9orf92	0.394162	0.0313	0.00477262	5.79196e-11	119715	+++	0.1102	0.377745	0.0269884	0.00748921	0.000313799	55342	0.97442	0.377786	0.0309201	0.00760974	4.83991e-05	53044	0.379409	27707	0.0240429	0.00988123	0.0149663
known	23	rs925488	9	100546391	G	A	ncRNA_intronic	PTCSC2	0.659737	0.0583	0.00477262	4.95264e-34	119715	+++	6.792e-14	0.662137	0.0684662	0.00758876	1.84606e-19	55342	0.9999	0.659924	0.0753014	0.00770059	1.39064e-22	53044	0.663062	27707	0.0814545	0.0100544	5.43231e-16
known	24	rs544873	9	136143212	G	A	intronic	ABO	0.366656	0.0412	0.00467107	2.04234e-18	119715	+++	0.1506	0.382732	0.0313853	0.0073831	2.12846e-05	55342	0.99999	0.38277	0.0311943	0.007508	3.25571e-05	53044	0.381696	27707	0.0304981	0.00977525	0.00180892
known	25	rs11592436	10	8575583	C	G	intergenic	LINC00708;LOC105376398	0.170732	0.0432	0.00599116	7.42981e-13	119715	+++	0.6196	0.176357	0.0449631	0.00942451	1.83438e-06	55342	0.99844	0.177132	0.0430761	0.00956827	6.7326e-06	53044	0.177049	27707	0.0335876	0.0124948	0.00718558
known	25	rs7083359	10	8682679	C	T	intergenic	LOC105376398;LOC105755953	0.302981	-0.0318	0.00497571	1.41704e-10	119715	---	0.1681	0.29204	-0.0204738	0.00785913	0.00918479	55342	0.99966	0.292003	-0.0211562	0.00799298	0.00812466	53044	0.291309	27707	-0.0244325	0.0103763	0.0185405
known	26	rs4933466	10	89849519	A	G	intergenic	PTEN;RNLS	0.397787	-0.035	0.00477262	1.37338e-13	119715	---	0.4451	0.400115	-0.0276168	0.00745582	0.000212181	55342	0.97372	0.400233	-0.022652	0.00757333	0.00278043	53044	0.398878	27707	-0.0288879	0.00987551	0.00344228
known	27	rs10748781	10	101283330	C	A	intergenic	GOT1;LINC01475	0.579527	-0.0584	0.00477262	6.20318e-35	119715	---	0.02262	0.58642	-0.0664988	0.0073662	1.75555e-19	55342	0.98294	0.585905	-0.0681969	0.00748897	8.52359e-20	53044	0.586694	27707	-0.0724332	0.00975166	1.10437e-13
known	28	rs12284404	11	45228686	G	A	intronic	PRDM11	0.29828	-0.0679	0.00507725	2.72156e-41	119715	---	0.03888	0.329378	-0.0772366	0.00765807	6.3941e-24	55342	0.99825	0.327422	-0.0672582	0.00779822	6.41976e-18	53044	0.329986	27707	-0.0715036	0.0101663	2.01554e-12
known	29	rs4445669	11	115045237	T	C	UTR3	CADM1	0.535887	0.0383	0.00456953	4.59124e-17	119715	+++	0.8493	0.528384	0.0383038	0.00717158	9.24084e-08	55342	0.99979	0.528699	0.0403698	0.00728498	2.99883e-08	53044	0.529866	27707	0.0517442	0.0094541	4.41972e-08
known	30	rs61938844	12	96583858	G	A	intergenic	LTA4H;ELK3	0.0288011	0.1861	0.0166534	6.13923e-29	112388	+++	0.0846	0.0304773	0.215464	0.0219257	8.61626e-23	55342	0.9106	0.0306745	0.201228	0.0221985	1.24665e-19	53044	0.0307104	27707	0.16689	0.0288909	7.62432e-09
known	30	rs10735341	12	96604447	A	G	intronic	ELK3	0.878918	0.0463	0.00690507	1.75962e-11	119715	+++	0.2148	0.890902	0.0611164	0.0115151	1.11139e-07	55342	0.99953	0.891265	0.0656179	0.0117197	2.15686e-08	53044	0.890169	27707	0.0754148	0.0151787	6.74895e-07
known	31	rs7318607	13	24776196	G	A	intronic	SPATA13	0.642794	0.0409	0.00487416	8.0853e-17	119715	+++	0.4024	0.645464	0.0419309	0.00767035	4.58677e-08	55342	0.96296	0.645963	0.0377033	0.00780352	1.35453e-06	53044	0.643846	27707	0.0375841	0.0101498	0.000213108
known	32	rs11156905	14	36569520	G	A	ncRNA_intronic	LINC00609	0.623383	-0.0441	0.00467107	3.9837e-21	119715	---	0.3192	0.637531	-0.0390535	0.00746835	1.7025e-07	55342	0.99998	0.636872	-0.0308799	0.00759069	4.7391e-05	53044	0.633584	27707	-0.0420993	0.00984566	1.90342e-05
known	32	rs116909374	14	36738361	C	T	intergenic	PTCSC3;MBIP	0.0347963	-0.1692	0.0149271	7.93584e-30	110650	---	0.2117	0.0335881	-0.191906	0.0212177	1.50181e-19	55342	0.88323	0.0332465	-0.176037	0.0216823	4.7041e-16	53044	0.0339501	27707	-0.156925	0.0280163	2.12878e-08
known	33	rs141751376	14	81107361	T	C	intronic	CEP128	0.000552744	1.3695	0.164605	8.67646e-17	55342	+??	1	0.000552744	1.36951	0.162069	2.90807e-17	55342	0.88457	0.000502771	1.39149	0.173394	1.01497e-15	53044	0.000618056	27707	1.47024	0.203307	4.77166e-13
known	33	rs179256	14	81438070	T	G	intronic	TSHR	0.910386	-0.0668	0.00792052	2.82279e-17	119715	---	0.5268	0.916259	-0.0784027	0.0129696	1.49304e-09	55342	0.99928	0.915964	-0.0787427	0.0131543	2.14927e-09	53044	0.916558	27707	-0.0755878	0.0171517	1.04804e-05
known	33	rs8020969	14	81586674	C	T	intronic	TSHR	0.233899	-0.0583	0.00538189	2.35727e-27	119715	---	0.1392	0.240074	-0.0697736	0.00843792	1.35028e-16	55342	0.99783	0.239604	-0.0682818	0.00858353	1.79171e-15	53044	0.239423	27707	-0.091941	0.0111402	1.54405e-16
known	33	rs121908872	14	81610059	G	A	nonsynonymous SNV	TSHR	0.000696812	1.6294	0.139929	2.34561e-31	55342	+??	1	0.000696812	1.62944	0.13776	2.79437e-32	55342	0.97796	0.0005887	1.57935	0.15231	3.42027e-25	53044	0.000713502	27707	1.65393	0.180893	6.06724e-20
known	33	rs139352934	14	81610228	G	A	nonsynonymous SNV	TSHR	0.00197123	1.1001	0.0829623	4.16277e-40	55342	+??	1	0.00197123	1.10009	0.0817254	2.65824e-41	55342	0.99747	0.00185879	1.04267	0.0855028	3.32395e-34	53044	0.00170215	27707	1.05734	0.116198	9.07668e-20
known	33	rs12893151	14	81619945	C	A	intergenic	TSHR;GTF2A1	0.207452	-0.0556	0.00578807	6.6994e-22	119715	---	0.05164	0.197616	-0.0576202	0.00906798	2.09442e-10	55342	0.99077	0.196941	-0.0501326	0.00922569	5.50987e-08	53044	0.199272	27707	-0.0641998	0.0119496	7.76236e-08
known	33	rs191633940	14	81665357	T	A	intronic	GTF2A1	0.000937494	-0.7868	0.110887	1.28155e-12	65427	--?	0.7813	0.000949757	-0.77318	0.119625	1.02399e-10	55342	0.94576	0.000931961	-0.729493	0.1228	2.84185e-09	53044	0.000999458	27707	-0.783768	0.153554	3.32234e-07
known	34	rs6575306	14	93565216	A	G	intronic	ITPK1	0.201478	0.0783	0.00568652	2.21039e-42	119715	+++	0.01357	0.189512	0.0994351	0.00917112	2.17191e-27	55342	0.9987	0.190546	0.0887297	0.00930266	1.45465e-21	53044	0.186249	27707	0.0926687	0.0122613	4.09914e-14
known	35	rs12590163	14	105223525	T	C	intronic	SIVA1	0.441724	-0.0387	0.00467107	1.52884e-16	119715	---	0.4494	0.429098	-0.0447954	0.00728675	7.87048e-10	55342	0.98321	0.42896	-0.0416083	0.00740636	1.9327e-08	53044	0.43097	27707	-0.0490389	0.00961688	3.41004e-07
known	36	rs17477923	15	49711185	T	C	intronic	FAM227B	0.252839	-0.0729	0.00528034	8.29534e-44	119715	---	0.0792	0.24292	-0.066147	0.00844389	4.73667e-15	55342	0.99897	0.241981	-0.0503175	0.0085985	4.86001e-09	53044	0.243514	27707	-0.046477	0.011205	3.35594e-05
known	37	rs1348005	15	89113482	A	G	intergenic	DET1;LINC01586	0.324588	-0.057	0.00487416	1.08836e-31	119715	---	0.3025	0.328372	-0.0570452	0.00763515	7.93453e-14	55342	0.99781	0.327269	-0.0542131	0.0077678	2.96848e-12	53044	0.329443	27707	-0.0725696	0.0100838	6.16984e-13
known	38	rs1045476	16	4015313	A	G	UTR3	ADCY9	0.827865	-0.0427	0.00619425	4.39094e-12	119715	---	0.5158	0.836341	-0.0341157	0.00979454	0.000495581	55342	0.98109	0.836164	-0.0315887	0.00995082	0.00150102	53044	0.837719	27707	-0.045077	0.0129873	0.00051884
known	39	rs30233	16	14400309	G	A	ncRNA_intronic	MIR193BHG	0.556632	-0.0256	0.00467107	3.28852e-08	119715	+--	8.497e-06	0.538851	0.00113855	0.00724898	0.875194	55342	0.98363	0.538943	-0.00363836	0.00737105	0.621588	53044	0.539779	27707	0.00734251	0.00957153	0.443011
known	40	rs58722186	16	79751591	C	T	intergenic	MAF;MAFTRR	0.32998	-0.0907	0.00487416	4.21041e-78	119715	---	0.9169	0.344807	-0.0927708	0.00756597	1.45606e-34	55342	0.995	0.344059	-0.0883546	0.00769681	1.67484e-30	53044	0.344241	27707	-0.0818593	0.00998348	2.41433e-16
known	41	rs116956554	17	44699851	G	A	ncRNA_intronic	NSFP1	0.179849	0.0471	0.00680352	3.49257e-12	109630	+?+	0.621	0.173227	0.043702	0.00958604	5.14175e-06	55342	0.9774	0.173256	0.037412	0.00974057	0.000122615	53044	0.176879	27707	0.0462829	0.0126393	0.000250424
known	42	rs1157994	17	59338574	A	G	intronic	BCAS3	0.962508	0.0989	0.0134039	1.58216e-13	105574	+?+	0.345	0.969505	0.117158	0.0233929	5.492e-07	55342	0.792	0.969677	0.120774	0.0238598	4.15265e-07	53044	0.969159	27707	0.125202	0.0308194	4.8563e-05
known	43	rs1042678	17	70122108	G	A	UTR3	SOX9	0.444947	0.0487	0.00456953	1.99288e-26	119715	+++	0.001851	0.453275	0.0550207	0.00722177	2.56174e-14	55342	0.99615	0.454247	0.0500578	0.00733839	9.0183e-12	53044	0.452405	27707	0.0650156	0.00953385	9.13958e-12
known	43	rs12942923	17	70380850	G	A	intergenic	LINC02003;LINC00673	0.527628	-0.0429	0.00456953	5.89249e-21	119715	---	0.2272	0.511173	-0.0445004	0.00719689	6.27799e-10	55342	0.99399	0.510895	-0.045575	0.00731517	4.65824e-10	53044	0.510868	27707	-0.0487437	0.00950516	2.92642e-07
known	44	rs10415188	19	5295567	A	G	intronic	PTPRS	0.713278	-0.0384	0.00528034	2.20565e-13	115129	---	0.1991	0.71322	-0.0356698	0.00793924	7.02767e-06	55342	0.99818	0.713412	-0.0347323	0.00807529	1.69979e-05	53044	0.712946	27707	-0.036278	0.0105142	0.000559828
known	44	rs4804416	19	7223848	T	G	intronic	INSR	0.441015	0.0548	0.00456953	1.77755e-32	117369	+++	0.7446	0.446736	0.0546341	0.00726077	5.28964e-14	55342	0.99982	0.447114	0.0517433	0.007381	2.37739e-12	53044	0.447143	27707	0.0589229	0.00961092	8.74224e-10
known	44	rs28133	19	8327502	T	C	downstream	CERS4	0.904589	-0.0656	0.00852979	1.25053e-14	115129	---	0.6079	0.899509	-0.064727	0.012	6.89299e-08	55342	0.99378	0.8994	-0.0651518	0.0121916	9.09281e-08	53044	0.899789	27707	-0.0633185	0.0159146	6.93092e-05
known	45	rs1203949	20	22605697	T	C	intergenic	LINC01384;LINC01747	0.769069	0.0599	0.00538189	2.88063e-28	119715	+++	0.009733	0.772079	0.0621212	0.00859074	4.7881e-13	55342	0.9988	0.771956	0.056391	0.00872905	1.04594e-10	53044	0.773006	27707	0.055755	0.0113448	8.89667e-07
known	46	.	23	3612081	A	G	intergenic	NONE;NONE	0.3823	0.0458	0.00710816	1.27311e-10	36501	??+	1	NA	NA	NA	NA	NA	NA	NA	NA	NA	NA	NA	NA	NA	NA	NA	NA
potentially_novel	1	rs12743883	1	22513011	A	G	intergenic	WNT4;MIR4418	0.592311	0.0311	0.00477262	1.00069e-10	116445	+++	0.5675	0.590999	0.034	0.00737767	4.05577e-06	55342	0.97902	0.590604	0.0323734	0.00750214	1.59439e-05	53044	0.592351	27707	0.0324337	0.00977153	0.000902735
potentially_novel	2	rs11583886	1	51451499	G	A	intergenic	CDKN2C;MIR4421	0.306108	-0.0348	0.00497571	3.83098e-12	116445	---	0.9746	0.281559	-0.0334506	0.00801928	3.02895e-05	55342	0.98767	0.281027	-0.0312501	0.00816374	0.000129236	53044	0.282611	27707	-0.0123665	0.0106065	0.24364
potentially_novel	3	rs12029562	1	68166425	G	A	downstream	GNG12	0.525061	-0.0295	0.00456953	1.65881e-10	116445	---	0.8062	0.525124	-0.0262754	0.00719541	0.000260529	55342	0.99904	0.524833	-0.0275887	0.00731101	0.000160918	53044	0.523103	27707	-0.028974	0.00952256	0.00234489
potentially_novel	4	rs2993047	1	218685055	G	A	ncRNA_intronic	C1orf143;MIR548F3	0.591769	-0.0327	0.00467107	3.70993e-12	116445	---	0.2337	0.590528	-0.0367924	0.00729182	4.51824e-07	55342	0.99862	0.589954	-0.0395312	0.007412	9.63888e-08	53044	0.590062	27707	-0.0435117	0.00965898	6.64378e-06
potentially_novel	5	rs6721104	2	25994220	A	C	intronic	ASXL2	0.035739	0.0866	0.01249	4.45118e-12	117474	+++	0.9765	0.0385834	0.0888965	0.0186709	1.92412e-06	55342	0.99968	0.038923	0.0778483	0.0188877	3.76187e-05	53044	0.0368853	27707	0.0791731	0.0252419	0.00170933
potentially_novel	6	rs10186921	2	43644556	C	T	intronic	THADA	0.541555	0.0404	0.00467107	3.13059e-18	117474	+++	0.2177	0.51517	0.0493124	0.00717466	6.28045e-12	55342	0.99758	0.515398	0.046775	0.00729037	1.39902e-10	53044	0.513588	27707	0.0480397	0.00948896	4.13367e-07
potentially_novel	7	rs62174422	2	169554118	T	G	intronic	CERS6	0.0390441	-0.0832	0.0123885	2.09027e-11	117474	---	0.5624	0.0298016	-0.101934	0.0214784	2.07588e-06	55342	0.97238	0.0298326	-0.0966412	0.0218221	9.48545e-06	53044	0.0291284	27707	-0.150676	0.0286769	1.48608e-07
potentially_novel	8	rs6717283	2	242516105	A	G	intergenic	BOK;THAP4	0.142398	0.0456	0.00670198	1.04214e-11	116443	+++	0.8183	0.126485	0.0456497	0.0108062	2.396e-05	55342	0.99987	0.126582	0.0263434	0.0109774	0.0164045	53044	0.126096	27707	0.0383388	0.0142861	0.00728248
potentially_novel	9	rs9865818	3	188072513	A	G	intronic	LPP	0.430765	-0.026	0.00467107	3.41834e-08	119715	---	0.446	0.424453	-0.0284479	0.00750764	0.000151137	55342	0.93498	0.424957	-0.0258762	0.00762751	0.000692617	53044	0.422824	27707	-0.0204958	0.0099936	0.0402771
potentially_novel	10	rs4571283	4	177705862	G	A	intronic	VEGFC	0.874914	0.0451	0.00761588	2.72107e-09	107389	+?+	0.5651	0.882921	0.0402592	0.0112002	0.000324997	55342	0.99524	0.882827	0.0386042	0.0113754	0.000689679	53044	0.884343	27707	0.0520271	0.0149006	0.000480102
potentially_novel	11	rs77994712	5	58373418	C	G	intronic	PDE4D	0.0519435	-0.0657	0.0108653	1.44368e-09	118501	---	0.5289	0.0482264	-0.0537057	0.016991	0.00157319	55342	0.97089	0.0482231	-0.0500496	0.0172837	0.00378241	53044	0.0474417	27707	-0.058044	0.0226316	0.0103256
potentially_novel	12	rs751171	6	168819800	T	C	intergenic	DACT2;SMOC2	0.338265	0.033	0.00487416	1.03728e-11	119715	+++	0.6626	0.337161	0.0379906	0.00773837	9.13629e-07	55342	0.96242	0.337838	0.0399884	0.00786971	3.74853e-07	53044	0.337726	27707	0.0359696	0.0102455	0.000446822
potentially_novel	13	rs4719486	7	2329497	G	A	intronic	SNX8	0.419306	-0.0272	0.00467107	8.43537e-09	119715	---	0.1157	0.417993	-0.0196178	0.00728318	0.00706905	55342	0.99223	0.417212	-0.0171443	0.00740371	0.020578	53044	0.419322	27707	-0.00698392	0.00961195	0.467479
potentially_novel	14	rs700750	7	46753491	C	A	intergenic	LOC730338;TNS3	0.642712	0.0339	0.00477262	7.89872e-13	119715	+++	0.8435	0.67174	0.0373701	0.00764545	1.01921e-06	55342	0.99839	0.671929	0.0336612	0.00777331	1.4887e-05	53044	0.669495	27707	0.0379173	0.0100878	0.000170789
potentially_novel	15	rs2979181	8	8323088	A	T	intergenic	PRAG1;CLDN23	0.495724	-0.0359	0.00548343	3.81978e-11	119715	---	0.2569	0.505976	-0.0502239	0.0125911	6.63952e-05	55342	0.999	0.506206	-0.0423263	0.012808	0.000950887	53044	0.508381	27707	-0.0523612	0.0167599	0.00178295
potentially_novel	16	rs72682433	8	120112818	T	C	intronic	COLEC10	0.0973352	0.0419	0.00761588	4.21791e-08	119715	+++	0.6755	0.0890203	0.048656	0.0127267	0.000131763	55342	0.99253	0.0889748	0.0493776	0.0129401	0.000135705	53044	0.0883864	27707	0.0333067	0.0169013	0.048762
potentially_novel	17	rs1045774	9	127032607	A	G	intronic	NEK6	0.383797	0.0323	0.00467107	3.87478e-12	119715	+++	0.369	0.38883	0.0402585	0.007357	4.44651e-08	55342	0.99808	0.388761	0.0386776	0.0074827	2.3543e-07	53044	0.393136	27707	0.0422168	0.00970488	1.36103e-05
potentially_novel	18	rs546738875	12	549670	C	G	intronic	CCDC77	0.00319008	0.3902	0.0613332	1.94709e-10	65427	+-?	0.112	0.00366474	0.407996	0.0613952	3.02368e-11	55342	0.93968	0.0036643	0.392518	0.0624187	3.20605e-10	53044	0.00377377	27707	0.538125	0.0801689	1.91451e-11
potentially_novel	18	rs7966590	12	570840	G	A	intronic	B4GALNT3	0.550025	0.0386	0.0051788	5.93445e-14	117977	+++	0.1215	0.544054	0.0489511	0.00749085	6.37036e-11	55342	0.93521	0.544161	0.0489545	0.00761161	1.26303e-10	53044	0.545981	27707	0.0559424	0.00988104	1.49976e-08
potentially_novel	18	rs145153320	12	665822	C	T	nonsynonymous SNV	B4GALNT3	0.00250271	0.4887	0.0729094	2.04272e-11	55342	+??	1	0.00250271	0.488742	0.0718057	1.00039e-11	55342	0.99981	0.00246974	0.49456	0.0734431	1.65158e-11	53044	0.00230989	27707	0.485854	0.0983543	7.81886e-07
potentially_novel	19	rs10878986	12	69831694	T	C	intergenic	YEATS4;FRS2	0.385376	-0.0269	0.00487416	2.39901e-08	119715	---	0.7717	0.380954	-0.0232525	0.0074179	0.00172057	55342	0.99186	0.380831	-0.023846	0.00754108	0.00156613	53044	0.379921	27707	-0.0301643	0.0098201	0.0021285
potentially_novel	20	rs3184504	12	111884608	T	C	nonsynonymous SNV	SH2B3	0.518234	-0.0298	0.00456953	7.37396e-11	119715	---	0.8844	0.521969	-0.0272165	0.00723895	0.000170101	55342	0.99946	0.522397	-0.0270663	0.00735931	0.000235221	53044	0.523086	27707	-0.0318193	0.00953373	0.000845224
potentially_novel	21	rs4393429	13	111191813	T	C	intronic	RAB20	0.256433	-0.03	0.0051788	8.75211e-09	119715	---	0.08415	0.241919	-0.0312751	0.00842952	0.00020711	55342	0.99505	0.241986	-0.0274542	0.0085681	0.00135421	53044	0.241512	27707	-0.0344649	0.0111567	0.00200713
potentially_novel	22	rs74888443	15	36001394	C	T	ncRNA_intronic	DPH6-AS1	0.0535796	0.0604	0.0108653	2.69753e-08	119715	+++	0.4068	0.0466077	0.0699382	0.0183349	0.000136466	55342	0.86659	0.046298	0.0714389	0.0186994	0.000133245	53044	0.0467049	27707	0.0699949	0.024227	0.00386308
potentially_novel	23	rs35587648	17	47418178	G	A	intronic	ZNF652	0.382805	0.0323	0.00467107	4.53006e-12	119715	+++	0.2918	0.387973	0.0260382	0.00738781	0.0004243	55342	0.99915	0.388525	0.0249917	0.00750821	0.000872881	53044	0.387638	27707	0.0231992	0.00976244	0.0174838
potentially_novel	24	rs1801690	17	64208285	C	G	nonsynonymous SNV	APOH	0.0591187	-0.0648	0.00974833	2.76274e-11	119715	---	0.3849	0.0633188	-0.0789828	0.014776	9.02389e-08	55342	0.99992	0.0630265	-0.0780574	0.0150564	2.16806e-07	53044	0.0640306	27707	-0.0729157	0.019484	0.000182314
potentially_novel	25	rs72978712	19	2634823	T	C	intronic	GNG7	0.203586	0.0438	0.00680352	9.41708e-11	115129	+++	0.9695	0.174483	0.0420269	0.0099939	2.60782e-05	55342	0.89527	0.174534	0.0367162	0.0101615	0.000302386	53044	0.174822	27707	0.0363332	0.0132339	0.00604251
potentially_novel	26	rs10421676	19	55772412	A	G	intergenic	PPP6R1;HSPBP1	0.597923	0.0273	0.00477262	1.04687e-08	117475	+++	0.9711	0.569405	0.0259534	0.00731433	0.000387735	55342	0.98462	0.569478	0.0264331	0.00743997	0.000381088	53044	0.566947	27707	0.0299	0.00967402	0.00199654
potentially_novel	27	rs6085658	20	6685377	C	T	intergenic	CASC20;LINC01713	0.400085	-0.0291	0.00477262	1.31778e-09	119715	---	0.6369	0.39526	-0.0241832	0.00763425	0.00153641	55342	0.9244	0.395124	-0.0220698	0.00776017	0.00445531	53044	0.395284	27707	-0.00743322	0.010123	0.462773
potentially_novel	28	rs5997969	22	31790014	T	C	intergenic	LINC01521;DRG1	0.664919	-0.0267	0.00487416	4.37033e-08	119715	---	0.3847	0.658541	-0.0202158	0.00758713	0.0077106	55342	0.99335	0.657889	-0.020523	0.00770461	0.00772804	53044	0.657627	27707	-0.0360352	0.010033	0.000328553
*Effect and Allele frequency are with regard to Alt allele and the unit is one standard deviation (s.d.) of TSH levels
**SE: standard error
