# Supplementary material for: GWAS of thyroid stimulating hormone highlights pleiotropic effects and inverse association with thyroid cancer
Source: Nat Commun. 2020 Aug 7;11:3981. doi: 10.1038/s41467-020-17718-z (PMC7414135; doi:10.1038/s41467-020-17718-z)
Supplement: Supplementary file 20 — Supplementary Dataset 17 [file 41467_2020_17718_MOESM20_ESM.xlsx]

## Sheet: SData17_MR_TSH_Sensi_Goiter
a. Two-sample Mendelian Randomization between TSH in HUNT (N=55,342) and goiter association (GWAS of UKB with cases/controls=1,143/391,429).
Exposure	Outcome	Method	Number of SNPs	Odds ratio	Lower 95% CI	Upper 95% CI	P-value
TSH	Goiter	Inverse variance weighted	92	0.28	0.2	0.41	4.73e-11
TSH	Goiter	MR Egger	92	0.32	0.15	0.67	0.00362
TSH	Goiter	Penalised weighted median	92	0.52	0.37	0.72	9.57e-05
TSH	Goiter	Weighted median	92	0.47	0.33	0.67	2.37e-05
TSH	Goiter	Weighted mode	92	0.61	0.39	0.96	0.0336
TSH	Goiter	MR-PRESSO	85	0.29	0.22	0.38	2.64e-13
b. GWAS results for TSH and goiter of variants used in the two-sample MR as presetned in a.
			Association results for TSH in HUNT (N = 55,342)					Association results for Goiter in UKBB (1,143 cases and 391,429 controls)
Position(GRCh37)	Allele1	Allele2	Allele Frequency*	Effect*	SE** of effect	P-value	imputationInfo	Allele Frequency*	Effect*	SE** of effect	P-value
10:101283330	C	A	0.58642	-0.0664988	0.0073662	1.76e-19	0.98294	0.56712	0.0782	0.0427	0.067
10:8575583	C	G	0.176357	0.0449631	0.00942451	1.83e-06	0.99844	0.169095	-0.0779	0.0563	0.166
10:8682679	C	T	0.29204	-0.0204738	0.00785913	0.00918479	0.99966	0.301359	0.108	0.046	0.019
10:89849519	A	G	0.400115	-0.0276168	0.00745582	0.00021218	0.97372	0.405106	0.0136	0.0437	0.755
1:108357391	C	T	0.0974221	0.114125	0.0121029	4.12e-21	0.99985	0.088774	-0.192	0.0743	0.00969
11:115045237	T	C	0.528384	0.0383038	0.00717158	9.24e-08	0.99979	0.562736	-0.00417	0.0424	0.922
11:45228686	G	A	0.329378	-0.0772366	0.00765807	6.39e-24	0.99825	0.296783	0.196	0.0461	2.2e-05
1:19839115	A	C	0.158847	-0.120591	0.00980512	9.19e-35	0.99761	0.151594	0.31	0.06	2.5e-07
12:111884608	T	C	0.521969	-0.0272165	0.00723895	0.0001701	0.99946	0.519621	0.0402	0.0421	0.339
1:218685055	G	A	0.590528	-0.0367924	0.00729182	4.52e-07	0.99862	0.603557	0.221	0.0433	3.25e-07
1:22513011	A	G	0.590999	0.034	0.00737767	4.06e-06	0.97902	0.622225	0.0768	0.0439	0.08
12:549670	C	G	0.00366474	0.407996	0.0613952	3.02e-11	0.93968	0.000785	-0.469	0.778	0.546
12:570840	G	A	0.544054	0.0489511	0.00749085	6.37e-11	0.93521	0.582668	-0.0257	0.0427	0.547
12:665822	C	T	0.00250271	0.488742	0.0718057	1e-11	0.99981	0.000504	2.72	1.16	0.0188
12:69831694	T	C	0.380954	-0.0232525	0.0074179	0.00172057	0.99186	0.363204	0.0769	0.0442	0.0817
12:96583858	G	A	0.0304773	0.215464	0.0219258	8.62e-23	0.9106	0.026488	-0.0554	0.131	0.673
12:96604447	A	G	0.890902	0.0611164	0.0115151	1.11e-07	0.99953	0.857479	0.00563	0.0604	0.926
13:111191813	T	C	0.241919	-0.0312751	0.00842952	0.00020711	0.99505	0.263109	0.0483	0.0477	0.311
13:24776196	G	A	0.645464	0.0419309	0.00767035	4.59e-08	0.96296	0.644347	-0.102	0.0442	0.0213
14:105223525	T	C	0.429098	-0.0447954	0.00728675	7.87e-10	0.98321	0.443694	0.111	0.0423	0.00867
14:36569520	G	A	0.637531	-0.0390535	0.00746835	1.7e-07	0.99998	0.608956	0.199	0.0432	3.9e-06
14:36738361	C	T	0.0335881	-0.191906	0.0212177	1.5e-19	0.88323	0.039463	0.545	0.112	1.08e-06
14:81107361	T	C	0.00055274	1.36951	0.162069	2.91e-17	0.88457	0.000155	-1.86	2.29	0.418
14:81438070	T	G	0.916259	-0.0784027	0.0129696	1.49e-09	0.99928	0.906581	0.0159	0.0723	0.826
14:81586674	C	T	0.240074	-0.0697736	0.00843792	1.35e-16	0.99783	0.233667	0.0313	0.0496	0.529
14:81610228	G	A	0.00197123	1.10009	0.0817255	2.66e-41	0.99747	0.000202	-1.18	1.83	0.517
14:81619945	C	A	0.197616	-0.0576202	0.00906798	2.09e-10	0.99077	0.204064	0.141	0.0523	0.00722
14:81665357	T	A	0.00094976	-0.77318	0.119625	1.02e-10	0.94576	0.000651	-0.176	0.905	0.846
14:93565216	A	G	0.189512	0.0994351	0.00917112	2.17e-27	0.9987	0.193255	-0.15	0.0535	0.00493
1:51451499	G	A	0.281559	-0.0334506	0.00801928	3.03e-05	0.98767	0.317233	0.139	0.0452	0.00215
15:36001394	C	T	0.0466077	0.0699382	0.0183349	0.00013647	0.86659	0.056414	-0.0672	0.093	0.47
15:49711185	T	C	0.24292	-0.066147	0.00844389	4.74e-15	0.99897	0.252595	0.404	0.0503	9.78e-16
15:89113482	A	G	0.328372	-0.0570452	0.00763515	7.93e-14	0.99781	0.320754	-0.0278	0.0453	0.54
16:14400309	G	A	0.538851	0.00113855	0.00724898	0.875194	0.98363	0.573767	0.0956	0.0427	0.0251
1:61610049	G	A	0.945603	0.144756	0.0159406	1.08e-19	0.99373	0.954629	-0.426	0.103	3.76e-05
16:4015313	A	G	0.836341	-0.0341157	0.00979454	0.00049558	0.98109	0.822137	0.0673	0.0551	0.221
16:79751591	C	T	0.344807	-0.0927708	0.00756597	1.46e-34	0.995	0.312989	0.157	0.0455	0.000573
1:68166425	G	A	0.525124	-0.0262754	0.00719541	0.00026053	0.99904	0.551111	-0.109	0.0424	0.0102
17:47418178	G	A	0.387973	0.0260382	0.00738781	0.0004243	0.99915	0.367976	-0.0446	0.0437	0.307
17:59338574	A	G	0.969505	0.117158	0.0233929	5.49e-07	0.792	0.955602	-0.13	0.102	0.203
17:64208285	C	G	0.0633188	-0.0789828	0.014776	9.02e-08	0.99992	0.055203	-0.125	0.0922	0.174
17:70122108	G	A	0.453275	0.0550207	0.00722177	2.56e-14	0.99615	0.468225	-0.173	0.0423	4.17e-05
17:70380850	G	A	0.511173	-0.0445004	0.00719689	6.28e-10	0.99399	0.520176	0.0278	0.0422	0.51
19:2634823	T	C	0.174483	0.042027	0.0099939	2.61e-05	0.89527	0.224989	-0.104	0.0504	0.0399
19:5295567	A	G	0.71322	-0.0356698	0.00793924	7.03e-06	0.99818	0.725197	0.0106	0.048	0.826
19:55772412	A	G	0.569405	0.0259534	0.00731433	0.00038774	0.98462	0.615703	-0.0208	0.0433	0.631
19:7223848	T	G	0.446736	0.0546341	0.00726077	5.29e-14	0.99982	0.428656	-0.174	0.0426	4.29e-05
19:8327502	T	C	0.899509	-0.064727	0.012	6.89e-08	0.99378	0.922316	-0.0732	0.0788	0.353
20:22605697	T	C	0.772079	0.0621212	0.00859074	4.79e-13	0.9988	0.784578	-0.405	0.053	1.99e-14
20:6685377	C	T	0.39526	-0.0241832	0.00763425	0.00153641	0.9244	0.404317	0.175	0.0432	5.06e-05
2:1418192	C	G	0.385245	0.0350648	0.00755527	3.47e-06	0.95547	0.380059	-0.13	0.0433	0.00261
2:169554118	T	G	0.0298016	-0.101934	0.0214784	2.08e-06	0.97238	0.038246	0.0792	0.11	0.472
2:217625679	G	A	0.705827	0.122448	0.00789921	3.4e-54	0.99867	0.731759	-0.175	0.0477	0.000236
2:218236786	T	C	0.268799	-0.0505667	0.00848424	2.52e-09	0.90364	0.260816	0.0742	0.049	0.13
2:220025308	C	T	0.650362	0.037032	0.00761484	1.16e-06	0.98073	0.639824	0.0385	0.0438	0.379
22:31790014	T	C	0.658541	-0.0202158	0.00758713	0.0077106	0.99335	0.659202	-0.0128	0.0444	0.774
2:242516105	A	G	0.126485	0.0456497	0.0108062	2.4e-05	0.99987	0.141331	-0.0452	0.0607	0.456
2:25994220	A	C	0.0385834	0.0888965	0.0186709	1.92e-06	0.99968	0.031969	-0.14	0.12	0.244
2:43644556	C	T	0.51517	0.0493124	0.00717466	6.28e-12	0.99758	0.569659	-0.0464	0.0426	0.276
3:12251424	G	A	0.760874	-0.0606034	0.00843443	6.71e-13	0.99544	0.748851	0.0942	0.0486	0.0526
3:149212082	T	C	0.433868	-0.0331833	0.00726033	4.87e-06	0.99449	0.424891	0.0495	0.0427	0.247
3:185514088	C	T	0.288771	-0.0545442	0.0079309	6.09e-12	0.99983	0.31303	0.104	0.0453	0.0217
3:188072513	A	G	0.424453	-0.0284479	0.00750764	0.00015114	0.93498	0.435244	-0.0407	0.0434	0.348
3:193916181	G	A	0.248071	-0.0575968	0.00857775	1.88e-11	0.94121	0.240588	0.236	0.0495	1.88e-06
4:149665602	T	C	0.188652	-0.125801	0.00920455	1.59e-42	0.99241	0.204969	0.0324	0.0521	0.534
5:58373418	C	G	0.0482264	-0.0537057	0.016991	0.00157319	0.97089	0.058305	0.141	0.0913	0.122
5:76477820	A	G	0.124769	-0.158661	0.0110404	7.87e-47	0.97678	0.127208	0.0948	0.0634	0.135
5:76528022	G	A	0.383467	0.197007	0.00742954	6.21e-155	0.99913	0.388247	-0.0638	0.0432	0.139
6:148521292	C	T	0.370882	0.0331315	0.00754968	1.14e-05	0.97535	0.408124	0.0527	0.0429	0.22
6:166038536	T	C	0.293657	-0.044156	0.00799301	3.31e-08	0.9754	0.307944	-0.0716	0.0461	0.12
6:166043959	G	C	0.302618	-0.132361	0.00781732	2.62e-64	0.99956	0.305493	-0.0481	0.0457	0.293
6:168819800	T	C	0.337161	0.0379906	0.00773837	9.14e-07	0.96242	0.33193	-0.0531	0.0449	0.237
6:43806335	T	C	0.686722	0.114388	0.00772369	1.26e-49	0.99818	0.693181	-0.0585	0.0455	0.199
6:43835886	G	A	0.0731619	0.0785847	0.0148791	1.28e-07	0.86837	0.084651	-0.15	0.0756	0.0469
6:43905037	T	C	0.226603	-0.0893667	0.00857058	1.86e-25	0.99702	0.244824	0.171	0.0491	0.000518
6:87805210	A	T	0.292706	0.0493467	0.00789838	4.17e-10	0.99798	0.280254	0.0123	0.0467	0.792
7:2329497	G	A	0.417993	-0.0196178	0.00728318	0.00706905	0.99223	0.434017	0.0409	0.0429	0.34
7:46753491	C	A	0.67174	0.0373701	0.00764545	1.02e-06	0.99839	0.628762	-0.0267	0.0435	0.54
8:120112818	T	C	0.0890203	0.048656	0.0127267	0.00013176	0.99253	0.100249	-0.0437	0.07	0.533
8:133771635	A	C	0.0221486	-0.200277	0.0248242	7.16e-16	0.96559	0.025752	0.955	0.148	1.17e-10
8:133848532	G	A	0.0189987	-0.256191	0.0276794	2.13e-20	0.90336	0.009954	0.465	0.212	0.0283
8:23356964	A	G	0.137567	-0.0728646	0.0104799	3.58e-12	0.99874	0.159718	0.103	0.0576	0.0733
8:32439151	G	A	0.247167	-0.076524	0.00834887	4.92e-20	0.9958	0.257214	0.0332	0.0482	0.491
8:70362415	T	C	0.273535	0.0180703	0.0081271	0.0261849	0.98665	0.287266	-0.044	0.0465	0.345
8:8323088	A	T	0.505976	-0.0502239	0.0125911	6.64e-05	0.999	0.480192	0.0681	0.0422	0.106
9:100546391	G	A	0.662137	0.0684662	0.00758876	1.85e-19	0.9999	0.666986	0.316	0.0451	2.37e-12
9:127032607	A	G	0.38883	0.0402585	0.007357	4.45e-08	0.99808	0.385525	0.0711	0.0432	0.0998
9:136143212	G	A	0.382732	0.0313853	0.0073831	2.13e-05	0.99999	0.340039	-0.0281	0.0446	0.528
9:16214340	A	C	0.377745	0.0269884	0.00748921	0.0003138	0.97442	0.384014	0.00692	0.0443	0.876
9:3902718	C	T	0.943976	-0.0594363	0.015762	0.00016269	0.99049	0.961921	0.0785	0.111	0.48
9:4221298	A	C	0.749892	-0.0648011	0.00836111	9.17e-15	0.98961	0.743705	0.0205	0.0485	0.673
9:4290544	T	C	0.549617	-0.0660891	0.00720792	4.78e-20	0.9992	0.584674	-0.00152	0.0426	0.972
*Effect and Allele frequency are with regard to Allele2
**SE is for standard error
